# Supplementary material for: Predicting base editing outcomes with an attention-based deep learning algorithm trained on high-throughput target library screens
Source: Nat Commun. 2021 Aug 25;12:5114. doi: 10.1038/s41467-021-25375-z (PMC8387386; doi:10.1038/s41467-021-25375-z)
Supplement: Supplementary file 2 — Supplementary Dataset 1 [file 41467_2021_25375_MOESM2_ESM.xlsx]

## Sheet: ABEmax_perbase
ID	Purpose	Count	Sequence	Position_1	Position_2	Position_3	Position_4	Position_5	Position_6	Position_7	Position_8	Position_9	Position_10	Position_11	Position_12	Position_13	Position_14	Position_15	Position_16	Position_17	Position_18	Position_19	Position_20
CTRL_genomic_NM_000044_4(AR)c_1822CT(p_Arg608Ter)	Validation/Test	4704	ACTGAAGATCAGCATGTGTC	0	0	0	0	4.65561	4.01786	0	4.7619	0	0	0.0212585	0	0	0	0	0	0	0	0	0
CTRL_genomic_NM_000050_4(ASS1)c_1088GA(p_Arg363Gln)	Validation/Test	2611	ACAGGTGTACATCCTCGGCC	0	0	0	0	0	0	0	0	0	0	0	0	0	0	0	0	0	0	0	0
CTRL_genomic_NM_000059_3(BRCA2)c_6298CT(p_Gln2100Ter)	Validation/Test	4683	ACTGCCACCTTCAGGGCCTC	0.149477	0	0	0	0	0	7.08947	0	0	0	0	0	0.0213538	0	0	0	0	0	0	0
CTRL_genomic_NM_000077_4(CDKN2A)c_172CT(p_Arg58Ter)	Validation/Test	8497	AAGCAGCAGCTCCGCCACTC	0	0.10592	0	0	23.7849	0	0	9.674	0	0	0	0	0	0	0	0	0	0	0	0
CTRL_genomic_NM_000090_3(COL3A1)c_1970GA(p_Gly657Glu)	Validation/Test	490	AGGAGAAAATGGAAAACCTG	0	0	0	1.63265	0	6.32653	0	0	3.26531	0	0	0	0	0	0	0	0	0	0	0
CTRL_genomic_NM_000128_3(F11)c_1432GA(p_Gly478Arg)	Validation/Test	1052	AGTATAAAATGGCAGAAAGC	0	0	0	0	0	0	0	0	0	0	0	0	0	0	0	0	0	0	0	0
CTRL_genomic_NM_000179_2(MSH6)c_1883GA(p_Trp628Ter)	Validation/Test	1013	AATACCCGGCTCCCAGTTTT	0	0	0	12.7345	0	0	0	0	0	0	0	0	0	0	0	0	0	0	0	0
CTRL_genomic_NM_000182_4(HADHA)c_1132CT(p_Gln378Ter)	Validation/Test	11485	ACCCTTATCCACGGAGACTT	0	0	0	0	0	0	91.4933	0	0	0	0	0	0	0	0	0	0	0	0	0
CTRL_genomic_NM_000214_3(JAG1)c_148CT(p_Gln50Ter)	Validation/Test	359	ATGAGCAGCAGCTGGACTCT	0	0	0	6.96379	0	0	1.67131	0	0	0	0	0	0	0	0	0	0	0	0	0
CTRL_genomic_NM_000251_2(MSH2)c_2074GA(p_Gly692Arg)	Validation/Test	3445	AAGTACTCATGGCCCAAATT	0.0290276	0.0290276	0	0	55.9942	0	0	0	0	0	0	0	0	0	0	0	0	0.0290276	0	0
CTRL_genomic_NM_000251_2(MSH2)c_2291GA(p_Trp764Ter)	Validation/Test	619	AGATGGATTTGGGTTAGCAT	0	0	0	0	0	0	13.7318	0	0	0	0	0	0	0	0	0	0	0	0	0
CTRL_genomic_NM_000334_4(SCN4A)c_2006GA(p_Arg669His)	Validation/Test	650	ACTGGCGCGCCAGGGCTACT	0	0	0	0	0	0	0	0	0	0	0	0	0	0	0	0	0	0	0	0
CTRL_genomic_NM_000430_3(PAFAH1B1)c_1111CT(p_Arg371Ter)	Validation/Test	4981	ATAGTGACTGTGCAAGTTCC	0	0	0.501907	0	0	0	68.2393	0	0	0	0	0	0	0	0	0	0	0	0	0
CTRL_genomic_NM_000495_4(COL4A5)c_1472GA(p_Gly491Glu)	Validation/Test	1863	AGGCTGCCAGGACTTTGGCT	0.0536769	0	0	0	0	0	0	0	12.9361	0	0	0	0	0	0	0	0	0	0	0
CTRL_genomic_NM_001080463_1(DYNC2H1)c_11284AG(p_Met3762Val)	Validation/Test	6316	ACATAAGACCGCACAGCTCC	0.0158328	0	0	0	10.8771	0.189994	0	0.0158328	0	0	0	0	0	0	0	0	0	0	0	0
CTRL_genomic_NM_001128425_1(MUTYH)c_1214CT(p_Pro405Leu)	Validation/Test	1937	AGGGCTCCCAGGTCACGGAC	0	0	0	0	0	0	0	0	0	21.4249	0	0	0	0	0	0	0	0	0.0516262	0
CTRL_genomic_NM_001848_2(COL6A1)c_1002+1GA	Validation/Test	695	AGACGGAACCCTGGATATCT	0	0	0	0	0	0	0.143885	39.8561	0	0	0	0	0	0	0	0	0	0	0	0
CTRL_genomic_NM_001848_2(COL6A1)c_362AG(p_Lys121Arg)	Validation/Test	1597	ACACACATCTGCCCAATTGC	0	0	7.38885	0	0.187852	0	0.187852	0	0	0	0	0	0	0	0.0626174	0	0	0	0	0
CTRL_genomic_NM_004092_3(ECHS1)c_5CT(p_Ala2Val)	Validation/Test	2601	AAGCCATGCTTCCGTCTTCT	0	0.0768935	0	0	0	14.6098	0	0	0	0	0	0	0	0	0	0	0	0	0	0
CTRL_genomic_NM_004333_5(BRAF)c_770AG(p_Gln257Arg)	Validation/Test	765	ATGTTTGACAGCGGAAACCC	0	0	0	0	0	0	0	23.6601	0	7.45098	0	0	0	0	0	0	0	0	0	0
CTRL_genomic_NM_004992_3(MECP2)c_622CT(p_Gln208Ter)	Validation/Test	1366	AGGAGCTGCCCCGCTGCTTC	0	0	0	23.1332	0	0	0	0	0	0	0	0	0	0	0	0	0	0	0	0
CTRL_genomic_NM_006516_3(SLC2A1)c_844CT(p_Gln282Ter)	Validation/Test	3708	ATTGATGCCAGACAGCTGCT	0.0269687	0	0	0	6.09493	0	0	0	0	1.21359	0	0	0	0	0	0	0	0	0	0
CTRL_genomic_NM_006915_2(RP2)c_353GA(p_Arg118His)	Validation/Test	1574	ACTCAGTGGCCGCCTCTACT	0	0	0	0	5.01906	0	0	0	0	0	0	0	0	0	0	0	0	0	0	0
CTRL_genomic_NM_017890_4(VPS13B)c_9491GA(p_Trp3164Ter)	Validation/Test	4695	ATCCAGCTCCCTTCCTTGCT	0	0	0	0	5.7295	0	0	0	0	0	0	0	0	0	0	0	0	0	0	0
CTRL_genomic_NM_018684_3(ZC4H2)c_148CT(p_Gln50Ter)	Validation/Test	3307	ATCCAGGGACTCCTTAGCCC	0.0302389	0	0	0	49.6523	0	0	0	0.604778	0	0	0	0	0	0	0	0	0	0	0
CTRL_genomic_NM_024426_4(WT1)c_1432+4CT	Validation/Test	6649	ACTGACCAGTCCCAGAGCTC	0	0	0	0	10.2722	0	0	0	0	0	0	0	0	0.0150399	0	0.0150399	0	0	0	0
CTRL_genomic_NM_032043_2(BRIP1)c_484CT(p_Arg162Ter)	Validation/Test	1796	ATGGATGAGGAGCGGGCATC	0	0	0	0	34.1871	0	0	0.0556793	0	0	0	0	0	0	0	0	0	0	0	0
CTRL_genomic_NM_152594_2(SPRED1)c_190CT(p_Arg64Ter)	Validation/Test	763	ACTTTCTTCCACGGACTTCT	0	0	0	0	0	0	0	0	0	0	0	0	0	0	0	0	0	0	0	0
CTRL_genomic_NM_153252_4(BRWD3)c_568CT(p_Arg190Ter)	Validation/Test	613	ACTGGATCAGGCCTGCTGCC	0	0	0	0	0	0	0	0	0	0	0	0	0	0	0	0	0	0	0	0
CTRL_genomic_NM_174917_4(ACSF3)c_1405CT(p_Arg469Ter)	Validation/Test	1700	AGCTGATGGGTTGGTGCCTC	0	0	0	0	0	46.4118	0	0	0	0	0	0	0	0	0	0	0	0	0	0
CTRL_HEKsiteNO16	Validation/Test	142	GGGAATAAATCATAGAATCC	0	0	0	0	0	0	0	0	0	0	0	0	0	0	0	0	0	0	0	0
CTRL_HEKsiteNO2	Validation/Test	137	GAGTATGAGGCATAGACTGC	0	0	0	0	0	0	0	0	0	0	0	0	0	25.5474	0	0	0	0	0	0
CTRL_HEKsiteNO8	Validation/Test	932	GTAAACAAAGCATAGACTGA	0	0	0	0	78.0043	0	0	0	0	0	0	0	0	0	0	0	0	0	0	0
CTRL_HEKsiteNO9	Validation/Test	1968	GAAGACCAAGGATAGACTGC	0	0	0	0	70.7317	0	0	0	0	0	0	0	0	0	0	0	0	0	0	0
CTRL_HIRIP3NO2	Validation/Test	349	GTAGCGACCCGGAGAGAAAA	0	0	0	0	0	0	0	0	0	0	0	0	0	0	0	0	0	0	0	0
CTRL_NEK1NO1	Validation/Test	1162	ACGCCAGCGACAGTGACGCG	0	0	0	0	0	0	0	0	0	0	0	0	0	0	0	0	0	0	0	0
CTRL_TARDBPNO1	Validation/Test	246	AAACCATCTGCTACGTTACG	0	0	0	0	0	0	0	0	0	0	0	0	0	0	0	0	0	0	0	0
NM_000016_5(ACADM)c_583GA(p_Gly195Arg)	Validation/Test	1148	CCAACAGAGGAAAAGCTAAT	0	0	0	0	0	16.8118	0	0	0	0	0	0	0	0	0	0	0	0	0	0
NM_000016_5(ACADM)c_734CT(p_Ser245Leu)	Validation/Test	2397	CTCTAGTATCTAAACATCGC	0	0	0	0	0	0	0	0	0	0	0	0	0	0	0	0	0	0	0	0
NM_000017_3(ACADS)c_136CT(p_Arg46Trp)	Validation/Test	10289	GCCAGAGCCCACGTCTTATG	0	0	0	0.0194382	0	9.4567	0	0	0	0	0.0291574	0	0	0	0	0	0	0.0291574	0	0
NM_000017_3(ACADS)c_268GA(p_Gly90Ser)	Validation/Test	4460	GCATCAGAACAAAGACCTAA	0	0	0	0	0	10.157	0	0	0	0	0	0	0.0224215	0	0	0	0	0	0.0224215	0.0224215
NM_000018_3(ACADVL)c_1246GA(p_Ala416Thr)	Validation/Test	2438	CCCCAGGAGTGAGCCATGGA	0	0	0	0	9.39295	0	0	0	0	0	0	0.0820345	0	0	0	0	0	0	0	0
NM_000018_3(ACADVL)c_1406GA(p_Arg469Gln)	Validation/Test	6609	TGCCTTGACCCGACACCGGA	0	0	0	0	0	0	0	28.6882	0	0	0	0	0	0	0	0	0	0	0	0.0302618
NM_000018_3(ACADVL)c_637GA(p_Ala213Thr)	Validation/Test	15831	ACGAGCTGATAGTGCACCGC	0.252669	0	0	3.41735	0	0	0	0	7.28318	0	6.10827	0	0	0	0	2.3056	0	0	0	0
NM_000018_4(ACADVL)c_1316GA(p_Gly439Asp)	Validation/Test	1060	TGATATTTCTTGTTCAAGAC	0	0	0	0	5.09434	0	0	0	0	0	0	0	0	0	0	0	0	0	0	0
NM_000018_4(ACADVL)c_520GA(p_Val174Met)	Validation/Test	890	GGACCATGAGGATTAGCGGC	0	0	0	0	0	61.4607	0	0	0	0	0	0	0	0	0	0	0	0	0	0
NM_000018_4(ACADVL)c_553GA(p_Gly185Ser)	Validation/Test	173	ACGAGCTGATAGTGCGCCAC	0	0	0	0	0	0	0	0	0	0	0	0	0	0	0	0	0	0	0	0
NM_000019_3(ACAT1)c_1160TC(p_Ile387Thr)	Validation/Test	1933	CACGGCCTGAAGACTTCACG	0	1.29333	0	0	0	0	0	0	0	8.38076	0.465598	0	0	0	0	0	0	0.0517331	0	0
NM_000020_2(ACVRL1)c_1120CT(p_Arg374Trp)	Validation/Test	16698	CACACACAGGTAACGGCTAA	0	0.0419212	0	0.0119775	0	11.9595	0	0.023955	0	0	0	0.0119775	0.0119775	0	0	0	0	0	0	0.00598874
NM_000020_2(ACVRL1)c_1135GA(p_Glu379Lys)	Validation/Test	28871	GCGGCACCAGGTGCCAGGTG	0	0	0	0	0	88.653	0	0	0.16972	0	0	0	0	0	0	0	0	0	0	0
NM_000020_2(ACVRL1)c_1219GA(p_Glu407Lys)	Validation/Test	137	GAATATCAACACAGATACAA	0	0	0	0	0	0	0	0	0	0	0	0	0	0	0	0	0	0	0	0
NM_000020_2(ACVRL1)c_269GA(p_Cys90Tyr)	Validation/Test	1552	GCTGGACCGCAAGCGCATCG	0	0	0	0	0	78.4149	0	0	0	0	0	0	0	0	0	0	0	0	0	0
NM_000020_2(ACVRL1)c_822GA(p_Trp274Ter)	Validation/Test	8682	TCTTCATCAATGCCACAGTA	0	0	0	0	0	87.4568	0	0	0	0.0345543	0	0	0	0	0	0	0	0	0	0
NM_000021_3(PSEN1)c_799CT(p_Pro267Ser)	Validation/Test	493	GGTCATTGGCCCATATACTC	0	0	0	0	7.30223	0	0	0	0	0	0	0	0	0	0	0	0	0	0	0
NM_000022_3(ADA)c_467GA(p_Arg156His)	Validation/Test	2611	CCGGGCTAATGATGCCAATG	0	0	0	0	0	0	0	10.609	0	0	0	0.0382995	0	0	0	0	0.0382995	0	0	0
NM_000023_3(SGCA)c_747+1GA	Validation/Test	321	CTCTCCGTGAGTGGTGCCCA	0	0	0	0	0	0	0	0	0	0	0	0	0	0	0	0	0	0	0	0
NM_000026_2(ADSL)c_1342TC(p_Ser448Pro)	Validation/Test	14236	TACCGGACCGACTCTGTCCT	0	0	0	0	0	0	42.6033	0	0	0	0.0702445	0	0	0	0	0	0	0	0	0
NM_000026_2(ADSL)c_853CT(p_Gln285Ter)	Validation/Test	364	TCTCTCCCATTCTAAATGCT	0	0	0	0	0	0	0	0	0	0	0	0	0	0	0	0	0	0	0	0
NM_000026_3(ADSL)c_1277GA(p_Arg426His)	Validation/Test	10770	GCCCCCATGGCTCTTCGGGA	0	0	0	0	0	0	27.5209	0	0	0	0	0	0	0	0	0	0	0	0	0.00928505
NM_000026_3(ADSL)c_550CT(p_Gln184Ter)	Validation/Test	4285	TCCCCAGGTGTCCCTCAGGA	0	0	0	0	0	30.2217	0	0	0	0	0	0	0	0	0	0	0	0	0	0
NM_000030_2(AGXT)c_130CT(p_Gln44Ter)	Validation/Test	11350	CCCGATCATCTACAGCCCCC	0	0	0	0	41.6828	0	0	0	0	0	0	0.00881057	0	0	0	0	0	0	0	0
NM_000030_2(AGXT)c_508GA(p_Gly170Arg)	Validation/Test	3257	GCTTCAGGGAACTCTGCCAC	0	0	0	0	0	32.054	0	0	0	0.337734	1.87289	0	0	0	0	0	0	0	0	0
NM_000030_2(AGXT)c_613TC(p_Ser205Pro)	Validation/Test	13286	CCTGTACCCGGGCTCCCAGA	0	0	0	0	0	77.0661	0	0	0	0	0	0	0	0	0	0	0	0	0	0
NM_000030_2(AGXT)c_697CT(p_Arg233Cys)	Validation/Test	1666	GGAGAAGGGCTTCGTCTTGC	0	0	4.20168	0	4.80192	35.9544	0	0	0	0	0	0	0	0	0	0	0	0	0	0
NM_000032_4(ALAS2)c_1699AG(p_Met567Val)	Validation/Test	786	TGGTCCCCGCGCAGGGCCAG	0	0	0	0	0	0	0	0	0	0	0	0	0	0	0	0	0	0	0	0
NM_000033_3(ABCD1)c_1628CT(p_Pro543Leu)	Validation/Test	846	GAATGGTGGCCCTAGTGGAA	0	0.236407	58.5106	0	0	0	0	0	0	0	0	0	0	0	0	0	0	0	0	0
NM_000033_3(ABCD1)c_1817CT(p_Ser606Leu)	Validation/Test	438	CGTGCAAGACAGGAAGAGGC	0	0	0	0	0	0	0	0	0	0	0	0	0	0	0	0	0	0	0	0
NM_000033_3(ABCD1)c_1895CT(p_Thr632Ile)	Validation/Test	1038	GCTTGGCCAACTTCCCAAAC	0	0	0	0	0	0	0	0	0	0	0	0	0	0	0	0	0	0	0	0
NM_000033_3(ABCD1)c_311GA(p_Arg104His)	Validation/Test	3477	GCACCATAAGTCCCGAGGTC	0	0	0.0287604	0	0	10.4113	0	0.575209	0	0	0	0	0	0	0	0	0	0	0	0
NM_000035_4(ALDOB)c_1027TC(p_Tyr343His)	Validation/Test	573	AAAGGACAGCATGTTCACAC	0	0	0	0	0	34.2059	0	0	0	0	16.7539	0	0	0	0	0	0	0	0	0
NM_000036_2(AMPD1)c_1373GA(p_Arg458His)	Validation/Test	3317	GAGCCCCACCTGTCCATCTA	0	0	0	0	0	0	0	6.21043	0	0	0	0	0	0	0	0	0	0	0	0
NM_000038_5(APC)c_1234CT(p_Gln412Ter)	Validation/Test	1572	GTATCTATTCCAAAAGATGA	0	0	2.60814	0	0	0	67.6209	0	0	0	0	0	0.0636132	0	0	0	0	0	0	0
NM_000038_5(APC)c_1263GA(p_Trp421Ter)	Validation/Test	2027	TGAAACCTGTTGAGAGTGGC	0	0	0	0	0	0	0	0	0	0	0	0	0	0	0	0	0	0	0	0
NM_000038_5(APC)c_1873CT(p_Gln625Ter)	Validation/Test	2015	CTAAAGTGTTTGTCTAGCTC	0	0	0.0496278	0	13.598	0	0	0	0	0	0	0	0	0	0	0	0	0	0	0
NM_000038_5(APC)c_2097GA(p_Trp699Ter)	Validation/Test	288	GGAAGCATTATGAGACATGG	0	0	0	0	0	0	0	0	0	14.9306	0	0	0	0	0	0	0	0	0	0
NM_000038_5(APC)c_220+1GA	Validation/Test	105	CTTAAAGATAGATTTTAAAA	0	0	0	0	0	0	0	0	0	0	0	0	0	0	0	0	0	0	0	0
NM_000038_5(APC)c_2626CT(p_Arg876Ter)	Validation/Test	257	CCTCACTTTGAAGAAGTTCC	0	0	0	0	37.3541	0	0	0	0	0	0	0	0	0	0	0	0	0	0	0
NM_000038_5(APC)c_2656CT(p_Gln886Ter)	Validation/Test	1030	GGCAATCTAGGCTGCAGTGG	0	0	0	43.8835	45.0485	0	0	0	0	0	0	0	0	0	0	0	0	0	0	0
NM_000038_5(APC)c_3682CT(p_Gln1228Ter)	Validation/Test	4618	ATGGAGCTGATTCTACCTCT	0	0	0	0	48.311	0	0	0	0	0.757904	0	0	0	0	0.0216544	0	0	0	0	0
NM_000038_5(APC)c_4012CT(p_Gln1338Ter)	Validation/Test	2886	ACCCTACAGTCTGCTGGATT	0	0	0	0	0	13.2363	0	0	0	0	0	0	0	0	0	0	0	0	0	0
NM_000038_5(APC)c_4549CT(p_Gln1517Ter)	Validation/Test	3033	TCTATATAAATGGCTCATCG	0	0	0	0	0	56.6436	0	0	0	0	0	0	0	0	0	0	0	0	0	0
NM_000038_5(APC)c_6709CT(p_Arg2237Ter)	Validation/Test	456	GAGGAGCTATTTCAAACTCC	0	0	0	0	9.86842	0	0	0	0	0	0	0	0	0	0	0	0	0	0	0
NM_000044_4(AR)c_1739GA(p_Cys580Tyr)	Validation/Test	2944	TAAATCCCTCCGAGTCCTCC	0	0.543478	0.0339674	4.92527	0	0	0	0	0	0	0	0	0.0339674	0	0	0	0	0	0	0
NM_000044_4(AR)c_1768+2TC	Validation/Test	1204	AGGCACTGGGGACGAGATCG	0	0	0	0	26.0797	0	0	0	0	0	0	0	0	0	0	0	0	0	0	0
NM_000044_4(AR)c_2566CT(p_Arg856Cys)	Validation/Test	643	GTTGCACAACTTCTTATAGC	0	0	0	0	0	15.0855	0	0	0	0	0	0	0	0	0	0	0	0	0	0
NM_000044_4(AR)c_2659AG(p_Met887Val)	Validation/Test	3421	GGCACTTGCAGCCACCCTCC	0	0	0	10.9032	0	0	0	0	0	0.0292312	0	0	0	0.0292312	0	0	0	0	0	0
NM_000044_4(AR)c_2668GA(p_Val890Met)	Validation/Test	2935	GTCTACAAGGACCGAGTCAA	0	0	0	0	0	0	11.5503	0.0340716	0	0	0.0340716	0	0	0	0	0	0	0	0.0340716	0
NM_000044_4(AR)c_292CT(p_Gln98Ter)	Validation/Test	1290	CCCCAGCAGCACCTGCATCA	0	0	0	0	60.155	0	0	2.24806	0	0	0	0	0	0	0	0	0	0	0	0
NM_000047_2(ARSE)c_1300GA(p_Gly434Ser)	Validation/Test	3709	CAGTTGAAATGTAAAGGTGA	0	0	0	0	0	0	8.87032	2.29172	0.647075	0	0	0	0	0.0269614	0.0539229	0	0	0	0	0
NM_000048_3(ASL)c_1079TC(p_Met360Thr)	Validation/Test	655	TCACCAAGAGAACACGGGAC	0	0	10.229	0	0	18.626	0.458015	0	0	0	0	0	0	0	0	0	0	0	0	0
NM_000048_3(ASL)c_446+1GA	Validation/Test	2991	GCAGAGGCATGAGTCCTACA	0	0	0.100301	0	8.12437	0	0	0	0.468071	0	0	0	0	0	0	0	0	0	0	0.133735
NM_000048_3(ASL)c_532GA(p_Val178Met)	Validation/Test	3349	GGCTTCCCACAGCCACGCCA	0	0	0	0	0	0	0	0	5.85249	0	1.19439	0	0	0	0	0	0	0	0	0
NM_000050_4(ASS1)c_539GA(p_Ser180Asn)	Validation/Test	3658	TCCCAAGAACCCGTGGAACA	0	0	0	0	0	0.0546747	0	0	90.8967	0	0	0	0	0	0	0	0	0	0	0
NM_000050_4(ASS1)c_773+49CT	Validation/Test	6424	CTCGTGCTCACCCGAGACGG	0	0	0	0	0	0	0	0	0	15.6133	0	0	0	0	0	0	0.0155666	0	0	0
NM_000050_4(ASS1)c_787GA(p_Val263Met)	Validation/Test	5572	CACAGGGGCAAGCATGGCAT	0	0	0	11.3245	0	0	0	0	0	0.0179469	0.0358938	0	0	0	0	0	0	0	0	0
NM_000050_4(ASS1)c_805GA(p_Val269Met)	Validation/Test	230	ATCATGGAGAACCGCTTCAT	0	0	0	0	0	0	0	0	0	0	0	0	0	0	0	0	0	0	0	0
NM_000051_3(ATM)c_1063CT(p_Gln355Ter)	Validation/Test	2618	GAATTCAGTTTTCATCAAGG	0	0.0763942	3.85791	0	0	0	29.259	0	0	0	0	0	0	0	0	0	0	0	0	0
NM_000051_3(ATM)c_1339CT(p_Arg447Ter)	Validation/Test	1187	GTGTCACCTGTGTTCTGACC	0	0	0	0	0	52.2325	0	0	0	0	0	0	0	0	0	0	0	0	0	0
NM_000051_3(ATM)c_1463GA(p_Trp488Ter)	Validation/Test	1861	TCCTCCAGCCAGAGTCAGCG	0	0	0	0	0	0	6.34068	0	0	0	9.83342	0	0	0	0	0	0	0	0	0
NM_000051_3(ATM)c_1960CT(p_Gln654Ter)	Validation/Test	754	GCTAACAGACTTGTGGTCGC	0	0	0	0	42.8382	0	0	0	0	0	0	0	0	0	0	0	0	0	0	0
NM_000051_3(ATM)c_2638+2TC	Validation/Test	2698	AGGGTACCCGGACGACCCCA	0.0370645	0	0	0	0	13.0096	0	0	0	0	0	0	0	0	0.0370645	0	0	0	0	0.0370645
NM_000051_3(ATM)c_2TC(p_Met1Thr)	Validation/Test	3478	TGCAGACATCTGCCTCACCA	0	0	0	16.015	0	4.45658	0	0	0	0	0	0	0	0	0	0	0	0	0	0
NM_000051_3(ATM)c_3077GA(p_Trp1026Ter)	Validation/Test	846	CTGAATTGCGAATTTTACCA	0	0	0	0	66.1939	0	0	0	0	0	0	0	0	0	0	0	0	0	0	0
NM_000051_3(ATM)c_4735CT(p_Gln1579Ter)	Validation/Test	7405	AGGACATGAAGCCAGTGCCA	0	0	0	0	0	89.8177	0	0	0	0	0	0	0	0	0	0	0	0	0	0
NM_000051_3(ATM)c_4909+1GA	Validation/Test	2182	CCAGAACTCATAGGTTCAAC	0	0	1.5582	0	11.5949	22.6856	0	0	0	1.74152	0	0.0458295	0	0	0	0	0	0	0	0
NM_000051_3(ATM)c_5515CT(p_Gln1839Ter)	Validation/Test	2155	GAGGAAAGAAACGCGGCTCA	0	0	0	0	47.1926	6.72854	0	0	0	0	0	0	0	0	0	0	0	0	0	0.0928074
NM_000051_3(ATM)c_664CT(p_Gln222Ter)	Validation/Test	2270	CCGGGAGCCTCACATGTTCC	0	0	0	0	0	29.6035	0	0	0	0	0	0	0	0	0	0	0	0	0	0
NM_000051_3(ATM)c_901+1GA	Validation/Test	3351	ATGAGGACCGCTACTTCAAG	0	0	0	0.0298418	0	0	13.6079	0	0	0	0	0	0.0298418	0	0	0	0	0	0.0596837	0
NM_000052_6(ATP7A)c_1639CT(p_Arg547Ter)	Validation/Test	4514	TTCAGGACAGCATGTCCAGG	0	0	0	8.59548	0	0	5.07311	0	0.0221533	0	0	0	0	0	0	0	0	0	0	0
NM_000052_6(ATP7A)c_1910CT(p_Ser637Leu)	Validation/Test	1547	CCATCACATCGTAGGGCCGC	0	0	0	0	0	15.9664	0	4.26632	0	0	0	0	0	0	0	0	0	0	0	0
NM_000052_6(ATP7A)c_1946+5GA	Validation/Test	964	CCATGAGGACTGGGGTCACT	0	0	0	0	0	6.3278	0	0	0	0	0	0	0	0	0	0	0	0	0	0
NM_000052_6(ATP7A)c_1950GA(p_Trp650Ter)	Validation/Test	2384	CATCATGCAGATGGGCCCCC	0	0	0	0	8.30537	0	0	0	0.0419463	0	0	0	0	0	0	0	0	0	0	0
NM_000052_6(ATP7A)c_4123+1GA	Validation/Test	954	CACCCAGGGGGCGGCCGAGA	0	0	0	0	0	0	0	0	0	0	0	0	0	0	0	0	0	0	0	0
NM_000052_6(ATP7A)c_4226+5GA	Validation/Test	1468	GTGAGAGATGCCCCAGGTCA	0	0	0	0	0	48.1608	0	0.476839	0	0	0	0	0	0	0	0	0	0	0	0
NM_000052_6(ATP7A)c_601CT(p_Arg201Ter)	Validation/Test	24108	GACGGTGAGCAACAGCAGCA	0	0.340136	0	0	0	0	0	22.5568	0	0	0.377468	0.190808	0	0.024888	0	0	0.012444	0	0	0.008296
NM_000052_7(ATP7A)c_1933CT(p_Arg645Ter)	Validation/Test	2806	CCATCACGTCGTAGAGCCGC	0	0	0.0712758	0	0	11.8674	0	0	0	0	0	0	0	0	0	0	0	0	0	0
NM_000053_3(ATP7B)c_2123TC(p_Leu708Pro)	Validation/Test	240	GGCTCCTCACGCACCTGCCC	0	0	0	0	0	0	0	0	0	0	0	0	0	0	0	0	0	0	0	0
NM_000053_3(ATP7B)c_2293GA(p_Asp765Asn)	Validation/Test	4244	GGCAGATGCAGCCTGGGGTG	0	0	0	2.99246	0	9.80207	0	0	0	0.117813	0	0	0	0	0	0	0	0	0	0
NM_000053_3(ATP7B)c_2294AG(p_Asp765Gly)	Validation/Test	1809	AGAGATCCAGTGTTCCCGCG	0	0	0	0	7.13101	0	0	0	0	0	0	0	0	0	0	0	0	0	0	0
NM_000053_3(ATP7B)c_2930CT(p_Thr977Met)	Validation/Test	1907	GAGCCATTGCAGGCAGTCGA	0	0	0	0	0	5.34872	0	0	0	0	0.0524384	0	0	0	0	0	0	0	0	0
NM_000053_3(ATP7B)c_2975CT(p_Pro992Leu)	Validation/Test	2890	GGGACCCTCAAAGATCTAGT	0	0	0	6.40138	0	0	0	0	0	1.45329	0	0.0346021	0	0	0	0	0	0.0346021	0	0
NM_000053_3(ATP7B)c_3007GA(p_Ala1003Thr)	Validation/Test	15589	CGGGGTGGAGCTGACCCAGG	0	0	0	0	0	0	0	0	13.1824	0	0	0	0	0.0128296	0	0	0	0	0	0
NM_000053_3(ATP7B)c_3305TC(p_Ile1102Thr)	Validation/Test	2156	CGCCCCCCAGGGTCTGCACT	0	0	0	0	0	0	0	0	22.9592	0	0	0	0	0	0	0	0	0	0	0
NM_000053_3(ATP7B)c_3722CT(p_Ala1241Val)	Validation/Test	11536	CTCCTAGGCGCCCTGCTCCT	0	0	0	0	0	7.61096	0	0	0	0	0	0	0	0	0	0	0	0	0	0
NM_000053_3(ATP7B)c_4021GA(p_Gly1341Ser)	Validation/Test	3405	CGACGTCACACCTGCCGACA	0	0	0	0	0	0	0	6.93098	0	2.55507	0	0	0	0	0	0	0	0.0293686	0	0
NM_000057_3(BLM)c_1933CT(p_Gln645Ter)	Validation/Test	1605	CGGCCCAGCGGCACACGGCC	0	0	0	0	0	0	29.5327	0	0	0	0	0	0	0	0	0	0	0	0	0
NM_000057_3(BLM)c_3847CT(p_Gln1283Ter)	Validation/Test	9247	GACTCAGCTGTCCAGGGAGG	0	0	0	0	0	24.3538	0	0	0	0	0	0	0	0.0216286	0	0	0	0	0	0
NM_000059_3(BRCA2)c_-39-1GA	Validation/Test	1785	ACTAGGACATTTTCTCATCT	0.280112	0	0	0.22409	0	0	11.0924	0	0.840336	0	0	0	0	0	0	0	0	0	0	0
NM_000059_3(BRCA2)c_1189CT(p_Gln397Ter)	Validation/Test	773	TCTGGAGGGTTCACACCACC	0	0	0	0	0	4.91591	0	0	0	0	0	0	0	0	0	0	0	0	0	0
NM_000059_3(BRCA2)c_1689GA(p_Trp563Ter)	Validation/Test	6097	GGACATGTTCACCACGCTGG	0	0	0	0	69.5752	0	0	0	0	0	0	0	0	0	0	0	0	0	0	0
NM_000059_3(BRCA2)c_1825CT(p_Gln609Ter)	Validation/Test	3814	GGGCTACCCCTCTTTGGTCC	0	0	0	0	0	49.8689	0	0	0	0	0	0	0	0	0	0	0	0	0	0
NM_000059_3(BRCA2)c_1855CT(p_Gln619Ter)	Validation/Test	1109	CCACCTAGAAAGGGATGAGA	0	0	18.395	0	0	0	0.0901713	0	3.7872	0	0	0	0	0	0.0901713	0	0	0.0901713	0	0.0901713
NM_000059_3(BRCA2)c_2095CT(p_Gln699Ter)	Validation/Test	3672	CTAAAGCCGTGGCCGTTCTG	0	0	1.03486	1.06209	4.82026	0	0	0	0	0	0	0	0	0	0	0	0	0	0	0
NM_000059_3(BRCA2)c_2266CT(p_Gln756Ter)	Validation/Test	126	CCGCACTCAGAAAAGCAGCC	0	0	0	0	19.0476	0	0	0	0	0	0	0	0	0	0	0	0	0	0	0
NM_000059_3(BRCA2)c_2905CT(p_Gln969Ter)	Validation/Test	1263	TCTACCCGTCCTTCTTGAAC	0	0	0	84.4814	0	0	0	0	0	0	0	0	0	0	0	0	0	0	0	0
NM_000059_3(BRCA2)c_3187CT(p_Gln1063Ter)	Validation/Test	4872	GCTACCCCACCATCACCAGC	0	0	0	4.80296	0	0	0	0	0.0410509	0	0	0	0	0	0	0	0	0	0	0
NM_000059_3(BRCA2)c_3265CT(p_Gln1089Ter)	Validation/Test	1387	GCCACCCACCACGCACTAGT	0	0	0	0	0	0	0	15.429	0	0	0	0	0	0	0	0	0	0	0	0
NM_000059_3(BRCA2)c_4111CT(p_Gln1371Ter)	Validation/Test	4128	GCACACGCAGCACTCGAGCA	0	0	0	0	4.94186	0	0	0	0	0	0	0	0	0	0	0	0.0484496	0	0	0
NM_000059_3(BRCA2)c_425+1GA	Validation/Test	1348	ACTTTCTGATGGCTACTAGG	0	0	0	0	0	0	0	0	0	0	0	0	0	0	0	0	0	0	0	0
NM_000059_3(BRCA2)c_4285CT(p_Gln1429Ter)	Validation/Test	3668	GGTGCAGGCCACAGAGATGG	0	0	0	0	0	15.4308	0	0	0	0	0.0817884	0	0	0	0	0	0	0	0	0
NM_000059_3(BRCA2)c_475GA(p_Val159Met)	Validation/Test	1265	TGGCCATGCCTACCCAGATG	0	0	0	0	0	7.82609	0	0	0	0	0	0	0	0	0	0	0	0	0	0
NM_000059_3(BRCA2)c_476-1GA	Validation/Test	17897	GCCGGGTGTTGATCTGTCTC	0	0	0	0	0	0	0	0	0	0	0	0	0	0	0	0	0	0	0	0
NM_000059_3(BRCA2)c_4972CT(p_Gln1658Ter)	Validation/Test	7773	GCGGCATCTTTCACTGGCAG	0	0	0	0	0	34.6198	0	0	0	0	0	0	0.012865	0	0	0	0	0	0.0385951	0
NM_000059_3(BRCA2)c_516GA(p_Lys172=)	Validation/Test	3816	GCCGGGTATTGGTCTGTCTC	0	0	0	0	0	0	0	10.2463	0	0	0	0	0	0	0	0	0	0	0	0
NM_000059_3(BRCA2)c_5800CT(p_Gln1934Ter)	Validation/Test	2025	GCTCAGTATGGAGAGAGGCC	0	0	0	0	0.0987654	0	0	18.5185	0	0	0	0	0	0	0	0.0493827	0	0	0	0
NM_000059_3(BRCA2)c_581GA(p_Trp194Ter)	Validation/Test	1432	TGACTTCTCCCTACAATGGG	0	0	17.1089	0	0	0	0	0	0	0	0	0	0.0698324	0	0	0	0	0	0	0
NM_000059_3(BRCA2)c_631+1GA	Validation/Test	1619	CCCATTGTAGCTGAGAAGGA	0	0	0	49.0426	0	0	0	0	0.0617665	0	0	0	0	0	0	0.123533	0	0	0	0
NM_000059_3(BRCA2)c_6475CT(p_Gln2159Ter)	Validation/Test	4833	CTATCCCTCAAAACGGCCTA	0	0	12.2077	0	0	0	0	0	0	0	0	0	0.0413822	0	0	0	0	0	0	0
NM_000059_3(BRCA2)c_6490CT(p_Gln2164Ter)	Validation/Test	6702	GGTCCTAGAGGGCGGAACCT	0	0	0	0	0	0	41.5995	0	2.34258	0	0	0	0	0	0	0.0149209	0.0149209	0	0	0
NM_000059_3(BRCA2)c_67+2TC	Validation/Test	2890	CACGCGAGTGGCCATCCTCA	0	0.0346021	0	0	0	0	6.81661	0	0	0	0	0	0	0.0346021	0	0	0	0	0	0
NM_000059_3(BRCA2)c_7366CT(p_Gln2456Ter)	Validation/Test	470	CATTGACTGTCTAGCCCCTG	0	0	0	0	0	0	0	0	0	0	0	0	0	0	0	0	0	0	0	0
NM_000059_3(BRCA2)c_7878GA(p_Trp2626Ter)	Validation/Test	540	CCACTCCATGATATATGTAT	0	0	0	0	0	0	0	45.9259	0	0	0.185185	0	0	0	0	0	0	0	0	0
NM_000059_3(BRCA2)c_793+1GA	Validation/Test	696	CACCAGCCCCGAGGGCAAGG	0	0	0	0	0	0	0	0	0	0	0	0	0	0	0	0	0	0	0	0
NM_000059_3(BRCA2)c_8023AG(p_Ile2675Val)	Validation/Test	1643	GTACCCGGGTGGGGGCCGCA	0	0	35.1795	0	0	0	0	0	0	0	0	0	0	0	0	0	0	0	0	0
NM_000059_3(BRCA2)c_8485CT(p_Gln2829Ter)	Validation/Test	2738	TCAGACGCGGAACTCCGCAA	0	0	0	0	47.0416	0	0	0	0	0	0	0	0	0	0	0	0	0	0	0
NM_000059_3(BRCA2)c_8524CT(p_Arg2842Cys)	Validation/Test	2587	CACACTCCGCACCTCTCAGA	0	0	0	70.0425	0	0	0	0	0	0	0.0386548	0	0	0	0	0	0	0	0	0
NM_000059_3(BRCA2)c_8575CT(p_Gln2859Ter)	Validation/Test	1458	GTACCAGTCACCTCAACTCA	0	0	33.6763	0	0	3.15501	0	0	0	0	0	0	0	0	0	0	0	0	0	0
NM_000059_3(BRCA2)c_8755-1GA	Validation/Test	793	ACAGATAGGAGGCATATTTG	0	0	0	0	0	0	0	0	0	0	0	0	0	0	0	0	0	0	0	0
NM_000059_3(BRCA2)c_9148CT(p_Gln3050Ter)	Validation/Test	4436	CACGATCAGCGCATCTGCCC	0	0	0	0	11.7223	0	0	0.0450857	0	0	0	0	0	0	0	0	0	0	0	0
NM_000059_3(BRCA2)c_9318GA(p_Trp3106Ter)	Validation/Test	1699	TTCCTAGTTCAAGAATGGCC	0	0	0	0	0	9.7116	0	0	0	0	0	0	0	0	0	0	0	0	0	0
NM_000059_3(BRCA2)c_9382CT(p_Arg3128Ter)	Validation/Test	3772	GCAAACACACGCCTCAGCTC	0	0	0	0	4.87805	0	3.44645	0	0.0265111	0	0	0	0	0	0	0	0	0	0	0
NM_000059_3(BRCA2)c_9501+1GA	Validation/Test	4249	TTACCGCCGCACCCACTGCA	0	0	3.03601	0	0	0	0	0	0	0	27.5594	0	0	0	0.0235349	0	0	0	0	0
NM_000059_3(BRCA2)c_9739CT(p_Gln3247Ter)	Validation/Test	3713	GCTAAATGGACTCCAGGAGG	0	0	0	0.0538648	2.88177	39.833	0	0	0	5.22489	0	0	0	0	0	0	0	0.0269324	0	0
NM_000059_3(BRCA2)c_9895CT(p_Gln3299Ter)	Validation/Test	1402	CGGCCTCCTTCTCTCAGCCT	0	0	0	0	0	0	0	0	0	0	0	0	0	0	0	0	0	0	0	0
NM_000060_4(BTD)c_100GA(p_Gly34Ser)	Validation/Test	1894	TTTCCTCTGCAGCTGTTACG	0	0	0	0	0	0	0	0	0	0	0	0	0	0	0	0	0	0	0	0
NM_000060_4(BTD)c_133GA(p_Gly45Arg)	Validation/Test	3912	CCACACCAGGGAGGAGAGCG	0	0	0	0	87.909	0	0	0	0	0	0	0	0	0	0.0255624	0	0	0	0	0
NM_000060_4(BTD)c_1595CT(p_Thr532Met)	Validation/Test	2093	AGCCGCCATCACCAGCCCAG	0.0477783	0	0	0	0	0	0	13.3301	0	0	0	0	0	0.0477783	0	0	0	0	0	0
NM_000060_4(BTD)c_212TC(p_Leu71Pro)	Validation/Test	6942	CATCCTGAGTCCGAACCCTC	0	0.0144051	0	0	0	0	0	14.2034	0	0	0	0	0	0.0144051	0.0432152	0	0	0	0	0
NM_000060_4(BTD)c_236GA(p_Arg79His)	Validation/Test	993	CATCAGCCACCAAGAGGCCT	0	0	0	0	0	0	0	0	0	0	0	0	0	0	0	0	0	0	0	0
NM_000060_4(BTD)c_469CT(p_Arg157Cys)	Validation/Test	465	TCAGGCACTGGAGCACCTAG	0	0	0	0	0	0	13.1183	0	0	0	0	0	0	0	0	0	0	0	0	0
NM_000060_4(BTD)c_629AG(p_Tyr210Cys)	Validation/Test	6237	TTTACGGCAGCGGTCAACAA	0	0	0	0.962001	0	0	0	0	12.8587	0	0	0	0	0	0	0.0160333	0	0	0	0
NM_000060_4(BTD)c_631CT(p_Arg211Cys)	Validation/Test	2462	TTTACAGTAGCGGTCAACAA	0	0	0	0	0	0	0	0	0	0	0	0	0	0	0	0	0	0	0	0
NM_000060_4(BTD)c_683AG(p_Asp228Gly)	Validation/Test	2522	GTGATGAGACCCACTTTAAG	0	0	0	17.6051	0	0	37.7082	0	2.69627	0	0	0	0	0	0	0	0	0	0	0
NM_000060_4(BTD)c_701CT(p_Thr234Ile)	Validation/Test	7049	GCCAGCAAAGGGGATATCAA	0	0	0	0	0	0	23.9467	0	0.0283728	0	0	0	0	0.0141864	0	0	0	0	0	0.0141864
NM_000060_4(BTD)c_934GA(p_Gly312Ser)	Validation/Test	3271	AAGTAGCATACACACCCCTC	0	0	0	0	65.454	0	0	0	0	0	0	0	0	0	0	0	0	0	0	0
NM_000061_2(BTK)c_1632-2AG	Validation/Test	12784	AAAGGCAACAGGCCCCAGTC	0.0156446	0.00782228	0.0156446	0	0	0	14.5025	1.88517	0	0.0312891	0	0	0	0	0	0	0.00782228	0	0	0
NM_000061_2(BTK)c_307CT(p_Gln103Ter)	Validation/Test	9656	CACTTACTTCAAGGTTCTCG	0	0	0	0	0	37.3343	0	0	0	0	0.0103563	0.0207125	0	0	0	0	0	0	0	0
NM_000061_2(BTK)c_46CT(p_Gln16Ter)	Validation/Test	2441	CTGACCTGTAGACCCAGTAT	0	0	0	19.2544	0	0	0	0	0	6.80049	0	0	0	0	0	0	0	0	0	0
NM_000061_2(BTK)c_83GA(p_Arg28His)	Validation/Test	669	CCAGGCTGGCGGAGGCATTG	0	0	0	0	0	0	0	0	0	0	0	0	0	0	0	0	0	0	0	0
NM_000061_2(BTK)c_953CT(p_Ser318Phe)	Validation/Test	6153	CAGGACCCAGGCCTGGACAT	0	0.0487567	0	0	7.68731	0	0	0	0.0162522	0	0	0	0	0	0	0	0	0	0	0
NM_000062_2(SERPING1)c_1420CT(p_Gln474Ter)	Validation/Test	1105	TTCCTAGTTCACAGTCTCTG	0	0	0	0	0	24.9774	0	0	0	0	0	0	0	0	0	0	0	0	0	0
NM_000062_2(SERPING1)c_1480CT(p_Arg494Ter)	Validation/Test	14776	CCCTAGCTCCCTCGCTCCCG	0	0	0	0	13.0076	0	0	0	0	0	0	0	0	0	0	0	0	0	0	0
NM_000066_3(C8B)c_1282CT(p_Arg428Ter)	Validation/Test	8648	CACTTGCCCCTCCTCATACC	0	42.2179	0	0	0	0	0	0	0	0	0	0	0	0	0	0	0	0.0115634	0	0
NM_000069_2(CACNA1S)c_1583GA(p_Arg528His)	Validation/Test	3861	TCCACTGCATCCGCCTCCTG	0	0	0	0	0	0	0	0	22.0668	0	0	0	0	0	0	0	0	0	0	0
NM_000070_2(CAPN3)c_1318CT(p_Arg440Trp)	Validation/Test	1871	TCATCCACCATCCTTTCCAG	0	0	0.106895	0	0	0	8.28434	0	0	0	0	0	0	0	0	0	0	0	0	0
NM_000070_2(CAPN3)c_1342CT(p_Arg448Cys)	Validation/Test	5878	GGGAAACCTCATTCACCCTG	0	0	0	0.0170126	0	20.5342	0	0	0	0	0	0	0	0	0	0	0	0	0	0
NM_000070_2(CAPN3)c_1381CT(p_Arg461Cys)	Validation/Test	13404	TGCTCACCTCGTTCACCAGC	0	0	0	0	0	5.14026	0	0	0	0	0	0	0	0	0	0	0	0.00746046	0	0
NM_000070_2(CAPN3)c_1466GA(p_Arg489Gln)	Validation/Test	1004	AGGCGGTATGGGCAGTGTCC	0	0	0	0	0	0	0	15.8367	0	0	0	0	0	0	0	0	0	0	0	0
NM_000070_2(CAPN3)c_439CT	Validation/Test	5218	CCTCTCTCACCACATTGCCC	0	0	0	0	0	0	0	0	13.6834	0	0	0.34496	0	0	0	0	0	0	0	0
NM_000070_2(CAPN3)c_566TC(p_Leu189Pro)	Validation/Test	2066	CACCAAGCTGGCCCCGGACG	0	0	0	0	10.9874	2.27493	0	0	0	0	0	0	0	0	0	0	0	0	0	0
NM_000070_2(CAPN3)c_801+1GA	Validation/Test	672	CGACCTATCCCAGAATGATG	0	0	0	0	0	0	12.9464	0	0	0	0	0	0	0	0	0	0	0	0	0
NM_000070_2(CAPN3)c_802-9GA	Validation/Test	277	TCTCCACTGGACTAGCAAGA	0	0	0	0	0	0	0	0	0	0	0	0	0	0	0	0	0	0	0	0
NM_000071_2(CBS)c_1006CT(p_Arg336Cys)	Validation/Test	1641	CGGGCAATCCTCAAGCACCC	0	0	0	0	0	1.21877	14.0768	0	0	0	0	0	0	0	0	0	0	0	0	0
NM_000071_2(CBS)c_1058CT(p_Thr353Met)	Validation/Test	1048	GGCAACCTCTCTCACCAGGC	0	0	0	3.62595	34.7328	0	0	0	0	0	0	0	0	0.19084	0	0	0	0	0	0
NM_000071_2(CBS)c_1135CT(p_Arg379Trp)	Validation/Test	4022	TCAGAGCCTCAGGGCCCTTG	0	0	0	0	18.0507	0	0	0	0	0	1.39234	0	0	0	0	0	0	0	0	0
NM_000071_2(CBS)c_1280CT(p_Pro427Leu)	Validation/Test	181	CCTCAGGCACCAGGGAAGCC	0	0	0	0	7.73481	0	0	0	0	0	0	0	0	0	0	0	0	0	0	0
NM_000071_2(CBS)c_325TC(p_Cys109Arg)	Validation/Test	1696	GCCGCGTTAATGGTGAGCGC	0	0	0	0	0	0	0	0	42.4528	0	0	0	0	0	0	0	0	0	0	0
NM_000071_2(CBS)c_833TC(p_Ile278Thr)	Validation/Test	1776	GCATGGGCGGGGCCAGGGTG	0	0	0	0	0	0	0	0	0	0	0	0	0	0	0	0	0	0	0	0
NM_000077_4(CDKN2A)c_266GA(p_Gly89Asp)	Validation/Test	1368	GGAGGACTTCCTGGACACGC	0	0	0	0	0	26.6813	0	0	0	0	0	0	0	0	0.0730994	0	0	0	0	0
NM_000077_4(CDKN2A)c_44GA(p_Trp15Ter)	Validation/Test	2213	TGACTAGCTGGCCACGGCCG	0	0	0	0	0	4.29282	0	0	0	0	0	0	0	0	0	0	0	0	0	0
NM_000081_3(LYST)c_5956CT(p_Arg1986Ter)	Validation/Test	3870	CTACAAACCTCTCAGGGCAT	0	0	0.0258398	0	9.81912	0.0258398	0.0258398	0	0	0	0	0	0	0	0	0	0	0	0	0
NM_000082_3(ERCC8)c_479CT(p_Ala160Val)	Validation/Test	8269	ACCTACTACCAAACAGTGCT	0	0	0	0	15.4916	0	0	16.7493	0	0	0	0.0120934	0.0120934	0	0	0	0	0	0	0
NM_000083_2(CLCN1)c_1012CT(p_Arg338Ter)	Validation/Test	748	GGGGAAATCCATTCAGAAAT	0	0	0	0	0	0	32.0856	0	0	0	0	0	0	0	0	0	0	0.13369	0	0
NM_000083_2(CLCN1)c_1129CT(p_Arg377Ter)	Validation/Test	346	TTCAGACACCGAGCATGACT	0	0	0	0	0	0	0	0	0	0	0	0	0	0	0	0	0	0	0	0
NM_000083_2(CLCN1)c_2680CT(p_Arg894Ter)	Validation/Test	328	TTCAAGTTGAAGTCGTGTTC	0	0	0	0	0	0	0	0	0	0	0	0	0	0	0	0	0	0	0	0
NM_000083_2(CLCN1)c_892GA(p_Ala298Thr)	Validation/Test	2143	ACTTTACTGTTCGGAACTAC	0	0	0	0	0	20.9053	0	0	0	0	0	0	0	0	0	0.0466636	0	0	0	0
NM_000083_2(CLCN1)c_929CT(p_Thr310Met)	Validation/Test	248	AAACACAAAGGCGCTGAACA	0	0	0	0	0	0	0	0	0	0	0	0	0	0	0	0	0	0	0	0
NM_000083_2(CLCN1)c_950GA(p_Arg317Gln)	Validation/Test	105	TGTTTCAAGTGCTGGCAGTG	0	0	0	0	0	0	0	0	0	0	0	0	0	0	0	0	0	0	0	0
NM_000084_4(CLCN5)c_1039CT(p_Arg347Ter)	Validation/Test	5130	GGAGGCCACCTCTCACGTGG	0	0	0	0	0	0	0	44.23	0	0	0	0	0	0	0	0	0	0	0	0
NM_000084_4(CLCN5)c_134GA(p_Trp45Ter)	Validation/Test	2955	CCCCATCAGTAAGCGCGGGC	0	0	0	0	41.1168	0	0	0.0338409	0	0	0	0	0	0	0	0	0	0	0	0
NM_000088_3(COL1A1)c_1243CT(p_Arg415Ter)	Validation/Test	2141	CTAGTTGAGTCGGTCAAACT	0	0	8.36058	0	0	0	0	3.73657	0	0	0	0	0	0	0	0	0	0	0	0
NM_000088_3(COL1A1)c_1354-12GA	Validation/Test	4617	AGCACTCTGAAAGGCGGTCG	0	0	0	23.8683	0	0	0	0	0	0	0.0216591	0	0	0	0	0	0	0	0	0
NM_000088_3(COL1A1)c_1369CT(p_Gln457Ter)	Validation/Test	10749	CAGCTAGTAGACGTCCTCTG	0	0	0	0	0	86.8918	0	0	3.86082	0	0	0	0	0	0	0	0	0	0	0
NM_000088_3(COL1A1)c_1414CT(p_Arg472Ter)	Validation/Test	2971	GCCAGGCAATCCACTTGGAG	0	0	0	0	0	0	0	34.6685	0	0	0	0	0	0	0	0	0	0	0.0673174	0
NM_000088_3(COL1A1)c_1678GA(p_Gly560Ser)	Validation/Test	3583	CCGGCAGCACATGGACATCC	0	0	0	0	0	4.68881	0	0	0.0279096	0	0.0558191	0	0	0	0	0	0	0	0	0
NM_000088_3(COL1A1)c_1821+1GA	Validation/Test	1078	CCCCAACATCTGGCACGAGT	0	0	0	0	0	0	0	5.4731	0	0	0	0	0	0	0.0927644	0	0	0	0	0
NM_000088_3(COL1A1)c_2235+1GA	Validation/Test	3667	CAATAGTATATTTTCCATCA	0	0	0.0272702	0	10.1718	0	0	2.67248	0	0.0272702	0	0	0	0	0	0	0	0	0	0
NM_000088_3(COL1A1)c_2344-1GA	Validation/Test	229	TGGTGGAAGAGCATTACTCT	0	0	0	0	0	0	0	28.821	0	0	0	0	0	0	0	0	0	0	0	0
NM_000088_3(COL1A1)c_3208GA(p_Gly1070Ser)	Validation/Test	6937	TGCCAGCACCATCACTCGCC	0	0	0	0	4.39671	0	0	10.4224	0	0	0.0144155	0	0	0.0144155	0	0	0	0	0	0
NM_000088_3(COL1A1)c_333+2TC	Validation/Test	2271	CACGAGCCCGTGGAGGCAGT	0	0.0880669	0	0	19.1105	0	0	0	0	0	0	0	0	0	0	0	0	0	0	0
NM_000088_3(COL1A1)c_3479GA(p_Gly1160Asp)	Validation/Test	1994	GACCAGCCATGTGAATTGGG	0	0.100301	0	0	34.002	0	0	0	11.8355	0	0	0	0	0	0	0	0	0	0	0
NM_000088_3(COL1A1)c_3GA(p_Met1Ile)	Validation/Test	1549	CCATTACCGCAACTCTGGCC	0	0	0	0	0	62.4274	0	0	0	0	0	0	0	0	0	0	0	0	0	0
NM_000088_3(COL1A1)c_697-1GA	Validation/Test	780	AAGATGCTGAAGCTGGTTCT	0	0	0	8.71795	0	0	0	0	0	0	0	0	0	0	0	0	0	0	0	0
NM_000089_3(COL1A2)c_1171GA(p_Gly391Ser)	Validation/Test	6954	CCAGCCCTCCAGGACCTCCT	0	0	8.71441	0	0	0	0	0	0	0	0	0	0	0.0143802	0	0	0	0	0	0
NM_000089_3(COL1A2)c_1316GA(p_Gly439Asp)	Validation/Test	4780	GCTGATCGCCCTGGGGAGCC	0	0	0	0	39.1213	0	0	0	0	0	0	0	0	0	0	0	0	0	0	0
NM_000089_3(COL1A2)c_1550GA(p_Gly517Asp)	Validation/Test	1561	GGTCTTGCTGATGCTCGGGT	0	0	0	0	0	0	0	0	0	0	0	0	0	0	0	0	0	0	0	0
NM_000089_3(COL1A2)c_1702GA(p_Gly568Ser)	Validation/Test	675	AGTTAGCAAACCAGGAGAAA	0	0	0	0	42.5185	0	0	0	0	0	0	0	0	0	0	0	0	0	0	0
NM_000089_3(COL1A2)c_1801GA(p_Gly601Ser)	Validation/Test	1597	GCCAGTCCTACTGGTCCTAT	0	0	0	0	0	0	0	0	0	0	0	0	0	0	0	0	0	0	0	0
NM_000089_3(COL1A2)c_2099GA(p_Gly700Asp)	Validation/Test	2388	GCTGATCCTGCTGGTCCTGC	0	0	0	0	63.3585	0	0	0	0	0	0	0	0	0	0	0	0	0	0	0
NM_000089_3(COL1A2)c_2296GA(p_Gly766Ser)	Validation/Test	2591	TAGAGTCCAAATGGTCCCCC	0	0	0	35.1988	0	0	0	0	0	0	0	0	0	0	0	0	0	0	0	0
NM_000089_3(COL1A2)c_2332GA(p_Gly778Ser)	Validation/Test	614	GCTGGAAGTCGTAGTGATGG	0	0	0	0	0	0	0	0	0	0	0	0	0	0	0	0	0	0	0	0
NM_000089_3(COL1A2)c_2521GA(p_Gly841Ser)	Validation/Test	609	CCTAGCTTCGCTGGTGAGAA	0	0	0	7.71757	0	0	0	0	0	0	0	0	0	0	0	0	0	0	0	0
NM_000089_3(COL1A2)c_2891GA(p_Gly964Asp)	Validation/Test	15937	CCTGATCCTCATGGCCCCGT	0	0	0	0	7.70534	0	0	0	0	0	0.00627471	0	0	0	0	0	0	0	0	0
NM_000089_3(COL1A2)c_3080GA(p_Gly1027Glu)	Validation/Test	982	AATGAATTGCAAGGTCTGCC	0	0	0	0	0	0	0	0	0	0	0	0	0	0	0	0	0	0	0	0
NM_000089_3(COL1A2)c_577GA(p_Gly193Ser)	Validation/Test	3908	GCCCAGTGCTCCTGGTGTGA	0	0	0	0	36.1054	0	0	0	0	0	0	0	0	0	0	0	0	0	0	0.0255885
NM_000089_3(COL1A2)c_856GA(p_Gly286Ser)	Validation/Test	3898	GTGAGTCTTCCAGGCCTCTC	0	0	0	5.36172	0	0	0	0	0	0	0	0	0	0	0	0	0	0	0	0
NM_000089_3(COL1A2)c_983GA(p_Gly328Asp)	Validation/Test	2658	CGCGATATTCCTGGCCCTGT	0	0	0	0	0	0	71.0685	0	0	0	0	0	0	0	0	0	0	0	0	0
NM_000089_3(COL1A2)c_992GA(p_Gly331Asp)	Validation/Test	5929	CCTGACCCTGTTGGTGCTGC	0	0	0	0	18.3167	0	0	0	0	0	0	0	0	0	0	0	0	0	0	0
NM_000090_3(COL3A1)c_1087GA(p_Gly363Ser)	Validation/Test	684	AATAGTGCCCCTGGACAAAG	0	0	0	0	0	0	0	0	0	0	0	0	0	0	0	0	0	0	0	0
NM_000090_3(COL3A1)c_1096GA(p_Gly366Arg)	Validation/Test	185	CCTAGACAAAGAGGAGAACC	0	0	0	0	0	0	0	0	0	0	0	0	0	0	0	0	0	0	0	0
NM_000090_3(COL3A1)c_1222GA(p_Gly408Arg)	Validation/Test	6484	CCTAGACTGATGGGAGCCCG	0	0	0	39.3738	0	32.3103	0	0	0	0	0	0	0	0	0.0154226	0	0	0	0	0
NM_000090_3(COL3A1)c_1358GA(p_Gly453Asp)	Validation/Test	600	GCTGATATTCCAGGTGTTCC	0	0	0	0	0	0	21.3333	0	0	0	0	0	0	0	0	0	0	0	0	0
NM_000090_3(COL3A1)c_1466GA(p_Gly489Glu)	Validation/Test	145	CCTGAGTTCCGAGGACCTGC	0	0	0	0	0	0	0	0	0	0	0	0	0	0	0	0	0	0	0	0
NM_000090_3(COL3A1)c_1475GA(p_Gly492Glu)	Validation/Test	931	CGAGAACCTGCTGGACCAAA	0	0	0	0	1.61117	13.6412	0	0	0	0	0	0	0	0	0	0	0	0	0	0
NM_000090_3(COL3A1)c_1763GA(p_Gly588Asp)	Validation/Test	707	TAGGATGCTCCTGGTAAGAA	0	0	0	0	47.6662	0	0	0	0	0	0	0	0	0	0	0	0	0	0	0
NM_000090_3(COL3A1)c_1786CT(p_Arg596Ter)	Validation/Test	5271	CCTCATTCTCCATTCTTACC	0	0	0	0	15.2533	0	0	0	0	0	0	0	0	0	0	0	0	0	0	0
NM_000090_3(COL3A1)c_1844GA(p_Gly615Glu)	Validation/Test	3168	CTGAACCTCAGGGACCCCCA	0	0	0	0.0315657	5.42929	0	0	0	0	0	0	0	0	0.0315657	0	0	0	0	0	0
NM_000090_3(COL3A1)c_1988GA(p_Gly663Asp)	Validation/Test	1653	AAGGATGATGCCGGTGCACC	0	0	0	0	20.0242	0	0	0	0	0	0	0	0	0	0	0	0	0	0	0
NM_000090_3(COL3A1)c_2105GA(p_Gly702Asp)	Validation/Test	17278	CCCTGATCCCGAAGGAGGAA	0	0	0	0	0	53.4958	0	0	0	0	0	0	0	0	0	0.0231508	0	0	0	0.0115754
NM_000090_3(COL3A1)c_2150GA(p_Gly717Asp)	Validation/Test	1016	CCTGATGCTGCTGGTACTCC	0	0	0	0	49.7047	0	0	0	0	0	0	0	0	0	0	0	0	0	0	0
NM_000090_3(COL3A1)c_2168GA(p_Gly723Asp)	Validation/Test	2125	CCTGATCTGCAAGGAATGCC	0	0	0	0	0	0	0	0	0	0	0	0	0	0	0	0	0	0	0	0
NM_000090_3(COL3A1)c_2185GA(p_Gly729Arg)	Validation/Test	3874	CCTAGAGAAAGAGGAGGTCT	0	0	0	0.232318	0	40.8363	0	0.0258131	0.0258131	0.0258131	0	0.0258131	0	0	0	0	0	0	0	0
NM_000090_3(COL3A1)c_2356GA(p_Gly786Arg)	Validation/Test	324	CCCAGACTTCCAGGTATAGC	0	0	0	0	0	0	0	0	0	0	0	0	0	0	0	0	0	0	0	0
NM_000090_3(COL3A1)c_2569CT(p_Gln857Ter)	Validation/Test	1203	TTGACACCTTAGGGACCAGG	0	0	0	0	0	26.8495	0	0	0	0	0	0	0	0	0	0	0	0	0	0
NM_000090_3(COL3A1)c_2753GA(p_Gly918Glu)	Validation/Test	2255	CCTGAAGTGTCTGGACCAAA	0	0	0	0	4.78936	71.7517	0	0	0	0	0	0	0	0	0.0443459	0	0	0	0	0
NM_000090_3(COL3A1)c_2771GA(p_Gly924Asp)	Validation/Test	5080	AAAGATGATGCTGGCCAACC	0.0393701	0	0	0	60.2165	0	0	0.019685	0	0	0	0	0	0	0	0	0	0	0	0
NM_000090_3(COL3A1)c_2780GA(p_Gly927Asp)	Validation/Test	1055	GCTGACCAACCAGGAGAGAA	0	0	0	0	13.6493	0	0	0	0	0	0	0	0	0	0	0	0	0	0	0.0947867
NM_000090_3(COL3A1)c_2824GA(p_Gly942Arg)	Validation/Test	409	AGAGAGCTCCAGGCCCACTT	0.244499	0	0	0	15.6479	0	0	0	0	0	0	0	0	0	0	0	0.244499	0	0	0
NM_000090_3(COL3A1)c_2987GA(p_Gly996Glu)	Validation/Test	518	CCTGAACCCCAGGGTCTTCC	0	0	0	0	0	13.5135	0	0	0	0	0	0	0	0	0	0	0	0	0	0
NM_000090_3(COL3A1)c_3023GA(p_Gly1008Asp)	Validation/Test	2582	GCTGGTACAGCTGATGAACC	0	0	0	0	0	0	17.622	0	0	0	0	0	0	0	0	0	0	0	0	0
NM_000090_3(COL3A1)c_3041GA(p_Gly1014Glu)	Validation/Test	8620	CAGGAAAACCCTGGATCAGA	0	0.0232019	0	0	2.78422	0.568445	6.67053	13.8747	0	0	0	0	0	0	0	0	0	0	0	0.0348028
NM_000090_3(COL3A1)c_3167GA(p_Gly1056Asp)	Validation/Test	4394	GTCGATCCAGCTGGAAAGAG	0	0	0	0	97.2462	0	0	0	0	0	0	0	0	0	0	0	0	0	0	0
NM_000090_3(COL3A1)c_3220GA(p_Gly1074Ser)	Validation/Test	9590	GCTAGTGCTCCCGGTCCTGC	0	0	0	35.3806	0	0	0	0	0	0	0	0	0	0	0	0	0	0	0	0
NM_000090_3(COL3A1)c_3319GA(p_Gly1107Arg)	Validation/Test	3694	AAAAGACATCGAGGATTCCC	0	0	0	0.893341	0	26.0152	0	0.487277	0	0	0	0	0	0	0	0	0	0	0	0
NM_000090_3(COL3A1)c_3517GA(p_Gly1173Arg)	Validation/Test	1258	CAGAGGTGAAAGAAGATCTG	0	0	0	39.7456	0	0	0	0	0.0794913	0	0	0	0	0	0	0	0	0	0	0
NM_000090_3(COL3A1)c_3562GA(p_Gly1188Arg)	Validation/Test	4689	CCTAGACCTCCTGGTGCCCC	0	0	0	91.2561	0	5.18234	0	0	0	0	0	0	0	0	0	0	0	0	0	0
NM_000090_3(COL3A1)c_4254GA(p_Thr1418=)	Validation/Test	1779	CTGGAGGATGGTTGCACAGT	0	0	0	0	27.2625	0	0	1.79876	0	0	0	0	0	0	0	0.0562114	0	0	0	0
NM_000090_3(COL3A1)c_539GA(p_Gly180Asp)	Validation/Test	14887	CCAGACCCTCCCGGTCCCCC	0	0	0	0	72.3719	0	0	0	0	0	0	0	0	0	0	0	0	0	0	0
NM_000090_3(COL3A1)c_556GA(p_Gly186Ser)	Validation/Test	6972	CCTAGTACATCTGGTCATCC	0	0	0	0.0143431	0	0	25.7028	0	0	0	0	0	0	0	0	0	0	0	0	0
NM_000090_3(COL3A1)c_611GA(p_Gly204Asp)	Validation/Test	1123	CCTGATGAACCTGGGCAAGC	0	0	0	0	0	0	0	0	0	0	0	0	0	0	0	0	0	0	0	0
NM_000090_3(COL3A1)c_637GA(p_Gly213Ser)	Validation/Test	5308	CAGAGCCCTCCAGGACCTCC	0	0.791258	0	30.2374	0	0	0	0	0	0	0	0	0	0	0.037679	0	0	0	0	0
NM_000090_3(COL3A1)c_647GA(p_Gly216Glu)	Validation/Test	10515	CCAGAACCTCCTGGTGCTAT	0	0	0.0475511	0	33.3619	8.57822	0	0	0	0	0	0	0	0	0	0	0	0	0	0
NM_000090_3(COL3A1)c_709GA(p_Gly237Arg)	Validation/Test	3780	CCCAGACGACCTGGAGAGCG	0	0	0	3.46561	0	62.6984	0	0	0.396825	0	0	0	0	0	0.026455	0	0	0	0	0
NM_000090_3(COL3A1)c_827GA(p_Gly276Asp)	Validation/Test	4054	AAGGATGAAACAGGTGCTCC	0	0	0	0	87.8638	0	0	0	0	0	0	0	0	0	0	0	0	0	0	0
NM_000090_3(COL3A1)c_907GA(p_Gly303Arg)	Validation/Test	249	AGAAGGGCTCCTGGTGAGCG	0	0	0	0	0	0	0	0	0	0	0	0	0	0	0	0	0	0	0	0
NM_000092_4(COL4A4)c_1118GA(p_Gly373Glu)	Validation/Test	1186	CCAGAGTTCCCTGGCCGCTA	0	0	0.168634	0	7.4199	0	0	0	0	0	0	0	0	0	0	0	0	0	0	0
NM_000092_4(COL4A4)c_2734GA(p_Gly912Ser)	Validation/Test	5070	CCTAGTTTCCCAGGTTTTCC	0	0	0	18.2643	0	0	0	0	0	0	0	0	0	0	0	0	0	0	0	0
NM_000092_4(COL4A4)c_2878GA(p_Gly960Arg)	Validation/Test	625	TCCCAGAGATGAAGGAGAAA	0	0	0	0	0	0	23.04	0	0	0	0	0	0	0	0	0	0	0	0.16	0
NM_000092_4(COL4A4)c_4129CT(p_Arg1377Ter)	Validation/Test	22677	CCAGGAAGGCCTGGGATTCA	0	0	0.017639	0	0	19.7954	0.0573268	0	0	0	0	0	0	0	0	0.0132293	0	0	0	0.035278
NM_000093_4(COL5A1)c_1780CT(p_Arg594Ter)	Validation/Test	5919	CACCTCAAGGACCCTGCCAG	0	0.0844737	0	0	0	0	7.78848	8.78527	0	0	0.0168947	0	0	0	0	0	0	0	0.0168947	0
NM_000093_4(COL5A1)c_3805CT(p_Gln1269Ter)	Validation/Test	3996	CCTTATGGGCCATCAGCACC	0	0	0	0	5.33033	0	0	0	0	0	0	0	0	0	0	0	0	0	0	0
NM_000093_4(COL5A1)c_4338+1GA	Validation/Test	3562	TGTGATGAGTAGGCTGTGAG	0	0	0	0	57.3273	0	0	0	0	0	0	0	0	0	0	0	0	0	0.0280741	0
NM_000094_3(COL7A1)c_1573CT(p_Arg525Ter)	Validation/Test	10124	GACACTCACACCCGCTGCCC	0	0.00987752	0	25.7704	0	0	0	0.019755	0	0	0	0	0	0	0	0	0	0	0	0
NM_000094_3(COL7A1)c_3140-1GA	Validation/Test	2219	TACAATGTGCCCCCGTGGCC	0	0	0	0	4.28121	0	0	0	0	0	0	0	0	0	0	0	0	0	0	0
NM_000094_3(COL7A1)c_4448GA(p_Gly1483Asp)	Validation/Test	4609	CGGGACTTTCCAGGGCCCCT	0	0	0	0	39.2927	0	0	0	0	0	0	0	0	0	0	0	0	0	0	0
NM_000094_3(COL7A1)c_4894CT(p_Arg1632Ter)	Validation/Test	1069	TCTCATCCTCGGGGGCCAAC	0	0	0	0	0	0	0	0	0	0	0	0	0	0	0	0	0	0	0	0
NM_000094_3(COL7A1)c_5344GA(p_Gly1782Arg)	Validation/Test	1024	AGCAGACTGGATGGGAAACC	0	0	0	0	0	9.96094	0	0	0	0	0	0	0	0	0	0	0	0	0	0
NM_000094_3(COL7A1)c_5797CT(p_Arg1933Ter)	Validation/Test	15014	CTCACAGGCCACGCTCTCCA	0	0	0	10.2238	0	37.9046	0	0	0	0	0.00666045	0	0	0	0	0	0	0	0	0.00666045
NM_000094_3(COL7A1)c_5820GA(p_Pro1940=)	Validation/Test	3705	TGTGCCAGTGAGCCAGGCTT	0	0	0	0	0	0	17.7328	0	0	0	0.0269906	0	0	0	0	0	0	0	0	0
NM_000094_3(COL7A1)c_6190GA(p_Gly2064Arg)	Validation/Test	3016	CGGAGAGAGAAAGGAGAACG	0	0	0	0.0331565	0	5.66976	0	0.0331565	0	0	0	0	0	0	0	0	0.0331565	0.0331565	0	0
NM_000094_3(COL7A1)c_6769GA(p_Gly2257Arg)	Validation/Test	4021	CCGAGAGCCCCAGGTCGAGA	0	0	0	58.7416	0	7.98309	0	0	0	0	0	0	0	0	0	0	0	0	0	0
NM_000094_3(COL7A1)c_6781CT(p_Arg2261Ter)	Validation/Test	1504	CCATCTCAACCTGGGGCTCC	0	0	9.44149	0	0	0	0	0.0664894	0	0	0	0	0	0	0	0	0	0	0	0
NM_000094_3(COL7A1)c_7219GA(p_Gly2407Ser)	Validation/Test	1327	CCGAGTCAGACAGGCCCTCG	0	0	0	0	0	0	0	0	0	0	0	0	0	0	0	0	0	0	0	0
NM_000094_3(COL7A1)c_7234CT(p_Arg2412Ter)	Validation/Test	6301	CTCAAGGGCCTGTCTGACCC	0	0	0	4.63419	2.07904	0	0	0	0	0	0	0	0	0	0	0	0.0158705	0	0	0
NM_000094_3(COL7A1)c_7442GA(p_Gly2481Asp)	Validation/Test	9173	CAGGATGAAGATGGCCGCCC	0	0.0109016	0	0	15.6546	0	0	0.0218031	0	0	0.0109016	0	0	0	0	0	0	0	0	0
NM_000094_3(COL7A1)c_7485+5GA	Validation/Test	4930	ACTCACGGTGGATCCCGCTG	0	0	0	0	53.7931	0	0	0	0	0	0	0.020284	0	0	0	0	0	0	0	0
NM_000094_3(COL7A1)c_751CT(p_Gln251Ter)	Validation/Test	634	TCCACTATACTCTCAAGGAT	0	0	0	0	0	0	0	0	0	0	0	0	0	0	0	0	0	0	0	0
NM_000094_3(COL7A1)c_7865GA(p_Arg2622Gln)	Validation/Test	6858	GGTCCCCAGGGCCTCAAGGT	0	0	0	0	0	0	0	9.74045	0	0	0	0	0	0	0	0.0145815	0	0	0	0
NM_000096_3(CP)c_1652CT(p_Thr551Ile)	Validation/Test	127	CCAATGAATATATCTTTAGT	0	0	0	0	0	0	0	0	0	3.14961	0	5.51181	0	0	0	0	0	0	0	0
NM_000101_3(CYBA)c_268CT(p_Arg90Trp)	Validation/Test	11347	CTACAGCCGCTTGGAGCGAC	0	0	0.343703	0	42.1433	0	0	0	0	0	0	0	0	0	0.0440645	0	0	0	0.0088129	0
NM_000104_3(CYP1B1)c_1168CT(p_Arg390Cys)	Validation/Test	6633	GCACATGGCTTCATAAAGGA	0	0	0	0	88.4215	0	0	0	0	0	0	0	0	0	0.0150761	0	0	0	0	0
NM_000104_3(CYP1B1)c_1302GA(p_Trp434Ter)	Validation/Test	6049	CCCACTGAAGTGACCTAACC	0	0	0	87.5186	0	0	0	0.429823	1.40519	0	0	0	0.0165317	0	0	0	0	0	0	0
NM_000104_3(CYP1B1)c_1330CT(p_Arg444Ter)	Validation/Test	4622	TCCTTGTCCAAGAATCAAGC	0	0	0	0	0	0	0	0	0	0.713977	13.4574	0	0.0216357	0	0	0	0.0216357	0	0	0
NM_000116_3(TAZ)c_639GA(p_Trp213Ter)	Validation/Test	11924	CGGCCAGGGCTTCATGAATG	0	0	0	0	0	15.0788	0	0	0	0	0	0	0	0.00838645	0	0	0	0.00838645	0	0
NM_000116_4(TAZ)c_280CT(p_Arg94Cys)	Validation/Test	1967	CAATTGCCGAGGAGATGCAC	0	0	18.3528	0	0	0	0	0	0	0	0	0	0	0	0	0	0	0	0	0
NM_000116_4(TAZ)c_310TC(p_Phe104Leu)	Validation/Test	9385	TGACATGAAGCGGCCTTCCA	0	0	0.0639318	0	14.8748	0	0	0	0.0213106	0	0	0	0	0	0	0	0	0	0	0
NM_000117_2(EMD)c_450-2AG	Validation/Test	473	CGGGGCCCGCGGGCGGGAGG	0	0	0	0	0	0	0	0	0	0	0	0	0	0	0	0	0	0	0	0
NM_000118_3(ENG)c_220-1GA	Validation/Test	7516	CCCCCAAGGCCCGTCACAGC	0	0	0	0	0	16.2853	1.27728	0	0	0	0	0	0	0	0	0.0133049	0	0	0	0
NM_000124_3(ERCC6)c_2008CT(p_Arg670Trp)	Validation/Test	597	TTTAGGCCCTGGCTTCAGAA	0	0	0	0	0	0	0	0	0	0	0	0	0	0	0	0	0	0	0	0
NM_000126_3(ETFA)c_2TC(p_Met1Thr)	Validation/Test	2018	GTTCACTGATAGCAGGAAGG	0	0	0	0	27.7998	0	0	0	0.099108	0	0	0	0	0	0	0	0	0	0	0
NM_000127_2(EXT1)c_1056+1GA	Validation/Test	17479	GCTTTGCAGATAAGAGGCCC	0	0	0	0	0	0	0	1.05269	0	3.23817	0	10.9045	0.0114423	0	0.00572115	0	0	0	0	0
NM_000127_2(EXT1)c_250CT(p_Gln84Ter)	Validation/Test	2674	GGCATCTCGCTTCTACCGGG	0	0	0	11.4061	0	0	0	0	0	0	0	0	0	0	0	0	0	0	0	0
NM_000127_2(EXT1)c_963-2AG	Validation/Test	143	ATCATACCCAGAAAGAGAAG	0	0	0	0	0	0	0	0	0	0	0	0	0	0	0	0	0	0	0	0
NM_000128_3(F11)c_400CT(p_Gln134Ter)	Validation/Test	3506	TTGGCATTCTTAAGCACTCT	0	0	0	0	0	5.33371	0	0	0	0	0	0	0	0	0	0	0	0	0	0
NM_000132_3(F8)c_1094AG(p_Tyr365Cys)	Validation/Test	1555	ACTGGTGTTACTACGTTATC	0	0	0	0	0	0	0	0	0	9.13183	0	0	0	0	0	0	0	0	0	0
NM_000132_3(F8)c_3169GA(p_Glu1057Lys)	Validation/Test	24827	GGGGGACCTGCCCCTGGAGG	0	0	0	0	0	70.4878	0	0	0	0	0	0	0	0	0	0	0	0.00402787	0	0
NM_000133_3(F9)c_1025CT(p_Thr342Met)	Validation/Test	770	GTCTCAGGCGTCCCTCCAAG	0	0	0	0	0	6.23377	0	0	0	0	0	0	0	0	0	0	0	0	0	0
NM_000135_2(FANCA)c_295CT(p_Gln99Ter)	Validation/Test	5872	GCAGTAGTTGTGCACTCAGA	0	0	0	0	0	4.8876	0	0	0	0	0	0	0	0.01703	0	0	0	0	0	0.01703
NM_000135_2(FANCA)c_65GA(p_Trp22Ter)	Validation/Test	338	GAACAAGAGGCTGGAGGATG	0	0	0	0	31.0651	0	0	0	0	0	0	0	0	0	0	0	0	0	0	0
NM_000135_3(FANCA)c_2151+1GA	Validation/Test	17479	ACGCATCAAGGAGCTGGAGG	0.0457692	0	0	0	78.1109	0	0	0.00572115	0	0	0	0	0	0	0	0	0	0.00572115	0	0
NM_000135_3(FANCA)c_3188GA(p_Trp1063Ter)	Validation/Test	33512	GCAGGACACCAGCACCCACC	0	0	0.017904	0	0	6.58272	0	1.06529	0	0	0.011936	0	0	0.00895202	0	0	0	0.00298401	0	0
NM_000135_4(FANCA)c_2317-2AG	Validation/Test	3287	CTCCCACCTCAAGGTAAGCT	0	0	0	0	0	15.4852	0	0	0	0	0.0304229	0	0	0	0	0	0.0304229	0	0	0
NM_000136_2(FANCC)c_-78-2AG	Validation/Test	104	CACATTAAATCCGTAAGAAA	0	0	0	16.3462	0	0	0	0	0	0	0	0	0	0	0	0	0	0	0	0
NM_000136_2(FANCC)c_319CT(p_Gln107Ter)	Validation/Test	255	TTTGATTATCCAGAATTCTG	0	0	0	0	0	0	0	0	0	0	0	0	0	0	0	0	0	0	0	0
NM_000136_2(FANCC)c_553CT(p_Arg185Ter)	Validation/Test	3189	TGGGACACAAACTCATGACA	0	0	0	0	6.05205	0	0.0627156	0	0	0	0	0	0	0	0.0313578	0	0	0.0627156	0	0
NM_000138_4(FBN1)c_1285CT(p_Arg429Ter)	Validation/Test	1344	GCAAGCCCAGGCCTCAGCAA	0	0	0	0	0	0	0	0	0	0	0	0	0	0	0	0	0	0	0	0
NM_000138_4(FBN1)c_1360CT(p_Gln454Ter)	Validation/Test	1067	CTTGTAGTCCAGGCGAGCCC	0	0	0	0	0	4.40487	0	0	0	0	0	0	0	0	0	0	0	0	0	0
NM_000138_4(FBN1)c_1496GA(p_Cys499Tyr)	Validation/Test	664	GTACACAGTAGTGCTGGTGC	0	0	0	0	0	0	0	0	0	0	0	0	0	0	0	0	0	0	0	0
NM_000138_4(FBN1)c_1760GA(p_Cys587Tyr)	Validation/Test	1893	TTAGCTCCAAGTCTTCAAAT	0	0	0	0	0	0	0	0	0	0	0	0	0	0	0	0	0	0	0	0
NM_000138_4(FBN1)c_185GA(p_Arg62His)	Validation/Test	2508	CTGCCCAACTCACCGCGCTG	0	0	0	0	0	0	7.61563	0.797448	0	0	0	0.199362	0	0	0	0	0	0	0	0
NM_000138_4(FBN1)c_1879CT(p_Arg627Cys)	Validation/Test	2789	AGGGAGCCCTCATCTCAGGC	0	0	0	0	15.4536	0	0	0	0	0	0	0	0	0	0	0	0	0	0	0
NM_000138_4(FBN1)c_2342GA(p_Cys781Tyr)	Validation/Test	3090	CCTGTTGTACCATGGTGACG	0	0	0	0	0	0	0	0	21.6505	0	0	0	0	0	0	0	0	0	0	0
NM_000138_4(FBN1)c_266GA(p_Cys89Tyr)	Validation/Test	2332	CGGACCATCGTGAATGATGA	0	0	0	14.7942	0	0	13.6364	0	0	0	0	0	0.0428816	0	0	0	0	0	0	0.128645
NM_000138_4(FBN1)c_2722TC(p_Cys908Arg)	Validation/Test	8331	TCGCATTACGATCCTCGTTG	0	0	0	0	0.0120034	0	0	13.0356	0	0	0.0360101	0	0	0	0	0	0	0	0	0
NM_000138_4(FBN1)c_2810GA(p_Cys937Tyr)	Validation/Test	21315	ACAGCCGATGAGGCTCCAGG	0	0	1.3324	0	0	0	0	9.27516	0	0	0.684964	0	0	0	0	0	0	0.00469153	0	0
NM_000138_4(FBN1)c_3256TC(p_Cys1086Arg)	Validation/Test	1465	GCTCCCAGTGGCCATGCACG	0	0	0	0	0	0	47.7133	0	0	0	0	0	0	0.0682594	0	0	0	0.0682594	0	0
NM_000138_4(FBN1)c_401GA(p_Cys134Tyr)	Validation/Test	6326	TGCTGTAGGAGATTGCCCGC	0	0	0	0	0	0	45.3999	0	0	0	0	0	0	0	0	0	0	0	0	0
NM_000138_4(FBN1)c_4062GA(p_Trp1354Ter)	Validation/Test	1643	CCCAGCAACCGCGGTTTCCC	0	0	0	0	0	0	0	0	0	0	0	0	0	0	0	0	0	0	0	0
NM_000138_4(FBN1)c_4087+1GA	Validation/Test	3654	AACAGTGACCCTGGCCGTCC	0	0	0	5.91133	0	0	0	0.0273673	0	0	0	0	0	0	0	0	0	0	0	0
NM_000138_4(FBN1)c_4096GA(p_Glu1366Lys)	Validation/Test	2635	TCCTGAGCCATCTGGGTTCC	0	0	0	0	0	0	0	0	0	0	0	0	0	0	0	0	0	0	0	0
NM_000138_4(FBN1)c_4099TC(p_Cys1367Arg)	Validation/Test	2500	GGCGACTCACGGGTTCTGAA	0	0	0	0	9.16	0	0	0	2.36	0	0	0	0	0	0	0	0	0	0	0.04
NM_000138_4(FBN1)c_4460-8GA	Validation/Test	537	GGAGCACCTGAGCCTCAGGT	0	0	0	0	0	44.879	0	0	0	0	0	0	0	0	0	0	0.18622	0	0	0
NM_000138_4(FBN1)c_4615CT(p_Arg1539Ter)	Validation/Test	6513	GAGTCAGTCATCGCTAGGGA	0	0	0	0	0	4.95931	0	0	0	0.0767695	0	0	0	0	0	0	0	0	0	0
NM_000138_4(FBN1)c_4786CT(p_Arg1596Ter)	Validation/Test	646	TGACATGGCAAATCACATGG	0	0	0.309598	0	10.9907	0	0	0	0	0	0	0	0	0	0	0	0	0	0	0
NM_000138_4(FBN1)c_493CT(p_Arg165Ter)	Validation/Test	6626	GATGTTGAACAGGACAGGCA	0	0.0603682	0	0	0	0	0	10.3984	0.890432	0	0.467854	0	0	0	0	0.0150921	0	0	0	0
NM_000138_4(FBN1)c_530GA(p_Cys177Tyr)	Validation/Test	554	CAAGCAGTACATGGCACCCG	0	0	0	0	0	5.77617	0	0	8.84477	0	0	0	0	0	0	0	0	0	0	0
NM_000138_4(FBN1)c_5423-2AG	Validation/Test	1360	CACATTCATGACGGAGGGGA	0	0	0	11.1765	0	0	0	0	0	0	0.0735294	0	0	0	0.0735294	0	0	0	0	0
NM_000138_4(FBN1)c_5504GA(p_Cys1835Tyr)	Validation/Test	805	TATGAAGGTCGCTAGGGAAG	0	0	0	0	0.124224	5.46584	0	0	0	0	0	0	0	0	0	0	0	0	0	0
NM_000138_4(FBN1)c_5801GA(p_Cys1934Tyr)	Validation/Test	3371	GCAGAATGAAATTGATGAGT	0	0	0.0296648	0	9.73005	55.2062	0	0	0	0	0	0	0	0	0	0	0	0	0	0
NM_000138_4(FBN1)c_5863CT(p_Gln1955Ter)	Validation/Test	2199	GACCCTGCTGCTGTTGCTAC	0	0	0	0	0	0	0	0	0	0	0	0	0	0	0	0	0	0	0	0
NM_000138_4(FBN1)c_6158GA(p_Cys2053Tyr)	Validation/Test	382	GTAGTTGGAGCTGATGGCGT	0	0	2.09424	0	0	0	0	0	5.2356	0	0	0	0	0	0	0	0	0	0	0
NM_000138_4(FBN1)c_6313+2TC	Validation/Test	2911	ACTTACACCTGTCCATCTGC	0	0	0	0	6.63002	0	12.8478	0	0	0	0	0	0	0	0	0	0	0	0	0
NM_000138_4(FBN1)c_6325CT(p_Gln2109Ter)	Validation/Test	469	CTAGGGGGAACTGAGCACCC	0	0	0	0	0	0	0	0	0	0	0	0	0	0	0	0	0	0	0	0
NM_000138_4(FBN1)c_6425GA(p_Cys2142Tyr)	Validation/Test	2168	AACATCAACAAAGACAAGAC	0	0	0	31.2269	0	0	1.19926	1.61439	0	10.286	0.184502	0.50738	0	0	0	0.0461255	0	0	0	0
NM_000138_4(FBN1)c_6616+1GA	Validation/Test	204	TTTTATCCAGAAATACTTTC	0	0	0	0	0	0	0	0	0	0	0	0	0	0	0	0	0	0	0	0
NM_000138_4(FBN1)c_671GA(p_Cys224Tyr)	Validation/Test	9510	GGATATGGGCCTGGGGACCT	0	0	0	0	82.1241	0	0	0	0	0	0	0	0	0	0	0	0.0105152	0	0	0
NM_000138_4(FBN1)c_6806TC(p_Ile2269Thr)	Validation/Test	4136	AAGATCTCGAGGCATGACAT	0	0	0	5.89942	0	0	0	0	0	0	0	0	0	0	0	0	0.0241779	0	0.0241779	0
NM_000138_4(FBN1)c_7205-1GA	Validation/Test	195	CTACATGTTGGAGGCGGCCA	0	0	0	0	0	0	0	0	0	0	0	0	0	0	0	0	0	0	0	0
NM_000138_4(FBN1)c_7498TC(p_Cys2500Arg)	Validation/Test	1917	TCGGGATTTCTCGGGTGGCC	0	0	0	0	0	0	0	0	0	0	0	0	0	0	0	0	0	0	0	0
NM_000138_4(FBN1)c_772CT(p_Gln258Ter)	Validation/Test	646	AAGTCTACAAACACTGCCCA	0	0	0	0	0	0	31.8885	0	0	0	0	0	0	0	0	0	0	0	0	0
NM_000138_4(FBN1)c_7939CT(p_Gln2647Ter)	Validation/Test	3117	GCTCAAAGCTGACCCACCGT	0	0	0	0	0	0	0	0	0	0	0	0	0	0	0	0	0	0	0	0
NM_000138_4(FBN1)c_7954TC(p_Cys2652Arg)	Validation/Test	269	GAATGGAGGCCGCCTCCCGG	0	0	0.371747	0	0	0	4.83271	0	0	0	0	0	0	0	0	0	0	0	0	0
NM_000140_4(FECH)c_801GA(p_Met267Ile)	Validation/Test	1330	GTGATCATCCTGGGGGAAGG	0	0	0	0.075188	0	0	6.46617	0	0	0	0	0	0	0	0	0	0	0.075188	0	0
NM_000141_4(FGFR2)c_1013GA(p_Gly338Glu)	Validation/Test	2300	CCCTCAGCTGGATCAGGGAT	0	0	0	0	0	43.3478	0	0	0	0	0	0	0	0	0.0434783	0	0	0	0	0
NM_000143_3(FH)c_1189GA(p_Gly397Arg)	Validation/Test	1918	GTCACTGTCAGAGGCAGCAA	0	0	0	8.0292	0	0	0	0	0	0.156413	0	0	0	0	0	0	0	0	0	0
NM_000143_3(FH)c_1301GA(p_Cys434Tyr)	Validation/Test	451	AAACTACGTGGTGGGAATCC	0	0	0	0	0	55.6541	0	0	0	0	0	0	0	0	0	0	0	0	0	0
NM_000143_3(FH)c_1500GA(p_Trp500Ter)	Validation/Test	1834	TGACGAATGAGTAAAACCTA	0	0	0	0	0	16.4667	7.63359	0	0	0.490731	0	0	0.817884	0	0	0	0	0	0	0
NM_000143_3(FH)c_267+1GA	Validation/Test	292	ATGCCAATAAGTGGCATTTG	0	0	0	0	0	0	0	0	0	0	0	0	0	0	0	0	0	0	0	0
NM_000151_3(G6PC)c_248GA(p_Arg83His)	Validation/Test	1971	GAGATCATGCACCGATGAGT	0	0	0	0	0	0	72.552	0	0	0	0	0	0	0	0	0	0	0	0	0
NM_000152_3(GAA)c_2105GA(p_Arg702His)	Validation/Test	224	CACACAGGAGAGAAGGTGAG	0	0	0	0.892857	0	11.6071	0	0	0	0	0	0	0	0	0	0	0	0	0	0
NM_000152_4(GAA)c_1843GA(p_Gly615Arg)	Validation/Test	2868	GCCAGCAGGGCTTCCCCAAC	0	0	0	0	0	0	16.1785	0	0	0	0	0	0	0	0	0	0	0	0	0
NM_000152_4(GAA)c_1942GA(p_Gly648Ser)	Validation/Test	1915	GGCTGCACACACTGCACTCC	0	0	0	0	0	0	16.4491	0	0	0	0	0	0	0	0	0	0	0	0	0
NM_000152_4(GAA)c_2512CT(p_Gln838Ter)	Validation/Test	772	TCGTATGGACTAGAGAGTGC	0	0	0	0	31.2176	0	0	0	0.129534	0	0	0	0	0	0	0	0	0	0	0
NM_000152_4(GAA)c_853CT(p_Pro285Ser)	Validation/Test	2266	CCGGGAAACAAATTCTTCTG	0	0	0	0	0	4.81024	0	0	0	0	0	0	0	0	0	0	0	0	0	0
NM_000152_4(GAA)c_953TC(p_Met318Thr)	Validation/Test	4151	AATCGGAGTGGCAGGCGGAT	0	0	0	0	0	0	55.312	0	0	0	0	0	0.0240906	0	0	0	0	0	0	0
NM_000153_3(GALC)c_908CT(p_Ser303Phe)	Validation/Test	203	TAATCCTTCCCAGCGAAAAT	0	0	0	0	0	0	0	0	0	0	0	0	0	0	0	0	0	0	0	0
NM_000154_1(GALK1)c_593CT(p_Ala198Val)	Validation/Test	822	TGTCCCAAATCAAAAAGGTG	0	0	0	0	0	0	4.25791	0.121655	7.54258	0	0	0	0	0	0	0	0	0	0	0
NM_000155_3(GALT)c_1057CT(p_Gln353Ter)	Validation/Test	1108	TCCTGACCTACTCAGGGGTG	0	0	0	0	0	41.426	0	0	0	3.4296	0	0	0	0	0	0	0	0	0	0
NM_000155_3(GALT)c_199CT(p_Arg67Cys)	Validation/Test	2893	GGGTTGAGAGGGTCATGGCA	0	0	0	0	0	0	5.32319	0	0.0345662	0	0	0	0	0	0	0	0	0	0	0.0345662
NM_000155_3(GALT)c_241GA(p_Ala81Thr)	Validation/Test	1477	GGCCATCCGAACCAACGGAG	0	0	0	0	29.3839	0	0	0	0	0	0	0	0	0	0	0	0	0	0.0677048	0
NM_000155_3(GALT)c_328+2TC	Validation/Test	2529	TGCCCCCAGTCCAGGCAACC	0	0	0	0	0	0	0	14.828	0	0	0	0	0	0	0	0	0	0.0395413	0	0
NM_000155_3(GALT)c_367CT(p_Arg123Ter)	Validation/Test	3837	CTCCTCAAGCAGACTTTGCT	0	0	0	0	0	0	5.57727	0.026062	0	0	0	0	0.026062	0	0	0	0	0	0	0
NM_000155_3(GALT)c_425TC(p_Met142Thr)	Validation/Test	328	CACGTCGGTCCCTGAGATCC	0	0	0	0	0	0	0	0	0	0	0	0	0	0	0	0	0	0	0	0
NM_000155_3(GALT)c_443GA(p_Arg148Gln)	Validation/Test	5284	CCAGGCTGTTGTTGATGCAT	0	0	15.5375	0	0	0	0	0	0	0	0	0	0	0	0.0189251	0	0	0	0.0378501	0
NM_000155_3(GALT)c_542CT(p_Ser181Phe)	Validation/Test	309	GGGGTTAAAACAGCCCATCA	0	0	0	0	0	0	6.14887	0	0	0	0	0	0	0	0	0	0	0	0	0
NM_000155_3(GALT)c_553CT(p_Pro185Ser)	Validation/Test	509	TTACCTGGCAGTGGGAGTGG	0	0	0	0	0	0	0	0	0	92.5344	0	0	0	0	0	0	0	0	0	0
NM_000155_3(GALT)c_610CT(p_Arg204Ter)	Validation/Test	2682	CTGAGATCACTCCTCACGCT	0	0	0	0	0	15.7718	0	0	0	0	0	0	0	0	0	0	0	0	0	0
NM_000155_3(GALT)c_616CT(p_Gln206Ter)	Validation/Test	2566	GCTAAGATCGCTCCTCACGC	0	0	0	5.96259	0	0	6.39127	0	0	0	0	0	0	0	0	0	0	0	0	0
NM_000155_3(GALT)c_770CT(p_Pro257Leu)	Validation/Test	12173	GACGGAGCAGCAGCAGTGTC	0	0	0	0	0	88.9838	0	0	0.0082149	0	0	0	0	0	0	0	0	0	0	0
NM_000155_3(GALT)c_777GA(p_Arg259=)	Validation/Test	1826	TGCCCCGTCGACATGTGCGG	0	0	0	0	0	0	0	0	0	0	0	0	0	0	0	0	0	0	0	0
NM_000155_3(GALT)c_815GA(p_Arg272His)	Validation/Test	21199	CTGACCCCTGCTGAGCATGA	0	0	0	5.51913	0	0	0	0	0	0	0	0	0	0.0047172	0	0	0.0047172	0	0	0.00943441
NM_000155_3(GALT)c_821-2AG	Validation/Test	1006	TTCATGATGGAGGCTAGATC	0	0	0	0	0	0	5.36779	0	0	0	0.0994036	0	0	0	0	0	0	0.0994036	0	0
NM_000155_3(GALT)c_986CT(p_Ser329Phe)	Validation/Test	3293	TGGCAAAGCGCAGGAGCGGA	0	0	0	0	0.0303674	0.0303674	6.19496	0	0	0	0	0	0	0	0	0	0	0	0	0.0303674
NM_000155_3(GALT)c_98GA(p_Arg33His)	Validation/Test	677	TATCCACTACAACCCGCTGC	0	0	0	0	0	9.01034	0	0	0	0	0	0	0	0	0	0	0	0	0	0
NM_000155_3(GALT)c_997CT(p_Arg333Trp)	Validation/Test	4535	TCCAGACAGTGGCAGAGCGC	0	0	0	0	0	74.5535	0	0	0	0	0	0	0	0	0	0	0	0	0	0
NM_000156_5(GAMT)c_491GA(p_Gly164Asp)	Validation/Test	991	TGCTCAGCCCCCCCGGCTGT	0	0	0	0	0	6.05449	0	0	0	0	0	0	0	0	0	0	0	0	0	0
NM_000159_2(GCDH)c_1213AG(p_Met405Val)	Validation/Test	2827	GCAAACTCCGTAACAACACA	0	0	0	0	26.2115	0	0	0	0	0	0	0	0	0	0	0	0	0	0	0
NM_000159_3(GCDH)c_479AG(p_Gln160Arg)	Validation/Test	5434	CAGGCCCCAAAGTCATGCCG	0	0.220832	0	0	0	0	0	0	22.8745	0.0736106	3.51491	0	0	0	0	0	0	0	0	0
NM_000161_2(GCH1)c_607GA(p_Gly203Arg)	Validation/Test	3430	GGCACCCCGGGATCGTCGCC	0	0	0	70.2332	0	0	0	0	0	0	0	0	0	0	0	0	0	0	0	0
NM_000162_3(GCK)c_533GA(p_Gly178Glu)	Validation/Test	169	CAGAAGAGAACAATGTCGTG	0	0	0	0	0	0	31.3609	0	0	0	0	0	0	0	0	0	0	0	0	0
NM_000162_3(GCK)c_667GA(p_Gly223Ser)	Validation/Test	350	GTCAGCATGATCGTGGGTAA	0	0	0	0	0	0	0	0	0	0	0	0	0	0	0	0	0	0	0	0
NM_000162_3(GCK)c_775GA(p_Ala259Thr)	Validation/Test	963	TGGGGCACCTTCGGGGACTC	0	0	0	0	0	0	35.8255	0	0	0	0	0	0	0	0	0	0	0	0	0
NM_000162_4(GCK)c_98TC(p_Val33Ala)	Validation/Test	8419	ACCTGAAGAAGGCGATGAGA	0.0118779	0	0	0	0	11.6166	5.63012	0	0	0	0	0	0	0	0.0118779	0	0	0	0	0.0118779
NM_000165_5(GJA1)c_119CT(p_Ala40Val)	Validation/Test	15393	CAACCACTGTCCCCAGCAGC	0	0.00649646	0.0129929	0	0	40.8367	0	0	0	0	0	0	0	0	0.0324823	0	0	0	0	0
NM_000165_5(GJA1)c_65GA(p_Gly22Glu)	Validation/Test	6029	CAACTGCTGGAGAGAAGGTG	0	3.0685	15.9728	0	0	0	0	0	0	0	3.30071	0	0.0497595	0	0	0	0	0	0	0
NM_000166_5(GJB1)c_112GA(p_Val38Met)	Validation/Test	3527	GAACGGGCTCTGACTCAAGG	0	0	15.5656	0	0	0	0	0	0	0	0	0	0	0	0	0	0.0567054	0	0	0
NM_000166_5(GJB1)c_151TC(p_Phe51Leu)	Validation/Test	2083	ACGACTAATAGACCGGGGTT	0	0	0	0.0480077	0	0	31.7811	0	0	0	0	0.0480077	0	0	0	0	0	0	0	0
NM_000166_5(GJB1)c_187GA(p_Val63Ile)	Validation/Test	19831	CTCCACAGCGTGTGCATGGC	0	0	0	0	0.892542	0	5.87464	0	0	0	0	0	0	0	0	0.00504261	0	0	0	0
NM_000166_5(GJB1)c_491GA(p_Arg164Gln)	Validation/Test	407	TTGGCAGGGTGAGTGCCCAC	0	0	0	0	0	0	0	0	0	0	0	0	0	0	0	0	0	0	0	0
NM_000166_5(GJB1)c_548GA(p_Arg183His)	Validation/Test	2558	TGAGCACTTCGAGGGCCGCG	0	0	0.039093	0	0	5.19937	0	0	0	0	0	0	0	0	0	0	0	0	0	0
NM_000168_5(GLI3)c_868CT(p_Arg290Ter)	Validation/Test	6426	TGTACGTTTTCAGCTCGGCC	0	0	0	63.0252	0	0	0	0	0	0	0	0	0	0	0	0	0	0	0	0
NM_000170_2(GLDC)c_2405CT(p_Ala802Val)	Validation/Test	3250	GCCACACTGACGGTTCCCAC	0	0	0	0.0307692	0	24.9538	0	0	0	0.0615385	0	0	0	0	0	0	0	0	0	0
NM_000171_3(GLRA1)c_920AG(p_Tyr307Cys)	Validation/Test	2981	ACACAGGACACCTAGAGTGG	0	0	0	0	65.0788	0	0	0	0	0	0	0	0	0.0335458	0	0	0	0	0	0
NM_000178_4(GSS)c_491GA(p_Arg164Gln)	Validation/Test	1907	CTTATGGTTACTTTGAAGGC	0	0	0	71.2638	0	0	0	0	0	0	0	0	0	0	0	0	0.104877	0	0	0
NM_000178_4(GSS)c_941CT(p_Pro314Leu)	Validation/Test	1231	AGACTGATGCCTCATTTATT	0	0	0	0	0	0	0	0	0	0	0	0	0	0	0	0	0	0	0	0
NM_000179_2(MSH6)c_1045CT(p_Gln349Ter)	Validation/Test	2448	CTTAGGATTCAGAATTTTGA	0	0	0	0.490196	0	0	5.22876	0	0	0	0	0	0.0408497	0	0	0	0	0	0	0
NM_000179_2(MSH6)c_1876CT(p_Gln626Ter)	Validation/Test	3451	GCATCCCAAAACTAGGAGCC	0	0	0.115908	0	0	0	0	62.2428	0	0	0	0	0	0.0289771	0	0	0	0	0	0
NM_000179_2(MSH6)c_3439-2AG	Validation/Test	165	AGCCAGCCCGTGAATGAGGG	0	0	0	0	0	0	0	0	0	0	0	0	0	0	0	0	0	0	0	0
NM_000179_2(MSH6)c_3463CT(p_Gln1155Ter)	Validation/Test	606	AGGGACGTAACAACCCATCT	0	0	0	0	18.9769	0	0	0	0	0.165017	0	0	0	0	0	0	0	0	0	0
NM_000179_2(MSH6)c_742CT(p_Arg248Ter)	Validation/Test	214	CCCTTCATTTTTTTATTTGG	0	0	0	0	0	0	0	0	0	0	0	0	0	0	0	0	0	0	0	0
NM_000181_3(GUSB)c_1144CT(p_Arg382Cys)	Validation/Test	7375	GTGGCTGGTACAGAAAGCGT	0	0	0	0	0	0	0	0	0	9.89831	0	0.705085	0	0	0	0	0	0	0	0
NM_000183_2(HADHB)c_685CT(p_Arg229Ter)	Validation/Test	1355	CGGCCAGTCAGTCTGCAGAG	0	0	0	0	0	16.679	0	0	0	0	0	0	0	0	0	0	0	0	0	0
NM_000187_3(HGD)c_16-1GA	Validation/Test	294	TACAATACATTTCTGGATTT	0	0	0	0	0	0	0	0	0	0	0	0	0	0	0	0	0	0	0	0
NM_000187_3(HGD)c_808GA(p_Gly270Arg)	Validation/Test	522	TCAATGTTGTGGCCTGGCAC	0	0	0	0	0	0	0	0	0	0	0	0	0	0	0	0	0	0	0	0
NM_000190_4(HMBS)c_849GA(p_Trp283Ter)	Validation/Test	167	TGTTTCTAAACGTCTCGAGA	0	0	0	0	0	0	0	0	0	0	0	0	0	0	0	0	0	0	0	0
NM_000192_3(TBX5)c_1078CT(p_Gln360Ter)	Validation/Test	3921	GCACCGCACCTAAATGAGTG	0	0	13.517	0	0	0	0	29.3548	0	0	0	0.0255037	0	0	0	0	0	0	0	0
NM_000192_3(TBX5)c_868CT(p_Gln290Ter)	Validation/Test	5884	GCGTCAAATGACCTTAATGG	0	0	0	0	0	4.26581	0	0.0169952	0	0	0.0169952	0	0	0	0	0	0	0	0	0
NM_000193_3(SHH)c_1040CT(p_Pro347Leu)	Validation/Test	1126	GAGCAGCGCGTAGGCGCCCG	0	0	0	0	7.1048	0	0	0	0	0	0	0	0	0	0	0	0	0	0	0
NM_000193_3(SHH)c_1147GA(p_Ala383Thr)	Validation/Test	4285	CCGCCTGACGCACGCGCTCC	0	0	0	0	0	0	0	14.259	0	0	0	0	0	0	0	0	0	0	0	0
NM_000193_3(SHH)c_869GA(p_Gly290Asp)	Validation/Test	22452	CGGACTCGGGGCCGCCTTCC	0	0	0	47.4523	0	0	0	0	0	0	0	0	0	0	0	0	0	0	0	0
NM_000194_2(HPRT1)c_325CT(p_Gln109Ter)	Validation/Test	830	GATCACTGGTGGAACTCTTC	0	0	0	0	12.1687	0	0	0	0	0	0	0	0	0	0	0	0	0	0	0
NM_000195_3(HPS1)c_398+2TC	Validation/Test	22878	AGGCAGCTACTCCAAAGGCA	0.013113	0	0	0	30.8725	0	0	0	12.0378	0	0	0	0	0	0.00874202	0.00874202	0	0	0	0.00437101
NM_000197_2(HSD17B3)c_608CT(p_Ala203Val)	Validation/Test	2478	CACAAACACCTGGAGCAAGA	0	0.0403551	0	21.7514	0	0.807103	0	0.0807103	0	0	0	0	0	0	0	0	0	0	0	0.0403551
NM_000199_3(SGSH)c_220CT(p_Arg74Cys)	Validation/Test	8708	GCAGAGCTTCTTACATCCCT	0	0	0	0	6.24713	0	0	0	0	0	0	0	0.0459348	0	0.0114837	0	0	0	0	0
NM_000202_7(IDS)c_1403GA(p_Arg468Gln)	Validation/Test	6014	CATTAGATTCCCAGGACCCA	0	0	0	0	38.7596	0	3.62488	0	0	0	0	0	0.0166279	0	0	0	0	0	0	0.0166279
NM_000202_7(IDS)c_262CT(p_Arg88Cys)	Validation/Test	5675	GTCCAGGCCAAACACATCTC	0	0	0	0	8.56388	0	0	0	0	0.246696	0.0352423	0	0	0	0	0	0	0	0	0
NM_000203_4(IDUA)c_1205GA(p_Trp402Ter)	Validation/Test	1998	GCTCTAGGCCGAAGTGTCGC	0	0	0	0	0	0	0	0	0	0	0	0	0	0	0	0	0	0	0	0
NM_000203_4(IDUA)c_1855CT(p_Arg619Ter)	Validation/Test	788	GTCCAGGGCTCGAACTCAGT	0	0	0	0	32.3604	0	0	0	0	0	0	0	0	0	0	0	0	0	0	0
NM_000203_4(IDUA)c_1882CT(p_Arg628Ter)	Validation/Test	1229	TGGTCAGGCCCAGTAGTCCA	0	0	0	0	0	36.371	0	0	0	0	0	0.081367	0	0	0	0	0	0	0	0
NM_000203_5(IDUA)c_590-7GA	Validation/Test	7837	ACGCAGTGCTCCCCCAGCCC	0.01276	0	0	0	23.3253	0	0	0	0	0	0	0	0	0	0	0.01276	0	0	0	0
NM_000206_2(IL2RG)c_270GA(p_Trp90Ter)	Validation/Test	3214	GGACCTTCAAGATGAGAAGA	0	0	4.94711	0	0	0	0	0	1.71126	0.684505	0	0.995644	0	0	0	0	0	0	0	0
NM_000206_2(IL2RG)c_720GA(p_Trp240Ter)	Validation/Test	947	GGGTGAGCGGTATCAGCTGG	0	0	0	0	0	38.1204	0	0	0	0	0	0	0	0	0	0	0	0	0	0
NM_000208_3(INSR)c_707AG(p_His236Arg)	Validation/Test	2708	CCGCCACCAGCGTGTCGCCA	0	0	0	0	0	23.3383	0	0	0.0738552	0	0	0	0	0	0	0	0	0	0	0
NM_000214_3(JAG1)c_1326GA(p_Trp442Ter)	Validation/Test	680	CGTCTACAGTCGGGGGCCTA	0	0	0	0	0	47.9412	0	0	0	0	0	0	0	0	0	0	0	0	0	0
NM_000214_3(JAG1)c_2566CT(p_Gln856Ter)	Validation/Test	2979	AGGTGTCCAGCTCCTAGCAC	0	0	0	0	0	0	0	0	0	0	0	0	0	0	0	0	0	0	0	0
NM_000214_3(JAG1)c_439CT(p_Gln147Ter)	Validation/Test	9977	GGTCAGGCCAAACACCACCA	0	0	0	0	5.72316	0	0	0	0	0.0300692	0	0	0	0	0	0	0	0	0	0
NM_000217_3(KCNA1)c_1202CT(p_Ala401Val)	Validation/Test	1571	TCACGACTGGGATGAACCAC	0	0	0	0	0	5.34691	0	0	0	0	0	0	0	0	0	0	0	0	0	0
NM_000218_2(KCNQ1)c_1135TC(p_Trp379Arg)	Validation/Test	1606	CATATCTCCAGCGATCCCCT	0	0	0	5.85305	0	0	0	0	0	0.0622665	0	0	0	0	0	0	0	0	0	0
NM_000218_2(KCNQ1)c_532GA(p_Ala178Thr)	Validation/Test	151	TTGTCCCATTGGGGACTTAG	0	0	0	0	0	0	0	0	0	0	0	0	0	0	0	0	0	0	0	0
NM_000218_2(KCNQ1)c_674CT(p_Ser225Leu)	Validation/Test	1390	TTTACCCTGTCAGGCCTTCG	0	0	0	6.47482	0	0	0	0	0	0	0	0	0	0	0	0	0	0	0	0
NM_000218_2(KCNQ1)c_805GA(p_Gly269Ser)	Validation/Test	439	CTTGGCGCTGGACTCATCAT	0	0	0	0	0	0	0	0	0	0	0	4.55581	0	0	0	0	0	0	0	0
NM_000218_2(KCNQ1)c_922-1GA	Validation/Test	1974	CAACCCATGAGTGCCGGAAG	0	0.35461	0	0	0	0	52.5836	0	0	0	0	0	0	0	0	0	0	0	0	0
NM_000222_2(KIT)c_1669TC(p_Trp557Arg)	Validation/Test	10649	AGTACAGCGGAAGGTTGTTG	0	0	0	44.8868	0	4.68589	0	0	0	0	0.0187811	0.00939055	0	0	0	0	0	0	0	0
NM_000222_2(KIT)c_1670GA(p_Trp557Ter)	Validation/Test	116	AGTACAGTAGAAGGTTGTTG	0	0	0	0	0	0	0	0	0	0	0	0	0	0	0	0	0	0	0	0
NM_000226_3(KRT9)c_488GA(p_Arg163Gln)	Validation/Test	2367	GCTATTCTCTGGGTAAAGCC	0	0	0	32.1504	0	0	0	0	0	0	0	0	0	0	0	0	0	0	0	0
NM_000228_2(LAMB3)c_2914CT(p_Arg972Ter)	Validation/Test	4809	ACTGCATGGGCTCAGCTCCT	0	0	0	0	0	13.4124	0	0	0	0	0	0	0	0	0	0	0	0	0	0
NM_000237_3(LPL)c_644GA(p_Gly215Glu)	Validation/Test	1335	ACATTCACCAGAGAGTCCCC	0	0	0.674157	0	0	0	6.29213	0	0	0	0	0	0	0	0	0	0	0	0	0
NM_000237_3(LPL)c_662TC(p_Ile221Thr)	Validation/Test	708	ACTGGAATCCAGAAACCAGT	0	0	0	0	0	16.6667	0.282486	0	0	0	1.69492	0	0	0	0	0	0	0	0	0
NM_000238_3(KCNH2)c_1129-1GA	Validation/Test	644	CGGGTGCAAGTCCTGTCCCT	0	0	0	0	0	0	0	0	0	0	0	0	0	0	0	0	0	0	0	0
NM_000238_3(KCNH2)c_125TC(p_Ile42Thr)	Validation/Test	2159	GCCGTCACCTACTGCAACGA	0	0	0	0	0	0	18.7124	0	0	0	0.0463177	0	0	0	0	0	0	0	0	0
NM_000238_3(KCNH2)c_1502AG(p_Asp501Gly)	Validation/Test	8180	TGGCGGCCACCATGCCGATG	0	0	0	0	0	0	0	0	29.0587	0	0	0.0733496	0	0	0	0	0	0	0	0
NM_000238_3(KCNH2)c_1682CT(p_Ala561Val)	Validation/Test	4984	CCAGTGCACGATGAGCGCAA	0	0	4.29374	0	0	0	0	4.6549	0	0	0.561798	0	0	0	0	0	0	0	0	0
NM_000238_3(KCNH2)c_1684CT(p_His562Tyr)	Validation/Test	6318	CCAGTACGCGATGAGCGCAA	0	0	0.0158278	0	0	9.10098	0	0	0	0	0.0158278	0	0	0.0158278	0	0	0	0	0.0158278	0
NM_000238_3(KCNH2)c_1825GA(p_Asp609Asn)	Validation/Test	4964	CATCAAGAACAAGTATGTGA	0	0.322321	0	0	5.33844	3.4448	0	3.10234	0	0	0.020145	0	0	0	0	0	0	0	0	0.0604351
NM_000238_3(KCNH2)c_1898AG(p_Asn633Ser)	Validation/Test	1559	ATCTTCTCTGAGTTGGTGCT	0	0	0	0	0	0	0	0	0	0	0	0	0	0	0	0	0	0	0	0
NM_000238_3(KCNH2)c_1933AG(p_Met645Val)	Validation/Test	2373	GCCAATGAGCACGACGCAGA	0	0	0	0	6.11041	0	0	0.0421408	0	0	1.3485	0	0	0	0	0	0	0	0	0
NM_000238_3(KCNH2)c_2062CT(p_Gln688Ter)	Validation/Test	298	GATTGGGGATCTAGTGGAAG	0	0	0	0	0	0	0	0	0	0	0	0	0	0	0	0	0	0	0	0
NM_000238_3(KCNH2)c_2145+1GA	Validation/Test	2967	GCGATGAGGCCACCAGAGCG	0	0	0	0	0	0	10.9875	0	0	0	0	0	0	0	0.0337041	0	0.0337041	0	0	0
NM_000238_3(KCNH2)c_2254CT(p_Arg752Trp)	Validation/Test	399	GGCCCAAAGGCAGCCCTTGG	0	0	0	0	0	19.2982	0	0	0	0	0	0	0	0	0	0	0	0	0	0
NM_000238_3(KCNH2)c_2458GA(p_Gly820Arg)	Validation/Test	1329	CAAGTCGAACAGGGATGTGC	0	0	0	0	0	0	0	10.9857	1.58014	0	1.65538	0	0	0	0	0	0	0	0	0
NM_000238_3(KCNH2)c_2510AG(p_Asp837Gly)	Validation/Test	504	CCTCCAGCAGGCCGTCCCGA	0	0	0	0	0	41.4683	0	0	0	0	0	0	0	0	0	0	0	0	0	0
NM_000238_3(KCNH2)c_296AG(p_Tyr99Cys)	Validation/Test	9743	CCTACCATCTTTCCGGCAGA	0	0	0	28.7796	0	0	1.46772	0	0	0	0	0	0	0	0	0	0	0	0	0.0102638
NM_000240_3(MAOA)c_133CT(p_Arg45Trp)	Validation/Test	782	AGGCACAAACTAGAACTCCA	0	0	0	0	0.511509	0	0	0	0	0	0	14.1944	0	0	0.127877	0	0	0	0	0
NM_000243_2(MEFV)c_2177TC(p_Val726Ala)	Validation/Test	2072	TACACTCACGTCAACTATTA	0	0	0	0.0482625	0	0	0	8.88031	0	0	0	0	0	0	0	0	0	0	0	0
NM_000249_3(MLH1)c_1225CT(p_Gln409Ter)	Validation/Test	5894	GCCTAGGGCTGACTGGACAG	0	0	0	0	66.8476	0	0	0	0	0	0	0	0	0	0	0	0	0	0	0
NM_000249_3(MLH1)c_142CT(p_Gln48Ter)	Validation/Test	400	AACAATCACTTAAATACTTG	0	0	0	1.25	13.25	0	0	0	0	0	0	0	0	0.75	0	0	0	0	0	0
NM_000249_3(MLH1)c_2059CT(p_Arg687Trp)	Validation/Test	2634	AGATATGTACTGCTTCCAGA	0	0	0	0	6.3022	0	0	0	0.0379651	0	0	0	0	0	0	0	0	0	0	0
NM_000249_3(MLH1)c_2098CT(p_Gln700Ter)	Validation/Test	279	CTGTACCTGCTAGCCTGAGA	0	0	0	0	15.7706	0	0	0	0	0	0	0	0	0	0	0	0	0	0	0
NM_000249_3(MLH1)c_883AG(p_Ser295Gly)	Validation/Test	749	ATTACCCGAGGTACAGGAAT	0.133511	0	0	23.3645	0	0	0	0	0.801068	0	0	0	0	0	0	0	0	0	0	0
NM_000249_3(MLH1)c_884+4AG	Validation/Test	748	TGCTACACTACCTGAGGTAC	0	0	0	0	30.0802	0	14.4385	0	0	0	0	0	0	0	0	0	0	0	0	0
NM_000249_3(MLH1)c_982CT(p_Gln328Ter)	Validation/Test	581	TGTGCTACTGCACCCGCTCC	0	0	0	0	0	0	28.3993	0	0	0	0	0	0	0	0	0	0	0	0	0
NM_000251_2(MSH2)c_1034GA(p_Trp345Ter)	Validation/Test	620	GTAGATTAAGCAGCCTCTCA	0	0	0	0	16.4516	0	0	0	0	0	0	0	0	0	0	0	0	0	0	0
NM_000251_2(MSH2)c_1552CT(p_Gln518Ter)	Validation/Test	572	GTAATATCCAAACTATGCAC	0	0	0.174825	0	0	19.9301	0	0	0	0	0.174825	0	0	0	0	0	0	0	0	0
NM_000251_2(MSH2)c_1915CT(p_His639Tyr)	Validation/Test	499	AACTTCAACACAAGCATACC	0	0	0	0	0	0	5.81162	0	0	6.41283	0	0	0	0	0	0	0	0	0	0
NM_000251_2(MSH2)c_388CT(p_Gln130Ter)	Validation/Test	2599	TCAAACTAAGAGAGATTGCC	0	0	0.0384763	0.0769527	15.4675	0	0	0.577145	2.1162	0	0.153905	0	0.269334	0	0	0	0	0	0	0
NM_000252_2(MTM1)c_1136GA(p_Trp379Ter)	Validation/Test	698	CCCAGATAGTAAAGATACCC	0	0	0	43.6963	0	0	0	0	0	0	0	0	0	0	0	0	0	0	0	0
NM_000252_2(MTM1)c_1261-10AG	Validation/Test	917	CATGAACATGGAATCCACGC	0	0	0	0	0	0	0	0	0	0	0	0	0	0	0	0	0	0	0	0
NM_000252_2(MTM1)c_1367TC(p_Phe456Ser)	Validation/Test	1398	CGACCTCCCGGTGGTGCACC	0	0	34.6924	0	0	0	0	0	0	0	0	0	0	0	0	0	0	0.0715308	0	0
NM_000252_2(MTM1)c_1433TC(p_Phe478Ser)	Validation/Test	1126	TTTGGGGCCAAGCCGGTGCG	0	0	0	0	0	0	0	0	0	11.5453	0	0	0	0	0	0	0	0	0	0
NM_000252_2(MTM1)c_232-1GA	Validation/Test	801	GCAGGACCCCATGGAGACTC	0	0	0	0	0	26.8414	0	0	0	0	0	0	0	0	0.124844	0	0	0	0	0
NM_000252_2(MTM1)c_678+1GA	Validation/Test	2026	TCGACAGCTCCAAGAGCATT	0	0	0	0	0	6.71273	0	0	0	0	0	0	0	0	0	0	0	0	0	0
NM_000252_2(MTM1)c_679GA(p_Val227Met)	Validation/Test	271	GCAGCTTGCAGGGACGCGTG	0	0	0.738007	0	0	0	0	0	0	52.3985	0	0	0	0	0	0	0	0	0	0
NM_000252_2(MTM1)c_688TC(p_Trp230Arg)	Validation/Test	3376	GCGAGCGTGGGCTGCTGGGA	0	0	0	10.9005	0	0	0	0	0	0	0	0	0	0	0	0	0	0	0	0.0592417
NM_000252_2(MTM1)c_757CT(p_Arg253Ter)	Validation/Test	4700	GTCCTATGCTCAAAGAAAGG	0	0	0	0	0	50.1702	0	0	0	0	0	0	0	0	0	0	0	0	0	0
NM_000252_2(MTM1)c_958TC(p_Ser320Pro)	Validation/Test	1904	GCGCCAGGGGTCGGGGGCCG	0	0	0	0	0	0	0	0	0	0	0	0	0	0	0	0	0	0	0	0
NM_000255_3(MMUT)c_1956+2TC	Validation/Test	735	AGGCACTAAAAACTGTTGGG	0	0	0	0	64.4898	0	0	0	0	0	0	0	0	0	0	0	0	0	0	0
NM_000255_3(MMUT)c_1975CT(p_Gln659Ter)	Validation/Test	9137	GCCTGCTAGGCCACTTCACG	0	0	0	0	0	0	0	6.54482	0	0	0	0	0.0109445	0	0	0	0	0.0109445	0	0
NM_000255_3(MMUT)c_2026GA(p_Ala676Thr)	Validation/Test	4798	GGCATAAGCACCCTCGCTAC	0	0	0	0	0	26.782	0	0	0	0	0	0	0	0	0	0	0	0	0	0
NM_000255_3(MMUT)c_322CT	Validation/Test	1592	GCAGATGGTCCAGGGCCTAA	0	0	0	0	0	0	0	0	0	0	0	0	0	0	0	0	0	0	0	0
NM_000255_3(MMUT)c_806CT(p_Ala269Val)	Validation/Test	2491	CAGCCCCTACTTCCTGCATA	0	0	0	0	0	0	0	0	26.7764	0	0	0	0	0	0	0	0	0.080289	0	0.0401445
NM_000256_3(MYBPC3)c_1000GA(p_Glu334Lys)	Validation/Test	388	TCCAGTAAATTATAAAATTT	0	0	0	0	0	0	8.76289	0	0	0	0	1.03093	0	0	0	0	0	0	0	0
NM_000256_3(MYBPC3)c_1224-19GA	Validation/Test	471	TAGAGAGAACGTGGATTTCC	0	0.212314	0	6.79406	0	2.76008	0	0	0	0	0	0	0	0	0	0	0	0	0	0
NM_000256_3(MYBPC3)c_1227-13GA	Validation/Test	2884	CAAGATGGAGAGAAGGGTAT	0	0	0	0	8.56449	0	0	0	0	0	0	0	0	0.0346741	0	0	0	0	0	0
NM_000256_3(MYBPC3)c_1484GA(p_Arg495Gln)	Validation/Test	655	CAGAGAGAGAGAGGGTTTCC	0	0	0	40.916	0	0	0	0.458015	0	0	0	0.152672	0	0	0	0	0	0	0	0
NM_000256_3(MYBPC3)c_2048GA(p_Trp683Ter)	Validation/Test	484	TTCCTTCACCAAGACCTGGT	0	0	0	0	0	0	0	6.40496	0	0	0.206612	0	0	0	0	0	0	0	0	0
NM_000256_3(MYBPC3)c_2747GA(p_Trp916Ter)	Validation/Test	7375	ACAAGAGTAGGTGCTCAAAA	0.0135593	0	0	0	0	18.861	0	0	0.0135593	0	0	0	0	0	0	0	0.0135593	0.0135593	0.0135593	0
NM_000256_3(MYBPC3)c_2905CT(p_Gln969Ter)	Validation/Test	2066	GCACTGGTGGGCTCGCCTCA	0	0	27.5411	0	0	0	0	0	0	0	0	0	0	0	0	0	0	0	0	0.0484027
NM_000256_3(MYBPC3)c_2920CT(p_Gln974Ter)	Validation/Test	3513	CGACAAACTAGGGATCCAGT	0	0	0	0	54.2272	1.62254	8.08426	0	0	0.341588	0	0	0	0	0	0	0	0.0284657	0	0
NM_000256_3(MYBPC3)c_3330+5GA	Validation/Test	3015	CTGCACTACTTGTGGACAAC	0	0	0	0	0.563847	0	0	35.3566	0	0	0	0	0	0	0	0	0	0	0	0
NM_000256_3(MYBPC3)c_3641GA(p_Trp1214Ter)	Validation/Test	2942	TAGAGTAAGGTAGCCGAACG	0	0	0	2.78722	0	0	10.9789	2.58328	0	0	0	0	0	0	0	0	0	0	0	0
NM_000256_3(MYBPC3)c_979CT(p_Gln327Ter)	Validation/Test	241	AAGCATCTTGAGCAGGATGT	0	0	0	0	36.5145	0	0	0	0	0	0	0	0	0	0	0	0	0	0	0
NM_000257_2(MYH7)c_5410GA(p_Ala1804Thr)	Validation/Test	4385	ACCTGCAAAACCCAAGAGAG	0	0	0	0	0	0	3.51197	0.63854	7.22919	0	0	0	0	0	0.04561	0	0.022805	0	0.022805	0
NM_000257_3(MYH7)c_1618TC(p_Phe540Leu)	Validation/Test	2631	GCTCGAAGAATCTCTTCCAG	0	0	0	0	0	11.7826	3.26872	0	0	0.0760167	0	0	0	0	0	0	0	0	0	0
NM_000257_3(MYH7)c_2135GA(p_Arg712His)	Validation/Test	14090	CTGACACGGCAAGGGCAACG	0	0	0	0.00709723	0	74.7977	0	0	0	0	0	0	0	0	0	0	0	0.00709723	0	0
NM_000257_3(MYH7)c_2221GA(p_Gly741Arg)	Validation/Test	596	AAGATGGGGGCATCTAAGGA	0	0	0	55.8725	0	0	0	0	0	0	0	0	0	0	0	0	0	0	0	0
NM_000257_3(MYH7)c_2710CT(p_Arg904Cys)	Validation/Test	747	AGTCTAAGAACAGCATCCTT	0	0	0	0	0	26.6399	1.87416	0	0	0	0	0	0	0	0	0	0	0	0	0
NM_000257_3(MYH7)c_5655GA(p_Ala1885=)	Validation/Test	4598	GCCACTTCCGCCAGCCACAG	0	0	0	26.1635	0	0	0	0	0	0	0	0	0	0	0	0	0	0	0.0217486	0
NM_000257_3(MYH7)c_728GA(p_Arg243His)	Validation/Test	3653	CCAAGAGCTGCGGGCCCTGG	0	0	4.79058	7.61018	0	1.50561	0	0	0	0	0	0	0	0	0	0	0	0	0	0
NM_000257_4(MYH7)c_1358GA(p_Arg453His)	Validation/Test	9941	TTGACCCAGCCTTGCGGCAG	0	0	0	9.70727	0	0	0	16.3967	0	0	0	0	0	0	0	0	0	0	0.0100594	0
NM_000257_4(MYH7)c_2146GA(p_Gly716Arg)	Validation/Test	17949	AAGAGCTAGCTGTACCTGAA	0.00557134	0.0111427	0	0.395565	0	0	0	9.44342	0	0	0	0	0	0.016714	0	0	0	0	0.00557134	0.016714
NM_000257_4(MYH7)c_2156GA(p_Arg719Gln)	Validation/Test	1785	AAGAGCTGACTGTACCTGAA	0	0	0	64.4258	0	0	0	0	0.0560224	0	0	0	0	0	0	0	0	0	0	0
NM_000257_4(MYH7)c_2609GA(p_Arg870His)	Validation/Test	451	GGAATGAGGATCCCCCTACT	0	0	0	0.665188	0	0	0	0	0	21.7295	0	0	0	0	0	0	0	0	0	0
NM_000257_4(MYH7)c_4066GA(p_Glu1356Lys)	Validation/Test	2239	TCACCCTGTACAACCATGAG	0	0	0	0	0	0	0	0	0	5.18088	0	0	0	0	0	0	0	0	0.0446628	0
NM_000257_4(MYH7)c_428GA(p_Arg143Gln)	Validation/Test	982	GCGCTCATCAAGTCCATTGA	0	0	0	0	0	0	14.664	0	0	0	0	0	0	0	0	0	0	0	0	0.203666
NM_000257_4(MYH7)c_5740GA(p_Glu1914Lys)	Validation/Test	7083	GAGCAGGGAGGTGGGGGAGC	0	0.0141183	0	0	6.84738	0	0	0	0.0282366	0	0	0	0	0	0	0	0	0.0141183	0	0
NM_000258_2(MYL3)c_427GA(p_Glu143Lys)	Validation/Test	562	GTCTTCGACAAGAAGGGCAA	0	0	0	0	0	0	0	12.2776	0	2.4911	0	0	0	0	0	0	0	0	0	0
NM_000258_2(MYL3)c_461GA(p_Arg154His)	Validation/Test	20924	TGCTGAGCTTCACCACGTGC	0	0	0	0	0	5.57255	0	0	0	0	0	0.023896	0	0	0.0047792	0	0	0	0	0
NM_000260_3(MYO7A)c_1900CT(p_Arg634Ter)	Validation/Test	7672	GGCTCAGCTATTCACGTAGT	0	0	0	0	0	1.38165	0	0	0	8.36809	0	0	0	0.0651721	0	0	0	0	0	0
NM_000260_3(MYO7A)c_2005CT(p_Arg669Ter)	Validation/Test	5330	TCATATTCCTGCAGTCAAAA	0	0	0.0187617	0	11.5385	0	0	0	0	0	0	0	0.0187617	0	0	0	0	0.0187617	0	0.0187617
NM_000260_3(MYO7A)c_2323CT(p_Gln775Ter)	Validation/Test	10267	GCGATCAGACACCCACACCA	0	0	0	4.89919	0	0	2.38629	0	0.301938	0	0.749976	0	0	0	0.0194799	0	0	0	0	0.0194799
NM_000260_3(MYO7A)c_2461CT(p_Gln821Ter)	Validation/Test	3155	GATGACCAGCGGATTGTCAT	0	0	0	0	7.92393	0	0	0.0633914	0	0	0	0	0	0	0	0	0	0	0	0
NM_000260_3(MYO7A)c_5617CT(p_Arg1873Trp)	Validation/Test	2535	GTCCCACCAGGTCTCAGTGA	0	0	0	0	0	56.2525	0	0	0.0394477	0	0	0	0	0	0	0	0	0	0	0
NM_000260_3(MYO7A)c_5648GA(p_Arg1883Gln)	Validation/Test	2278	CTGACAAGTCAACCAGGCTT	0	0	0	4.6532	0	1.88762	0	0	0	0	0	0.0438982	0	0	0	0	0	0	0	0
NM_000260_3(MYO7A)c_5968CT(p_Gln1990Ter)	Validation/Test	285	CTGACTCCAAGTCATGTGTT	0	0	0	0	0	0	0	0	0	0	0	0	0	0	0	0	0	0	0	0
NM_000260_3(MYO7A)c_6028GA(p_Asp2010Asn)	Validation/Test	1242	CCTGAACTTCCAGGACTTTC	0	0	0	0	0	0	0	0	0	0	0	0	0	0	0	0	0	0	0	0
NM_000260_3(MYO7A)c_6070CT(p_Arg2024Ter)	Validation/Test	11027	TTATCTCATGCTCTCCACCA	0	0	0.145098	0	0	0	0	9.93924	0	0	0	0	0	0	0	0	0.00906865	0	0	0
NM_000260_3(MYO7A)c_635GA(p_Arg212His)	Validation/Test	4849	CTAAGTCCCAAAGGTAACCC	0	0	0.783667	5.4238	0	0	0	0	0	0.556816	0	0	0	0	0	0.0206228	0	0	0	0
NM_000260_4(MYO7A)c_905GA(p_Arg302His)	Validation/Test	1049	CCTGAACCTTCTGGAGTTCC	0	0	0	0	0.476644	22.307	0	0	0	0	0	0	0	0	0.0953289	0	0	0	0	0
NM_000263_3(NAGLU)c_889CT(p_Arg297Ter)	Validation/Test	600	GCAGCAAGAAGTCGATGAAA	0	0	0	0	0	9	0	0	0.166667	0	0	0	0	0	0	0	0	0	0	0
NM_000264_3(PTCH1)c_1177GA(p_Ala393Thr)	Validation/Test	6388	CAAAGCGACAGCCATCCTGG	0	0	0	0.0313087	0	0	0	67.7051	0	0.767063	0	0	0	0	0	0	0	0	0	0
NM_000264_3(PTCH1)c_3155CT(p_Thr1052Met)	Validation/Test	1002	CGGCCATCCAGGGGTTCAGA	0	0	0	0	0	59.3812	0	0	0	0	0	0	0	0	0	0	0	0	0	0
NM_000267_3(NF1)c_1381CT(p_Arg461Ter)	Validation/Test	9568	TGGTGCACCAGGAAATCTCA	0	0	0	0	0	0	53.0727	0	0	0.0104515	0	0	0	0	0	0	0	0	0	0.0104515
NM_000267_3(NF1)c_1466AG(p_Tyr489Cys)	Validation/Test	4936	CCCACGACAGCCTCATTGAG	0	0	0	0	0	0	50.6888	0	0.567261	0	0	0	0	0	0	0	0	0	0.101297	0
NM_000267_3(NF1)c_1595TC(p_Leu532Pro)	Validation/Test	5897	CCAGCGTGTGAACACCCCTG	0	0	4.32423	0	0	0	0	0	0	0	0.0169578	0	0	0	0	0	0	0	0	0
NM_000267_3(NF1)c_1603CT(p_Gln535Ter)	Validation/Test	1434	TGGGCTCATTTGCATCGGTC	0	0	0	0	0	0	0	13.7378	0	0	0	0	0	0.069735	0	0	0	0	0	0
NM_000267_3(NF1)c_1726CT(p_Gln576Ter)	Validation/Test	403	GAGATCTGTCAAGAAAATCT	0	0	0	6.20347	0	0	0	0	0	0	0	0	0	0	0	0	0	0	0	0
NM_000267_3(NF1)c_2848CT(p_Gln950Ter)	Validation/Test	210	TCAAACCTTGTTACTGACGT	0	0	0	0	4.7619	0	0	0	0	0	0	0	0	0	0	0	0	0	0	0
NM_000267_3(NF1)c_2850+1GA	Validation/Test	398	GGGAGGCTCCTGGAGAGCCA	0	0	0	23.8693	0	0	0	0	0	0	0	0	0	0	0	0	0	0	0	0
NM_000267_3(NF1)c_2953CT(p_Gln985Ter)	Validation/Test	1199	CCTATGCAGAAGTAACCAGG	0	0	0	57.2143	0	0	0	0	0	0	0	0	0	0	0	0	0	0	0	0
NM_000267_3(NF1)c_4772+1GA	Validation/Test	416	GATGAGGATGAGTATGAAGA	0	0	0	0	4.56731	0	0	1.68269	0	0	0.240385	0	0	0	0	0	0	0	0	0
NM_000267_3(NF1)c_479+1GA	Validation/Test	1039	TCACCCATGCATCAACAACC	0	0	0	0	0	0	66.025	0	0	0	0	0	0	0	0	0	0	0	0	0
NM_000267_3(NF1)c_480-2AG	Validation/Test	660	TTGTCTTGTCCCTGAAGGTG	0	0	0	0	0	0	0	0	0	0	0	0	0	0	0	0	0	0	0	0
NM_000267_3(NF1)c_484CT(p_Gln162Ter)	Validation/Test	3957	TCTTTTCAGAGAAGACCCAG	0	0	0	0	0	0	0	0.0505433	0	5.93884	0	0	0.0252717	0	0	0	0	0	0	0
NM_000267_3(NF1)c_5205+5GA	Validation/Test	2402	GGTCCAATGATGACATATGA	0	0	0	0	0	32.0566	9.99167	0	0	0.749376	0	0	0	0	0	0	0	0	0	0.041632
NM_000267_3(NF1)c_5206-2AG	Validation/Test	2708	ATCAACCCGCATCTCCCACA	0	0	0	0.664697	73.7075	0	0	0	0	0	0.590842	0	0	0	0	0	0	0	0	0
NM_000267_3(NF1)c_5458CT(p_Gln1820Ter)	Validation/Test	622	CCACACCCGGCCAATGTTGT	0	0	0	0	39.8714	0	0	0	0	0	0	0	0	0	0	0	0	0	0	0
NM_000267_3(NF1)c_5839CT(p_Arg1947Ter)	Validation/Test	1102	ACACTCATGTATCTTCATTC	0	0	0	0	0	0	14.2468	0	0	0	0	0	0	0	0	0	0	0	0	0
NM_000267_3(NF1)c_58CT(p_Gln20Ter)	Validation/Test	536	CTTCAGACAGTACTGAGGGT	0	0	0	0	0	0	0	0	0	0	0	0	0	0	0	0	0	0	0	0
NM_000267_3(NF1)c_6801AG(p_Gln2267=)	Validation/Test	859	GACATCTGGAGGGTCCCCGA	0	0	0	9.08033	0	0	0	0	0	0	0	0	0	0	0	0	0	0	0	0
NM_000267_3(NF1)c_79CT(p_Gln27Ter)	Validation/Test	11361	CCGCCAGTTCTTCTGCATCA	0	0	0	0	0	7.05924	0	0	0	0	0	0	0	0	0	0	0.00880204	0	0	0.0352082
NM_000268_3(NF2)c_1228CT(p_Gln410Ter)	Validation/Test	1399	CCTGGCTGGCGCGGCACGGC	0	0	0	0	0	0	0	0	0	0	0	0	0	0	0	0	0	0	0	0
NM_000268_3(NF2)c_122GA(p_Trp41Ter)	Validation/Test	6080	TCAAGGCAATGTTCCAACTC	0	0	0.690789	5.75658	0	0	0	10.9539	2.51645	0	0	0	0	0	0	0.0164474	0.0164474	0	0	0
NM_000268_3(NF2)c_1550TC(p_Leu517Pro)	Validation/Test	2092	TGTCCCAGAGAATGACCTGC	0	0	0	0	0	0	46.2237	0	0	0	0	0	0	0	0.0478011	0	0	0	0	0
NM_000268_3(NF2)c_1786TC(p_Ter596Gln)	Validation/Test	2529	ACCCAGCCTGACAGAGCCCA	0	0	0	0	7.43377	0	0	0	0	0	0	0	0	0	0	0	0	0	0	0
NM_000268_3(NF2)c_586CT(p_Arg196Ter)	Validation/Test	715	GCCTCAAAGGTGAGTTCCTA	0	0	0	0	0	20.8392	0	0	0	0	0	0	0	0	0	0	0	0	0	0
NM_000271_4(NPC1)c_1553GA(p_Arg518Gln)	Validation/Test	311	GCGCATTGAAAGAACGCGGT	0	0	0	0	15.1125	0	0	0	0	0	0	0	0	0	0	0	0	0	0	0
NM_000271_4(NPC1)c_2872CT(p_Arg958Ter)	Validation/Test	1328	GCAGGGACTAGTTCTCGGAC	0	0	0	0	0	0	18.9006	0	0	3.16265	0	0	0	0	0	0	0	0	0.0753012	0
NM_000271_4(NPC1)c_3104CT(p_Ala1035Val)	Validation/Test	275	CTACAGCAGGGCCAGGGCCC	0	0	17.8182	0	0	0	0	0	0	0	0	0	0	0	0	0	0	0	0	0
NM_000271_4(NPC1)c_3229CT(p_Arg1077Ter)	Validation/Test	1847	CAGCTCTTTAGGCACGCTAG	0	0	0	0	0	0	0	0	0	21.1695	0	0	0	0.0541419	0	0	0	0	0.0541419	0
NM_000271_4(NPC1)c_530GA(p_Cys177Tyr)	Validation/Test	3801	TGAAGACAGATTCTTGTTGG	0	0	0	0	0	98.1584	0	0.0263089	0	0	0	0	0	0	0	0	0	0	0	0
NM_000275_2(OCA2)c_1182+1GA	Validation/Test	238	TTATTCCAGAAAGCCAAAGT	0	0	14.2857	0	0	0	0	0	0	0	0	0	0	0	0	0	0	0	0	0
NM_000276_3(OCRL)c_1576CT(p_Pro526Ser)	Validation/Test	617	CTCAGTCTCCCTGGAAGAAA	0	0	0	21.2318	0	0	0	0	0	0	0	0	0	0	0	0	0	0	0	0
NM_000276_3(OCRL)c_940-11GA	Validation/Test	620	CCAGGGACCTCGGACCTGTT	0	0	0	0	0	0	19.1935	0	0	0	0	0	0	0	0	0	0	0	0	0
NM_000277_1(PAH)c_1045TC(p_Ser349Pro)	Validation/Test	507	GGGGAACATACGTGCTTGGC	0	0	0	0	0	25.641	0	0	0	0.197239	0	0	0	0	0	0	0	0	0	0
NM_000277_2(PAH)c_143TC(p_Leu48Ser)	Validation/Test	3489	CTGGAGGCTCCCGGGCTCCG	0	0	0	0	25.1361	0	0	0	0	0	0	0	0	0	0	0	0	0	0	0
NM_000277_2(PAH)c_691TC(p_Ser231Pro)	Validation/Test	4076	CAAAACTGACCACCAGGTAA	0	0	0	0.0490677	5.44652	0	0	0	0	0	0	0	0	0	0.0245339	0	0	0	0	0
NM_000277_2(PAH)c_694CT(p_Gln232Ter)	Validation/Test	4916	CTAGGCGGCTGGGGACAAAG	0	0	12.8967	0	0	0	0	0	0	0	0	0	0	0	0	0	0.0203417	0	0.0203417	0
NM_000277_2(PAH)c_776CT(p_Ala259Val)	Validation/Test	703	CCACACCTGCAGGGAGGGGC	0	0	0.142248	0	4.97866	0	0	0	0	0	0	0	0	0	0	0	0	0	0	0
NM_000277_3(PAH)c_331CT(p_Arg111Ter)	Validation/Test	1482	CGTCGATGGCCAGCATGTAC	0	0	0	0	0	18.691	0	0	0	0	0	0	0	0	0.0674764	0	0	0	0	0
NM_000277_3(PAH)c_472CT(p_Arg158Trp)	Validation/Test	2922	TCTCACAGGTCCCGCTCCTG	0	0	0	0	0.102669	0	16.7009	0	0	0	0	0	0	0	0	0	0	0	0	0
NM_000277_3(PAH)c_526CT(p_Arg176Ter)	Validation/Test	2046	CTGATGTCAGAAGAAGTCGT	0	0	0	4.34995	0	0	0	0	0	0	0	0	0	0.0488759	0	0	0	0	0	0
NM_000277_3(PAH)c_533AG(p_Glu178Gly)	Validation/Test	557	ACAGATTGCATATCTTGTAA	0	0	0	0	19.2101	0	0	0	0	0	0	0	0	0	0	0	0	0	0.179533	0
NM_000280_4(PAX6)c_139CT(p_Gln47Ter)	Validation/Test	2609	CACCTACCGCTGGAGCTGCT	0	0	0	0	0	10.1571	0	0	0	0	0	0	0	0.0383289	0	0	0	0	0	0
NM_000280_4(PAX6)c_141+1GA	Validation/Test	5225	AACCAGCATTCTACTGCCAT	0	0	0	0	40.2105	0	0	29.4545	0	0	0	0	0	0	0	0	0	0	0.0191388	0
NM_000280_4(PAX6)c_403CT(p_Gln135Ter)	Validation/Test	683	TGAGAGCCTAGATGTTGGGC	0	0	0	0	6.29575	0	0	0	0	0	0	0	0	0	0	0	0	0	0	0
NM_000280_4(PAX6)c_486GA(p_Trp162Ter)	Validation/Test	3820	CATCACCAAGGCCACAATCG	0	0.026178	0	0	9.65969	0	0	1.7801	0	0	0	0	0	0	0	0	0	0	0	0
NM_000282_3(PCCA)c_2040GA(p_Ala680=)	Validation/Test	3019	TGTCCACGATGAGGGGGCCC	0	0	0	0	0	1.15932	0	0	8.14839	0	0	0.0662471	0	0	0	0	0	0	0	0
NM_000282_3(PCCA)c_425GA(p_Gly142Asp)	Validation/Test	2401	GGCCCAAAGAGTAAGAATCG	0	0	0	0	0	33.6943	5.08122	0	0	0.0416493	0	0	0	0	0	0	0	0	0	0
NM_000284_3(PDHA1)c_483CT(p_Tyr161=)	Validation/Test	1020	GCGCGCACTCGGTGTTGCAG	0	0	0	0	0	0	4.80392	0	0	0	0	0	0	0	0	0	0	0	0	0
NM_000286_2(PEX12)c_334CT(p_Gln112Ter)	Validation/Test	1212	ATATCCAGCTCAGCACTGAC	0.0825083	0	0.660066	0	0	0	5.36304	0	0	0	0	0	0	0	0	0	0	0	0.165017	0
NM_000288_3(PEX7)c_618GA(p_Trp206Ter)	Validation/Test	235	TGACTGATGTAAATACAATG	0	0	0	0	0	0	0	0	0	0	5.10638	0	0	0	0	0	0	0	0	0
NM_000290_3(PGAM2)c_233GA(p_Trp78Ter)	Validation/Test	3499	GGACCAGATGTAGCTGCCTG	0	0	1.94341	0	0	22.978	0	10.5173	0	0	0	0	0	0	0	0	0	0	0	0
NM_000295_4(SERPINA1)c_1177CT(p_Pro393Ser)	Validation/Test	1370	CCTCGTGATCCATTTCCCGG	0	0	0	0	0	0	0	15.1825	0	0	0	0.364964	0	0	0	0	0	0	0	0
NM_000296_3(PKD1)c_11710-2AG	Validation/Test	2140	CTGGACCAACCCAGCCAAAG	0	0	0	0	67.1963	0	0	21.5888	0	0	0	0	0	0	0	0	0	0	0	0
NM_000296_3(PKD1)c_1198CT(p_Arg400Ter)	Validation/Test	803	GAAGCCAGCTAATTATAAGA	0	0	0	0	0	0	50.1868	0	0	0	0	0	0	0	0	0	0	0	0	0
NM_000296_3(PKD1)c_2854-2AG	Validation/Test	625	TTTACACGAGTCGTGTTAAG	0	0	0	0	0	10.88	0	0	0	0	0	0	0	0	0	0	0	0	0	0
NM_000296_3(PKD1)c_4444CT(p_Gln1482Ter)	Validation/Test	213	TGTCTGCGGCATCCCATAAG	0	0	0	0	0	0	0	0	0	0	0	0	0	0	0	0	0	0	0	0
NM_000296_3(PKD1)c_7987CT(p_Gln2663Ter)	Validation/Test	3017	ATAACAAATCCATTCATTCT	0	0	4.83924	4.97183	0	10.9712	0	0.596619	0	0	0	0.165728	0	0	0	0	0	0	0	0
NM_000297_3(PKD2)c_145CT(p_Gln49Ter)	Validation/Test	5429	GCTACTCGCAGAGGCCGCCC	0	0	0	29.3424	0	0	0	0	0	1.76828	0	0	0	0	0	0	0	0	0	0
NM_000298_5(PKLR)c_1436GA(p_Arg479His)	Validation/Test	2797	TGGCCAGTGAGGGGGATATT	0	0	0	0	0	78.7272	0	0	0	0	0	0	0	0	0	0	0	0	0	0
NM_000298_5(PKLR)c_1529GA(p_Arg510Gln)	Validation/Test	13863	CGCCAGGTCCACTTATGCCA	0	0	0	0	5.66256	0	0	0	0	0	0.641997	0	0	0	0	0	0	0	0	0.0216403
NM_000303_2(PMM2)c_484CT(p_Arg162Trp)	Validation/Test	680	TCTACATTTCTTTACACTTT	0	0	0	0.735294	0	37.2059	0	0	0	0	0	0	0	0	0	0	0	0	0	0
NM_000307_4(POU3F4)c_499CT(p_Arg167Ter)	Validation/Test	1071	TACTGCAGGCAGCACGAAGA	0	0.466853	0	0	0	0	5.60224	0	0	0	0	0	0	0	0	0	0	0	0	0
NM_000310_3(PPT1)c_536+1GA	Validation/Test	850	TTGTTCAGGAACGATATGTA	0	0	0	0	0	0	0	0	0	0	0	0	0	0	0	0	0	0	0	0
NM_000311_4(PRNP)c_628GA(p_Val210Ile)	Validation/Test	318	GTGGTACACCCACAAGAAGA	0	0	0	0	0	0	0	0	0	0	0	0	0	0	0	0	0	0	0	0
NM_000312_3(PROC)c_169CT(p_Arg57Trp)	Validation/Test	2326	CCCACTCCAGGCTGCTGTGA	0	0	0	16.0791	0	0	0	0	2.32158	0	0	0	0	0	0	0	0	0	0	0
NM_000314_4(PTEN)c_335TC(p_Leu112Pro)	Validation/Test	5932	TCATTGCTGAACCGTTCTTC	0	0	21.679	0	0	0	0	0	0	0.556305	0.775455	0	0	0	0	0	0	0	0	0
NM_000314_4(PTEN)c_370TC(p_Cys124Arg)	Validation/Test	759	AGGAGTACGCCTACCCCAAG	0	0	0	0	0	0	4.87484	0	0	0	0	0	0	0	0	0	0	0	0	0
NM_000314_4(PTEN)c_385GA(p_Gly129Arg)	Validation/Test	3175	CAATGCAGAATTTGGAACAG	0	0	0.0629921	0	0	0	58.0787	0	0.0629921	0.0314961	0	0	0	0	0	0	0	0	0	0
NM_000314_4(PTEN)c_407GA(p_Cys136Tyr)	Validation/Test	704	GACAAATCTCCAGTGAATAA	0	0	0	10.9375	0	0	0	0	0	0	0	0	0	0	0	0	0	0	0	0
NM_000314_4(PTEN)c_493GA(p_Gly165Arg)	Validation/Test	3728	ACAGATCTGTTGAGAAATAG	0	0	0	0	56.1159	0	0	0	0	0	0	0	0	0	0	0	0	0	0	0
NM_000314_6(PTEN)c_328CT(p_Gln110Ter)	Validation/Test	252	GATCTTAGAGAGAGTCAATG	0	0	0	0	0	0	18.6508	0	0	0	0	0	0	0	0	0	0	0	0	0
NM_000314_6(PTEN)c_401TC(p_Met134Thr)	Validation/Test	1026	GCTCATGCCTGAGCTGGCCC	0	0	0	0	45.809	0	0	0	0	0	0	0	0	0	0	0	0	0	0	0
NM_000314_7(PTEN)c_701GA(p_Arg234Gln)	Validation/Test	10951	CATCACAAAGTGAATCATTC	0	0.0182632	0	0	18.5645	0	0	0.00913159	0.0182632	0	0	0	0.00913159	0.0273948	0	0	0	0	0	0
NM_000318_2(PEX2)c_740GA(p_Cys247Tyr)	Validation/Test	961	AATGCGCTCTATATGGAGAG	0	0	0	0	0	0	0	0	0	0	0	0	0	0	0	0	0	0	0	0
NM_000321_2(RB1)c_1147CT(p_Gln383Ter)	Validation/Test	400	CCACAAGGTATAGAGCTAGG	0	0	0	0	75	0	0	0	0	0	0	0	0	0	0	0	0	0	0	0
NM_000321_2(RB1)c_1215+1GA	Validation/Test	2113	ACCCCCAAGCTCAGAGTGGG	0	0	0	0	0	0	21.5807	0	0	0	0	0	0.0473261	0	0.0946522	0	0	0	0	0
NM_000321_2(RB1)c_1399CT(p_Arg467Ter)	Validation/Test	4478	CGGCATTCTACCTGTCGGTG	0	0	0	0	5.0469	0	0	0	0	0.0223314	0	0	0	0	0	0	0	0	0	0
NM_000321_2(RB1)c_1666CT(p_Arg556Ter)	Validation/Test	4577	GGCCATGCAGCCCTTGAAAC	0	0	0	0	4.50076	0	0	0	0.0218484	0	0	0	0	0	0	0	0	0.0218484	0	0
NM_000321_2(RB1)c_2101GA(p_Asp701Asn)	Validation/Test	2521	CCCTGAGCCAGACTACATCC	0	0	0	0	0	73.0266	0	0	0	0	0	0	0	0	0	0	0.0396668	0	0	0
NM_000321_2(RB1)c_2548CT(p_Gln850Ter)	Validation/Test	1035	ACCACAGCTGGCGCACGCAC	0	0	0	0	0	52.5604	0	0	0	0	0	0	0	0	0	0	0	0	0	0
NM_000328_2(RPGR)c_1366CT(p_Gln456Ter)	Validation/Test	7326	AGAACCAACAGCAGCAGGAC	0.01365	0	0.12285	1.4469	0	0	3.0576	1.8564	0	9.14551	0	0	0	0	0	0	0	0	0	0
NM_000328_2(RPGR)c_1387CT(p_Gln463Ter)	Validation/Test	389	AACAACCTCCATTTGCACAC	0	0.514139	0	1.02828	10.7969	0	0	0	0	0	0	0	0	0	0	0	0	0	0	0
NM_000329_2(RPE65)c_118GA(p_Gly40Ser)	Validation/Test	2063	ACCAGCAGTCTCCTTCGATG	0	0	0	0.533204	0	0	5.23509	0	0	0	0	0	0	0	0	0	0	0	0	0
NM_000329_2(RPE65)c_271CT(p_Arg91Trp)	Validation/Test	2648	CCCATACGTAAGCATCAGTG	0	0	0	0	0	14.7281	0	0	0	0	0	0	0	0	0	0	0.0377644	0	0	0
NM_000335_4(SCN5A)c_1231GA(p_Val411Met)	Validation/Test	7633	GATCCTGGCCATGGTCGCAA	0	0.013101	0	0	0	0	0	0	0	0	4.66396	0	0	0	0	0	0	0	0.013101	0.013101
NM_000335_4(SCN5A)c_4531CT(p_Arg1511Trp)	Validation/Test	3165	GGCCATGGGATGGGCTTCTG	0	0	0	0	21.7694	0	0	0	0	0.0947867	0	0	0	0	0	0	0	0	0	0
NM_000338_2(SLC12A1)c_2873+1GA	Validation/Test	5883	CCATACCACGGCAGCACACC	0	0	0	0	23.1175	0	0	0	0	0	0	0	0	0	0	0	0	0.0339963	0	0
NM_000342_3(SLC4A1)c_1765CT(p_Arg589Cys)	Validation/Test	1750	CCTTACCTGCCCCTACACGA	0	0	0	0	6.05714	0	0	0	0	0	0	0	0	0	0.0571429	0	0	0	0	0
NM_000343_3(SLC5A1)c_1673GA(p_Arg558His)	Validation/Test	5215	GATCAACGATTATTTCGACT	0	0.0191755	0	0	2.22435	7.65101	0	0	0.306807	0	0	0	0	0	0	0	0	0.0191755	0	0
NM_000346_3(SOX9)c_509CT(p_Pro170Leu)	Validation/Test	2385	TGCAGCAGCTAGTTGTTCCG	0	0	0	0.0419287	0	0	2.51572	0	0	0	29.0985	0	0	0	0	0	0	0	0	0
NM_000348_3(SRD5A2)c_271TC(p_Tyr91His)	Validation/Test	4496	TCTGCCTACATCACTTCCAC	0	0	0	0	0	0	0	51.6904	0	0.044484	0	0	0	0	0	0	0	0	0	0
NM_000348_3(SRD5A2)c_2TC(p_Met1Thr)	Validation/Test	8771	CGAGGAACACGGCGCGACGC	0	0	0.501653	0	0	0.057006	18.4244	0	25.2081	0	0	0	0	0	0	0	0	0	0	0
NM_000348_3(SRD5A2)c_682GA(p_Ala228Thr)	Validation/Test	445	TGCGAACTTTTCACCACCAT	0	0	0	0	0	0	0	0	0	0	0	0	0	0	0	0	0	0	0	0
NM_000349_2(STAR)c_577CT(p_Arg193Ter)	Validation/Test	4530	ACAGGTGGAGCCTCAGCGCT	0	0	0	0	0	0	0	0	87.4172	0	0	0	0	0	0	0	0	0	0	0
NM_000350_2(ABCA4)c_1293GA(p_Trp431Ter)	Validation/Test	167	TCAAAGCCTGAGAAGAAGTA	0	0	0	0	0	0	0	0	0	0	0	0	0	0	0	0	0	0	0	0
NM_000350_2(ABCA4)c_1357-2AG	Validation/Test	5706	GGGTTCCCCAGGGTATCCCT	0	0	0	0	0	0	0	0	0	0	0	0	0	0	0	0	0	0	0	0
NM_000350_2(ABCA4)c_3056CT(p_Thr1019Met)	Validation/Test	21933	CACCATGAGGCTAGGAGGAT	0	0.0182374	0	0	6.37396	0	0	3.57908	0	0	0	0	0.013678	0	0	0.00911868	0	0	0.00911868	0
NM_000350_2(ABCA4)c_3113CT(p_Ala1038Val)	Validation/Test	8887	CTCCAGCTGGACCTCCTCCT	0	0	0	0	14.8644	0	0	0	0	0	0.0112524	0	0	0	0	0	0	0	0	0
NM_000350_2(ABCA4)c_4457CT(p_Pro1486Leu)	Validation/Test	1893	TGCACCTGCAGGATAGTGAA	0	0	0	11.7802	0	0	0	0	0	1.05652	0	0	0	0	0	0	0	0	0.0528262	0.105652
NM_000350_2(ABCA4)c_4577CT(p_Thr1526Met)	Validation/Test	241	CGGAGATGTTCCTGTCCATC	0	0	0	0	0	0	0	0	0	0	0	0	0	0	0	0	0	0	0	0
NM_000350_2(ABCA4)c_5312+1GA	Validation/Test	725	GCTGTATGGATAAGCCGTTT	0	0	0	0	0	20	0	0	0	0	0	0	0	0	0	0	0	0	0	0
NM_000350_2(ABCA4)c_5714+5GA	Validation/Test	1716	GTACATCCATGCCACACCCT	0	0	0	0	26.8065	0	0	0	0	0	0	0	0	0	0	0	0	0	0	0
NM_000350_2(ABCA4)c_6118CT(p_Arg2040Ter)	Validation/Test	1964	CACCTCAAAGCCGGGCATAA	0	0.610998	0	0	0	0	6.31365	0.967413	0	0	0	0	0	0	0	0	0	0	0.0509165	0
NM_000350_2(ABCA4)c_634CT(p_Arg212Cys)	Validation/Test	478	GATGATGAAGCACTCCAGGA	0	0	0	0	5.23013	0	0	0	0	0	0	0	0	0	0	0	0	0	0	0
NM_000350_2(ABCA4)c_6647CT(p_Ala2216Val)	Validation/Test	14583	GATCCTCACCAGGGAGGAGG	0	0.0068573	0	0	0	0	0	20.7365	0	0	0.0754303	0	0	0	0.0137146	0	0	0.0137146	0	0
NM_000352_4(ABCC8)c_331GA(p_Gly111Arg)	Validation/Test	807	GCAAGTGCTGCTGATAAAGC	0	0	0	0	0	0	0	0	0	0	0	0	0	0	0	0	0	0	0	0
NM_000352_4(ABCC8)c_3640CT(p_Arg1214Trp)	Validation/Test	4225	TAGGCCTATAAAGCATCCAT	0	0.0236686	0	0	0	0	0	13.0178	0	0.118343	0	0	0	0	0	0	0	0	0	0
NM_000359_2(TGM1)c_1082TC(p_Ile361Thr)	Validation/Test	524	AAGCAGTGCCGCAAGTAAGT	0	0	0	0	0	0	0	0	0	0	0	0	0	0	0	0	0	0	0	0
NM_000359_2(TGM1)c_832GA(p_Gly278Arg)	Validation/Test	2255	TTGTCACTCAAGTGGAACAG	0	0	0	0	0	21.2417	0	0	0	0.0443459	0	0	0	0	0	0	0	0	0	0
NM_000359_2(TGM1)c_872GA(p_Gly291Asp)	Validation/Test	15565	CTGCAGCCATAAGTGCCTCA	0	0	0	0	5.87857	0	0	0	0.038548	0	0.0128493	0.0706714	0	0	0	0	0	0	0	0.0128493
NM_000363_4(TNNI3)c_433CT(p_Arg145Trp)	Validation/Test	771	TGATCAGCTCTCACAGGAAG	0	0	0	0	0	4.92866	0	0	0	0	0	0	0	0	0	0	0	0	0	0
NM_000363_4(TNNI3)c_497CT(p_Ser166Phe)	Validation/Test	815	TTCCAGGATCTGAATCACAG	0	0	0	0	25.8896	0	0	36.5644	0	0	0	0	0.122699	0	0	0	0	0	0	0
NM_000364_3(TNNT2)c_113CT(p_Ala38Val)	Validation/Test	7229	TCCACTGCCTCCTCCTGCTC	0	0	0	0	0	0	0	0	0	0	0	0	0	0	0	0	0	0	0	0
NM_000364_3(TNNT2)c_853CT(p_Arg285Cys)	Validation/Test	8315	CGCAGGTCTTGGAGCTGCAG	0	0	0	8.64702	0	0	0	0	0	0	0	0	0.0360794	0	0	0	0	0	0.0360794	0
NM_000368_4(TSC1)c_1525CT(p_Arg509Ter)	Validation/Test	4931	GGGAGACTGTCTCAGTAAAA	0	0	0	0.831474	0	82.174	0	0	0	0	0	0	0	0	0	0	0	0	0	0
NM_000368_4(TSC1)c_492GA(p_Trp164Ter)	Validation/Test	413	TCATGATGCCTGAAGAAACC	0	0	0	0	0	5.81114	0	0	0	0	0	0	0	0	0	0	0	0	0	0
NM_000368_4(TSC1)c_973CT(p_Gln325Ter)	Validation/Test	1208	AGAGTCTGAGGTAGCTACCC	0	0	1.24172	0	0	0	0	0	28.4768	0	0	0	0	0	0	0	0	0	0	0
NM_000371_3(TTR)c_113AG(p_Asp38Gly)	Validation/Test	11859	GGCCGAGAGGAACATCAGCA	0	0	0	0	0	8.46614	0	0.0505945	0	0	0.0252972	0	0	0.00843241	0	0	0.0168648	0	0	0.00843241
NM_000371_3(TTR)c_118GA(p_Val40Ile)	Validation/Test	2400	TACAGGCTGTTTGACGTCAG	0	0	0	4.83333	0	0	0	0	0	0	0	0	0	0	0	0	0	0	0	0
NM_000372_4(TYR)c_616GA(p_Ala206Thr)	Validation/Test	6795	TCTCCGGATCCAGCTCTGGA	0	0	0	0	0	0	0	20.2208	0	0	0	0.0147167	0	0	0	0	0	0	0	0.0294334
NM_000372_4(TYR)c_649CT(p_Arg217Trp)	Validation/Test	3610	CCTTTCTAACCCCTTTCTCC	0	0	0	0	0	0	0	0.858726	8.83657	0	0	0	0	0	0	0	0	0	0	0
NM_000372_4(TYR)c_976CT(p_Gln326Ter)	Validation/Test	383	CCTAGAGGGCCGAAACCAGG	0	0	0	0	0	0	0	0	0	0	0	0	0	0	0	0	0	0	0	0
NM_000372_5(TYR)c_1037-2AG	Validation/Test	2432	CACAAAGTCCTCGTTCTCCC	0	0	0	0	0	0	0	0	0	0	0	0	0	0	0	0	0	0	0	0
NM_000377_2(WAS)c_271CT(p_Gln91Ter)	Validation/Test	13160	ACGGCATGTTGAGCACCAGT	0.0379939	0	0	0	0	56.5502	0	0	0	0	0	0.00759878	0	0	0	0	0	0	0	0
NM_000382_2(ALDH3A2)c_551CT(p_Thr184Met)	Validation/Test	1251	CAGAGCAACCCCATACCCAG	0	0	0	11.7506	0	0	0.0799361	0	0	0	0	0	0	0	0.0799361	0	0	0	0	0
NM_000383_2(AIRE)c_83TC(p_Leu28Pro)	Validation/Test	8757	GAACGCTTGGACAACAACGG	0	0.696586	4.86468	0	0	0	0	0	0	0	7.11431	0	0.0685166	0.61665	0	0	0.0342583	0	0	0
NM_000383_3(AIRE)c_274CT(p_Arg92Trp)	Validation/Test	586	GCTAAATGCAGGCAGTAGCA	0	0	0	0	0	15.8703	0	0	0	0	0	0	0	0	0	0	0	0	0	0
NM_000388_3(CASR)c_680GA(p_Arg227Gln)	Validation/Test	641	CCAAGAGGAAGCTGAGGAAA	0	0	0	0	0	0	0	0	0	0	0	0	0	0	0	0	0	0	0	0
NM_000390_2(CHM)c_799CT(p_Arg267Ter)	Validation/Test	12235	ACAAGGCCAGGATGAGACAA	0.0326931	0	0.768288	6.71843	0	0	0	0	0.0326931	0	0	0.00817327	0	0	0.0326931	0	0	0	0.00817327	0.0245198
NM_000390_4(CHM)c_715CT(p_Arg239Ter)	Validation/Test	830	TGCCTCCCCGCCAGTCCATG	0	0	0	0	0	0	0	0	0	0	0	0	0	0	0	0	0	0	0	0
NM_000391_3(TPP1)c_640CT(p_Gln214Ter)	Validation/Test	7621	CTCCTATTTGGTCTTCTCCA	0	0	0	0	0	84.5296	0	0	0	0	0	0	0	0	0	0	0	0	0	0
NM_000397_3(CYBB)c_1223GA(p_Gly408Glu)	Validation/Test	2759	ACCTCGCTCCCCAGACCCCC	0	0	0	0	0	0	0	0	0	0	0	0	0	0	0	0	0	0	0	0
NM_000397_3(CYBB)c_469CT(p_Arg157Ter)	Validation/Test	578	TGCAGCCCTGGTAGCCAGGT	0	0	0	9.51557	0	0	0	0	0	0	0	0	0	0	0	0	0	0	0	0
NM_000397_3(CYBB)c_781CT(p_Gln261Ter)	Validation/Test	3199	AGCAGGCACCGTGGGCACAA	0	0	0	15.1922	0	0	0	20.0375	0	0	0	0	0	0	0	0	0	0	0	0
NM_000397_3(CYBB)c_907CT(p_His303Tyr)	Validation/Test	2691	AGACACCACAGCCAGCACAG	0.0371609	0	0	0	30.4719	0	0	0	0	0	0	0	0	0	0	0	0	0	0	0
NM_000402_4(G6PD)c_653CT(p_Ser218Phe)	Validation/Test	8240	GAGACTGCCAAGGGCTCTGG	0	0.0242718	0	26.1772	0	0	0	0	0	1.50485	0.533981	0	0	0	0	0	0	0	0	0
NM_000402_4(G6PD)c_961GA(p_Val321Met)	Validation/Test	11764	CCCAGGATAACCCCTCCCCG	0	0	0	0.00850051	0	0	42.0775	0	0.0425026	0	0	0	0	0	0	0	0	0	0	0
NM_000404_2(GLB1)c_245CT	Validation/Test	841	CCCTCCTACTTACATCTGGA	0	0	0	0	0	0	0	69.2033	0	0	0	0	0	0	0	0	0	0	0	0
NM_000404_3(GLB1)c_145CT(p_Arg49Cys)	Validation/Test	1709	CTGAGATGTAGCAAAATGGC	0	0	0	0	0	80.8075	0	0	0	0	0	0	0	0	0	0	0	0	0	0
NM_000404_3(GLB1)c_1769GA(p_Arg590His)	Validation/Test	5282	GGCCACTATTGGCCAGCCCG	0	0	0	0	5.1117	0	0	8.10299	0	0	0	0	0	0	0.0189322	0	0	0	0	0
NM_000404_3(GLB1)c_276GA(p_Trp92Ter)	Validation/Test	1284	AACTTTCATGAGCCCTGACC	0.0778816	0	0	0	0	0	0	8.02181	0	0	0.311526	0	0	0	0	0	0	0	0	0
NM_000404_3(GLB1)c_397-1GA	Validation/Test	5622	ACTAAGGAGGATTACCTGCT	0.0355745	0	0	24.5642	22.9811	0	0	0.0533618	0	0	0.0177873	0	0	0.0355745	0	0	0	0	0	0
NM_000404_3(GLB1)c_443GA(p_Arg148His)	Validation/Test	377	TCCACTCCTCCGACCCAGGT	0	0	0	0	0	0	0	0	0	0	0	0	0	0	0	0	0	0	0	0
NM_000404_3(GLB1)c_446CT(p_Ser149Phe)	Validation/Test	819	ACCTACCTGGGTCGGAGAAG	0	0	0	0	68.3761	0	0	0	0	0	0	0	0	0	0	0	0	0	0	0
NM_000410_3(HFE)c_845GA(p_Cys282Tyr)	Validation/Test	161	ACGTACCAGGTGGAGCACCC	0	0	0	0	0	0	0	0	0	0	0	0	0	0	0	0	0	0	0	0
NM_000414_3(HSD17B4)c_1516CT(p_Arg506Cys)	Validation/Test	877	AGGCAGTACAAAGCAGCCTG	0	0	0	0	37.8563	0	0	1.8244	0	0	0.114025	0	0	0	0	0	0	0	0	0
NM_000417_2(IL2RA)c_368-2AG	Validation/Test	1723	CAAGACCAACGGCATACCTG	0	0	0	0	10.9692	0	0	0	0	0	0	0	0	0	0	0	0	0	0	0
NM_000424_3(KRT5)c_502GA(p_Glu168Lys)	Validation/Test	17979	TGCAATTTCCCCGTGGAGGC	0	0	0	19.3114	2.55854	0	0	0	0	0	0	0	0	0	0	0	0.0166861	0	0	0
NM_000425_4(L1CAM)c_1108GA(p_Gly370Arg)	Validation/Test	2020	TGCAGCTCTACCATCTGTGT	0	0	0	52.0792	0	0	0	0	0	5.14851	0	0	0	0	0	0	0	0	0	0
NM_000425_4(L1CAM)c_1417CT(p_Arg473Cys)	Validation/Test	5009	AGCACTCTTACCTCAAGTGC	0	0	0	47.9138	0	0	0	0	0	3.51368	0	0	0	0	0	0	0	0	0	0
NM_000425_4(L1CAM)c_1704-1GA	Validation/Test	1552	TCGTACAGTGACAAGGAGAT	0	0	0	0	37.4356	0	35.0515	0	0	0	0	0	0	0	0	0	0	0	0	0
NM_000425_4(L1CAM)c_2380CT(p_Gln794Ter)	Validation/Test	2807	GTCACACCAACACTGGATAC	0	0	0	6.02066	0	15.8532	0	0	0.0356252	0	0	0	0	0	0	0	0.0356252	0	0	0
NM_000426_3(LAMA2)c_112+1GA	Validation/Test	894	AAGAGATACAGTCGAGGCAT	0	0	0	0	0	22.1477	0	0.111857	0	0	0	0	0	0	0	0	0	0	0	0
NM_000426_3(LAMA2)c_2230CT(p_Arg744Ter)	Validation/Test	1385	CCGTTAACTCACCTGTGCCT	0	0	0	0	0	0	0	0	0	0	0	0	0	0	0	0	0	0	0	0
NM_000426_3(LAMA2)c_2836CT(p_Gln946Ter)	Validation/Test	1807	ACATCTCTAACCCTGAACGT	0	0	0	0	0	0	0	0	0	29.8284	0	0	0	0	0	0	0.0553403	0	0	0
NM_000426_3(LAMA2)c_3829CT(p_Arg1277Ter)	Validation/Test	2649	CCACCTCAAATGATCACTTG	0	0	9.21102	0	0	0	0	0	0	0.981502	0	0	0	0	0	0	0	0	0	0
NM_000426_3(LAMA2)c_4198CT(p_Arg1400Ter)	Validation/Test	202	GAACGCAGTCAATAAAATCC	0	0	0	0	0	0	0	0	0	0	0	0	0	0	0	0	0	0	0	0
NM_000426_3(LAMA2)c_7810CT(p_Arg2604Ter)	Validation/Test	2054	CCTCATTGTTCATGCCCCTG	0	0	0	0	38.5102	0	0	0	0	0	0	0.0486855	0	0	0	0	0	0	0	0
NM_000426_3(LAMA2)c_7888CT(p_Arg2630Ter)	Validation/Test	4206	TCTAGTTCACTCTACATGAA	0	0	0	10.0095	0	0	0	0	2.63909	0	0	0	0	0	0	0	0	0	0	0
NM_000426_3(LAMA2)c_8245-2AG	Validation/Test	5755	AAGGACCCCGTAAAATACCC	0.0347524	0.0173762	0	0	14.7176	0	0	0	0	0	0	0.0173762	0	0	0	0	0	0	0	0
NM_000429_2(MAT1A)c_776CT(p_Ala259Val)	Validation/Test	247	CTTGAAGTAGGCGTACTCCT	0	0	0	0	0	5.26316	0	0	2.02429	0	0	0	0	0	0	0	0	0	0	0
NM_000429_2(MAT1A)c_790CT(p_Arg264Cys)	Validation/Test	5760	CACTACAGGCCCGGCACGTC	0	0	0	0	40.5556	0	0.138889	0	0	0	0	0	0	0	0	0	0	0	0	0
NM_000430_3(PAFAH1B1)c_1002+1GA	Validation/Test	3973	GACGCACATCAATGCCACCC	0	0	0	0	0	63.7302	0	15.4291	0	0	0.10068	0	0	0	0	0	0	0	0	0
NM_000430_3(PAFAH1B1)c_337CT(p_Arg113Ter)	Validation/Test	309	GTCAGAAGTCAATGTAGAGG	0	0	0	0	0	64.7249	0	0	0	0	0	0	0	0	0	0	0	0	0	0
NM_000430_3(PAFAH1B1)c_405GA(p_Trp135Ter)	Validation/Test	2061	GCTGCACTGCAATGGTGTGC	0	0	0	0	0	5.96798	0	0	0	0	0	0.0485201	0	0	0	0	0	0	0	0
NM_000431_2(MVK)c_608TC(p_Val203Ala)	Validation/Test	1520	TGGCTCGGGGTTTGCCCCGA	0	0	0	0	0	0	0	0	0	0	0	0	0	0	0	0	0	0	0	0
NM_000431_3(MVK)c_803TC(p_Ile268Thr)	Validation/Test	12402	CCCGACCTCAGACCGCACGG	0	0	0	0	69.0937	0	0	0	0	4.03161	0	0	0	0	0	0	0	0	0	0
NM_000433_3(NCF2)c_565CT(p_Gln189Ter)	Validation/Test	247	TGAGCCACTTATCTCTCATT	0	0	0	0	0	0	18.6235	0	0	0	0	0	0	0	0	0	0	0	0	0
NM_000434_3(NEU1)c_893CT(p_Ala298Val)	Validation/Test	434	CACAGACATCATAGCTGCGG	0	0	0	0	0	0	0	0	0	0	0	0	0	0	0	0	0	0	0	0
NM_000435_2(NOTCH3)c_1451GA(p_Cys484Tyr)	Validation/Test	2898	AGGAGATGGTATGGAATTGA	0.0345066	0	0	0	0	14.5618	0	0	0	0	0	0	0	0	0.0690131	0.0345066	0	0	0	0
NM_000435_2(NOTCH3)c_3011GA(p_Cys1004Tyr)	Validation/Test	492	TACCTGACAGACTGAGTTAT	0	0.813008	0	0	0	0	6.50407	0	0	0	0	0	0	0	0	0	0	0	0	0
NM_000435_2(NOTCH3)c_3040CT(p_Arg1014Cys)	Validation/Test	12275	CAGGTCACATCACCCGCCTA	0	0	0	0	0	0	65.5967	0	0	0	0	0.00814664	0	0	0	0	0	0	0	0
NM_000435_2(NOTCH3)c_457CT(p_Arg153Cys)	Validation/Test	2051	CACCTCAGTCTGCAGCTACA	0	0	0	0	0	0	5.0707	0	0	0	0	0	0	0	0	0	0	0.0487567	0	0
NM_000441_1(SLC26A4)c_1229CT(p_Thr410Met)	Validation/Test	2019	GGCCATGCGGGAAAGAGCAG	0	0	0	0	14.8093	0	0	0	0	0	0	0	0.0495295	0	0	0	0	0	0	0
NM_000441_1(SLC26A4)c_1336CT(p_Gln446Ter)	Validation/Test	1747	CAGGGTTATACCTTCTACAA	0	0	0	0	0	0	0	19.7481	0	0	0	0	0	0	0	0	0	0	0.057241	0
NM_000441_1(SLC26A4)c_164+2TC	Validation/Test	2931	GCTGCAGGCAGCGGCCGCGC	0	0	0	0	0	22.1085	0	0	0	0.0682361	0	0	0	0	0	0	0	0	0	0
NM_000441_1(SLC26A4)c_2074TC(p_Phe692Leu)	Validation/Test	6320	GTGTATCTTGCATCACTTCA	0	0	0	0	28.7025	0	0	0	0	0	0	0.0158228	0	0	0	0	0	0	0	0.0158228
NM_000444_4(PHEX)c_1174-2AG	Validation/Test	1961	GACCCGCAGAGGTTCGCACC	0	0.101989	0	0	0	0	0	7.64916	0	0	0	0	0	0	0	0	0	0	0	0
NM_000444_4(PHEX)c_1645+1GA	Validation/Test	4129	ATCCAGAGCCGGCAACAACT	0	0	0	0	7.19302	0	9.5907	0	0	0	0	0	0	0	0.169533	0	0	0	0	0
NM_000444_4(PHEX)c_397CT(p_Gln133Ter)	Validation/Test	4135	CCACGACCAGCCCCAGCCGC	0	0	0.0483676	0	0	31.5115	0	0	1.4994	0	0	0	0	0	0	0	0	0	0	0
NM_000444_4(PHEX)c_503CT(p_Pro168Leu)	Validation/Test	1389	TCTACCGTGGGGCCCAGTCC	0	0	0	58.5313	0	0	0	0	0	0	0	0	0	0	0	0	0	0	0	0
NM_000444_4(PHEX)c_733-1GA	Validation/Test	5488	TCCGACGTCATGATCATGGC	0	0	0	0	5.50292	0	0	0	0	5.26603	0	0	0.0364431	0	0	0	0	0	0	0
NM_000444_5(PHEX)c_1033CT(p_Gln345Ter)	Validation/Test	6634	GGCCTCAGTGGTAGTACCGC	0	0	0	0	0	0	17.1691	0	0	0	0	0	0.0150739	0	0	0	0	0	0	0
NM_000444_5(PHEX)c_187+1GA	Validation/Test	416	GAAATAAGTATGGCTTGCTG	0	0	0	0	0	9.375	0	0	0	0	0	0	0	0	0	0	0	0	0	0
NM_000444_5(PHEX)c_263GA(p_Trp88Ter)	Validation/Test	1673	CTGTCAGCTGATTGACGACC	0	0	0	0	0	9.98207	0	0	0	0	0	0	0	0	0.119546	0	0	0	0	0
NM_000444_5(PHEX)c_436+6TC	Validation/Test	14685	GCCGGCCCACCCCTTCTCCT	0	0	0	0	0	0	0	0	33.0541	0	0	0	0	0	0	0	0	0	0	0
NM_000445_4(PLEC)c_1486CT(p_Gln496Ter)	Validation/Test	2832	GGTACATCTACTCGCCCTGC	0	0	0	0.353107	0	47.5282	0	0	0	0.0353107	0	0	0	0	0	0	0	0	0	0
NM_000448_2(RAG1)c_2333GA(p_Arg778Gln)	Validation/Test	538	ATGTCATCAGCATGGTGTTC	0	0	0	0	0	9.29368	0	0	0	0	0	0	0	0	0	0	0	0	0	0
NM_000454_4(SOD1)c_434TC(p_Leu145Ser)	Validation/Test	763	CACCCGCATCCCCCAGCTGT	0	0	0	0	0	0	0	7.8637	0	0	0	0	0	0	0	0	0	0	0	0
NM_000455_4(STK11)c_109CT(p_Gln37Ter)	Validation/Test	4189	AACCCACCAATGGGACTCTG	0	0	0	0	0	59.2504	0	0	4.91764	1.64717	0	0	0	0	0	0	0	0	0	0
NM_000465_3(BARD1)c_2268GA(p_Trp756Ter)	Validation/Test	678	TCTGAAAGGCTCCTTCGAGC	0	0	0	0	0	0	0	0	0	0	0	0	0	0	0	0	0	0	0	0
NM_000465_3(BARD1)c_654GA(p_Trp218Ter)	Validation/Test	208	CAACCAAAAATGAAATTTAG	0	0	0	0	0	0	0	0	0	0	0	0	0	0	0	0	0	0	0	0
NM_000466_2(PEX1)c_1991TC(p_Leu664Pro)	Validation/Test	3144	GATGACCCTGACCTCATTGC	0	0	0	0	29.93	0	0	0	0	0	0.0318066	0	0	0	0	0.0318066	0	0	0	0
NM_000475_4(NR0B1)c_1169-1GA	Validation/Test	545	CGTGTATGTCATGGGCAGTG	0	0	0	0	0	44.9541	0	0	0	0	0	0	0	0	0	0	0	0	0	0
NM_000475_4(NR0B1)c_871TC(p_Trp291Arg)	Validation/Test	4603	CGCTGGAGCTCATGGCGAGT	0	0	0	0	0	0	10.5801	0	0	0	0	0	0	0	0	0	0	0	0	0
NM_000478_4(ALPL)c_346GA(p_Ala116Thr)	Validation/Test	4341	CGCCACCACCTACCTGTGTG	0	0	0	0	9.39876	0	0	4.49205	0	0	0	0.0230362	0	0	0	0	0	0	0	0
NM_000478_4(ALPL)c_571GA(p_Glu191Lys)	Validation/Test	926	AGACAACAAGATGCCCCCTG	0	0	26.9978	0	0	0	0	0	0	0	0	0	0	0	0	0	0	0	0	0
NM_000478_5(ALPL)c_211CT(p_Arg71Cys)	Validation/Test	1148	GATGCAGGCAGCCGTCACTG	0	0	0	0	0	40.4181	0	0	0	0	0	0	0	0	0	0	0	0	0	0
NM_000478_5(ALPL)c_526GA(p_Ala176Thr)	Validation/Test	7362	CAGCACCGCCTACGCCCACT	0	0.176582	0	0	6.76447	0	0	0	0	0	0	0.0135833	0	0	0	0	0	0.0135833	0	0
NM_000478_6(ALPL)c_407GA(p_Arg136His)	Validation/Test	412	GCGCAGCCACTGAGCATTCC	0	0	0	0	0	0	0	0	0	0	0	0	0	0	0	0	0	0	0	0
NM_000481_3(AMT)c_574CT(p_Gln192Ter)	Validation/Test	400	CTATAGTACCTGGGCTGCAG	0	0	0	0	0	0	0	0	0	0	0	0	0	0	0	0	0	0	0	0
NM_000484_3(APP)c_2080GA(p_Asp694Asn)	Validation/Test	1600	ACCAGCCCCGCTGGTCCTCC	0	0	0	0	0	0	0	0	0	0	0	0	0	0	0	0	0	0	0	0
NM_000484_3(APP)c_2143GA(p_Val715Met)	Validation/Test	11469	CAGAGTGAAGCTGGTCCCCA	0	0.00871916	0	0.00871916	0	0	0	20.5075	0.0174383	0	0	0	0	0	0	0	0	0	0	0
NM_000487_5(ARSA)c_1108-2AG	Validation/Test	1614	CCAGACCAGCAGGGTAGGGG	0	0	0.123916	0	70.5081	0	0	15.7993	0	0	0	0	0	0	0	0	0	0	0	0
NM_000487_5(ARSA)c_256CT(p_Arg86Trp)	Validation/Test	2120	GAATTATCTGCCCTGTTTCA	0	0.0471698	0	0	0	9.90566	0	0	0	0	0	0	0	0	0	0	0	0	0	0
NM_000487_5(ARSA)c_346CT(p_Arg116Ter)	Validation/Test	153	TTTAGAGGTCTAGAAGAGAT	0	0	0	0	0	0	0	0	0	0	0	0	0	0	0	0	0	0	0	0
NM_000487_5(ARSA)c_641CT(p_Ala214Val)	Validation/Test	1293	GGATGCTCAAGACTCAGGTT	0	0	0.232019	0	0	0	0	0	6.6512	0.0773395	0	0	0	0	0	0	0	0	0	0
NM_000487_5(ARSA)c_960GA(p_Trp320Ter)	Validation/Test	535	GAGCATAAGTGGGTCGTGGG	0	0	0	0	0	0	0	0	0	0	0	0	0	0	0	0	0	0	0	0
NM_000488_3(SERPINC1)c_166CT(p_Arg56Cys)	Validation/Test	2243	GGGGAGCAGTAAATGCACAT	0	0	0	0	7.98038	0	0	0.178333	0	0	0.0445831	0.0445831	0	0	0	0	0	0	0	0
NM_000489_4(ATRX)c_134-2AG	Validation/Test	1027	CACTCCCGGGGCAGAAGAAG	0	6.91334	0	0	0	0	0	0	0	0	0	0	0	0	0	0	0	0	0	0
NM_000489_4(ATRX)c_189+1GA	Validation/Test	4181	CACCGCATGGGTACCTCCCT	0	0	0	0	0	0	54.9868	0	0	0	0	0	0	0	0	0	0	0	0	0
NM_000489_4(ATRX)c_5579AG(p_Asn1860Ser)	Validation/Test	6113	ATACCTAGGGTGATGCCACT	0	0	7.90119	0	0	0	3.17356	0	0	0	0	0	0	0	0	0	0	0	0	0
NM_000489_4(ATRX)c_6003GA(p_Trp2001Ter)	Validation/Test	581	AGACTTGTCTACTATGAGAG	0	0	0	0	0	0	0	0	0	0	0	0	0	0	0	0	0	0	0	0
NM_000489_5(ATRX)c_5039TC(p_Ile1680Thr)	Validation/Test	220	CGGCGAGTGACTACTCGGGA	0	0	0	0	0	15	0	0	0	0	0	0	0	0	0	0	0	0	0	0.454545
NM_000492_3(CFTR)c_1013CT(p_Thr338Ile)	Validation/Test	494	TGGTGATGAATATTTTCCGG	0	0	0	0	0	26.3158	0	0	0	0	0	0	0	0	0	0	0	0	0	0
NM_000492_3(CFTR)c_166GA(p_Glu56Lys)	Validation/Test	114	CAGAAAATGGGATAGAGAGC	0	0	0	0	0	0	0	0	0	0	0	0	0	0	0	0	0	0	0	0
NM_000492_3(CFTR)c_2551CT(p_Arg851Ter)	Validation/Test	171	TGTGGACAGTAATATATCAA	0	0	0	0	0	11.1111	0	0	0	0	0	0	0	0	0	0	0	0	0	0
NM_000492_3(CFTR)c_2620-2AG	Validation/Test	663	AAAGAAGCAGCCACCCGGAA	0	0	0.452489	0	33.3333	0.301659	0	0	0	0	0	0	0	0	0	0	0	0	0	0
NM_000492_3(CFTR)c_2780TC(p_Leu927Pro)	Validation/Test	5490	CCTGCTATGGGATTCTTCAG	0	0	0	0	0	0	10.6922	0	0	0	0	0	0	0	0	0	0	0	0	0
NM_000492_3(CFTR)c_293AG(p_Gln98Arg)	Validation/Test	7843	TAAGAGAGGCCGTACTGCTT	0	11.947	0.0255004	0	10.7739	0	2.80505	0	0	0	0	0	0	0.0127502	0	0	0	0	0	0
NM_000492_3(CFTR)c_3611GA(p_Trp1204Ter)	Validation/Test	1309	GATGACATCTAGCCCTCAGG	0	0	0	0	4.73644	0	6.49351	0	0	0	0.229183	0	0	0	0	0	0	0	0	0
NM_000492_3(CFTR)c_3612GA(p_Trp1204Ter)	Validation/Test	4449	GATGACATCTGACCCTCAGG	0	0	0	0	19.3976	0	17.5995	0	0	0	0	0.0674309	0	0	0	0	0	0.0899078	0	0
NM_000492_3(CFTR)c_3808GA(p_Asp1270Asn)	Validation/Test	7986	CCAGATCAATGGTGTGTCTT	0	0	0.0125219	0	8.06411	0	0	0.0125219	0.0125219	0	0	0	0	0	0	0	0	0	0	0
NM_000492_3(CFTR)c_3846GA(p_Trp1282Ter)	Validation/Test	1530	CAACAGTGAAGGAAAGCCTT	0	0	0.130719	0	16.1438	0	0	0	0.0653595	0	0	0	0	0	0	0	0	0	0	0
NM_000492_3(CFTR)c_3873+2TC	Validation/Test	978	TGATACCACAGGCGAGCAAA	0	0	0	0	4.60123	0	0	0.102249	0	0	0	0	0	0	0	0	0	0	0	0.102249
NM_000492_3(CFTR)c_595CT(p_His199Tyr)	Validation/Test	3805	AATATGCCAATGCAAGTCCC	0	0	0	0	0	0	0	0	0	0	0	0	0	0	0	0	0	0	0	0
NM_000494_4(COL17A1)c_25CT(p_Arg9Ter)	Validation/Test	223	CTACTTGTCAATGAATGTGA	0	0	0	0	0	0	0	0	0	22.4215	0	0	0	0	0	0	0	0	0	0
NM_000495_4(COL4A5)c_1216GA(p_Gly406Ser)	Validation/Test	1775	CCGCAGATGAGGGGCCCTGG	0	0	0	0	0.676056	0	61.0141	0	0	0	0	0	0	0	0	0	0	0	0	0
NM_000495_4(COL4A5)c_1268GA(p_Gly423Glu)	Validation/Test	298	AAAACCAGGAGGTGGGAGAC	0	0	0	0	0	0	0	0	0	0	0	0	0	0	0	0	0	0	0	0
NM_000495_4(COL4A5)c_1294GA(p_Gly432Arg)	Validation/Test	1563	GGCCCAGGCTAAGGAGTCCC	0	0	0	0	0	0	0	0	0	0	0	0	0	0	0	0	0	0	0	0
NM_000495_4(COL4A5)c_1397GA(p_Gly466Glu)	Validation/Test	3301	AGTTTAAGCAGCCCACCCTG	0	0	0	0	0	41.0785	0	0	0	0	0	0	0	0	0	0	0	0	0	0
NM_000495_4(COL4A5)c_1598GA(p_Gly533Glu)	Validation/Test	757	AGTCACATTTACCCCAAGGG	0	0	0	0	0	0	0	0	0	0	0	0	0	0	0	0	0	0	0	0
NM_000495_4(COL4A5)c_2023GA(p_Gly675Ser)	Validation/Test	1070	TATGACTCGCGTGGCCACTT	0	0	0	0	19.0654	0	0	0	0	0	0	0	0	0	0	0	0	0	0	0
NM_000495_4(COL4A5)c_2245-1GA	Validation/Test	2192	GCGCCACCAGCCCAATGAGT	0	0	0	0	0	7.07117	0	0	0.0456204	0	0	0	0	0	0	0	0	0	0	0
NM_000495_4(COL4A5)c_232-1GA	Validation/Test	824	GGACAGCAACTCTGATGACC	0	0	0.728155	0	24.5146	0	0	5.9466	0	0	0	0	0	0	0	0	0	0	0	0
NM_000495_4(COL4A5)c_2332GA(p_Gly778Ser)	Validation/Test	1674	CCTCAGCAAGATCTACCCTG	0	0	0	0	7.2282	0	0	0	0	0	0	0	0	0	0	0	0	0	0	0
NM_000495_4(COL4A5)c_2394AG(p_Lys798=)	Validation/Test	170	GACCCGCACAAGAGAGCATC	0	0	0	0	0	0	0	0	0	0	0	0	0	0	0	0	0	0	0	0
NM_000495_4(COL4A5)c_3319GA(p_Gly1107Arg)	Validation/Test	8249	TGGACCAGCGGGGAGGCACC	0	0	0	3.16402	0	0	29.5672	0	0	0	0	0	0	0.0242454	0	0	0	0.0121227	0	0
NM_000495_4(COL4A5)c_3535GA(p_Gly1179Arg)	Validation/Test	1086	GGCGTGGGCAAGTTCGAGGC	0	0	0	0	0	0	0	0	0	0	0	0	0	0	0	0	0	0	0	0
NM_000495_4(COL4A5)c_4069+1GA	Validation/Test	5698	TGGCTGTCATGGAAGCAGTG	0	0	0	0	0	0	0	0	8.24851	0	0	0	0.0526501	0	0	0	0	0	0	0
NM_000495_4(COL4A5)c_4699TC(p_Cys1567Arg)	Validation/Test	5340	CTGCAGTGTCACGCGGTTCC	0	0	0	0	7.3221	0	0	0	0	0	0	0	0	0	0	0	0	0	0	0
NM_000495_4(COL4A5)c_4756TC(p_Cys1586Arg)	Validation/Test	6689	CATGTACAGGCACCGCCGCC	0	0.0149499	0	0	0	22.5146	0	0.0298998	0	0	0	0	0	0	0	0	0	0	0	0
NM_000495_4(COL4A5)c_4803+121TC	Validation/Test	560	GGATGCACCCTGGTGGGGCC	0	0	0.178571	0	0	0	19.2857	0	0	0	0	0	0	0	0	0	0	0	0	0
NM_000495_4(COL4A5)c_4913GA(p_Cys1638Tyr)	Validation/Test	9049	GCAGGAGGGCCAGCGCTGCA	0	0	0.0110509	0	0	77.3456	0	0	0	0	0	0	0	0	0	0	0	0	0	0
NM_000495_4(COL4A5)c_4977-2AG	Validation/Test	2004	TTAGCCCACACTCACCTCCT	0	0	0.0998004	0	0	0	0	15.4192	0	3.79242	0	0	0	0	0	0	0	0	0	0
NM_000495_4(COL4A5)c_5020CT(p_Arg1674Ter)	Validation/Test	680	TTCTGACCACCCACCCAGAC	0	0	0	0	0	11.3235	0	0	0	0	0	0	0	0	0	0	0	0	0	0
NM_000495_4(COL4A5)c_547-2AG	Validation/Test	5175	GCTGCATGAGGTCCGGCTCG	0	0	0	0	0	24.3092	0	0	0	0	0	0	0	0	0	0	0	0	0	0
NM_000495_4(COL4A5)c_891+1GA	Validation/Test	2654	CTGTGAAGCGCAGGGCAGGA	0	0	0	0	0	11.153	0.37679	0	0	0	0	0.037679	0	0	0	0	0	0	0	0.037679
NM_000497_3(CYP11B1)c_124CT(p_Pro42Ser)	Validation/Test	6523	CGCCGGGACATGGCTTCAAA	0	0	0	0	0	0	0	4.52246	0	0.551893	0	0	0	0	0	0	0	0.0153304	0	0.0153304
NM_000501_3(ELN)c_1097-1GA	Validation/Test	1249	GTCCCTTTTGGTCTCTCCAA	0	0	0	0	0	0	0	0	0	0	0	0	0	0	0	0	0	0	0	0
NM_000501_3(ELN)c_1918+1GA	Validation/Test	1509	TGATGAGCACTGGGTGGAGG	0	0	0	0	0	12.1272	0	0	0.397614	0	0	0	0	0	0	0	0	0	0	0
NM_000503_5(EYA1)c_1276GA(p_Gly426Ser)	Validation/Test	8619	GTGTACGGAGCGGTGTGGAC	0	0	0	0	68.4302	0	0	0	0	0	0	0	0	0	0	0	0	0	0	0
NM_000503_5(EYA1)c_229CT(p_Arg77Ter)	Validation/Test	1222	AGAACTGGTGAGTTGGTCAT	0	0	0	12.3568	0	0	0	0	0	0	1.55483	0	0	0	0	0	0	0	0	0
NM_000503_5(EYA1)c_428GA(p_Trp143Ter)	Validation/Test	390	GATTTAGGTGCATTGTAGGC	0	0	0	0	0	0	0	0	0	0	0	0	0	0	0	0	0	0	0	0
NM_000507_3(FBP1)c_825+1GA	Validation/Test	4767	GGAAAGATAAGGGTGTCCCC	0	0	2.0558	3.44032	5.83176	0	2.37046	0	1.65723	0.377596	0	0	0	0	0	0	0	0	0	0
NM_000512_4(GALNS)c_1175CT(p_Ala392Val)	Validation/Test	3822	TCACTGAAGGTGGATGAAGG	0	0	0.0523286	0	0	0	4.00314	7.61381	0	0	0	0	0	0	0	0	0	0	0	0
NM_000512_4(GALNS)c_139GA(p_Gly47Arg)	Validation/Test	6690	CCACAAGGAACAGAACTCTG	0	0	0.224215	0	54.1256	0.0298954	0	0	0.0149477	0.0597907	0	0	0	0.0149477	0	0	0	0	0	0
NM_000512_4(GALNS)c_415GA(p_Gly139Ser)	Validation/Test	1654	CGTGCCCCAGCTGATGACCC	0	0	0	0	0	0	0	0	5.44135	0	0	0	0	0	0	0	0.0604595	0	0	0
NM_000512_4(GALNS)c_463GA(p_Gly155Arg)	Validation/Test	514	GAGAGCCAAGTGGGTTGGCC	0	0	0	0	0	0	0	0	0	0	0	0	0	0	0	0	0	0	0	0
NM_000512_4(GALNS)c_477GA(p_Trp159Ter)	Validation/Test	497	CAGAGAGAGCTGGGGCGGAT	0	0	0	12.4748	0	5.03018	0	0	0	0	0	0	0	0	0	0	0	0	0	0
NM_000512_4(GALNS)c_952AG(p_Met318Val)	Validation/Test	3858	GTCCTACCGAAAGGGTACAC	0	0	0	0	0	81.8818	0	0	0	0	0	0.0259202	0	0	0	0	0	0	0	0
NM_000514_3(GDNF)c_277CT(p_Arg93Trp)	Validation/Test	3421	TGCCAATTCCGCTCTCTTCT	0	0	0	0	0.380006	26.4835	0	0	0	0	0	0	0	0	0	0	0	0	0	0
NM_000520_5(HEXA)c_1444GA(p_Glu482Lys)	Validation/Test	4748	GCTACAACCCATACACCCAA	0	0	0	6.46588	0	0.252738	0.821398	0	0	0	0.105307	0	0.0210615	0	0	0	0	0	0.0210615	0
NM_000520_5(HEXA)c_1453TC(p_Trp485Arg)	Validation/Test	2768	TAAGGACCCGCAGCACCGGC	0	0	1.15607	0	0	50.3251	0	0	0	0	0	0	0	0	0	0	0	0	0	0
NM_000521_3(HEXB)c_1514GA(p_Arg505Gln)	Validation/Test	2061	AGGCCTCAGGCAAGTGCTGT	0	0	0	0	0	0	0	14.9442	0	0	0	0.0485201	0	0	0	0	0	0	0	0
NM_000525_3(KCNJ11)c_175GA(p_Val59Met)	Validation/Test	820	GGTACCACATGCACAAGTCC	0	0	0	0	0	0	0	0	0	0	0	0	0	0	0	0	0	0	0	0
NM_000525_3(KCNJ11)c_440TC(p_Leu147Pro)	Validation/Test	3109	CATGCCGCTAGAGGAGGAAA	0	0	0	0	0	0	0	0	0	6.75458	0	0	0	0	0.0321647	0	0	0	0.0321647	0.0321647
NM_000526_4(KRT14)c_1228CT(p_Gln410Ter)	Validation/Test	4048	AGTGCATGCACATCAATTTG	0.0247036	0	0	0	0	41.6996	0	0	0	1.45751	0	0	0	0	0	0.0247036	0	0	0	0
NM_000526_4(KRT14)c_1231GA(p_Glu411Lys)	Validation/Test	5083	GGGAACTATGTCAACACTCC	0	0	0	0.0196734	67.2438	0	0	0.295101	0	0	0	0	0	0	0	0	0	0	0	0
NM_000526_4(KRT14)c_1243TC(p_Tyr415His)	Validation/Test	2332	ATGTGAACGCTTCCCTGGAC	0	0	0	0	0	6.04631	23.1132	0	0	0	0	0	0	0	0	0	0	0	0	0
NM_000527_4(LDLR)c_-120CT	Validation/Test	11022	CTCTCAGTCGTGGCTCTTCT	0	0	0	0	0	9.227	0	0	0	0	0	0	0	0	0	0	0	0	0	0
NM_000527_4(LDLR)c_-152CT	Validation/Test	3455	CCACCTAGCCGAGGTGAGAC	0	0	0.0289436	0	0	0	6.25181	0	0	0	0	0	0	0	0	0	0	0	0.0578871	0
NM_000527_4(LDLR)c_1003GA(p_Gly335Ser)	Validation/Test	471	TGCATGTTTGTGCCTGTCCT	0	0	0	0	0	0	0	0	0	0	0	0	0	0	0	0	0	0	0	0
NM_000527_4(LDLR)c_1007AG(p_Tyr336Cys)	Validation/Test	3001	CCACGAGTCGGACACGGCCT	0	0	0	0	0	0	0	0	0	0	0	0	0	0	0	0	0	0	0	0
NM_000527_4(LDLR)c_1028GA(p_Gly343Asp)	Validation/Test	5488	GCATGGGCGGCATGAACCAG	0	0	4.88338	0	0	0	0	0	0	0	0	0.911079	0	0	0.728863	0.0182216	0	0	0.0364431	0
NM_000527_4(LDLR)c_1124AG(p_Tyr375Cys)	Validation/Test	2722	TCCAGAGCGTCATCCTTGGC	0	0	0	0.881705	0	13.1154	0	0	0	0	0	0	0	0	0	0	0	0	0	0
NM_000527_4(LDLR)c_1186+5GA	Validation/Test	111	CACTTTTCGACATAGTATGG	0	0	0	0	0	0	0	0	0	0	0	0	0	0	0	0	0	0	0	0
NM_000527_4(LDLR)c_11GA(p_Trp4Ter)	Validation/Test	1964	CGACCACAGCAGCAAGCTTC	0	0	0	0	0	3.66599	0	0.101833	0	0	10.947	0	0	0	0	0	0	0	0	0
NM_000527_4(LDLR)c_1277TC(p_Leu426Pro)	Validation/Test	10060	GGACAATGGCTTCCATGGCA	0	0	6.80915	0	24.5626	5.22863	0	0	0	0	0	0	0	0	0	0	0	0	0	0.00994036
NM_000527_4(LDLR)c_1285GA(p_Val429Met)	Validation/Test	4354	CGGCACCCGCGTCCACGCCA	0	0	0	0	23.4267	0	0	0	0	0	0	0	0	0	0	0	0	0	0	0
NM_000527_4(LDLR)c_1301CT(p_Thr434Met)	Validation/Test	646	AGATGCACTTGAACAGCTCC	0	0	0	0	0	0	14.5511	0	0	0	0	0	0	0	0	0	0	0	0	0
NM_000527_4(LDLR)c_1358+1GA	Validation/Test	9944	GACCTGCCCTATGCAGCTGT	0	0.0301689	0	0	0	0	0	0	0	0	8.97023	0	0	0	0.0301689	0	0	0	0	0
NM_000527_4(LDLR)c_1432GA(p_Gly478Arg)	Validation/Test	2020	GCACAGTCAGTTGCCCTGAG	0	0	0	0	13.1683	0	0	0	0	0	0	0	0	0	0	0	0	0	0.049505	0
NM_000527_4(LDLR)c_1448GA(p_Trp483Ter)	Validation/Test	844	CAATGATTCACTGAAGACCC	0	0	0	0	0	32.9384	0	0	0	0	0	0	0	0	0	0	0	0	0	0
NM_000527_4(LDLR)c_1495TC(p_Ser499Pro)	Validation/Test	645	AGAATGTCCATGGTGGTGCC	0	0	0	0	0	0	0	0	0	0	0	0	0	0	0	0	0	0	0	0
NM_000527_4(LDLR)c_1516GA(p_Val506Met)	Validation/Test	1974	GCACACGGAGGAGCTGGAGC	0	0	0	0	6.38298	0	0	0	0	0	0	0.101317	0	0	0	0	0	0	0	0
NM_000527_4(LDLR)c_1558AG(p_Arg520Gly)	Validation/Test	8750	CCGGTTCACGCCGCCCATGC	0	0	0	0	0	0	0	9.57714	0	0	0	0	0	0	0	0	0	0	0	0
NM_000527_4(LDLR)c_1586+1GA	Validation/Test	6151	CCACATGTCCATCATCGTGC	0	0	0.0650301	0	22.9556	0	0	0	0	0	0.0162575	0	0	0	0	0	0	0	0	0
NM_000527_4(LDLR)c_1586+5GA	Validation/Test	4425	AGAGATGAGTGCTGGGAGGC	0	0	0	0	74.2825	0	0	0.0225989	0	0	0	0	0	0	0	0	0	0	0	0
NM_000527_4(LDLR)c_1618GA(p_Ala540Thr)	Validation/Test	704	GGACTCTCAGATGAGAAGTT	0	0	0	0	0	0	0	0	8.80682	0	0.142045	0	0	0	0	0	0	0	0	0
NM_000527_4(LDLR)c_166TC(p_Ser56Pro)	Validation/Test	2298	ATGAGGCAGGCAGGCGGCAG	0	0	0	0.130548	0	0	0	24.1079	0	0	0	0	0	0	0	0	0	0	0	0
NM_000527_4(LDLR)c_1720CT(p_Arg574Cys)	Validation/Test	156	GGGTCTCATTTCTGACCAAG	0	0	0	0	0	0	0	0	0	0	0	0	0	0	0	0	0	0	0	0
NM_000527_4(LDLR)c_1733TC(p_Val578Ala)	Validation/Test	897	TAACCAAAAGGCATATAATT	0	11.2598	0	0	0	1.56076	0.222965	0.111483	0	0	0	0	0	0	0	0	0	0	0	0
NM_000527_4(LDLR)c_1744CT(p_Leu582Phe)	Validation/Test	4476	TGGAAAATGACTCAAGTGAC	0	0	0	0	0.0223414	0.603217	0.0446828	0	0	34.7855	0	0	0	0.0223414	0	0	0	0	0	0
NM_000527_4(LDLR)c_1774GA(p_Gly592Arg)	Validation/Test	182	CCTCAGATGCGTGCCCCCGC	0	0	0	0	0	0	0	0	0	0	0	0	0	0	0	0	0	0	0	0
NM_000527_4(LDLR)c_1855TC(p_Phe619Leu)	Validation/Test	4191	AAATCTTAGAGCGTCCCATC	0	0	3.14961	0	0	0	0	1.86113	0	6.91959	0	0	0	0	0	0	0	0	0	0
NM_000527_4(LDLR)c_1856TC(p_Phe619Ser)	Validation/Test	362	AAATCTCAGAGTGTCCCATC	0	0	0	0	0	0	0	0	0	0	0	0	0	0	0	0	0	0	0	0
NM_000527_4(LDLR)c_1876GA(p_Glu626Lys)	Validation/Test	1367	CTTTTCATGGACAAGGCTGC	0	0	0	0	0	0	0	0	0	0	0	0	0	0	0	0	0	0	0	0
NM_000527_4(LDLR)c_1897CT(p_Arg633Cys)	Validation/Test	2595	ATCAGAGTGCCATCTTAATT	0	0	0	0	0	19.3064	0	0	0	0	0	0	0	0	0	0	0	0	0	0
NM_000527_4(LDLR)c_190+5GA	Validation/Test	1765	TTGGATATGTACGCCTCGCG	0	0	0	0	0.0566572	0	36.4306	0	0	0	0.0566572	0	0	0	0	0	0	0	0	0
NM_000527_4(LDLR)c_1955TC(p_Met652Thr)	Validation/Test	2024	CGAGGCATGGCCCCCACCCT	0	0	0	0	0	0	4.44664	0	0	0	0	0	0	0	0	0	0	0	0	0
NM_000527_4(LDLR)c_1988-2AG	Validation/Test	4206	GCTTGCAGATGGCCATGGCG	0	0	0	0	0	0	6.70471	0	0	0	0	0	0	0	0	0	0	0	0	0
NM_000527_4(LDLR)c_2106GA(p_Met702Ile)	Validation/Test	462	GTAGACAGCGACCTATGAGA	0	0	0	0	0	0	0	0	0	0	0	0	0	0	0	0	0	0	0	0
NM_000527_4(LDLR)c_211GA(p_Gly71Arg)	Validation/Test	3680	CCAACATCAGCCTCACCCTG	0	0	0.0271739	0.0815217	0	6.52174	0	0	0.0815217	0	0	0	0	0	0	0	0	0	0	0
NM_000527_4(LDLR)c_2215CT(p_Gln739Ter)	Validation/Test	152	GACGAGGGTGGCTCTGTGGC	0	0	0	0	0	0	0	0	0	0	0	0	0	0	0	0	0	0	0	0
NM_000527_4(LDLR)c_2389+1GA	Validation/Test	266	TGGAAAGTGGCGCATGAGTA	0	0	0	0	0	0	0	0	0	0	0	0	0	0	0	0	0	0	0	0
NM_000527_4(LDLR)c_311GA(p_Cys104Tyr)	Validation/Test	1040	CCCAGCTGCTAACAGACCAG	0	0	0	19.5192	0	0	0	0	0	0	0	0	0	0	0	0	0	0	0	0
NM_000527_4(LDLR)c_313+1GA	Validation/Test	875	CCCAACCAAGTTTGGACTCA	0	0	0	0	4.45714	0	0	0	0	0	0	0	0	0	0	0	0	0	0	0
NM_000527_4(LDLR)c_416AG(p_Asp139Gly)	Validation/Test	2092	TCCAATCACAGCCACATCCG	0	0	0	8.98662	23.4704	0	0	3.58509	0	0	0	0	0	0	0	0	0	0	0	0
NM_000527_4(LDLR)c_502GA(p_Asp168Asn)	Validation/Test	2697	CTGGGGACCCATCAGAGCAT	0	0	0	0	0	0	9.82573	0	0	0	0	0	0	0	0	0.0370782	0	0	0	0
NM_000527_4(LDLR)c_806GA(p_Gly269Asp)	Validation/Test	1857	CAGCTGAGGCGATAGGCTTA	0	0.0538503	0	0	0	0	7.32364	0	0	0	0	0	0	0	0	0	0	0	0	0
NM_000527_4(LDLR)c_829GA(p_Glu277Lys)	Validation/Test	884	TACTATGTTCCTGCTGCTGC	0	0	0	0	14.3665	0	0	0	0	0	0	0	0	0	0	0	0	0	0	0
NM_000527_4(LDLR)c_940+2TC	Validation/Test	862	ACCCACCGCCGCCTGCTGGA	0	0	0	0	52.5522	0	0	0	0	0	0	0	0	0	0	0	0	0	0	0
NM_000527_4(LDLR)c_949GA(p_Glu317Lys)	Validation/Test	916	TGGGAGAGACCGGCGCACAA	0	0	0	0	0.10917	0	4.58515	0	0	0	0	0	0	0	0	0	0	0	0	0
NM_000527_4(LDLR)c_952TC(p_Cys318Arg)	Validation/Test	3058	GTGGAGACGGACGCTGCACC	0	0	0	0	23.0543	0	0.0654022	0	0	0	0.0327011	0	0	0	0	0	0	0.0327011	0	0
NM_000527_4(LDLR)c_979CT(p_His327Tyr)	Validation/Test	132	CTCAAGGTGTGAGCAGGGCG	0	0	0	0	0	0	0	0	0	0	0	0	0	0	0	0	0	0	0	0
NM_000527_4(LDLR)c_97CT(p_Gln33Ter)	Validation/Test	2583	TCAGTCCTTTCTCCTGTCTC	0	0	0	0	0	0	0	0	0	0	0	0	0	0	0	0	0	0	0	0
NM_000528_3(MAN2B1)c_2356-2AG	Validation/Test	5962	CGGCAAGGGGGACCGTAGAT	0	0	0	0	49.8994	3.75713	0	0	0	0	0	0.0335458	0	0	0	0	0	0	0	0
NM_000530_7(MPZ)c_181GA(p_Asp61Asn)	Validation/Test	2934	CAGATAACATCTCCTTCACC	0	0	0	0	0	50.3067	0	0	0	0	0	0	0	0	0	0	0	0	0	0
NM_000530_7(MPZ)c_244TC(p_Tyr82His)	Validation/Test	4527	TAGATCTTCCACCATGCCAA	0	0	0	13.055	0	0	0	0	0	0	0.0220897	0	0	0	0	0	0	0	0.0220897	0.0220897
NM_000530_7(MPZ)c_302GA(p_Trp101Ter)	Validation/Test	2237	AGTAGGTAGGGGACCCTCGC	0	0	0	0	0	0	0	45.9991	0	0	0	0	0	0	0	0	0	0	0	0
NM_000530_7(MPZ)c_410GA(p_Gly137Asp)	Validation/Test	16914	CATAGTGGACAAGACCTCTC	0	0.00591226	0	60.4588	0	0	0	0	0.00591226	0	0	0	0	0.00591226	0	0	0	0	0	0
NM_000530_7(MPZ)c_67+1GA	Validation/Test	2221	TCTTCTCTTCTTTGGATAAG	0	0	0	0	0	0	0	0	0	0	0	0	0	0	0	0	0	0	0	0
NM_000531_5(OTC)c_119GA(p_Arg40His)	Validation/Test	5438	GAACATGGTCGCTCTGGACA	0	0	0.0183891	0	17.8191	0	0	0	0	0	0	0	0	0	0	0	0	0.0735565	0	0.0183891
NM_000531_5(OTC)c_205CT(p_Gln69Ter)	Validation/Test	15014	GGTGCAAGCGATACTGGCAC	0	0	0	0	0	31.2175	3.74317	0	0	0	0	0	0	0	0	0	0	0	0.0133209	0
NM_000531_5(OTC)c_540+2TC	Validation/Test	549	ACCCGTATCTGTATGGCAGG	0	0	0	0	0	0	6.55738	0	0	0	0	0	0	0	0	0	0	0	0	0
NM_000532_4(PCCB)c_1498+2TC	Validation/Test	145	GCAGGGGACTGTGGTGAAGA	0	0	0	0	0	0	0	0	0	0	0	0	0	0	0	0	0	0	0	0
NM_000535_5(PMS2)c_1261CT(p_Arg421Ter)	Validation/Test	1517	GGCCTCTCACAGTCTGGAAA	0	0	0	0	0	0	0	0	13.8431	0	6.3942	0	0	0	0	0	0	0.0659196	0	0
NM_000535_6(PMS2)c_1411CT(p_Gln471Ter)	Validation/Test	973	CTGCCTCTTTCTAAGGTCTC	0	0	0	0	0	0	0	0	0	0	0	0	0	0	0	0	0	0	0	0
NM_000535_6(PMS2)c_73CT(p_Gln25Ter)	Validation/Test	985	CCTGCCCAGAGCAAATCTAA	0	0	0	0	0	0	0	21.2183	0	2.63959	0	0	0.101523	0	0	0	0	0	0	0
NM_000538_3(RFXAP)c_127CT(p_Gln43Ter)	Validation/Test	6076	GCCTACTGCTCCTTGCTGGC	0	0	0	0	28.4233	0	0	0	0	0	0	0	0	0	0	0	0	0	0	0
NM_000540_2(RYR1)c_11941CT(p_His3981Tyr)	Validation/Test	755	TCATCTCTTAGCAAAATGAG	0	0	27.0199	0	0	0	0	0	0	0	0	0	0	0	0	0	0	0	0	0
NM_000540_2(RYR1)c_14833CT(p_Arg4945Ter)	Validation/Test	441	TCATCTAAAGGAGGTTCCGC	0	0	0	0	0	0	4.98866	0	0	0	0	0	0	0	0	0	0	0	0	0
NM_000540_2(RYR1)c_1589GA(p_Arg530His)	Validation/Test	4293	CAAGATGCGTGCTCTGGAGG	0	0	0	0	35.0338	0	0	0	0	0	0	0	0	0	0	0	0	0	0	0
NM_000540_2(RYR1)c_1982GA(p_Trp661Ter)	Validation/Test	6365	TGACCACCTGGCCTCCTACC	0	0	0	0	0	22.6237	0	0	0	0	0	0	0	0	0	0	0	0	0	0
NM_000540_2(RYR1)c_325CT(p_Arg109Trp)	Validation/Test	6322	CCACCATGGACTAAACAAGT	0	0	0	0	0	38.5321	0	0	0	33.1699	0	0	0	0	0	0	0	0	0	0
NM_000540_2(RYR1)c_487CT(p_Arg163Cys)	Validation/Test	406	TTACATTGGTGATGATTCAA	0	0	0	0	9.35961	0	0	0	0	0	0	0	0	0	0	0	0	0	0	0
NM_000543_4(SMPD1)c_475TC(p_Cys159Arg)	Validation/Test	218	CAGAATCACGGTGCTGGTGG	0	0	0	0	0	0	0	0	0	0	0	0	0	0	0	0	0	0	0	0
NM_000545_6(HNF1A)c_1340CT(p_Pro447Leu)	Validation/Test	1074	CTCGGGCCACACTGATTCAC	0	0	0	0	0	0	0	0	45.1583	0	4.18994	0	0	0	0	0	0	0	0	0
NM_000545_6(HNF1A)c_475CT(p_Arg159Trp)	Validation/Test	14717	TCAGACTTCCAGCCATCTGT	0	0	0.0135897	0	45.5052	0	0	0	0	0	0.122308	0	0	0	0.00679486	0	0	0	0	0
NM_000545_6(HNF1A)c_511CT(p_Arg171Ter)	Validation/Test	825	GTACCTGAAGGCCCAGATGG	0	0	2.18182	0	0	0	0	0	5.57576	0	0	0	0	0	0	0	0.121212	0	0	0
NM_000545_6(HNF1A)c_685CT(p_Arg229Ter)	Validation/Test	3325	ACGCCACCCAGAAGTACTTC	0.0601504	0	0	0	0	8.3609	0	0	0	0	0	0	0	0	0	0	0	0	0	0
NM_000545_6(HNF1A)c_812GA(p_Arg271Gln)	Validation/Test	5364	GTGGTCCACCTCTGGTCCGC	0	0	0	0	0	0	0	6.11484	0	0	0	0	0	0	0	0	0	0	0	0
NM_000546_5(TP53)c_375GA(p_Thr125=)	Validation/Test	1056	GACAGCATCGGCGCGGTCAG	0	0	0	50.5682	0	0	0.189394	0	0	0	0	0	0	0	0	0	0	0	0	0
NM_000546_5(TP53)c_451CT(p_Pro151Ser)	Validation/Test	6124	TGAATTGCTTCTTATTGCCA	0	0	0.0326584	4.70281	0	0	0	0	0	0	0	0	0	0.0326584	0	0	0	0	0	0
NM_000546_5(TP53)c_652GA(p_Val218Met)	Validation/Test	1119	TGCATTCCTTGGCTCCTGAC	0	0	0	13.5836	0	0	0	0	0	0	0	0	0	0	0	0	0	0	0	0
NM_000546_5(TP53)c_724TC(p_Cys242Arg)	Validation/Test	1186	ATGGAATGCAAGAACCTCAC	0	0	0	0	0	0	0	0	0	0	0	0	0	0	0	0	0	0	0	0
NM_000546_5(TP53)c_742CT(p_Arg248Trp)	Validation/Test	858	AATCATACACAGCTCATTGG	0	0	0	0	3.61305	0	52.9138	0	0	0	0	0	0	0	0	0	0	0	0	0
NM_000546_5(TP53)c_783-1GA	Validation/Test	4789	TCGAGCCAAGTGAAGGAAGC	0	0	0	15.7235	0	0	0	7.53811	1.54521	0	0	0	0.0208812	0	0	0	0	0.0208812	0	0
NM_000548_3(TSC2)c_1444-2AG	Validation/Test	1824	CGGAAAGTGCGAAGTCTCCA	0	0	0	8.82675	1.58991	20.7785	0	0	0	0	0	0	0	0	0	0	0	0	0	0
NM_000548_3(TSC2)c_2251CT(p_Arg751Ter)	Validation/Test	176	GCCAGGCACTCTCCAGGGCC	0	0	0	0	0	0	0	0	0	0	0	0	0	0	0	0	0	0	0	0
NM_000548_3(TSC2)c_2353CT(p_Gln785Ter)	Validation/Test	15980	AGCGCACCAGGTCAGCAGCC	0.0563204	0	0	0	0	26.1827	0	0	0.00625782	0	0	0	0	0	0	0	0.00625782	0	0	0
NM_000548_3(TSC2)c_328CT(p_Gln110Ter)	Validation/Test	2809	CCTAGGGCTCCATGGCAACC	0	0	0	15.0587	0	0	0	0	0	0	0	0	0	0	0	0	0.0355999	0	0	0
NM_000548_3(TSC2)c_3685CT(p_Gln1229Ter)	Validation/Test	5045	GCGCCACCTCTCACTGCTTG	0	0	0	0	0	7.25471	0	0	0	0	0	0	0	0	0	0	0	0	0	0
NM_000548_3(TSC2)c_4006-1GA	Validation/Test	7879	GTCTACAACACCCTGCAGCC	0	0	0	0	2.81762	0	43.9904	0	0	0	0	0	0	0	0	0	0	0	0	0
NM_000548_3(TSC2)c_4829GA(p_Trp1610Ter)	Validation/Test	365	CCTCATTGTGGCTGCAAAGG	0	0	0	0	50.9589	0	0	0	0	0	0	0	0	0	0	0.273973	0	0	0	0
NM_000548_3(TSC2)c_496CT(p_Gln166Ter)	Validation/Test	1013	TAGGCAGTGGTCACCTGCAC	0	0	0	0	0	56.4659	0	0	0	0	0	0	0	0	0	0	0	0	0	0
NM_000548_3(TSC2)c_5160+1GA	Validation/Test	1465	GCAGATGAGCCCGCCGGCCC	0	0	0.0682594	0	21.9795	0	0	0	0	0	0	0	0	0	0	0	0	0	0	0
NM_000548_4(TSC2)c_138+2TC	Validation/Test	214	AACTCCACGTATAAGCTGAC	0	0	0	0	0	0	42.0561	0	0	0	0	0	0	0	0	0	0	0	0	0
NM_000548_4(TSC2)c_1474CT(p_Gln492Ter)	Validation/Test	1977	CGGCAAAGTCCCAGCATGTC	0	0	0	0	4.60293	0	0.0505817	0	0	0	0	0	0	0	0	0	0	0	0	0
NM_000548_4(TSC2)c_3094CT(p_Arg1032Ter)	Validation/Test	1950	TCGCAGTAGTGCCGCTCTGC	0	0	0	0	6.82051	0	0	0.102564	0	0	0	0	0	0	0	0	0	0	0	0
NM_000548_4(TSC2)c_4762CT(p_Gln1588Ter)	Validation/Test	464	TGGAGGAATCAGCCTCTCTC	0	0	0	0	0	0	0	37.7155	0	0	0	0	0	0	0	0	0	0	0	0
NM_000548_4(TSC2)c_5126CT(p_Pro1709Leu)	Validation/Test	1776	GCCCAGCTGCTGGGTGTTGC	0	0	0	0	7.54505	0	0	0	0	0	0	0	0	0	0	0	0	0	0	0
NM_000548_4(TSC2)c_5161-1GA	Validation/Test	2956	ACGCTGCACACTTTCATCAG	0	0	0	0	0	0	0	62.4831	0	12.2124	0	0	0	0	0	0	0	0	0.0338295	0
NM_000548_4(TSC2)c_5161-2AG	Validation/Test	1233	CAAATCTCTCCCCTCCATAC	0	0	0.081103	9.81346	0	0	0	0	0	0	0	0	0	0	0	0	0	0	0	0
NM_000548_4(TSC2)c_599+1GA	Validation/Test	2617	AGCCGTGACTGCGCCTCCAC	0	0	0	0	0	0	0	13.9473	0	0	0	0	0	0	0	0	0	0	0.0382117	0
NM_000548_4(TSC2)c_648+1GA	Validation/Test	4944	CCGCATCAGCATCGCCTCCC	0	0	0	0	26.8811	0	0	2.48786	0	0	0	0	0	0	0	0	0	0	0	0
NM_000551_3(VHL)c_208GA(p_Glu70Lys)	Validation/Test	3480	GAACTCGCGCAAGCCCTCCC	0	0.0287356	42.2989	0	0	0	0	0	0	0	0	0	0	0	0	0	0	0	0	0
NM_000551_3(VHL)c_233AG(p_Asn78Ser)	Validation/Test	2158	GCGACTGCAGAAGATGACCT	0	0	0	11.8628	0	0	0	0	0	0	0	0	0	0	0	0	0.0463392	0	0	0
NM_000551_3(VHL)c_286CT(p_Gln96Ter)	Validation/Test	2551	GGCAGCGTTGGGTAGGGCTA	0	0	0	0	0	0	0	0	0	0	0	0	0	0	0	0	0	0	0	0
NM_000551_3(VHL)c_292TC(p_Tyr98His)	Validation/Test	8955	CCCCACCCAACGCTGCCGCC	0	0	0	0	15.1312	0	0	0	0	0	0	0	0	0	0	0	0	0	0	0
NM_000551_3(VHL)c_334TC(p_Tyr112His)	Validation/Test	750	CAGCCACCGAGGTACGGGCC	0	0	0	0	0	14.1333	0	0	0	0	0	0	0	0	0	0	0	0	0	0
NM_000552_4(VWF)c_3922CT(p_Arg1308Cys)	Validation/Test	13212	TCAGCCCCGTTTCTTGGGAA	0	0	15.2513	0	0	0	0	0	0	0	0	0	0	0	0	0	0	0	0.00756888	0.0151378
NM_000553_5(WRN)c_561AG(p_Lys187=)	Validation/Test	1296	TCAGGAGCTGCTTACCTAAG	0	0	0	0	0	4.86111	0	0	0	0	0	0	0	0	0	0	0	0	0	0
NM_000642_2(AGL)c_3682CT(p_Arg1228Ter)	Validation/Test	678	TTCATGTTTCAATCTATCTG	0	0	0	25.8112	0	0	0	0	0	0	1.32743	1.03245	0	0	0	0	0	0	0	0
NM_000702_3(ATP1A2)c_1643GA(p_Arg548His)	Validation/Test	403	GGGAGCATGTGCTGGGTGAG	0	0	0	33.0025	0	0	0.248139	0	0	0	0	0	0	0	0	0	0	0	0	0
NM_000702_3(ATP1A2)c_2936CT(p_Pro979Leu)	Validation/Test	836	CTTGAGCAGGTACATGCGGA	0	0	0	0	94.9761	0	0	0	0	0	0	0	0	0	0	0	0	0	0	0
NM_000702_3(ATP1A2)c_788CT(p_Thr263Met)	Validation/Test	7200	CATCACCATCCGGTCTCCTG	0	0	0	0	6.76389	0	0	2.38889	0	0	0	0	0	0	0	0	0	0	0	0
NM_000709_3(BCKDHA)c_288+1GA	Validation/Test	208	GTCAGAGAAGATGTGGTCAA	0	0	0	0	0	8.65385	0	0	0	0	0	0	0	0	0	0	0	0	0	0
NM_000709_3(BCKDHA)c_659CT(p_Ala220Val)	Validation/Test	838	GTGACAGTTCCCAGCAGGTC	0	0	0	0	0	0	0	0	0	0	0	0	0	0	0	0	0	0	0	0
NM_000709_3(BCKDHA)c_868GA(p_Gly290Arg)	Validation/Test	1211	GTCAGAAGAGATGTGGTCAA	0	0	0	0	0	41.2882	11.0652	0	0.90834	0	0.660611	0	0	0	0	0	0	0	0	0
NM_000719_6(CACNA1C)c_1553GA(p_Arg518His)	Validation/Test	1317	TGTGTAGCAAATGTCAAAAC	0	0	0	0	0	6.22627	0	0	0	0	0	0	0	0	0	0	0.0759301	0	0	0
NM_000719_6(CACNA1C)c_3497TC(p_Ile1166Thr)	Validation/Test	564	CCGCGAGCCCGAAGACATCC	0	0	0	0	0	0	0	0	0	0	0	0	0	0	0	0	0	0	0	0
NM_000744_6(CHRNA4)c_839CT(p_Ser280Phe)	Validation/Test	187	GTTCTCATGCTATAATGAGC	0	0	0	0	0	0	0	0	0	0	0	0	0	0	0	0	0	0	0	0
NM_000746_5(CHRNA7)c_241-1GA	Validation/Test	1309	AGTAATTGGAGCATTTTAGT	0.0763942	0	0	5.80596	13.751	0	0	0	0	1.3751	0	0	0	0	0	0	0	0	0	0
NM_000747_2(CHRNB1)c_727CT(p_Arg243Cys)	Validation/Test	1938	AGCGCTAGTAACAATCTGAG	0	0	0	0	0	0	5.52116	0	0	0	0	0	0	0	0	0	0	0	0	0
NM_000782_4(CYP24A1)c_1186CT(p_Arg396Trp)	Validation/Test	2451	CTTGACCATTCTACTCCGTT	0	0	0	0	5.83435	0	0	2.65198	0	0	0	0	0	0	0	0	0	0	0	0
NM_000784_3(CYP27A1)c_1213CT(p_Arg405Trp)	Validation/Test	2465	CTATGATCCAGGAGTTTGTG	0	0	0.040568	0	0	69.0061	0	0	0	0	0	0	0	0	0	0	0	0	0	0
NM_000784_3(CYP27A1)c_380GA(p_Arg127Gln)	Validation/Test	4669	TACAGAACGACATGGAGCTA	0	0	0	16.7916	0	0.0214179	0	0	0	0.0428357	0	0	0	0	0	0	0	0	0	0
NM_000784_3(CYP27A1)c_475CT(p_Gln159Ter)	Validation/Test	2660	CCTAGCGCAGCTGGTACCAG	0	0	0	40.9023	0	0	0	0	0.037594	0	0	0	0	0	0	0	0	0	0	0
NM_000806_5(GABRA1)c_902GA(p_Arg301Lys)	Validation/Test	2146	CAAAAACTCCCTCCCTAAGG	0	0.0465983	0	1.11836	1.58434	10.205	0	0	0	0	0	0	0	0	0	0	0	0	0	0
NM_000816_3(GABRG2)c_968GA(p_Arg323Gln)	Validation/Test	3840	TGCCCAGAAATCGCTCCCCA	0	0	0	0	0	52.7604	0	0	0.0260417	0	0	0	0	0	0	0	0	0	0	0
NM_000833_4(GRIN2A)c_2449AG(p_Met817Val)	Validation/Test	419	ACCACGGCTCGGCTGCCACA	0	0	0	8.11456	0	0	0	0	0	0	0	0	0	0	0	0	0	0	0	0
NM_000834_4(GRIN2B)c_1328+1GA	Validation/Test	1461	TGGCCCACATGTTCTACCAC	0	0	0	0	0	0	0.136893	0	23.0664	0	0	0	0	0	0	0	0	0	0	0
NM_000834_4(GRIN2B)c_1677GA(p_Trp559Ter)	Validation/Test	9432	GGTGGCAAGAAGCAGAGAAT	0	0	0	0	0	0	0.148431	5.06785	0	0	0	0	0	0.0106022	0	0	0	0.0106022	0.0212044	0
NM_000834_4(GRIN2B)c_2087GA(p_Arg696His)	Validation/Test	1957	TGCAGCAGGAGGGAGGTAGG	0	0	0	0.153296	0	0	13.1834	0	0	0.204394	0	0	0	0	0	0	0	0	0	0
NM_000834_4(GRIN2B)c_2458GA(p_Gly820Arg)	Validation/Test	4738	GCATGACCAGGTGATCTACC	0	0	0.021106	0	0	43.5416	0	0	0	0	0	0	0	0	0	0	0	0	0	0
NM_000891_2(KCNJ2)c_199CT(p_Arg67Trp)	Validation/Test	306	GTCCAGTCTATGACGTGGCA	0	0	0	0	15.3595	0	0	0	0	0	0	0	0.326797	0	0	0	0	0	0	0
NM_000891_2(KCNJ2)c_233AG(p_Asp78Gly)	Validation/Test	615	CACCCGTGGGGGGCGCGGTC	0	4.71545	0	0	0	0	0	0	0	0	0	0	0	0	0	0	0	0	0	0
NM_000891_2(KCNJ2)c_431GA(p_Gly144Asp)	Validation/Test	2193	CAACGAGTACAAGCACCACG	0	0	0.0911993	0	0	2.59918	0	0	33.7437	0	0.0455996	0	0	0	0	0	0	0	0	0
NM_000891_2(KCNJ2)c_652CT(p_Arg218Trp)	Validation/Test	1802	CATCCTAGATCTGGAAGCAG	0	0	0	0	0	0	81.687	0	4.5505	0	0	0	0	0	0	0	0	0	0	0
NM_000891_2(KCNJ2)c_913AG(p_Thr305Ala)	Validation/Test	14118	CTGTACCTCCGCGGGGGGAA	0	0	0	0	14.1592	0	0	0	0	0	0	0	0	0	0	0	0	0	0.0283326	0
NM_000944_4(PPP3CA)c_844GA(p_Glu282Lys)	Validation/Test	2067	CCCACAAAGCCCAAGATGCA	0	0	0	22.835	0	5.32172	0	0	0	0	0	0	0	0	0	0	0	0	0	0
NM_001001430_2(TNNT2)c_416GA(p_Arg139His)	Validation/Test	775	GCAGCACATCCGGAATGAGC	0	0	0.129032	0	0	4.51613	0	0.258065	0	0	0	0	0	0	0	0	0	0	0	0
NM_001001430_2(TNNT2)c_817AG(p_Lys273Glu)	Validation/Test	1051	CCTCAGACACTTACACTTCC	0	0	0	0	8.84872	0	6.94577	0	3.8059	0	0	0	0	0	0	0	0	0	0	0
NM_001003694_1(BRPF1)c_286CT(p_Gln96Ter)	Validation/Test	7454	GTCCACCTCCACCATGCGCT	0	0	0	0	25.986	0	0	0	0	0	0.0134156	0	0	0.0268312	0	0	0	0	0	0
NM_001003800_1(BICD2)c_2108CT(p_Thr703Met)	Validation/Test	6918	GGGCCACCTCGGCCATCTGG	0	0	0	0	0	28.5921	0	0	0	0	0	0	0	0	0	0	0	0	0	0
NM_001004334_3(GPR179)c_1543CT(p_Arg515Ter)	Validation/Test	917	ACCGGAATTTAAGGTCCAGG	0.109051	0	0	0	0	12.3228	13.3043	0	0	0	0	0.763359	0	0	0	0	0	0	0	0
NM_001004334_3(GPR179)c_673CT(p_Gln225Ter)	Validation/Test	12444	CCCTGGAGACCAGCATCAGC	0	0	0	0	0	0	11.387	0	7.89135	0	0	0.016072	0	0	0.104468	0	0	0.008036	0	0
NM_001005463_2(EBF3)c_469CT(p_His157Tyr)	Validation/Test	241	TACCAGGATCTATTCCCTTG	0	0	0	0	0	0	0	0	0	0	0	0	0	0	0	0	0	0	0	0
NM_001008537_2(NEXMIF)c_773GA(p_Trp258Ter)	Validation/Test	684	CATCTACATCTAGGATGTCA	0	0	0	0	0	13.8889	0	0	0	0	0	0	0	0	0	0	0	0	0	0
NM_001009944_2(PKD1)c_1722+2TC	Validation/Test	7212	CTGGACTCACGGGACTTTTG	0	0	0	0	54.9224	0	0	0	0.402108	0	0	0	0	0	0	0	0	0	0	0
NM_001009944_2(PKD1)c_6586CT(p_Gln2196Ter)	Validation/Test	287	AACTATAATACCTCAGGTTT	0	0	0	0	0	0	0	0	0	0	0	0	0	0	0	0	0	0	0	0
NM_001009944_2(PKD1)c_9829CT(p_Arg3277Cys)	Validation/Test	7690	GGAGGGGACGGCGCCGCGGG	0	0	6.07282	0	0	0	0	8.07542	0	0	0	0	0	0	0	0	0	0	0	0
NM_001009999_2(KDM1A)c_2353TC(p_Tyr785His)	Validation/Test	1033	TCTCATTCCTATGTTGCTGC	0	0	0	0	4.84027	0	0	0	0	0	0.290416	0	0	0	0	0	0	0	0	0
NM_001012331_1(NTRK1)c_526CT(p_Gln176Ter)	Validation/Test	4161	TGACACTACAGCTTCTGTTC	0	0	0.0240327	0	24.5854	0	0	0.0240327	0	0	0	0	0	0	0	0	0	0	0	0
NM_001012515_3(FECH)c_68-23CT	Validation/Test	2521	GACCTCTCAGTCCAGCCCAG	0	0	0	0	0	0	0	0	0	0	0	0	0	0	0	0	0	0	0	0
NM_001018005_1(TPM1)c_688GA(p_Asp230Asn)	Validation/Test	600	AACCTGCTCTGATCCCCAGA	0	0	0	0	0	0	0	0	0	0	0	0	0	0	0	0	0	0	0	0
NM_001024630_3(RUNX2)c_673CT(p_Arg225Trp)	Validation/Test	5859	TACTTACTTCTGGGTTCCCA	0	0	0	0	0	86.7554	0	0	0	0	0	0	0	0	0	0	0	0	0	0
NM_001024858_3(SPTB)c_5623CT(p_Gln1875Ter)	Validation/Test	579	CTTGTCTGCCTAAGCCAACA	0	0	0	0	0	0	0	0	0	0	0	0	0	0	0	0	0	0	0	0
NM_001035_2(RYR2)c_689GA(p_Gly230Asp)	Validation/Test	6019	TCATTGATGGTGATGTCCTC	0	0	0.166141	0	0	0	7.11082	0	0	0	0	0	0	0	0	0	0	0	0	0
NM_001035_2(RYR2)c_6916GA(p_Val2306Ile)	Validation/Test	350	TTGCTATCTTCTGTAATGGT	0	0	0	0	0	0	0	0	0	0	0	0	0	0	0	0	0	0	0	0
NM_001037_4(SCN1B)c_254GA(p_Arg85His)	Validation/Test	1259	GGAGTGACACTGCAAGCAAA	0	0	0	0	0	0	20.8102	0	2.70056	0	0	0	0	0	0	0	0	0	0	0
NM_001037633_1(SIL1)c_460CT(p_Gln154Ter)	Validation/Test	1553	ACCTCAGCCTACCTTGCCTA	0	0	0	0	0	27.1732	0	0	0	0	0.0643915	0	0	0	0	0	0	0	0	0
NM_001042472_2(ABHD12)c_874CT(p_Arg292Ter)	Validation/Test	1275	TGCTTTATTCTGGATTTCGC	0	0	0	0	0	0	0	0	0	0	0	0	0	0	0	0	0	0	0	0
NM_001042492_2(NF1)c_1278GA(p_Trp426Ter)	Validation/Test	1743	GCTGCCACAACTTCCCAGGT	0	0	0	0	0	0	12.2203	0	0.286862	0	0	0	0	0	0	0	0	0	0	0
NM_001042492_2(NF1)c_2410-1GA	Validation/Test	17032	AGACTCCTGACACTGGCTTC	0.0058713	0	21.1191	0	0	0	0	0	0	0.0880695	0	0.0058713	0	0	0	0	0	0	0	0
NM_001042492_2(NF1)c_245CT(p_Ser82Phe)	Validation/Test	1171	CTAGCTTCCAGTCCTTCCGC	0	0	6.66097	0	0	0	0	0	0	2.56191	0	0	0	0	0	0	0	0	0	0
NM_001042492_2(NF1)c_3208CT(p_Gln1070Ter)	Validation/Test	1426	AGTGCTAGAGGTAGCCCTGG	0	0	0	0	0	0	20.4067	0	0	0	0	0	0	0	0	0	0	0	0	0
NM_001042492_2(NF1)c_6772CT(p_Arg2258Ter)	Validation/Test	609	CAACACAGCCAACTCAAGTT	0	0	0	0	24.4663	0	4.26929	0	0	0	0	0.164204	0	0	0	0	0.328407	0	0	0
NM_001042492_2(NF1)c_6904CT(p_Gln2302Ter)	Validation/Test	2602	ACACCACCTCAGCATAGGAG	0	0	0.076864	0	0	38.9316	0	0	0	0	0.038432	0	0	0	0	0	0	0	0.038432	0
NM_001042492_2(NF1)c_7348CT(p_Arg2450Ter)	Validation/Test	3428	GTGGCAGCCAGCAATAGGCA	0	0	0	0	0	10.9393	0	0	0	0	0	0	0	0	0	0	0	0	0	0.0291715
NM_001042498_2(SLC35A2)c_233AG(p_Lys78Arg)	Validation/Test	8551	ATGGGCGCACACTCGGGACT	0.0116945	0	0	0	0	0	0	0	7.57806	0	3.69547	0	0	0	0	0	0	0	0	0
NM_001065_3(TNFRSF1A)c_236CT(p_Thr79Met)	Validation/Test	570	CATGACCTAGGTGGATGTGG	0	0	0	0	5.61404	0	0	0	0	0	0	0	0	0	0	0	0	0	0	0
NM_001077488_3(GNAS)c_2TC(p_Met1Thr)	Validation/Test	796	ACGAGTTTCGCCGCCACGAT	0	0	0	0	0	0	0	0	0	0	0	0	0	0	0	0	0	0	0	0
NM_001079803_2(GAA)c_896TC(p_Leu299Pro)	Validation/Test	718	GTTCACCATGAGATCCTTAT	0	0	0	0	0.139276	0	0	6.82451	0	0	0	0	0	0	0	0	0	0	0	0
NM_001080_3(ALDH5A1)c_803GA(p_Gly268Glu)	Validation/Test	621	GAATGCCAAGGAAGTAGAGG	0	0	0	0	0	0	0	0	0	0	0	0	0	0	0	0	0	0	0	0
NM_001080413_3(NOBOX)c_349CT(p_Arg117Trp)	Validation/Test	821	CCAGAGCAGTTCCTCCTCCC	0	0	0	0	7.55177	0	0	0.121803	0	0	0	0	0	0	0	0	0	0	0	0
NM_001081_3(CUBN)c_1506GA(p_Trp502Ter)	Validation/Test	9008	GCCATAGTGCCCGGGGTGCC	0	0	0	0	0	35.968	0	0	0	0	0	0	0	0	0	0	0	0	0	0
NM_001083116_1(PRF1)c_272CT(p_Ala91Val)	Validation/Test	1299	GTGTACAGTAACTATGGGGA	0	0	0	0	38.0293	0	0.230947	0	0	0	0	0	0	0	0	0	0	0	0	0
NM_001083614_1(EARS2)c_1547GA(p_Arg516Gln)	Validation/Test	1096	TGAATGGAGAAGACATCATC	0	0	0	10.0365	0	0	0	0.182482	0	0	0	0	0	0	0	0	0	0	0	0
NM_001083614_1(EARS2)c_328GA(p_Gly110Ser)	Validation/Test	236	TGAAGATAAAATTAGTTATA	0	0	0	0	0	6.35593	0	11.0169	0	0	0	0	0	0	0	0	0	0	0	0
NM_001083961_1(WDR62)c_2575CT(p_Gln859Ter)	Validation/Test	1854	TAACTACGCAACCTTCTTTA	0	0	0	0	0	19.849	0	0	0	0	0	0	0	0	0	0	0	0	0	0.0539374
NM_001083962_1(TCF4)c_655+1GA	Validation/Test	1671	CTGCTCATGTTTGACTATGA	0	0	0	0	0	0	4.54817	0	0	0	0	0	0	0	0	0	0	0	0	0
NM_001100_3(ACTA1)c_217AG(p_Ile73Val)	Validation/Test	2255	CGACAGGGTACTTCAGGGTC	0	0	0.0886918	0	5.94235	0	0	0	0	0	0	0	0	0	0.0443459	0	0	0	0	0
NM_001100_3(ACTA1)c_821CT(p_Ala274Val)	Validation/Test	3154	GCCCACCGACTCCATACCTG	0	0	0	0	51.7755	0	0	0	0	0	0	0	0	0	0	0	0	0	0	0
NM_001101_3(ACTB)c_1043CT(p_Ser348Leu)	Validation/Test	2333	GGTGGACAGCAAGGCCAGGA	0	0	0	0	0	24.1749	0	0.171453	0	0	0	0	0	0	0	0	0	0	0	0.0428633
NM_001101_3(ACTB)c_224TC(p_Ile75Thr)	Validation/Test	8276	GCACGGCACCGTCACCAACT	0	0	0.434993	0	0	0	0	4.27743	0	0	0	0	0	0	0	0	0	0.0120831	0	0
NM_001101_3(ACTB)c_617GA(p_Arg206Gln)	Validation/Test	517	CTTCACCACCACGGCCGAGC	0	0	0	0	0	0	0	0	0	0	0	0	0	0	0	0	0	0	0	0
NM_001101_3(ACTB)c_629GA(p_Arg210His)	Validation/Test	1597	GGAAATCGTGCATGACATTA	0	0	0	0	58.422	0	0	0	0	0	0	0	0	0	0	0	0	0	0	0
NM_001110556_1(FLNA)c_1829-2AG	Validation/Test	2202	CCCACACAGGACAACCCGAA	0	0	0	0.0454133	0	66.4396	0	0	0	0	0	0	0	0	0	0	0	0	0	0
NM_001110556_1(FLNA)c_3562GA(p_Ala1188Thr)	Validation/Test	1824	CAAAGCTGGAGGTAGCCACC	0	0	0.548246	6.79825	0	0	0	0	0	0.109649	0	0	0	0.0548246	0	0	0	0	0	0
NM_001110556_1(FLNA)c_544CT(p_Gln182Ter)	Validation/Test	1089	TTCCATCAATTCAAGCCGAG	0	0	0	0	54.9128	0	0	1.28558	0	0	0	0	0.0918274	0	0	0	0	0	0	0
NM_001110556_1(FLNA)c_586CT(p_Arg196Trp)	Validation/Test	1502	TCAGATGGCGAACTTCCCTG	0	0	0	0	34.7537	0	0	0	0	0	0	0.0665779	0	0	0	0	0	0	0	0
NM_001111_5(ADAR)c_1675CT(p_Gln559Ter)	Validation/Test	2799	TTTCATAGCTGCATCCTACT	0	0	0	0	0.035727	0	30.368	0	0	0	0	0	0	0	0	0	0	0	0	0
NM_001111125_1(IQSEC2)c_3679CT(p_Gln1227Ter)	Validation/Test	3840	CAGCAGACCCTCTGAGACAT	0	0.0260417	0	0	0	0	15.3906	0	0	0	0	0	0	0	0.0260417	0	0.0260417	0	0	0
NM_001111125_3(IQSEC2)c_2582+2TC	Validation/Test	3381	CTTTACTGATGTGCTGCTCC	0	0	0	0	6.35907	0	0	0	0	0	0	0	0	0	0	0	0	0	0	0
NM_001112741_1(KCNC1)c_1262CT(p_Ala421Val)	Validation/Test	119	TCACCTAAAGGCCGTAAAGG	0	0	0	0	0	0	0	0	0	0	0	0	0	0	0	0	0	0	0	0
NM_001114748_1(TMEM240)c_343GA(p_Val115Met)	Validation/Test	3064	GCCATGCGCGCCTGGAGAGC	0	0	0	34.5627	0	0	0	0	0	0	0	0	0	0	0	0	0	0.0326371	0	0
NM_001114748_1(TMEM240)c_509CT(p_Pro170Leu)	Validation/Test	11516	GCAGGCTGGGGTGGCCATTG	0	0	13.2338	0	0	0	0	0	0	0	0	0	0	0	0	0	0.0260507	0	0	0
NM_001127178_2(PIGG)c_1515GA(p_Trp505Ter)	Validation/Test	363	CTCGTGACTGGCGGCAGGTG	0	0	0	0	0	0	68.0441	0	0	0	0	0	0	0	0	0	0	0	0	0
NM_001127221_1(CACNA1A)c_1704GA(p_Trp568Ter)	Validation/Test	682	CAGGAATAGATCAACATGAC	0	0	0	0	7.03812	9.38416	0	12.4633	0	0	0	0	0	0	0	0	0	0	0	0
NM_001127221_1(CACNA1A)c_2542CT(p_Gln848Ter)	Validation/Test	16352	CCAGCTCCTCCGTGCACTCC	0	0	5.24095	0	0	0	0	0	0	0	0	0	0	0	0	0.00611546	0	0	0	0
NM_001127221_1(CACNA1A)c_3832CT(p_Arg1278Ter)	Validation/Test	1976	CCTAGTAGGTTTTCTGGGAA	0	0	0	1.87247	0	0	60.4251	0	0	0	0	0	0	0	0	0	0	0	0	0.0506073
NM_001127897_3(RPGRIP1L)c_2614CT(p_Gln872Ter)	Validation/Test	2535	GACTCACCACTTGAGCTACA	0	0	0	0	0	0	0	0	0	0	0	0	0	0	0	0	0	0	0	0
NM_001127899_3(CLCN5)c_575GA(p_Trp192Ter)	Validation/Test	6495	CCCCATCGATAAGCGCGGGC	0	0	0	0	25.1732	0	0	0	1.12394	0	0.277136	0	0	0	0	0	0	0	0	0
NM_001128177_1(THRB)c_1286GA(p_Arg429Gln)	Validation/Test	4093	GTGACAGATCTGCAGATGAT	0	0	0	7.28072	0	5.76594	0	0.0488639	0	0	0	0	0	0	0	0.024432	0	0	0.0488639	0
NM_001128227_2(GNE)c_1351CT(p_Arg451Ter)	Validation/Test	2505	TGCTGACTATTGCAACTCAG	0	0	0	0	0	12.016	0	0	0.0399202	0	0	0	0	0	0	0	0	0	0	0
NM_001128425_1(MUTYH)c_1118CT(p_Ala373Val)	Validation/Test	2432	TGACAGAGCTCTCCTCCCTG	0	0	0	0	4.35855	0	0	0	0	0	0	0	0	0	0	0	0	0	0	0
NM_001128425_1(MUTYH)c_1171CT(p_Gln391Ter)	Validation/Test	3126	CCTCTACACCAGCAGAATTT	0	0	0	0	0	79.5905	0	0.0319898	0	0	0	0	0	0	0	0	0	0	0	0
NM_001128425_1(MUTYH)c_1187GA(p_Gly396Asp)	Validation/Test	2583	CAGATCTGCTGGCAGGACTG	0	0	0	0	0	0	0	0	0	0	0	0	0	0	0	0	0	0	0	0
NM_001128425_1(MUTYH)c_536AG(p_Tyr179Cys)	Validation/Test	394	GGCCACGAGAATAGCAGCCC	0	0	0	0	85.0254	0	0	0	0	0	0	0	0	0	0	0	0	0	0	0
NM_001128425_1(MUTYH)c_548GA(p_Gly183Asp)	Validation/Test	3790	CGTGACCGGCGGCTGCAGGA	0	0	0	0	8.60158	0	0	0	0	0	0	0	0	0	0	0	0.0263852	0	0	0
NM_001128425_1(MUTYH)c_628CT(p_Gln210Ter)	Validation/Test	1902	GCCAGGCAGGAGCTACTGCA	0	0	0	5.83596	0	0	0	0.998948	0	0	0	0	0	0	0	0	0	0	0	0
NM_001128425_1(MUTYH)c_688CT(p_Gln230Ter)	Validation/Test	5590	CACCTAGCCAAAGGCGATAG	0	0	0	0	0	30.8229	0	0	0	0	0	0.0178891	0	0	0	0	0.0178891	0	0	0
NM_001128425_1(MUTYH)c_884CT(p_Pro295Leu)	Validation/Test	9981	GCTGCACAGTAGGCGCTGTG	0	0	0	0	0	41.9597	0	1.81345	0	0	0.0200381	0	0	0	0	0	0	0	0	0
NM_001128849_1(SMARCA4)c_1408CT(p_Gln470Ter)	Validation/Test	1258	TCTTGCCCATCTGGTTCCAC	0	0	0	0	0	0	0	0	5.16693	0	0	0	0	0	0	0	0	0	0	0
NM_001128849_1(SMARCA4)c_1666CT(p_Gln556Ter)	Validation/Test	684	TCGATAGAGAAGACGCCCCA	0	0	0	0	0	22.9532	0	0	0	0	0	0	0	0	0	0	0	0	0	0
NM_001130089_1(KARS)c_517TC(p_Tyr173His)	Validation/Test	567	TCAACCCCACCCTGTACTTC	0	0	0	10.7584	0	0	0	0	0	0	0	0	0	0	0	0	0	0	0	0
NM_001130823_1(DNMT1)c_1532AG(p_Tyr511Cys)	Validation/Test	4220	TCCCTGCACACAGGGATGTT	0	0	0	0	0	0	0	5.33175	0	0.0236967	0	0	0	0	0	0	0	0	0	0
NM_001130987_1(DYSF)c_5174+1GA	Validation/Test	15578	GTGTATACGTGGATGGGGGC	0	0	0	0	53.3958	0	0.173321	0	0	0	0	0	0.00641931	0	0	0	0	0	0	0
NM_001130987_1(DYSF)c_5642GA(p_Gly1881Asp)	Validation/Test	3119	GACATTTATGTGAAAGAGTA	0	0	0	0.352677	0	0	0	28.5989	0	0	0	0	0.0320616	0.0320616	0	0	0	0	0	0.0320616
NM_001130987_1(DYSF)c_889-2AG	Validation/Test	656	AGTTGAAGAAAAGAGTCCGT	0	0	0	0	0	8.68902	20.5793	0	0	0	0	0	0	0	0	0	0	0	0	0
NM_001134363_2(RBM20)c_2737GA(p_Glu913Lys)	Validation/Test	13451	GTTAGTGGAAGCAGGGATTG	0	0	0	5.87317	0	0	0	0	0.163557	0.0520407	0	0	0.0223032	0	0	0	0.00743439	0	0	0
NM_001135599_3(TGFB2)c_988CT(p_Arg330Cys)	Validation/Test	2274	AGCACACTTCTTCCGCCGGT	0	0	0	6.11258	0	74.2744	0	0	0	0	0	0	0	0	0	0	0	0	0	0
NM_001142519_2(FAM111A)c_1706GA(p_Arg569His)	Validation/Test	468	GATGGAGAAAATGACCAACC	0	0	0	0	0	32.0513	0	0	0	0	0	0	0	0.213675	0	0	0	0	0	0
NM_001142800_1(EYS)c_103CT(p_Gln35Ter)	Validation/Test	397	ACCACATATGATGAGGGTTA	0	0	0	0	0	0	0	0	0	0	0	0	0	0	0	0	0	0	0	0
NM_001142800_1(EYS)c_490CT(p_Arg164Ter)	Validation/Test	204	AGTCAAAGTCCCAGTGGACA	0	0	0	0	0	0	0	0	0	0	0	0	0	0	0	0	0	0	0	0
NM_001142800_1(EYS)c_6416GA(p_Cys2139Tyr)	Validation/Test	112	ACTGGCCGCTTCTATGAAAA	0	0	0	0	0	0	0	0	0	0	0	0	0	0	0	0	0	0	0	0
NM_001144967_2(NEDD4L)c_2690GA(p_Arg897Gln)	Validation/Test	1976	CTGGCCAACTTCAAACCCCA	0	0	0	0	0	0	21.0526	3.94737	0	0	0	0	0	0	0	0	0	0	0	0
NM_001145026_1(PTPRQ)c_1359+2TC	Validation/Test	3549	GCCGCTGGCCCTGGATTCAG	0	0	0	0	0	0	0	0	0	0	0	0	0	0	0	0	0	0	0	0
NM_001161766_1(AHCY)c_209CT(p_Pro70Leu)	Validation/Test	232	AGACTAATGCCTCATTTGTT	0	0	0	0	0	0	0	0	0	0	0	0	0	0	0	0	0	0	0	0
NM_001163213_1(FGFR3)c_833AG(p_Tyr278Cys)	Validation/Test	5566	CGTCACTGCACACCTTGCAG	0	0	0	0	25.4222	0	0	0	0	0	0	0	0	0	0	0	0	0	0.0359324	0
NM_001164507_1(NEB)c_21076CT(p_Arg7026Ter)	Validation/Test	938	GCTCAGTGGTGGAAATGCTC	0	0	0	0	77.5053	0	0	0	0	0	0	0	0	0	0	0	0	0	0	0
NM_001164712_1(AMT)c_870GA(p_Trp290Ter)	Validation/Test	820	AGTTGAACACTGGGTGAGCT	0	0	0	0	0	0	6.82927	0	3.41463	0	0	0	0	0	0	0	0	0	0	0
NM_001164731_1(REEP1)c_524AG(p_Ter175Trp)	Validation/Test	9401	GAAGGATTCCAGGCGGTGCC	0	0.0106372	0.0212743	0	0	6.08446	0	0	0	0	0.0212743	0	0	0	0	0	0	0	0	0
NM_001165963_1(SCN1A)c_1837CT(p_Arg613Ter)	Validation/Test	2621	GTGTCATCGGGGCACAAACA	0	0	0	0	0	5.72301	0	0	0	0	0	0	0	0	0	0	0	0	0	0
NM_001166159_1(NDUFS2)c_268GA(p_Ala90Thr)	Validation/Test	2041	CCCCAACACCCAACAGCGCA	0	0	0	0	0	6.02646	0	1.42087	0	0	0	0	0.0489956	0	0	0	0	0	0	0
NM_001166686_1(PFKM)c_450+1GA	Validation/Test	528	CAAAGATATGTCACCTTTGA	0	0	0	0	0	0	0	0	0	0	0	0	0	0	0	0	0	0	0	0
NM_001170629_1(CHD8)c_2992CT(p_Gln998Ter)	Validation/Test	7595	CACAGGCAACAAGACCTCTC	0	0	0	56.998	0	0	0	3.33114	0.105332	0	0	0	0	0	0	0	0	0	0	0
NM_001171_5(ABCC6)c_3871GA(p_Ala1291Thr)	Validation/Test	781	CATATAGAAACTGGCAGCTA	0	0	0	0	0	0	0	0	0	0	0	0	0	0	0	0	0	0	0	0
NM_001177317_1(SLC34A3)c_1402CT(p_Arg468Trp)	Validation/Test	2234	GCAGCCACAGTGCAGGCACC	0	0	1.70098	0	0	0	13.0707	0	28.3796	0	0	0	0	0.0447628	0	0	0	0	0	0
NM_001177317_1(SLC34A3)c_304+2TC	Validation/Test	13781	TGGGCAGCGAGTGACGGGAC	0	0	0	0	0	41.1146	0	0	0	0.0943328	0	0	0	0.0145127	0	0	0	0	0.0145127	0
NM_001182_4(ALDH7A1)c_986GA(p_Arg329Lys)	Validation/Test	521	GCCAGAAGTGTACCACTGCG	0	0	0	0	0	0	0	0	0	0	0	0	0	0	0	0	0	0	0	0
NM_001184880_1(PCDH19)c_695AG(p_Asn232Ser)	Validation/Test	3108	CCTCCAGGTTCACGGCGTGC	0	0	0	0	0	35.6499	0	0	0	0	0	0.3861	0	0	0	0	0	0	0	0
NM_001193416_2(DDX3X)c_1438AG(p_Arg480Gly)	Validation/Test	1404	AACGGGTGCAGTGCCCGTGG	0	0	0	0	0	0	0	0	0	11.5385	0	0	0	0	0	0	0	0	0	0
NM_001193416_2(DDX3X)c_40CT(p_Gln14Ter)	Validation/Test	3936	TCTTCATCCATAAATCACCG	0	0	0	0	0	13.1606	0	0	0	0	0	0	0.0254065	0	0	0	0	0	0	0
NM_001193466_1(KANSL1)c_1042CT(p_Arg348Ter)	Validation/Test	511	CTTCTCCTACACAGGAACCC	0	0	0	0	0	0	0	0	19.7652	0	10.3718	0	0	0	0	0	0	0	0	0
NM_001193466_1(KANSL1)c_1816CT(p_Arg606Ter)	Validation/Test	565	ACTAGGAGGCCGGCACGTCC	0	0	0	10.0885	0	0	0.176991	0	0	0	0	0	0	0	0	0	0	0	0	0
NM_001197104_1(KMT2A)c_3247CT(p_Arg1083Ter)	Validation/Test	380	ACCCCACCACAGGTACACGT	0	0	0	0	0	0	0	0	0	0	0	0	0	0	0	0	0	0	0	0
NM_001199954_2(ACTG1)c_404CT(p_Ala135Val)	Validation/Test	321	GACACTTACAGGGTGGTATG	0	0	0	27.1028	0	0	0	0	0	0	0	0	0	0	0	0	0	0	0	0
NM_001200_4(BMP2)c_43CT(p_Gln15Ter)	Validation/Test	298	CAATAGAGCTGAGGCAGAAT	0	0	0	0	0	0	0	0	0	0	0	0	0	0	0	0	0	0	0	0
NM_001204_6(BMPR2)c_-669GA	Validation/Test	6339	CCTCTCCTCAGCCTTCACCA	0	0	0	0	0	0	0	0	0	13.5037	0	0	0	0	0	0	0.0157754	0	0	0.0157754
NM_001204_6(BMPR2)c_1128+1GA	Validation/Test	909	GCGAGATGAGTGTATACAAA	0	0	0	0	0	31.9032	0	0	0	0	0	0	0	0	0	0	0	0	0	0
NM_001204_6(BMPR2)c_1487GA(p_Cys496Tyr)	Validation/Test	519	ACAGTATGCTGAGGAAAGGA	0	0	0	0	0	5.20231	0	0	0	0	0	0	0	0	0	0	0	0	0	0
NM_001204_6(BMPR2)c_637CT(p_Arg213Ter)	Validation/Test	1038	ATACTGCTCCATATCAACCT	0	0	18.8825	0	0	0	0	0	0	0	0	0	22.9287	0	0	0	0	0	0	0
NM_001211_5(BUB1B)c_1649GA(p_Arg550Gln)	Validation/Test	1381	TCAAGCATCTAACAAAGGAG	0	0	3.54815	0	0	0	25.9232	0	0	0	0	0	0	0	0	0	0	0	0	0
NM_001242785_2(HLCS)c_1711GA(p_Asp571Asn)	Validation/Test	36971	TGCTGCACATTGCCCGAGGT	0	0	0	0	0	0	7.5167	0	0.0108193	0	0	0	0	0	0	0	0.0108193	0	0	0
NM_001242875_2(ELP2)c_812AG(p_His271Arg)	Validation/Test	5707	CTTACCCCCGGGCTGCACTG	0	0	0	34.4489	0	0	0	0	0	0	0	0	0	0	0	0	0	0	0	0
NM_001242896_1(DEPDC5)c_1909CT(p_Arg637Ter)	Validation/Test	245	GTTCCACATGAAGGGGTAGA	0	0	0	0	0	0	0	0	0	0	0	0	0	0	0	0	0	0	0	0
NM_001242896_1(DEPDC5)c_3265-3CT	Validation/Test	1370	CCCCTCACTCCAGCACTTCC	0	0	0	0	0	0	14.0876	0	0	0	0	0	0	0	0	0	0	0	0	0
NM_001242896_2(DEPDC5)c_3259CT(p_Arg1087Ter)	Validation/Test	1714	CCCTCAGGCCTCCCCACCCT	0	0	0	0	0	5.19253	0	0	0	0	0	0	0	0	0	0.116686	0	0	0	0
NM_001243473_2(B9D1)c_400+2TC	Validation/Test	1600	TTCCGACGTGAATGTCCAGT	0	0	0	0	0	20	0	0	0	0	0.0625	0	0	0	0	0	0	0	0	0
NM_001244189_1(KIAA0586)c_949CT(p_Gln317Ter)	Validation/Test	6796	ACCTCCATGCTCCATCCTGG	0	0	0	0	0	0	73.2931	0	0	0	0	0	0	0	0	0	0	0	0	0
NM_001252634_1(THRB)c_1040GA(p_Gly347Glu)	Validation/Test	372	GAAAAATGGGGGTCTTGAGG	0	0	0	0	0	42.2043	0	0	0	0	0	0	0	0	0	0	0	0	0	0
NM_001256182_1(ANKRD11)c_6340CT(p_Gln2114Ter)	Validation/Test	2924	TCTAGGGGGGCTGCGGTGCC	0	0	0	30.8824	0	0	0	0	0	0	0	0	0	0	0	0	0	0	0	0
NM_001256849_1(POLD1)c_1421TC(p_Leu474Pro)	Validation/Test	1756	GGTGAAGGAGGTGCCGGACT	0	0	0	0	1.02506	5.9795	0	0	0	0	0	0	0	0	0	0	0	0	0	0
NM_001257235_2(ALG13)c_8AG(p_Asn3Ser)	Validation/Test	713	AGATTTACACACCCGACAGG	0	0	0	0	0	0	0	0	0	0	0	0	0	0	0	0	0	0	0	0
NM_001257291_1(SLC9A7)c_1543CT(p_Leu515Phe)	Validation/Test	43770	GAGGATGGCGCGGATCCACA	0	0.00228467	0	0	79.1547	0	0	0	0	0	0	0	0	0.00685401	0	0	0	0.00228467	0	0
NM_001258332_1(GALT)c_125TC(p_Val42Ala)	Validation/Test	3940	CCGGGCTGTTGCTGATGCAT	0	0	0	0	0	0	0	0	0	0	0	0	0	0	0	0	0	0	0	0
NM_001258332_1(GALT)c_485AG(p_Glu162Gly)	Validation/Test	41967	CGCCCAGCAGGGGTCAGCTC	0	0	0	0	0	35.6018	0	0	0.357424	0	0	0	0	0	0	0.00238282	0	0	0	0
NM_001271_3(CHD2)c_3067-2AG	Validation/Test	498	AGTGGACACGCTGGCTCCCC	0	0	0	0	0	29.9197	0	0	0	0	0	0	0	0	0	0	0	0	0	0
NM_001271_3(CHD2)c_3409CT(p_Arg1137Ter)	Validation/Test	3524	CAATCACTCAGGAGTTTTCT	0	0	0	0	0	16.4586	0	0	0	0.482406	0	0	0	0	0	0	0	0	0	0
NM_001271_3(CHD2)c_4971GA(p_Trp1657Ter)	Validation/Test	5591	GTACTGGAATTGGCCGGACA	0	0	7.8519	0	0	0	0	0.715436	0.0536577	0	0	0	0	0	0	0	0	0.0178859	0	0.0178859
NM_001271208_1(NEB)c_11627GA(p_Trp3876Ter)	Validation/Test	736	AGTAGCTGAGAGGCATAGGA	0	0	0	19.5652	0	0	0	0	0.13587	0	0	0	0	0	0	0	0	0	0	0
NM_001271208_1(NEB)c_3255+1GA	Validation/Test	3954	GAGTGACATAAGTCCAGCTG	0	0.0252908	0	0	0	3.92008	0	50.8852	0	0	0	0	0	0	0	0	0	0	0	0
NM_001277115_1(DNAH11)c_10324CT(p_Gln3442Ter)	Validation/Test	482	CTTACCTTCTGTTAAAGAAA	0	0	0	0	0	0	0	0	0	0	0	0	0	0	0	0	0	0	0	0
NM_001277115_1(DNAH11)c_12196-2AG	Validation/Test	592	GCATATTTCAAGTGTATCCC	0	0	0	0	22.6351	0	0	0	0	0	0	0	0	0	0	0	0	0	0	0
NM_001277115_1(DNAH11)c_3122GA(p_Trp1041Ter)	Validation/Test	758	GACCCACACTTACCTCTAGG	0	0	0	0	0	0	0	7.65172	0	0	0	0	0	0	0	0	0	0	0	0
NM_001277115_1(DNAH11)c_7772CT(p_Pro2591Leu)	Validation/Test	2209	GATCAGGGTGTGAAGCTGAA	0	0.0452694	0	0	4.30059	0	0	0	0	0	0	0	0	0	0	0	0	0	0	0
NM_001278939_1(ELN)c_800-2AG	Validation/Test	2255	CTCCAGCACCCGTTGAGATG	0	0	0	0	5.09978	0	0	6.82927	0	0	0	0	0	0	0	0	0	0	0	0
NM_001278939_1(ELN)c_944AG(p_Lys315Arg)	Validation/Test	1046	ACCATACCTGGCTGCCTTAG	0	0	0	0	0	31.1663	0	0	0	0	0	0	0	0	0	0	0	0	0	0
NM_001282225_1(ADA2)c_1045GA(p_Val349Ile)	Validation/Test	3168	GCCGACGTCTGCAGCTTCCT	0	0	0	0	26.4205	0	0	0	0	0	0	0	0	0	0	0	0	0	0	0
NM_001282225_1(ADA2)c_1358AG(p_Tyr453Cys)	Validation/Test	695	GGGTTCCCTCCGAAAGGAAT	0	0	0	0	0	0	0	0	0	0	0	0	0	0	0	0	0	0	0	0
NM_001287_5(CLCN7)c_2144AG(p_Tyr715Cys)	Validation/Test	237	GACAGTCACTGAGTCTGGAG	0	0	0	7.59494	0	0	0	0	0	0	0	0	0	0	0	0	0	0	0	0
NM_001287183_1(HNF4A)c_256CT(p_Gln86Ter)	Validation/Test	928	CTATGCCTAGTAGACTAAGA	0	0	0	0	0	0	0	0	32.0043	0	0	0	0	0	0	0	0	0	0	0
NM_001287489_1(OTOF)c_5816GA(p_Arg1939Gln)	Validation/Test	2362	ACTTCCCAGCCAGCCCGACA	0	0	0	0	0	0	0	57.79	0	0	0	0.508044	0	0	0	0	0	0	0	0.042337
NM_001288653_1(CLTC)c_2062CT(p_Gln688Ter)	Validation/Test	364	CTTCTACAGCGAGAAGTACC	0	0	0	0	0	0	0	0	0	0	0	0	0	0	0	0	0	0	0	0
NM_001288653_1(CLTC)c_781CT(p_Gln261Ter)	Validation/Test	2596	CTACAGGGCCACATACTGGA	0	0	0	0	4.42989	0	0	0	0	0	0.0770416	0	0	0	0	0	0	0	0	0.0385208
NM_001298_2(CNGA3)c_829CT(p_Arg277Cys)	Validation/Test	7221	GGCAGTTGAACCTCACTTCT	0	0	0	2.07727	0	0	0	0	6.71652	0.0138485	0	0	0	0	0	0	0	0	0	0
NM_001303256_2(MORC2)c_260CT(p_Ser87Leu)	Validation/Test	941	TCAGCTCTCAGGGAACCAGC	0	0	0	0	0	0	0	0	0	29.4368	0	0	0	0	0	0	0	0.10627	0	0
NM_001323543_1(GALNS)c_947GA(p_Cys316Tyr)	Validation/Test	18408	AAGGACGACAGAGGTTTGCC	0.00543242	0.00543242	0	0	47.8868	0	0	0.0108648	0	0.00543242	0	0.0108648	0	0	0	0	0	0	0	0
NM_001330358_1(MTHFR)c_277CT(p_Arg93Ter)	Validation/Test	16330	ATCACCGCCTCATCTTCTCC	0.0061237	0	0	27.9241	0	0	0	0	0	0	0	0.0796081	0	0	0	0	0	0	0	0
NM_001360_2(DHCR7)c_1342GA(p_Glu448Lys)	Validation/Test	7680	CTGAACCAATGGGACCTCCT	0	0	0	0.859375	51.6667	0	0	1.92708	2.39583	0	0	0	0	0	0	0	0	0	0	0
NM_001360_2(DHCR7)c_1AG(p_Met1Val)	Validation/Test	3391	CTGGAAGCCCAGGGGGTCCT	0	0	0	0	54.4087	5.57358	0	0	0	0	0	0	0	0	0	0	0	0	0	0
NM_001360_2(DHCR7)c_725GA(p_Arg242His)	Validation/Test	1784	CCAGAGATCCCCGGAGCACC	0	0	0	0	13.6211	0	7.56726	0	0	0	0	0	0	0	0	0	0	0	0	0
NM_001360_2(DHCR7)c_907GA(p_Gly303Arg)	Validation/Test	1122	CCTCCTAGACTTGATGTTCC	0	0	0	0	0	0	43.3155	0	0.0891266	0	0	0	0	0	0	0	0	0	0	0
NM_001363_3(DKC1)c_146CT(p_Thr49Met)	Validation/Test	1576	GCATCTCTTCAAGCAGCCCC	0	0	0	0	0	0	0	0	0	0	0	0	0	0	0	0	0	0	0	0
NM_001363_4(DKC1)c_1223CT(p_Thr408Ile)	Validation/Test	7346	GGGAGCAGGAAGGCCCCCTC	0	0	0	0.204193	0	0	8.82113	0	0	0	0	0	0	0	0	0	0	0	0	0
NM_001363_4(DKC1)c_203AG(p_His68Arg)	Validation/Test	618	GGTGCAGCTTTTCTGGAAAT	0	0	0	0	0	0	0	0	0	0	0	0	0	0	0	0	0	0	0	0
NM_001365_4(DLG4)c_1249CT(p_Gln417Ter)	Validation/Test	2856	AGCAGGTCGTGGCTTGCATT	0	0	0	5.67227	0	0	0	0	0	0	0	0	0	0	0	0	0	0	0	0
NM_001369_2(DNAH5)c_3598+2TC	Validation/Test	1782	CCATTGCTCTGTACACAGGC	0	0	0.0561167	0	0	0	0	0	0	0	0	0	16.0494	0	0	0	0.0561167	0	0	0
NM_001369_2(DNAH5)c_5059CT(p_Gln1687Ter)	Validation/Test	2530	GTGTGGTAACAGCTACCCCA	0	0	0	0	0	0	0	12.4111	6.24506	0	0	0	0	0	0	0	0	0	0	0
NM_001369_2(DNAH5)c_5647CT(p_Arg1883Ter)	Validation/Test	1308	CTCGTATTTCACTCATTCCG	0	0	0	0	0	0	0	0	0	0	0	0	0	0	0	0	0	0	0	0
NM_001369_2(DNAH5)c_6249GA(p_Met2083Ile)	Validation/Test	1917	GGCTTTTCTTAACCATAGTA	0	0	0	0	0	0	0	0	0	0	0	0	0	0	0	0	0	0	0	0
NM_001396_3(DYRK1A)c_1400GA(p_Arg467Gln)	Validation/Test	762	AGGAAGTATTGTTCTTTCTA	0	0	0	0	0.131234	0	0	9.44882	0	0	0	0	0	0	0	0	0	0	0	0
NM_001396_4(DYRK1A)c_967CT(p_Gln323Ter)	Validation/Test	4225	GTCTCATCCAGGGGAACCTT	0	0	0	0	0	67.929	0	0	0	0	0	0	0	0	0	0	0	0	0	0
NM_001399_4(EDA)c_1045GA(p_Ala349Thr)	Validation/Test	16194	GGCACCTACCTCAACACACC	0	0	0	2.74176	0	0	0	77.6769	0	0	0	0	0	0	0	0	0	0	0	0
NM_001399_4(EDA)c_1133CT(p_Thr378Met)	Validation/Test	10826	GCAGGTCATGCTTGCTGCAT	0	0	0.0554221	0	0	0	0	4.92333	0	0	0	0	0	0	0	0	0	0	0	0
NM_001399_4(EDA)c_396+2TC	Validation/Test	283	CAGGTGGATGTGGCAAGCAG	0	0	0	0	0	0	0	13.7809	0	0	0	0	0	0	0	0	0	0	0	0
NM_001399_4(EDA)c_706+1GA	Validation/Test	285	AATGGGGGGACATACGTGGA	0	0	0	0	0	0	0	0	0	0	0	0	0	0	0	0	0	0	0	0
NM_001399_4(EDA)c_707-1GA	Validation/Test	661	TACGACTGTGCCTATCTTCC	0	0	0	0	22.9955	0	0	0	0	0	0	0	0	0	0	0	0	0	0	0
NM_001399_4(EDA)c_991CT(p_Gln331Ter)	Validation/Test	315	CTCCAACTCGAACTAACCCG	0	0	0	0	0	0	0	0	0	0	0	0	0	0	0	0	0	0	0	0
NM_001429_3(EP300)c_3163CT(p_Arg1055Ter)	Validation/Test	2163	TCTACAGGCTGTGCAGCACC	0	0	0	0	0	10.356	0	0	0	0	0	0	0	0	0.0462321	0	0	0.0462321	0	0
NM_001453_3(FOXC1)c_889CT(p_Pro297Ser)	Validation/Test	3588	GCGGAGGACGCGGGCGGCGG	0	0	0	0	7.30212	0	0	4.73802	0	0	0	0	0	0	0	0	0	0	0	0
NM_001456_3(FLNA)c_7231CT(p_Arg2411Ter)	Validation/Test	1091	CAACCTGGATACACTCTATG	0	0	0	0	0	0	0	0	0	0	11.3657	0	0.091659	0	0	0	0	0	0	0
NM_001458_4(FLNC)c_697CT(p_Gln233Ter)	Validation/Test	275	CCCATCTGCGCATGTACCTA	0	0	0	18.9091	0	0	0	0	0	0	0	0	0	0	0	0	0	0	0	0.363636
NM_001458_4(FLNC)c_805CT(p_Arg269Ter)	Validation/Test	6738	TTGGATCAAACAGGGGCACC	0	0	0	0	64.6186	0	0	0	0	0	0	0	0	0	0	0	0	0	0	0
NM_001540_4(HSPB1)c_539CT(p_Thr180Ile)	Validation/Test	1817	GACTGGGATGATGATCTCGT	0	0.165107	0	0	0	0	0	22.5647	0	0	0.110072	0	0	0.0550358	0	0	0	0	0	0
NM_001609_3(ACADSB)c_303+3AG	Validation/Test	1139	GTTGTATCCGCAAAGTCGCA	0	0	0	0	0	53.7313	0	0	0	0	0	0	0	0	0	0	0	0	0	0
NM_001613_2(ACTA2)c_116GA(p_Arg39His)	Validation/Test	2239	CAAAGAACTTAACACTCAGT	0	0.0893256	0.580616	3.4837	0	5.7615	28.9415	0	0	0	1.02724	1.25056	0	0	0	0	0	0	0	0
NM_001615_3(ACTG2)c_532CT(p_Arg178Cys)	Validation/Test	1419	GGCACATGATGGCATGGGGC	0	0	0	0	0	38.7597	0	0	0	0	0	0	0	0	0	0	0	0	0	0
NM_001615_3(ACTG2)c_533GA(p_Arg178His)	Validation/Test	19135	ATCATGCACCTGGACTTGGC	0.00522603	0	0	6.51163	0	0	0	47.5412	0	0	0	0	0	0.130651	0	0	0	0	0	0
NM_001687_4(ATP5F1D)c_245CT(p_Pro82Leu)	Validation/Test	2293	CGCTGAGAACACCATCACCC	0	0	0	0	0	53.4671	0	0	0	0	0	0	0	0	0	0	0	0	0	0
NM_001692_3(ATP6V1B1)c_943CT(p_Arg315Ter)	Validation/Test	1496	CCAGGAAACCCTCAGCGCCC	0	0	0	0	0	1.87166	9.15775	9.75936	0	0	0	0	0	0	0	0	0	0	0	0
NM_001715_2(BLK)c_211GA(p_Ala71Thr)	Validation/Test	1443	CTACACCACTATGAATGATC	0	0	0	0	18.0873	0	0	0.900901	0	0	0	0	0	0	0	0	0	0	0	0
NM_001723_5(DST)c_2461CT(p_Arg821Ter)	Validation/Test	295	TAAGCTCTGATCATAGGGTA	0	0	0	0	0	0	0	0	0	0	0	0	0	0	0	0	0	0	0	0
NM_001739_2(CA5A)c_555GA(p_Lys185=)	Validation/Test	2375	CCGGACTCACCAGGACCAGT	0	0	0	0	12.5053	0	0	0	0	0	0	0	0	0	0	0	0	0.0421053	0	0
NM_001814_5(CTSC)c_857AG(p_Gln286Arg)	Validation/Test	4163	TCATGGAGACAAGTTACCCA	0	0	0.360317	0	0	0	5.02042	0	0.696613	0	0	0	0	0	0	0	0	0	0	0
NM_001844_4(COL2A1)c_1693CT(p_Arg565Cys)	Validation/Test	1462	TCTTACAATGTCCCCACCAC	0	0	0	0	33.9945	0	1.09439	0	0	0	0	0	0	0	0	0	0	0	0	0
NM_001844_4(COL2A1)c_1962CT(p_Gly654=)	Validation/Test	8054	TCATCCCACCAAGTGACCCG	0	0	0.16141	0	0	0	0	9.15073	0	0	0.0124162	0.533896	0	0	0	0.0124162	0	0	0	0
NM_001844_4(COL2A1)c_2491GA(p_Gly831Arg)	Validation/Test	2501	TGGGATGAACACACTTTTTC	0	0	0	0	12.555	0	0	0	0.039984	0	0.039984	0	0	0	0	0	0	0	0	0
NM_001844_4(COL2A1)c_2794CT(p_Arg932Ter)	Validation/Test	213	ATTCAACAGGATGAGTGGTC	0	0	0	0	0	0	0	0	0	0	0	0	0	0	0	0	0	0	0	0
NM_001844_4(COL2A1)c_2825GA(p_Gly942Asp)	Validation/Test	273	CTCTGCCACCAAATGCCATC	0	0	0	0	0	0	0	0	0	0	0	0	0	0	0	0	0	0	0	0
NM_001844_4(COL2A1)c_2833GA(p_Gly945Ser)	Validation/Test	436	CCCGAAAACACCTTCATCAT	0	0	0	0	0	0	0	0	0	0	0	0	0	0	0	0	0	0	0	0
NM_001844_4(COL2A1)c_3589GA(p_Gly1197Ser)	Validation/Test	10525	GATCCACGTGCAGCCCAACG	0	0	0	0	0	52.0855	0	0	0	0	0	0	0	0	0	0	0.00950119	0.00950119	0	0
NM_001844_4(COL2A1)c_4148CT(p_Thr1383Met)	Validation/Test	713	CTGGTTCCATATAATCTCAA	0	0	0	0	0	0	0	0	2.9453	0	11.641	0	0	0	0	0	0	0	0	0
NM_001848_2(COL6A1)c_904GA(p_Gly302Arg)	Validation/Test	2873	GCCTGGCTTTCATCCTGTCA	0	0	0	0	0	0	0	0	0	0	0	0	0	0	0	0	0	0	0	0
NM_001849_3(COL6A2)c_115+2TC	Validation/Test	5973	GCGTGAGGAAGGCTTCCAGC	0	0	0	0	0	5.17328	0	0	0.016742	0	0	0	0	0	0	0	0	0.050226	0	0
NM_001849_3(COL6A2)c_1458+1GA	Validation/Test	1125	AAAGTAGGGCGAGGGTCCAG	0.0888889	0	0	0	0	74.6667	0	0	0	0	0	0	0	0	0	0	0	0	0	0
NM_001849_3(COL6A2)c_883GA(p_Gly295Arg)	Validation/Test	12437	CCTTCAGGGTGATCGTGCGC	0	0	0	0	0	45.1475	0	0	0	0	0	0	0	0	0	0	0	0	0	0
NM_001876_3(CPT1A)c_1876-1GA(p_Val626_Glu676del)	Validation/Test	279	TGTATGCTCAAAGGTGAACC	0	0	0	11.1111	0	0	0	0	0	0	0	0	0	0	0	0	0	0	0	0
NM_001904_3(CTNNB1)c_101GA(p_Gly34Glu)	Validation/Test	484	CTGGACTCTGAAATCCATTC	0	0	0	0	54.3388	0	0	0	0	0	0	0	0	0	0	0	0	0	0	0
NM_001904_3(CTNNB1)c_2076+2TC	Validation/Test	880	CAATGGCTTGGAATGAGGCA	0	0	63.9773	0	0	0	0	0	0	0	0	0	0	0	0	0	0	0	0	0
NM_001904_3(CTNNB1)c_337CT(p_Gln113Ter)	Validation/Test	2117	CAGCATCAAACTATGTAGAT	0	0.0472367	0	0	11.8564	0	0	1.55881	1.22815	0.0944733	0	0	0	0	0	0	0	0	0.0472367	0
NM_001918_3(DBT)c_902GA(p_Arg301His)	Validation/Test	9132	AAACCCATTGCATTTGCTCA	0.0109505	0.021901	0	0	0	0	8.19098	0	0	0	0	0	0	0	0	0	0	0	0	0
NM_001927_3(DES)c_1024AG(p_Asn342Asp)	Validation/Test	261	GAATCGTCCTGCAGGAGAGG	0	0	0	0	0	0	0	0	0	0	0	0	0	0	0	0	0	0	0	0
NM_001927_3(DES)c_1237GA(p_Glu413Lys)	Validation/Test	682	AGAAGAGCCGGTGAGGGGCC	0	0	0	1.6129	0	4.54545	0	0	0	0	0	0	0	0	0	0	0	0	0	0
NM_001927_3(DES)c_1325CT(p_Thr442Ile)	Validation/Test	8475	TCATCACCGTCTTCTTGATA	0	0	0	0	0	8.50737	0	0	0	0	0	0	0	0	0	0	0	0	0	0.0117994
NM_001927_3(DES)c_735+1GA	Validation/Test	3242	GTGCATGAAGAGATATACCT	0	0	0	0	15.0216	0	0	0	0.0616903	0	0	0	0.0308452	0	0	0	0	0	0	0
NM_001943_4(DSG2)c_1880-2AG	Validation/Test	543	TCCGTACACCAGGCCAGTGA	0	0	0	0	0	5.70902	0	0	0	0	0	0	0	0	0	0	0	0	0	0
NM_001958_3(EEF1A2)c_370GA(p_Glu124Lys)	Validation/Test	2144	CAGAGTGCTCCTGGTATTGC	0	0.0466418	0	19.916	0	0	0	0	0	0	0	0	0	0	0	0	0	0	0	0
NM_001972_2(ELANE)c_628GA(p_Gly210Arg)	Validation/Test	3591	CACGGATTTGATGAGTGATT	0	0.0278474	0	0	0	25.5639	0	0	0	0	0	0	0	0	0	0	0	0	0	0
NM_001972_3(ELANE)c_640GA(p_Gly214Arg)	Validation/Test	2388	CACAGATTTGATGAGTGGTT	0	0	0	0	0	86.9765	0	0	0	0	0	0	0	0	0	0	0	0	0	0
NM_001999_3(FBN2)c_3724+2TC	Validation/Test	2129	CAGGCAAGGGGAGACCAAGC	0	0	0	0	0	61.907	5.54251	0	0	0	0	1.73791	0	3.24096	0	0	0	0	0	0
NM_001999_3(FBN2)c_4306TC(p_Cys1436Arg)	Validation/Test	963	GCCCGCTCCGAAGGTTTCAC	0	0	0	0	0	0	0	0	0	0	0	0	0	0	0	0	0	0	0	0
NM_002016_1(FLG)c_11575CT(p_Gln3859Ter)	Validation/Test	3103	TCCCTAGCGCCTGCTTCTCC	0	0	0	0	0	19.7873	0	0	0	0	0	0	0	0	0	0	0	0	0	0
NM_002016_1(FLG)c_2476CT(p_Arg826Ter)	Validation/Test	265	GTCTCATGCCTGCTCATGGT	0	0	0	0	0	25.283	0	0	0	0	0	0	0	0	0	0	0	0	0	0
NM_002016_1(FLG)c_5230CT(p_Gln1744Ter)	Validation/Test	1366	TCTTGGTGGCTCTGCTAATG	0	0	0	0	0	0	0	0	0	0	0	0	0	0	0	0	0	0	0	0
NM_002016_1(FLG)c_5392CT(p_Arg1798Ter)	Validation/Test	15124	GTCTCATGCCTGCTCGTGGC	0	0	0	0	0	4.54245	0	0	0	0	0	0	0	0	0	0	0	0	0	0
NM_002052_4(GATA4)c_*1168TC	Validation/Test	1838	ACACGGCAGGGGGGCCCGGA	0	0	0	0	0	0	0	38.6834	0	0	0	0	0	0	0	0	0	0	0	0
NM_002052_4(GATA4)c_997+200GA	Validation/Test	4248	GTGTTGGGAGCTTTCAAAGC	0	0	0	0	0	0	0	0	6.49718	0	0	0	0	0	0	0.0235405	0	0	0	0
NM_002055_4(GFAP)c_1246CT(p_Arg416Trp)	Validation/Test	9920	AGTCGGCCCACAGCAGCAAC	0.0100806	0	0	0	0	0	0	0	0	4.29435	0	0.0100806	0	0	0.211694	0	0	0	0	0
NM_002074_4(GNB1)c_301AG(p_Met101Val)	Validation/Test	1484	TGCACAGGTCACGACCCAGG	0	0	0	0.0673854	0	8.89488	0	0	0	0	0	0	0	0	0	0	0	0.134771	0	0
NM_002087_3(GRN)c_1252CT(p_Arg418Ter)	Validation/Test	1865	ACCCCACCTGGAGCTACTGA	0.0536193	0	0	0	0	72.2252	0	0	0	0	0	0	0	0	0	0	0	0	0	0
NM_002140_4(HNRNPK)c_859CT(p_Arg287Ter)	Validation/Test	10034	GGGGAGGTGGTCCTCAACGA	0	0	0	0	86.2268	0	0	0	0	0	0	0	0	0	0	0	0	0	0	0
NM_002150_2(HPD)c_97GA(p_Ala33Thr)	Validation/Test	2213	AGTACGTGGGCCTCTGAGGG	0	0	0	77.0899	0	0	0	0	0	0	0	0	0	0	0	0	0	0	0	0
NM_002180_2(IGHMBP2)c_1156TC(p_Trp386Arg)	Validation/Test	508	GGACCCTACTACACAGGTAT	0	0	9.44882	0	0	0	0	57.6772	0	0	0	0	0	0	0	0	0	0	0	0
NM_002180_2(IGHMBP2)c_826CT(p_Gln276Ter)	Validation/Test	1158	TTCATTTAACATCAAGCTCC	0	0	0	4.92228	0	0	0	1.89983	0.0863558	0	0	0	0	0	0	0	0	0	0	0
NM_002222_5(ITPR1)c_7471GA(p_Gly2491Arg)	Validation/Test	1476	CTGCGGAGCAGGGGTGGAGT	0	0	0	0	0	0	0	0	0	0	0	0	0	0	0	0	0	0	0	0
NM_002225_3(IVD)c_794-1GA	Validation/Test	1052	ACTTATTGGGAAAACAGATA	0	0	0	0	67.3004	0	0	0	0	0	0	0	0	0	0	0	0	0	0	0
NM_002225_4(IVD)c_1174CT(p_Arg392Cys)	Validation/Test	951	CACCATGCAGCCATCCTTCA	0	0.105152	0	0	7.25552	0	0	0	0	0	0	0	0	0	0	0	0	0	0	0
NM_002225_4(IVD)c_232CT(p_Arg78Ter)	Validation/Test	525	AGCTGAACTGTCTAACCAGC	0	0	0	0	0	1.14286	10.8571	0	0	0	0	0	0	0	0	0	0	0	0	0
NM_002241_4(KCNJ10)c_1042CT(p_Arg348Cys)	Validation/Test	6422	AGCATACAGTGCTGTCACGG	0	0	0	0.0934288	0	40.5637	0	0	0	0	0	0	0	0	0	0	0.0155715	0	0	0
NM_002241_4(KCNJ10)c_889CT(p_Arg297Cys)	Validation/Test	10351	GCACACCTGACAGGTGGCAC	0	0	0	0	22.0752	0	0	0	0	0.0096609	0	0	0	0	0	0	0	0	0.0096609	0
NM_002294_2(LAMP2)c_293GA(p_Trp98Ter)	Validation/Test	12439	CGACAGCCGCTGTCACCTGG	0	0	1.56765	0	7.21119	0	0	0	0	0	0	0	0	0	0	0	0	0	0	0
NM_002294_2(LAMP2)c_294GA(p_Trp98Ter)	Validation/Test	19377	CTGCTGAGTGGCCTACACGC	0	0	0	0	0	0	57.754	0	0	0	0	0	0	0	0.020643	0	0	0	0	0
NM_002316_3(LMX1B)c_736CT(p_Arg246Ter)	Validation/Test	4259	CCGCCCCTCACCTTTCAGCA	0	0	0	0	0	0	0	0	0	8.45269	0	0	0	0	0	0	0	0	0	0
NM_002316_3(LMX1B)c_745CT(p_Arg249Ter)	Validation/Test	604	CTCAGACCTGGCTCAGAGAG	0	0	0	0	0	11.5894	0	0	0	0	0	0	0	0	0	0	0.331126	0	0	0
NM_002316_3(LMX1B)c_781CT(p_Arg261Cys)	Validation/Test	8487	CCTGGACCACGCACACACTG	0	0	0	0	0	31.0475	0	0	0.0117827	0	0	0	0	0	0	0	0	0	0	0
NM_002335_3(LRP5)c_1999GA(p_Val667Met)	Validation/Test	1505	CAGAACCTCCAGGAGCACCT	0	0	0	0	0	0	0	0	0	0	0	0	0	0	0	0	0	0	0	0
NM_002336_2(LRP6)c_2669GA(p_Trp890Ter)	Validation/Test	1533	ATCACAGGCCCCAATGGCTA	0	0	0	0	0	4.69667	0	0	0	0	0	0	0	0	0	0	0	0	0	0
NM_002397_4(MEF2C)c_565CT(p_Arg189Ter)	Validation/Test	4785	GGAGGTCAATGTGTTACACC	0	0	2.86311	0	0	0	0	6.03971	0.271682	0	0	0	0	0	0	0.0208986	0	0	0	0
NM_002420_5(TRPM1)c_2629CT(p_Arg877Ter)	Validation/Test	128	CGTCTTCATTCTAAACTTTT	0	0	0	0	0	0	0	0	0	0	0	0	0	0	0	0	0	0	0	0
NM_002437_4(MPV17)c_186+2TC	Validation/Test	7394	TGGCAAGTTCTCCCCTCAAC	0	0	0	0	15.0392	8.561	0	0	0	0	0	0	0	0	0	0	0	0	0	0
NM_002454_2(MTRR)c_1361CT(p_Ser454Leu)	Validation/Test	1121	CTTGCACACAAATATGGTCT	0	0	0	0	0	8.65299	0	0.713649	0	0	0	0	0	0	0	0	0	0	0	0
NM_002454_2(MTRR)c_1459GA(p_Gly487Arg)	Validation/Test	960	GGAAGAGAGTATGTACAGGC	0	0	0.208333	9.79167	0	18.6458	0	0	0	0	0	0	0	0	0	0	0	0	0	0
NM_002473_5(MYH9)c_2104CT(p_Arg702Cys)	Validation/Test	379	CTCAGGCTGCCGGGGTGTTG	0	0	0	0	0	0	0	0	0	0	0	0	0	0	0	0	0	0	0	0
NM_002474_2(MYH11)c_3791TC(p_Leu1264Pro)	Validation/Test	4038	AAGCCCTTAATATCTGTGCA	0	0.0247647	0	0	0	0	0	0	8.27142	0	0	0	0	0	0	0	0	0	0	0.0495295
NM_002485_4(NBN)c_2165GA(p_Trp722Ter)	Validation/Test	4403	AGAGTAGCTAAGGCAGGAAA	0	0	0	0	0	36.725	0	0	0	0	0	0	0	0	0	0	0	0	0.0227118	0
NM_002485_4(NBN)c_511AG(p_Ile171Val)	Validation/Test	236	AAATATTCTGGCTTTACAAC	0	0	0	0	0	0	0	0	0	0	0	0	0	0	0	0	0	0	0	0
NM_002496_3(NDUFS8)c_305GA(p_Arg102His)	Validation/Test	331	CAAAGTGTGGCAGGAAATCC	0	0	0	29.6073	0	0	0	0	0	0	0	0	0	0	0	0	0	0	0	0
NM_002547_3(OPHN1)c_1489CT(p_Arg497Ter)	Validation/Test	3706	GGATGCAGCTCTACCCGCTG	0	0	3.69671	0	0	0	13.7885	0	0	0	0	0	0	0	0	0	0	0	0	0
NM_002591_3(PCK1)c_925GA(p_Gly309Arg)	Validation/Test	3301	GTCAGCCCTGTTGGCGCCCG	0	0	0	9.20933	0	0	0	0	0	0	0	0	0	0	0	0	0	0	0	0
NM_002609_3(PDGFRB)c_1696TC(p_Trp566Arg)	Validation/Test	515	ACGTTACGAGATCCGACGGA	0	0	0	0	0	0	0	0	0	0	0	0	0	0	0	0	0	0	0	0
NM_002693_2(POLG)c_1402AG(p_Asn468Asp)	Validation/Test	1775	ATGTATCCCACTCGAGGGAT	0	0	0	0	6.3662	0	0	0	0	0	0	0	0	0	0	0	0	0	0	0
NM_002693_2(POLG)c_1433+1GA	Validation/Test	1550	CGTCAGGGAAGTTGTCTGGT	0	0	0	0	14.8387	0	0	0	0	0	0	0	0	0	0	0	0	0	0	0
NM_002693_2(POLG)c_1790GA(p_Arg597Gln)	Validation/Test	272	TTCAAGGTGAGCCACCCAGA	0	0	0	0	0	0	0	0	0	0	0	0	0	0	0	0	0	0	0	0
NM_002693_2(POLG)c_2070+1GA	Validation/Test	6107	ATGCGGCACCAGGACTCGCG	0	0	0	0	0	0	0	6.9101	0	0	0.294744	0	0	0.0163747	0	0	0	0	0	0
NM_002693_2(POLG)c_2246TC(p_Phe749Ser)	Validation/Test	6361	AGAGGAGTGCATGCTCCCCA	0	0	0.0628832	0	0	5.20358	0	0	0	0	0.0157208	0	0	0	0	0	0	0	0	0
NM_002693_2(POLG)c_2794CT(p_His932Tyr)	Validation/Test	8582	TTGTCACTCAAGGATTGTCA	0	0	0	0	0	6.65346	0	0	0	0.314612	0	0	0	0.0116523	0	0	0	0	0	0.0349569
NM_002693_2(POLG)c_3287GA(p_Arg1096His)	Validation/Test	14331	TGTGCCACCGGGCCGAGAGA	0	0	0	0	0	0	6.9709	0	0	0	0	0	0	0	0	0.0139558	0	0.0139558	0	0.0209336
NM_002693_2(POLG)c_3483-2AG	Validation/Test	3878	GGCCAACTTCCTGTAATTGG	0	0	0	0	6.83342	15.6266	0	0	0	0	0	0	0	0	0	0	0	0	0	0
NM_002734_4(PRKAR1A)c_672GA(p_Trp224Ter)	Validation/Test	1073	CCGCCATTACTGGGAGGTGG	0	0	0	0	0	0	0	0	0	0	0	0	0	0	0	0	0	0	0	0
NM_002739_4(PRKCG)c_356CT(p_Ser119Phe)	Validation/Test	1640	CCAAGAATTGAGTTCCTGCA	0	0	0	0.0609756	0	22.2561	7.5	0	0	0	0	0	0	0	0	0	0	0	0	0
NM_002755_3(MAP2K1)c_158TC(p_Phe53Ser)	Validation/Test	433	TGCTGACTGGAAACCGTGAG	0	0	0	0	0	32.1016	0	0	0	0	0	0	0	0	0	0	0	0	0	0
NM_002755_3(MAP2K1)c_388TC(p_Tyr130His)	Validation/Test	854	CAGTGCCAGGCTGTGGAACT	0	0	0	0	0	0	0	4.44965	0	0	0	0	0	0	0	0	0	0	0	0
NM_002778_2(PSAP)c_607CT(p_Gln203Ter)	Validation/Test	985	GGCAGTACTCCTATTTAGCT	0	0	0	0	0	0	22.4365	0	0	0	0	0	0	0	0	0	0	0	0	0
NM_002816_5(PSMD12)c_316CT(p_Gln106Ter)	Validation/Test	1127	CTAAGCCCCCGGGGCTGGTA	0	0	0	6.12245	0	0	0	0	0	0	0	0	0	0	0	0	0	0	0	0
NM_002834_4(PTPN11)c_1051CT(p_Arg351Ter)	Validation/Test	1543	TGGGAGCACAAAGAAGGAGA	0	0	0	0	18.9242	0	0	2.59235	0	0	0	0	0	0	0	0	0	0	0	0
NM_002834_4(PTPN11)c_1381GA(p_Ala461Thr)	Validation/Test	573	CGCTGAGGAATATACGTGCT	0	0	0	0	0	28.6213	0	0	0	0.34904	0	1.7452	0	0	0	0	0	0	0	0
NM_002880_3(RAF1)c_770CT(p_Ser257Leu)	Validation/Test	1074	TCAACCTCTGCCTCTGGGAG	0	0	0.372439	9.96276	0	0	0	0	0	0	0	0	0	0	0	0	0	0	0	0
NM_002880_3(RAF1)c_776CT(p_Ser259Phe)	Validation/Test	7985	TGAATGTCGACCTCTGCCTC	0	0	0	24.7214	0	0	0	0	0	0	0	0	0	0	0	0	0	0	0	0
NM_002880_3(RAF1)c_782CT(p_Pro261Leu)	Validation/Test	1670	GACCATGTGGACATTAAGTG	0	0	0	0	15.6886	0	0	0	0	0	0.0598802	0	0	0	0	0.0598802	0.0598802	0	0	0
NM_002948_4(RPL15)c_310-2AG	Validation/Test	335	CGCTCCCAGAATAGGAAAAA	0	0	0	0	0	0	0	0	0	0	0	0	0	0	0	0	0	0	0	0
NM_003000_2(SDHB)c_541-2AG	Validation/Test	763	CCCGTATGGGGAGAAAAGAG	0	0	0	0	0	5.1114	0	0	0	0	0	0	0	0	0	0	0.131062	0	0	0
NM_003002_3(SDHD)c_314GA(p_Trp105Ter)	Validation/Test	943	TTAACAACTTGCTGGTGAAA	0	0	0	0	0	0	4.772	0	0	0	0	0	0	0	0	0	0	0	0	0
NM_003018_3(SFTPC)c_218TC(p_Ile73Thr)	Validation/Test	15163	GGAGATGAGCACTGGGGCGC	0	0	0	0	77.4583	0	0	0	0	0	1.02882	0	0	0	0	0	0	0	0	0
NM_003023_4(SH3BP2)c_1252CT(p_Pro418Ser)	Validation/Test	6499	CGGAGGGTGATCGCCTGGAG	0	0	0	12.2173	0	0	0	0	0	0.123096	0	0	0	0	0	0	0	0	0.015387	0
NM_003038_4(SLC1A4)c_1369CT(p_Arg457Trp)	Validation/Test	241	GTGGTGGTCCAGTCCCTGGT	0	0	0	0	0	0	0	0	0	0	0	0	0	0	0	0	0	0	0	0
NM_003041_3(SLC5A2)c_416GA(p_Arg139His)	Validation/Test	65062	ACTTTACTTCGAAAAGTACC	0.00307399	0	0	0	0	56.9641	0	0	0	0	0	0	0.00461099	0.001537	0.00307399	0	0	0.001537	0	0
NM_003042_3(SLC6A1)c_1648GA(p_Gly550Arg)	Validation/Test	4963	GGTCCTCATCCCCAGGTACA	0	0	0	0	0	0	0	8.96635	0	0	0	0	0	0.0201491	0	0	0	0	0	0
NM_003042_3(SLC6A1)c_850-2AG	Validation/Test	4556	CCGCATCCAGCCACACCCAT	0	0	0	0	44.5786	0	0	0	0.24144	0	0	0	0	0	0	0	0	0	0	0
NM_003051_3(SLC16A1)c_1414GA(p_Gly472Arg)	Validation/Test	2794	AGACCAGTATAGATGTTGCT	0	0	1.36006	0	0	2.57695	0	0	5.47602	0	0.823193	0	30.136	0	0	0	0	0	0	0
NM_003060_3(SLC22A5)c_1195CT(p_Arg399Trp)	Validation/Test	416	GTGGCCATGGAATAGCGCCA	0	0	0	0	0	0	9.375	0	0	0	0	0	0	0	0	0	0	0	0	0
NM_003060_3(SLC22A5)c_1340AG(p_Tyr447Cys)	Validation/Test	5036	GTACACGCAGACCATGGAAA	0	0	0	0	4.32883	0	0	0	0	0	0	0	0	0.019857	0	0	0	0.019857	0	0.019857
NM_003060_3(SLC22A5)c_338GA(p_Cys113Tyr)	Validation/Test	795	GGAGAGCTATCTGGATGGCT	0	0	0	0	22.8931	0	0	0	0	0	0	0	0	0	0	0	0	0	0	0
NM_003060_3(SLC22A5)c_844CT(p_Arg282Ter)	Validation/Test	1188	TGAGCCATCAGGGGGACTCA	0	0	0	0	0	0	0	0	0	0	0	0	0	0	0	0	0	0	0	0
NM_003072_3(SMARCA4)c_2576CT(p_Thr859Met)	Validation/Test	517	TCTACAGGTATTCGAAGTAG	0	0	0	0	0	0	0	0	0	52.6112	0	0	0	0	0	0	0	0	0	0
NM_003119_3(SPG7)c_988-1GA	Validation/Test	487	GGCAGTGAGTGACCCTGCTG	0	0	0	46.6119	0	0	0	0.205339	0	0	0	0	0	0	0	0	0	0	0	0
NM_003124_4(SPR)c_448AG(p_Arg150Gly)	Validation/Test	1084	ACCACGGTTCCGTTGAGGCC	0	0	0	0	0	0	0	0	0	0	0	0	0	0	0	0	0	0	0	0
NM_003140_2(SRY)c_331CT(p_Gln111Ter)	Validation/Test	1623	AATTCAGGCCAGCTCCTCCC	0	0	0	0	0	0	0	0	0	0	0	0	0	0	0	0	0	0	0	0
NM_003159_2(CDKL5)c_1897CT(p_Gln633Ter)	Validation/Test	774	CCTAGTTTGGCAGAAGAGAA	0	0	0	0	0	0	0	0	0	0	0	0	0	0	0	0	0	0	0	0
NM_003159_2(CDKL5)c_199CT(p_Leu67Phe)	Validation/Test	448	AAAAGCAATCTCCTCCAGAA	0	0	0	0	0	0	0	0	0	0	0	0	0	0	0	0	0	0	0	0
NM_003159_2(CDKL5)c_2593CT(p_Gln865Ter)	Validation/Test	5842	CTACAGTAGCTGCTGGACTA	0	0	0	0	13.9165	0	0	0	0	0	0	0	0	0	0	0	0.0171174	0	0	0
NM_003159_2(CDKL5)c_578AG(p_Asp193Gly)	Validation/Test	10200	GGCGGTACTGCCAGACTCCA	0	0	0	0	0	0	32.3333	0	0	0	0	0	0.0196078	0	0	0	0	0	0	0.00980392
NM_003165_3(STXBP1)c_1061GA(p_Cys354Tyr)	Validation/Test	1300	GACTATATGAAGCATTACCA	0	0	0	0	0	0	0	0	0	0	0	0	0	0	0	0	0	0	0	0
NM_003165_3(STXBP1)c_1359+2TC	Validation/Test	172	CCCATCGTCACCGATGCAAG	0	0	0	12.7907	0	0	0	0	0	0	0	0	0	0	0	0	0	0	0	0
NM_003165_3(STXBP1)c_416CT(p_Pro139Leu)	Validation/Test	1552	GGCTCACCTGGGATTCATAC	0	0	0	0	0	23.518	0	0	0	0	0	0	0	0	0	0	0	0	0	0
NM_003165_3(STXBP1)c_607CT(p_Gln203Ter)	Validation/Test	801	CTGGATTAGCTAAGCCAGCA	0	0	0	0	0	0	0	0	0	0	0	0	0	0	0	0	0	0	0	0
NM_003165_3(STXBP1)c_703CT(p_Arg235Ter)	Validation/Test	3196	CTCAATCCAGGATCAGGAGC	0	0	0	0	11.1702	0	0	0	0.531915	0	0	0	0	0	0.0625782	0	0	0	0	0
NM_003172_3(SURF1)c_688CT(p_Arg230Ter)	Validation/Test	165	CCAGGTCTCAATAATGCCAG	0	0	0	0	0	0	0	0	0	0	0	0	0	0	0	0	0	0	0	0
NM_003201_2(TFAM)c_533CT(p_Pro178Leu)	Validation/Test	435	ACCTTTTCTAGGAGTGGCTA	0	0	0	0	0	0	0	0	0	0	0	0	0	0	0	0	0	0	0	0
NM_003238_4(TGFB2)c_896GA(p_Arg299Gln)	Validation/Test	2027	CCGGCAGAAGAAGCGTGCTT	0	0	0	0	0	28.6137	0	0.049334	0	0	0	0.049334	0	0	0	0	0	0	0	0
NM_003239_4(TGFB3)c_973CT(p_Arg325Ter)	Validation/Test	4248	CCTGAATCCCCAGGCTCTAC	0	0	0	0	11.3701	0.753296	0	0	0	0	0	0.0235405	0	0	0	0	0	0	0.047081	0
NM_003289_3(TPM2)c_349GA(p_Glu117Lys)	Validation/Test	2828	GCTGGAGGAGGCCAAGAAGG	0	0	0	0	0	7.81471	0	0	0.0353607	0	0	0	0	0	0	0	0	0	0	0
NM_003361_3(UMOD)c_707CT(p_Pro236Leu)	Validation/Test	2355	CAGAAATTCTTAACCAGGTG	0	0	0	0.509554	0	8.45011	0	0	0	0	0	0.0424628	0	0	0	0.0424628	0	0	0	0
NM_003361_3(UMOD)c_944GA(p_Cys315Tyr)	Validation/Test	963	GCTCGCTAGTATACCAAACT	0	0	0	0	0	0	0	18.4839	0	0	16.3032	0	0	0	0	0	0	0	0	0
NM_003383_3(VLDLR)c_1586GA(p_Trp529Ter)	Validation/Test	164	GACCATCTACTAGACTGATG	0	0	0	0	5.4878	0	0	0	15.8537	0	0	0.609756	0	0	0	0	0	0	0	0
NM_003384_2(VRK1)c_1072CT(p_Arg358Ter)	Validation/Test	387	GAAGTTTCCTGGCTCAAGAA	0	0	0	0	0	0	0	0	0	0	0	0	0	0	0	0	0	0	0	0
NM_003384_2(VRK1)c_265CT(p_Arg89Ter)	Validation/Test	1083	TCAAACAAAATCTTGGATTC	0	0	0.0923361	0	6.00185	0	1.75439	0	0	0	0	0	0	0	0	0	0	0	0	0
NM_003384_2(VRK1)c_397CT(p_Arg133Cys)	Validation/Test	1743	CTCACTCCATGCAGTACCGG	0	0	0	8.89271	0	0	0	0	17.4412	0	0	0	0	0	0	0	0	0	0	0
NM_003412_3(ZIC1)c_1165CT(p_Gln389Ter)	Validation/Test	1300	AGCCCTACGAGGAGGATTCG	0	0	0	0	0	0	32.7692	0	0	0.0769231	0	0	0.0769231	0	0	0	0	0	0	0
NM_003477_2(PDHX)c_1336CT(p_Arg446Ter)	Validation/Test	818	CATCTCCTACACCTCCGCAA	0	0	0	0	0	0	0	0	50.7335	0	0	0	0	0	0	0	0	0	0	0
NM_003482_3(KMT2D)c_10834CT(p_Gln3612Ter)	Validation/Test	2463	GGATGGCAGCCCACAGGTAT	0	0	24.5229	0	0	0	0	8.28258	0	0	0	0	0	0	0	0	0	0	0	0
NM_003482_3(KMT2D)c_10999CT(p_Gln3667Ter)	Validation/Test	1934	CGCAGGTATCAGTCATCATC	0	0	0	12.668	0	0	0	21.5615	0	0	0	0	0	0	0.0517063	0	0	0	0	0
NM_003482_3(KMT2D)c_11743CT(p_Gln3915Ter)	Validation/Test	818	CGGTGAGCTGCCAGCCACAT	0	0	0	0	0	9.04645	0	0	0	0	0	0	0	0	0	0	0	0	0	0
NM_003482_3(KMT2D)c_11755CT(p_Gln3919Ter)	Validation/Test	3366	GCACCAGAGGCAGGCGCTGG	0	0	0	0	0	35.8289	0	0.0297089	0	0	0	0	0	0	0	0	0	0	0	0
NM_003482_3(KMT2D)c_12406CT(p_Gln4136Ter)	Validation/Test	1306	CCATGTCAGCTCGTCAGAGC	0	0	0	0	0	0	0	0	0	0	0	0	0	0	0	0	0	0	0	0
NM_003482_3(KMT2D)c_12844CT(p_Arg4282Ter)	Validation/Test	242	TCAAAGTACATAGCTTGTCC	0	0	0	0	0	0	0	4.54545	0	0	0	0	0	0	0	0	0	0	0	0
NM_003482_3(KMT2D)c_12985CT(p_Gln4329Ter)	Validation/Test	275	AAGGAACTCAGAGATTGGCA	0	0	0	0	20.7273	0	0	0	0	0	0	0	0	0	0	0	0	0	0	0
NM_003482_3(KMT2D)c_13606CT(p_Arg4536Ter)	Validation/Test	12012	GACATCAGCAGGCCAATTGG	0	0.0333	0	1.4985	0	0	9.57376	0	0	0.624376	0	0	0	0	0.024975	0	0	0	0	0
NM_003482_3(KMT2D)c_14568GA(p_Trp4856Ter)	Validation/Test	8993	GTGCGACGAGCTGTACCGCA	0	0	0	0	0	6.92761	0	0	0.0111198	0	0	0	0	0	0	0	0	0	0	0.0111198
NM_003482_3(KMT2D)c_16522-1GA	Validation/Test	1378	AAGTCTTCAGCGCTCAAGAT	0	0	0	0	0	0	0	0	9.07112	0	0	0	0	0	0	0	0	0	0	0
NM_003482_3(KMT2D)c_5263CT(p_Gln1755Ter)	Validation/Test	1313	CTCAAGCCCGGCAGGGCTTT	0	0	0	0	0	0	0	0	0	0	0	0	0	0	0	0	0	0	0	0
NM_003482_3(KMT2D)c_5645-2AG	Validation/Test	1098	GGGCATCCATGTGGCTGTTG	0	0	0	0	14.5719	0	0	0	0	0	0	0	0	0	0	0	0	0	0	0
NM_003491_3(NAA10)c_346CT(p_Arg116Trp)	Validation/Test	126	CGTCCTAAAGTCACAGGAGG	0	0	0	0	0	0	0	0	0	0	0	0	0	0	0	0	0	0	0	0
NM_003494_3(DYSF)c_1180+5GA	Validation/Test	575	GCATGGGGCGCGCCCTTGGG	0	0	0	0	0	0	0	0	0	0	0	0	0	0	0	0	0	0	0	0
NM_003494_3(DYSF)c_1284+2TC	Validation/Test	1564	GCAAGGAGCAAGGGAGCAGG	0	0	0.127877	0.319693	0	0	12.5959	0	0	0	0.639386	0	0	0	0.127877	0	0	0.0639386	0	0
NM_003494_3(DYSF)c_1523-2AG	Validation/Test	238	CATCCACCGGGAGACACAAG	0	0	0	0	0	0	0	0	0	0	0	0	0	0	0	0	0	0	0	0
NM_003494_3(DYSF)c_2311CT(p_Gln771Ter)	Validation/Test	5879	CCGCCTACTCCAGAGCTGCA	0	0	0	0	0	0	51.1652	0	0	0	0	0	0	0.0170097	0	0	0	0	0	0
NM_003494_3(DYSF)c_2810+1GA	Validation/Test	3936	ACATGAGTCGTGGGCAGGGA	0	0	9.88313	0	0	3.25203	0	0	0	0	0	0	0	0	0	0.0254065	0	0	0	0.0254065
NM_003494_3(DYSF)c_3041AG(p_Tyr1014Cys)	Validation/Test	690	CTACACTCCCAGCCTGGGGG	0	0	0	0	0	0	0	0	0	0	0	0	0	0	0	0	0	0	0	0
NM_003494_3(DYSF)c_3601CT(p_Gln1201Ter)	Validation/Test	1304	TCTAGTCCCAGGTGGGGTTA	0	0	0	0	0	0	0	0	0	0	0	0	0	0	0	0	0	0	0	0
NM_003494_3(DYSF)c_3832CT(p_Gln1278Ter)	Validation/Test	421	TCTCTAGATGAGCTCAAAAG	0	0	0	0	0	0	0	0	0	0	0	0	0	0	0	0	0	0	0	0
NM_003494_3(DYSF)c_3988CT(p_Gln1330Ter)	Validation/Test	1618	ATGGCGGTACGCTAGAGCGC	0	0	0	0	0	0	0	0	37.2682	0	0	0	0	0	0	0	0	0	0	0
NM_003494_3(DYSF)c_4408CT(p_Gln1470Ter)	Validation/Test	390	CCTACCTAGATGGGGATGAG	0	0	0	33.8462	0	0	0	1.53846	0	0	0	0	0	0	0	0	0	0	0.25641	0
NM_003494_3(DYSF)c_5083CT(p_Gln1695Ter)	Validation/Test	1052	AGCTAGTCCCGCCACTGGTT	0	0	0	0	28.0418	0	0	0	0	0	0	0	0	0	0	0	0	0	0	0
NM_003494_3(DYSF)c_5668-7GA	Validation/Test	2276	TTCCAGGTCAGGATGCCTTC	0	0	0	0	5.57996	0	0	0	0	0	0	0	0	0	0	0	0	0	0	0
NM_003494_3(DYSF)c_6124CT(p_Arg2042Cys)	Validation/Test	1786	CCCACCGGAAACACCGCCAC	0	0	0	14.4457	0	0	0	0	0.055991	0.055991	0	0	0	0	0	0	0	0	0	0
NM_003560_3(PLA2G6)c_2233CT(p_Arg745Trp)	Validation/Test	13455	CAGCAGATGACCCTGGGGGC	0	0	0	0	57.1386	0	0.958751	0	0	0.00743218	0	0	0	0	0	0	0	0	0	0
NM_003560_3(PLA2G6)c_2239CT(p_Arg747Trp)	Validation/Test	1804	GATGACCACGTACATGGCCG	0	0	0	0	16.7406	0	0	0	0	0	0	0.0554324	0	0.0554324	0	0	0	0	0	0
NM_003560_3(PLA2G6)c_991GA(p_Asp331Asn)	Validation/Test	1503	AGGTCATGTCGTCTTGGATA	0	0	0	0	0	6.32069	0	0	0	0	0	0	0	0	0	0	0	0	0	0
NM_003639_4(IKBKG)c_188-1GA	Validation/Test	2193	ATCGCTCCCAGTCAGTCCGC	0	0	0	0	0	0	0	0	0	5.15276	0	0	0	0	0	0	0	0	0	0
NM_003647_2(DGKE)c_1009CT(p_Arg337Ter)	Validation/Test	12838	GGCCTAGGGCTGGACCACAA	0	0	0	0	0	5.66288	0	0	0	0	0	0	0	0.0311575	0	0	0.0155788	0	0.00778938	0.00778938
NM_003673_3(TCAP)c_458GA(p_Arg153His)	Validation/Test	1382	GTGAATGAATATGAGACTCC	0	0	0	0	5.64399	0	0	0	0	0	0	0	0	0.0723589	0	0.0723589	0	0	0	0
NM_003688_3(CASK)c_2100GA(p_Trp700Ter)	Validation/Test	405	GAAAAGGGGCCTGAATGGTG	0	0	0	0	20.2469	0	0	0	0	0	0	0	0	0	0	0	0	0	0	0
NM_003688_3(CASK)c_2168AG(p_Tyr723Cys)	Validation/Test	693	TGTGCGCCGTGGGAGTGGGG	0	0	0	0	0	0	0	0	0	0	0	0	0	0	0	0	0	0	0	0
NM_003688_3(CASK)c_626TC(p_Leu209Pro)	Validation/Test	2409	TTCTCACGCCGGTGCCCCCG	0	0	0	0	0	7.1814	0	0	0	0	0	0	0	0	0	0	0	0	0	0
NM_003688_3(CASK)c_708+1GA	Validation/Test	1742	TGATGTGGACATCTACTCGC	0	0	0.344432	0	0	0	0	0	0.0574053	0	5.68312	0	0	0	0	0	0	0	0	0
NM_003722_4(TP63)c_1027CT(p_Arg343Trp)	Validation/Test	874	TCCAGGCCTCAAAGCAGCGT	0	0	0	6.75057	0	0	0	0	0	0	0.114416	0	0	0	0	0	0	0	0	0
NM_003722_4(TP63)c_694AG(p_Lys232Glu)	Validation/Test	433	TTTCGTAGACAGGCATGGCG	0	0	0	0	0	0	0	0	0	0	0	0	0	0	0	0	0	0	0	0
NM_003742_4(ABCB11)c_2842CT(p_Arg948Cys)	Validation/Test	16486	AACAGTGCAGATGTTACTGA	0	0	0	88.5843	0	0	0	0	0	0	0	0	0	0	0	0	0	0	0	0.00606575
NM_003742_4(ABCB11)c_3692GA(p_Arg1231Gln)	Validation/Test	2440	ACAACGCATTGCTATTGCTC	0	0	0	0.0409836	0	0	0	17.418	0	0	0	0	0	0	0	0	0	0	0	0
NM_003784_3(SERPINB7)c_796CT(p_Arg266Ter)	Validation/Test	1362	TGTCCACAATGGCTCAGATG	0	0	0	0	0	40.0881	0	6.09398	1.90896	0	0	0	0	0	0	0	0	0	0	0
NM_003793_3(CTSF)c_962AG(p_Gln321Arg)	Validation/Test	6391	CCAGGTACACCACCCCTGCC	0	0	0.015647	0	0	0	16.7736	0	0.046941	0	0	0	0	0	0	0	0	0	0	0
NM_003829_4(MPDZ)c_755GA(p_Trp252Ter)	Validation/Test	4118	GTAGGTTCACTAGCAACACA	0	0	2.91404	0	0	0	0	0	8.25644	0	0	0.145702	0	0	0	0	0	0	0	0
NM_003896_3(ST3GAL5)c_862CT(p_Arg288Ter)	Validation/Test	3738	AGTCATACCCAGAATGGCTA	0	0	0	0	0	0	13.2959	0	0	0	0	0	0	0	0	0	0	0	0	0
NM_003978_4(PSTPIP1)c_688GA(p_Ala230Thr)	Validation/Test	149	CCCTCGAATGGAATACATGG	0	0	0	0	0	0	0	0	0	0	0	0	0	0	0	0	0	0	0	0
NM_003995_3(NPR2)c_1435CT(p_Arg479Ter)	Validation/Test	642	TCACCAGAAAATTAGGAAGC	0	0	0	0	0	0	0	0	0	0	0	0	0	0	0	0	0	0	0	0
NM_004004_5(GJB2)c_-260CT	Validation/Test	3586	GCATAGTAGTAAACTAGACA	0	0	0	0	4.29448	0	0	0.0278862	0	0	0	0	0	0	0	0	0	0	0	0
NM_004004_5(GJB2)c_158GA(p_Cys53Tyr)	Validation/Test	543	TGTGGTGGAGGGTGGTAAGT	0	0	0	0	0	0	0	0	20.2578	0	0	0	0	0	0	0	0	0	0	0
NM_004004_5(GJB2)c_250GA(p_Val84Met)	Validation/Test	3085	ACCCTGTACATCGACTTCCT	0	0	0	0	0	0	0	29.5624	0	0	0	0	0	0	0	0	0	0	0	0
NM_004004_5(GJB2)c_428GA(p_Arg143Gln)	Validation/Test	3038	CTGGAGGCTCCTGGGCTCCA	0	0	0	0	57.2416	0	0	0	0	0	0	0	0	0	0	0	0	0	0	0
NM_004004_5(GJB2)c_563AG(p_Lys188Arg)	Validation/Test	1779	CTTGTCCCCACAGCCGATGG	0	0	0	0	0	0	0	0	0	0	0	0	0	0	0	0	0	0	0	0
NM_004006_2(DMD)c_10171CT(p_Arg3391Ter)	Validation/Test	632	AATGTAAGGTTTCTAGCAGG	0	0	0	0	0	0	0	0	0	0	0	0	0	0	0	0	0	0	0	0
NM_004006_2(DMD)c_1261CT(p_Gln421Ter)	Validation/Test	1735	GGCAACAGAAACCTCCGCCT	0	0	0	0	0.518732	0	19.4236	0	0.0576369	0	0	0	0	0	0	0	0	0	0	0
NM_004006_2(DMD)c_1619GA(p_Trp540Ter)	Validation/Test	2407	GCATCCCCTAGCCCTGCGCA	0	0	10.0956	0	0	0	0	0	0	42.6257	0	0	0	0	0	0	0	0	0	0
NM_004006_2(DMD)c_1683GA(p_Trp561Ter)	Validation/Test	862	CTCACAATGACACTCTGCGA	0	0	0	0	0	51.5081	0	0	0	0	0	0	0	0	0	0	0	0	0	0
NM_004006_2(DMD)c_2032CT(p_Gln678Ter)	Validation/Test	1286	CCTACCGGTGCACGTGCCTC	0	0	0	37.6361	0	0	0	0	0	0	0	0	0	0	0	0	0	0	0	0
NM_004006_2(DMD)c_2077CT(p_Gln693Ter)	Validation/Test	536	GTCCTACTGGATTGGCCGGG	0	0	0	0	0	17.5373	0	0	0	0	0	0	0	0	0	0	0	0	0	0
NM_004006_2(DMD)c_2407CT(p_Gln803Ter)	Validation/Test	874	TAAGAAGTCGTAGCACCCGG	0	0	0	0	20.0229	1.60183	0	0	0	0	0	0	0	0	0	0	0	0	0	0
NM_004006_2(DMD)c_2419CT(p_Gln807Ter)	Validation/Test	553	AGCCACTTGATGGTTTTAAG	0	0	0	0	8.31826	0	0	0	0	2.71248	0	0	0	0	0	0	0	0	0	0
NM_004006_2(DMD)c_2797CT(p_Gln933Ter)	Validation/Test	229	AAACAAGCAGAGGAAGATGA	0	0	5.24017	0	4.80349	4.36681	0	0	0	0	0	0	0	0	0	0	0	0	0	0
NM_004006_2(DMD)c_31+36947GA	Validation/Test	8090	CTCTACGTGAACCTGGAGGG	0	0	0	0	13.8072	0	0	0	0	0	0	0	0	0	0	0	0.0494438	0	0	0
NM_004006_2(DMD)c_3188GA(p_Trp1063Ter)	Validation/Test	13738	AGGGGACAGTAGCCCCTACT	0.00727908	0	0	0	0	6.57301	0	1.43398	0	0	0.516815	0	0	0	0	0	0	0.0145582	0	0
NM_004006_2(DMD)c_3580CT(p_Gln1194Ter)	Validation/Test	9885	CGAGCTACAGGCAGGCGTGA	0	0	0	0	0	0	77.8857	0	0.0101163	0	0	0	0	0	0	0	0	0	0	0
NM_004006_2(DMD)c_3747GA(p_Trp1249Ter)	Validation/Test	1137	CCCCAACTGCGAAGATGGCT	0	0	0	0	9.41073	18.1179	0	0	0	0	0	0	0	0	0	0	0	0	0	0
NM_004006_2(DMD)c_4870CT(p_Gln1624Ter)	Validation/Test	1243	GGTGTCGGGAACAGGTCAGG	0	0	0	0	0	0	0	0	0	4.74658	2.89622	0	0	0	0	0	0	0	0	0
NM_004006_2(DMD)c_4996CT(p_Arg1666Ter)	Validation/Test	1865	GTGCTATGTCCTTACGGCTG	0	0	0	0	0	73.9946	0	0	0	0	0	0	0	0	0	0	0	0	0	0
NM_004006_2(DMD)c_5082GA(p_Trp1694Ter)	Validation/Test	947	CTCAGACAAGGCCTCCTGCC	0	0	0	0	0	10.4541	0	0	0	0	0	0	0	0	0	0	0	0	0	0
NM_004006_2(DMD)c_5131CT(p_Gln1711Ter)	Validation/Test	1378	GGTTGATCTACGGGGCAGGG	0	0	0	0	0	13.4253	0	0	0	0	0	0	0	0	0	0	0	0	0	0
NM_004006_2(DMD)c_5371CT(p_Gln1791Ter)	Validation/Test	12417	CCATATCCTCTAGGGACAGT	0	0	0	0	18.8049	0	0	0	0	0	0	0.0241604	0	0	0	0.016107	0	0.016107	0	0
NM_004006_2(DMD)c_5407CT(p_Gln1803Ter)	Validation/Test	4579	GAGGCAGTTGGCACTGAAAA	0	0	0	0	0	6.61717	0	0	0	0	0	0	0	0	0	0	0.0218388	0.0218388	0	0
NM_004006_2(DMD)c_5551CT(p_Gln1851Ter)	Validation/Test	173	GCTTGAGATGGAGTAAAGTT	0	0	0	0	0	0	0	0	0	0	0	0	0	0	0	0	0	0	0	0
NM_004006_2(DMD)c_5554CT(p_Gln1852Ter)	Validation/Test	935	GCTTGAGATGGAGTGAAATT	0	0	0	0	0	4.38503	0	42.3529	0	0	0	0	0	0	0	0	0	0	0	0
NM_004006_2(DMD)c_565CT(p_Gln189Ter)	Validation/Test	3753	GCAGCAGAAGCCAGGGTGGG	0	0	0	0	0	20.9699	0	0.0799361	0	0	0	0	0	0	0	0	0	0	0	0
NM_004006_2(DMD)c_649+1GA	Validation/Test	3305	CCCCGACGACTTCCAGCTGG	0	0	0	0	0	13.4947	0	0	0	0	0	0	0	0	0.0302572	0	0	0	0	0
NM_004006_2(DMD)c_6544CT(p_Gln2182Ter)	Validation/Test	21081	CCTTCATGTGGGGGTCCAGC	0	0	0	0	0	22.8215	0	0	0	0	0	0	0	0	0	0	0	0	0	0
NM_004006_2(DMD)c_7189CT(p_Gln2397Ter)	Validation/Test	1841	ATCTTCACTGGGCCACCAGC	0	0	0	0	0	0	5.9207	0	0	0	0	0	0	0	0	0	0	0.0543183	0	0
NM_004006_2(DMD)c_7657CT(p_Arg2553Ter)	Validation/Test	1858	GCTAGAAGCCGTCGGGGCAC	0	0	0	0	0	0	0	0	0	0	0	0	0	0	0	0	0	0	0	0
NM_004006_2(DMD)c_7682GA(p_Trp2561Ter)	Validation/Test	6371	GACAACGGCTCAAACGAGCA	0	0.0313922	0	4.67744	0.0156961	0	0	0	0	0	0	0	0	0.0156961	0	0	0	0	0	0.0313922
NM_004006_2(DMD)c_7894CT(p_Gln2632Ter)	Validation/Test	1535	TGGGTTCATCTAACCAGTCC	0	0	0	0	0	0	0	14.3974	0	0	0	0	0	0	0	0	0	0	0	0
NM_004006_2(DMD)c_831+1GA	Validation/Test	7854	CCCCGACAGCTTCCAGCTGG	0	0	0	0	0	42.1059	0	0.152788	0	0	0	0	0	0	0.0127324	0	0	0	0	0
NM_004006_2(DMD)c_8390+1GA	Validation/Test	4811	GGCAGCGCTGAGTACCAGGA	0	0	0	16.5038	0	0	0	0	0	0	1.33028	0	0	0	0	0	0	0	0	0
NM_004006_2(DMD)c_9100CT(p_Arg3034Ter)	Validation/Test	4127	GTGGCAGCAAAACTCGTCCT	0	0	0	0	0	78.8466	0	0	0.0242307	0	0	0	0	0	0	0	0	0	0	0
NM_004006_2(DMD)c_9183GA(p_Trp3061Ter)	Validation/Test	384	ACAAGTTCCAGTGCCAAGAC	0	0	0	0	0	0	0	0	0	0	0	0	0	0	0	0	0	0	0	0
NM_004006_2(DMD)c_9361+1GA	Validation/Test	110	TCCTTTTCCTCTCTCTCAAT	0	0	0	0	0	0	0	0	0	0	0	0	0	0	0	0	0	0	0	0
NM_004006_2(DMD)c_9563+1GA	Validation/Test	1168	CGCGGCGAGGACTGCAGGTA	0	0	0	0	0	0	0	0	0	0	0	0	0	0	0	0	0	0	0	0
NM_004006_2(DMD)c_9691CT(p_Gln3231Ter)	Validation/Test	1805	TCCAGAACTGAAGAATGCAG	0	0	0	0	0	0	6.7036	0	0	0	0	0	0	0	0	0	0	0	0	0
NM_004006_2(DMD)c_9GA(p_Trp3Ter)	Validation/Test	360	CTCTGCGTGAACCTGGAGGA	0	0	0	0	0	0	0	0	0	0	0	0	0	0	0	0	0	0	0	0
NM_004035_6(ACOX1)c_442CT(p_Arg148Ter)	Validation/Test	1908	ACCAGAGAATCCATAGTCTG	0	0	0	0.890985	0	57.8616	0	0	0	0	0	0	0.0524109	0	0	0	0	0	0	0
NM_004168_3(SDHA)c_1660CT(p_Arg554Trp)	Validation/Test	1700	CACCCCAGTCGAACGTCTTC	0	0	0	0	0	0	26.5882	0	0	0	0	0	0	0	0	0	0	0	0	0
NM_004183_3(BEST1)c_604CT(p_Arg202Trp)	Validation/Test	414	CCTTAAGGACCAGGAGGACC	0	0	0	0	0	0	0	0	0	0	0	0	0	0	0	0	0	0	0	0
NM_004187_3(KDM5C)c_1402-2AG	Validation/Test	9629	CCACCGCACCTCCAGAACTG	0	0	0	0	0	0	0	19.4932	0	0	0	0	0	0.0103853	0	0	0.0103853	0	0	0
NM_004187_3(KDM5C)c_2482CT(p_Arg828Ter)	Validation/Test	1259	CTAGAAGACCGAGTTCCTCC	0	0	22.3987	0	0.476569	0.158856	0	0.317712	0	0	0	0	0	0	0	0	0	0	0	0
NM_004238_2(TRIP12)c_1507CT(p_Arg503Ter)	Validation/Test	1952	ATGTTAAGGCTCAACAAGCA	0	0	0	0	0	58.6066	1.69057	0	0	0	0	0	0	0	0	0	0	0	0	0
NM_004260_3(RECQL4)c_1149GA(p_Trp383Ter)	Validation/Test	2815	GCAGAAGTGACGGAAGAAAG	0	0	0	0	11.6519	0	0	0	0	0	0	0	0	0	0	0	0	0	0	0
NM_004260_3(RECQL4)c_1834CT(p_Gln612Ter)	Validation/Test	3568	GGACCACTAGGAGAGGCAGT	0	0	0.0280269	0	0	46.1883	0	0	0	0	0	0.0280269	0	0	0	0	0	0	0	0
NM_004260_3(RECQL4)c_2464-1GA	Validation/Test	6341	CTCATGAAAGTTGCCCTGCA	0	0	0	13.4837	0	0	18.0571	0.0157704	0.0157704	0	0	0	0	0	0	0	0	0	0	0
NM_004260_3(RECQL4)c_2869CT(p_Gln957Ter)	Validation/Test	36940	CCAGGGCCTAGAGCTGGGCA	0	0	0.0270709	0	0	0	0	0	0	11.3184	0	0.0162426	0	0	0	0	0	0	0	0.00812128
NM_004260_3(RECQL4)c_3148CT(p_Gln1050Ter)	Validation/Test	638	TATCTAGTCCTTCTCCTCAG	0	0	0	0	0	45.4545	0	0	0	0	0	0	0	0	0	0	0	0	0	0
NM_004260_3(RECQL4)c_82CT(p_Gln28Ter)	Validation/Test	5086	TGGGCAGCCCGCACCTAGCT	0	0	0	0	0	24.8722	0	0	0	0	0	0	0	0	0	0	0	0	0	0
NM_004273_4(CHST3)c_1312CT(p_Gln438Ter)	Validation/Test	537	TCAAGCACGAGCCAGCGGAA	0	0	0	0.744879	0	0	13.4078	0	0	0	0	0	0	0	0	0	0	0	0	0
NM_004281_3(BAG3)c_262CT(p_Gln88Ter)	Validation/Test	389	TCTCTGATAGATCTTTCTAG	0	0	0	0	0	0	0	0	0	0	0	0	0	0	0	0	0	0	0	0
NM_004304_4(ALK)c_3512TC(p_Ile1171Thr)	Validation/Test	731	TCATGGAAGCCCTGATCACC	0	0	0	0	0	0	0	0	0	0	0	0	0	0	0	0	0	0	0	0
NM_004321_7(KIF1A)c_1040AG(p_Tyr347Cys)	Validation/Test	508	GCACACCTGGGTGGCAGAGG	0	0	0	0	7.48031	0	0	0	0	0	0	0	0	0	0	0	0	0	0	0
NM_004321_7(KIF1A)c_1927CT(p_Gln643Ter)	Validation/Test	206	AGTTCCTAGAGCCTGCAAGG	0	0	0	0	0	0	0	0	0	0	0	0	0	0	0	0	0	0	0	0
NM_004321_7(KIF1A)c_38GA(p_Arg13His)	Validation/Test	15923	GGTCCACCCCTTCAATTCCC	0	0	0	0	0	95.8174	0	0	0	0	0	0	0	0	0	0	0	0	0	0
NM_004321_7(KIF1A)c_595GA(p_Gly199Arg)	Validation/Test	1442	CTCAAGGAACAAGGCCAGGT	0	0	0	0.762829	20.9431	0	0	3.12067	2.42718	0	0	0.0693481	0	0	0	0	0.0693481	0	0	0
NM_004321_7(KIF1A)c_761GA(p_Arg254Gln)	Validation/Test	6259	AGCGAGCAGGCTGACTCCAC	0	0	0	0	13.5645	0	0	0.191724	0	0	0	0	0	0	0	0	0	0	0.031954	0
NM_004321_7(KIF1A)c_821CT(p_Ser274Leu)	Validation/Test	2612	GGTCAGCAACTTGTTGATGT	0	0	0	0	0	0	0	0	0	0	0	0	0	0	0	0	0	0	0	0
NM_004328_4(BCS1L)c_547CT(p_Arg183Cys)	Validation/Test	1647	CGGCGGCATGGATAGCCAAA	0	0	0	0	0	0	0	20.5222	0	0	0	0	0	0	0	0	0	0	0	0
NM_004329_2(BMPR1A)c_370TC(p_Cys124Arg)	Validation/Test	4121	AGCCACCGCTACACATCCTA	0	0	0	0	21.985	0	0	0	0	0	0.024266	0	0	0	0	0	0	0	0	0
NM_004329_2(BMPR1A)c_817CT(p_Arg273Ter)	Validation/Test	2850	AGTACTCACACAGAATCTAC	0	0	0	1.78947	0	0	0	13.0877	0	0.807018	0	0	0	0	0	0	0	0	0	0
NM_004333_4(BRAF)c_1780GA(p_Asp594Asn)	Validation/Test	137	ACAGTAAAAATAGGTAATTT	0	0	0	0	0	10.9489	0	0	0	0	0	0	0	0	0	0	0	0	0	0
NM_004333_5(BRAF)c_1390GA(p_Gly464Arg)	Validation/Test	5852	AGAATTAGATCTGGATCATT	0	0	0.0683527	0.700615	0	0	42.054	0	2.42652	0	0	0	0	0	0	0	0	0	0	0
NM_004333_5(BRAF)c_1783TC(p_Phe595Leu)	Validation/Test	335	ACAGTAAAAATAGGTGATCT	0	0	0	0	0	0	0	0	0	0	0	0	0	0	0	0	0	0	0	0
NM_004360_3(CDH1)c_832+1GA	Validation/Test	830	GGGCCAGTGGCTGGAACACT	0	0	0	0	0	0	0	0	0	0	0	0	0	0	0	0	0	0	0	0
NM_004360_4(CDH1)c_1051CT(p_Gln351Ter)	Validation/Test	174	ATTACGGTTTTTCAGTCAAT	0	0	0	0	0	0	0	0	0	0	0	0	0	0	0	0	0	0	0	0
NM_004360_4(CDH1)c_715GA(p_Gly239Arg)	Validation/Test	12564	GGGCCGGTAGCTGGAACACT	0	0	0	0	0	0	0	0	12.1379	0	0	0	0	0	0.00795925	0.00795925	0	0	0	0
NM_004360_5(CDH1)c_3GA(p_Met1Ile)	Validation/Test	915	ACCGGGGTGGCCACGCAGAA	0	0	0	0	0	0	0	0	0	0	0	0	0	0	0	0	0	0	0	0
NM_004366_4(CLCN2)c_71GA(p_Gly24Asp)	Validation/Test	3432	GATGTATGACCGGTACACTC	0	0.0291375	0	0	0	82.8671	0	0	0	0	0	0	0	0	0	0	0	0	0	0
NM_004369_3(COL6A3)c_1699CT(p_Gln567Ter)	Validation/Test	2719	AGGCTAGCTGATTTCATCTA	0	0	0	0	0	54.5421	0	0	0	0	0	0	0	0	0	0	0	0	0	0
NM_004369_3(COL6A3)c_2620CT(p_Arg874Ter)	Validation/Test	235	ACCGCAATTCAGGTCCCCTC	0	0	0	0	0	0	0	0	0	0	0	0	0	0	0	0	0	0	0	0
NM_004369_3(COL6A3)c_6282+1GA	Validation/Test	610	AAGATGAGGCGTGGGTGATG	0	0.163934	0	15.2459	0	0	4.09836	0	0	0	0	0	0	0	0	0	0	0	0	0
NM_004369_3(COL6A3)c_6309+1GA	Validation/Test	3049	GGAGAGAAGATATGCAAGCT	0	0	0	0	6.59233	0	35.3231	1.01673	0	0	0	0.426369	0	0	0	0.0327976	0	0	0	0
NM_004369_3(COL6A3)c_6604CT(p_Arg2202Ter)	Validation/Test	14445	CTTCAGCCAAAGCCACCCTG	0	0	0	0	16.2686	0	0	0	0.955348	1.16996	1.66147	0	0	0	0	0	0	0	0	0
NM_004380_2(CREBBP)c_286CT(p_Gln96Ter)	Validation/Test	1613	AAGATAGTCATCTAGTTTTC	0.0619963	0	0	0	0	16.367	0	0	0	0.123993	0	0	0	0	0	0	0	0	0	0
NM_004380_2(CREBBP)c_316CT(p_Gln106Ter)	Validation/Test	2810	CTCTTCTACAATATGTAGCT	0	0	0	0	0	0	0	22.5979	0	0	0.0355872	0	0.0355872	0	0	0	0	0	0	0
NM_004380_2(CREBBP)c_4078CT(p_Arg1360Ter)	Validation/Test	904	ATCATATAAAAGACTTTTCT	0	0	0	0	0	0	0	0	0	0	0	0	0	0	0	0	0	0	0	0
NM_004380_2(CREBBP)c_5602CT(p_Arg1868Trp)	Validation/Test	697	CCACTTTTGAATGTTATACT	0	0	12.0516	0	0	0	0	0	0	0	0.143472	0	0	0	0	0	0	0	0	0
NM_004415_2(DSP)c_4999CT(p_Gln1667Ter)	Validation/Test	4999	CTGGAGTAACTACCGCCTCA	0	0	0	0	0	0	0	0	0	0	0	0	0	0	0	0	0	0	0	0
NM_004415_2(DSP)c_8014CT(p_Gln2672Ter)	Validation/Test	2169	CGTCCTAAAGTGACAGCTTC	0	0	0	0	0	0	10.9267	0	0	0	0	0	0	0	0	0	0	0	0	0
NM_004415_3(DSP)c_2602CT(p_Gln868Ter)	Validation/Test	273	GTTTATCTATCCTTTACCAG	0	0	0	0	8.79121	0	0	0	0	0	0	0	0	0	0	0	0	0	0	0
NM_004415_3(DSP)c_3133CT(p_Arg1045Ter)	Validation/Test	495	GTTTTCCGAGTTGGCATCTC	0	0	0	0	0	0	0	0	0	0	0	0	0	0	0	0	0	0	0	0
NM_004444_5(EPHB4)c_1180CT(p_Arg394Ter)	Validation/Test	2503	AGCCCTCAAACCACCACCCA	0.0399521	0	0	0	0	0	0	5.15382	0	4.99401	0	0	0.0399521	0	0	0	0	0	0	0
NM_004463_2(FGD1)c_2016-2AG	Validation/Test	6948	GACTCACCGCACTCTCTGAT	0	0.0143926	0	0	0	41.3644	0	0	0	0	0.0143926	0	0	0	0	0	0	0	0	0
NM_004484_3(GPC3)c_595CT(p_Arg199Ter)	Validation/Test	2083	GCTACTGGTGTCTCTCCTGG	0	0	0	15.2184	0	0	0	0	0	0	0	0	0	0	0	0	0	0	0	0
NM_004519_3(KCNQ3)c_688CT(p_Arg230Cys)	Validation/Test	2182	GCACAGGCTTCGCAGGGAGG	0	0	0	0	46.8836	0	0	0	0	0	0	0	0	0	0	0	0	0	0	0
NM_004523_3(KIF11)c_2TC(p_Met1Thr)	Validation/Test	2307	GATTACCTCACGCTCCAGGC	0	0	0	0	9.92631	0	0	0	0	0	0	0	0	0	0	0	0	0	0	0
NM_004550_4(NDUFS2)c_1237TC(p_Ser413Pro)	Validation/Test	7614	GGGGTGTACCTGGTGCCTGA	0	0	0	0	0	0	0	54.3735	0	0	0	0	0	0	0	0	0	0	0	0
NM_004572_3(PKP2)c_1147CT(p_Gln383Ter)	Validation/Test	3302	CTCACCAACACATCAACTTC	0	0	0	2.48334	0	0	0.0302847	7.5106	0	0	0	0	0	0	0	0.0605694	0	0	0	0
NM_004572_3(PKP2)c_1237CT(p_Arg413Ter)	Validation/Test	437	GGGCGAGAGCCGCCGCCTCT	0	0	0	0	0	0	0	0	0	0	0	0	0	0	0	0	0	0	0	0
NM_004572_3(PKP2)c_1688+1GA	Validation/Test	720	GAAGCACAAGACCCGGGAGA	0	0	0	0	0	9.86111	0	0	0	0	0	0	0	0	0	0	0	0.138889	0	0
NM_004572_3(PKP2)c_2028GA(p_Trp676Ter)	Validation/Test	3324	GGAGAGCGACAGCTGCCCCA	0	0	0.0300842	0	14.651	0	0	0	0	0	0	0	0	0	0	0	0	0	0	0.0300842
NM_004572_3(PKP2)c_397CT(p_Gln133Ter)	Validation/Test	801	AGAAGATGTGGTTGGACAGC	0	0	0	0.249688	0	7.86517	0	0	0	0	0	0	0	0	0	0	0	0	0	0
NM_004586_2(RPS6KA3)c_2185CT(p_Arg729Trp)	Validation/Test	769	GCCAACCCGTTGAGCTGTGG	0	0	0	6.11183	14.0442	0	0	0	0	0	0	0	0	0	0	0	0	0	0	0
NM_004586_2(RPS6KA3)c_328CT(p_Arg110Ter)	Validation/Test	328	GGAGCCCTAGCTGGTCCGGC	0	0	4.57317	0	0	0	0	0	0	0	0	0	0	0	0	0	0	0	0	0
NM_004628_4(XPC)c_1243CT(p_Arg415Ter)	Validation/Test	1649	CCGGCCATGCGGACGTCACT	0	0	0	0	0	0	7.51971	0	0	0	0	0	0	0	0	0	0	0	0	0
NM_004628_4(XPC)c_739CT(p_Arg247Ter)	Validation/Test	31571	CACATCTCAAGGCAGCACTC	0	0.00633493	0	11.1051	0	0	0	0	0.893225	0.00633493	0	0	0	0.0221722	0	0	0.0126699	0	0	0
NM_004655_3(AXIN2)c_1966CT(p_Arg656Ter)	Validation/Test	3290	CTAAGTGGGAGCTGCTGGCT	0	0	5.22796	53.2219	0	0	0	0	0	2.58359	0	0	0	0	0	0	0	0	0	0
NM_004656_3(BAP1)c_1063CT(p_Gln355Ter)	Validation/Test	625	CTAGACAATGGGAGTGGGGT	0	0	0	0	26.72	0	5.92	0	0	0	0	0	0	0	0	0	0	0	0	0
NM_004656_3(BAP1)c_178CT(p_Arg60Ter)	Validation/Test	466	TAGAGACCTTTCACCGGGAC	0	0	0	0	0	19.0987	0	0	0	0	0	0	0	0	0	0	0	0	0	0
NM_004656_3(BAP1)c_587GA(p_Trp196Ter)	Validation/Test	1747	CCTAGGGGGAGGACGAGGAG	0	0	0	12.7075	0	0	0	0	0	0	0	0	0	0	0	0	0	0	0	0
NM_004826_3(ECEL1)c_1210CT(p_Arg404Cys)	Validation/Test	8585	CCACCACCACGCACCACACC	0	0	0.594059	0	0	13.1043	0	0	0.0349447	0	0	0	0.0232964	0	0	0	0	0	0	0
NM_004895_4(NLRP3)c_2759GA(p_Arg920Gln)	Validation/Test	2749	TACCTGCAAGGCAACACTCT	0	0.0363769	0	0	0	0	0	7.56639	0.254638	0	0	0	0	0	0	0	0	0	0	0
NM_004928_2(CFAP410)c_355CT(p_Gln119Ter)	Validation/Test	2668	TCATAGCTGGAGTGGAGCAC	0	0	0	0	12.4813	0	0	0	0	0	0	0	0	0	0	0.0374813	0	0	0	0
NM_004937_2(CTNS)c_853-2AG	Validation/Test	4907	GAAAGGGGCAAGTCCCAGAA	0	0	9.0483	33.5643	0	0	0	0	0	0.244549	0	0	0	0	0	0	0	0	0.0407581	0
NM_004937_2(CTNS)c_890GA(p_Trp297Ter)	Validation/Test	10531	CTGCCTACCAGGGCAAGAAG	0	0	0	0	0	0	13.484	0	0	0.0189915	0	0	0	0	0	0	0	0	0.00949577	0
NM_004958_3(MTOR)c_5930CT(p_Thr1977Ile)	Validation/Test	2460	CACTATCAGTGGGTAGATGA	0	0	0	0	0	0	0	0	0	0	0	0	0	0	0	0	0	0	0	0
NM_004959_4(NR5A1)c_274CT(p_Arg92Trp)	Validation/Test	3416	TGTTCCAGCCACCCCTCATA	0	0	0	0	0	0	8.95785	0	0	0	0.234192	0	0	0	0	0	0	0	0	0.029274
NM_004959_4(NR5A1)c_937CT(p_Arg313Cys)	Validation/Test	431	GCTGGACCTGGCAGTAGATG	0	0	0	0	0	57.5406	0	0	0	0	0	0	0	0	0	0	0	0	0	0
NM_004985_4(KRAS)c_101CT(p_Pro34Leu)	Validation/Test	2168	GCAGAGGAGAATGTAGGTAA	0	0	0	0	14.714	0	0	0	0	0	0	0	0	0	0.0461255	0	0	0	0	0
NM_004985_4(KRAS)c_436GA(p_Ala146Thr)	Validation/Test	215	TGGCCCCAGGGAGCCCAGCC	0	0	0	0	0	0	0	0	0	0	0	0	0	0	0	0	0	0	0	0
NM_004985_4(KRAS)c_457GA(p_Asp153Asn)	Validation/Test	175	AATATAAGGGTTGAAGGCAT	0	0	0	0	0	26.2857	0	0	0	0	0	0	0	0	0	0	0	0	0	0
NM_004990_3(MARS)c_1108TC(p_Phe370Leu)	Validation/Test	1588	ATCGCGCCCAACAACCGTAA	0	0	0	0	0	0	0	0	0	57.1159	1.19647	0	0	0	0	0	0	0	0	0
NM_004992_3(MECP2)c_382CT(p_Gln128Ter)	Validation/Test	4810	GGCAAGCCAAGAGATCACTC	0	0	0	14.1372	35.8836	0	0	0	0.769231	0	0	0	0	0	0	0	0.02079	0	0	0
NM_004992_3(MECP2)c_398GA(p_Arg133His)	Validation/Test	3298	CTGGCCATGTCAGTGAGCCC	0	0	0	0	0	0	19.9818	0	0	0	0	0	0	0	0	0	0	0	0	0
NM_004992_3(MECP2)c_403AG(p_Lys135Glu)	Validation/Test	1520	CACCTTGTAGCACCGAAACG	0	10.9868	0	0	0	0	0	0	5.59211	0	0	0	0	0	0	0	0	0	0	0
NM_004992_3(MECP2)c_419CT(p_Ala140Val)	Validation/Test	638	TCAGTCACTCGAGGTGTAGT	0	0	0	0	0	0	0	0	0	0	0	0	0	0	0	0	0	0	0	0
NM_004992_3(MECP2)c_602CT(p_Ala201Val)	Validation/Test	1966	TGTCCCTATCAGCATCACCC	0	0	0	0	0	0	0	49.0336	0	0	0	0	0	0.0508647	0	0	0.0508647	0	0	0
NM_004992_3(MECP2)c_925CT(p_Arg309Trp)	Validation/Test	726	TCTACAGAGCGTTGCTGATG	0	0	0	0.137741	0	8.4022	0	0	0	0	0	0	0	0	0	0	0	0	0	0
NM_005045_3(RELN)c_139GA(p_Glu47Lys)	Validation/Test	702	CTGAAAGGGGATGGGGAGCA	0	0	0	0	9.40171	5.98291	0	0	0	0	0	0	0	0	0	0	0.14245	0	0	0
NM_005045_3(RELN)c_2015CT(p_Pro672Leu)	Validation/Test	1865	GACAGGCCAATATAAACTGT	0	0	0	13.0831	0	0	0	0	0	0	0	0.0536193	0	0	0	0	0	0	0	0
NM_005045_3(RELN)c_5284GA(p_Val1762Ile)	Validation/Test	404	ATAATATTGTACTGGCCTCA	0	0	0	0	0	0	0	0	0	0	0	0	0	0	0	0	0	0	0	0
NM_005097_2(LGI1)c_406CT(p_Arg136Trp)	Validation/Test	1950	TTGCTGAGCTAGATCTGAGT	0	0	0	0	0	0	10.2564	0	0	0	0	0	0	0	0	0	0	0.0512821	0	0
NM_005120_3(MED12)c_5920CT(p_Gln1974Ter)	Validation/Test	2328	CCCTCGGACCTACAGAGCAC	0	0	0	0	0	0	0	9.36426	0	0	0	0.386598	0	0.0429553	0	0.0429553	0	0	0.0429553	0
NM_005121_3(MED13)c_5161CT(p_Gln1721Ter)	Validation/Test	5059	ATGGGCTACTGCTGGGGAAG	0.0395335	0	0	0	0	0	0	19.3517	0	0	0	0	0	0	0	0	0	0	0.0395335	0
NM_005183_3(CACNA1F)c_148CT(p_Arg50Ter)	Validation/Test	1350	TGGGAGTCAAACCTCTGGAA	0	0	0	0	12.2222	0	0	0	0.0740741	0	0	0	0	0	0	0	0	0	0	0.0740741
NM_005183_3(CACNA1F)c_1873CT(p_Arg625Ter)	Validation/Test	2350	TGCTCAGCACACCACTATGG	0	0	0	0	0	33.3617	0	0	1.19149	0	0	0	0	0	0	0	0	0	0	0
NM_005186_3(CAPN1)c_1605+5GA	Validation/Test	381	CTGAACAGGATGGATTGCCA	0	0	0	0	13.9108	0	0	0	0	0	0	0	0	0	0	0	0	0	0	0
NM_005199_5(CHRNG)c_1210CT(p_Gln404Ter)	Validation/Test	8225	GCCGCTACCACTGCTGGAAG	0	0	0	0	0	0	4.62006	0	0	0	0	0	0	0	0	0	0	0.0121581	0.0121581	0
NM_005208_4(CRYBA1)c_215+1GA	Validation/Test	5441	CTGGCAACTGCCAACATCCT	0	0	0	0	0	15.4567	1.81952	0	0	0	0	0	0.0367579	0	0	0	0	0	0	0
NM_005211_3(CSF1R)c_1441CT(p_Gln481Ter)	Validation/Test	980	GTAGGTTTAGTTGTGCTCTA	0	0	0	0	0	0	0	0	0	0	0	0	0	0	0	0	0	0	0	0
NM_005211_3(CSF1R)c_2342CT(p_Ala781Val)	Validation/Test	14038	TACGCACTGCCACGTCCCGG	0	0.00712352	0	0	0	7.95697	0	0	0	0	0	0.014247	0	0	0	0	0	0	0	0
NM_005214_5(CTLA4)c_208CT(p_Arg70Trp)	Validation/Test	1867	CACTGTCACCCAGACCTCAG	0	0	0	0	0	0	0	4.33851	0	0	0	0.0535619	0	0	0	0	0	0	0	0
NM_005228_4(EGFR)c_2492GA(p_Arg831His)	Validation/Test	11095	CTACTTGGAGGACCATCGCT	0	0	4.48851	0	0	0	0	0	0.0540784	0	0	0.0360523	0	0	0	0	0	0	0	0
NM_005249_4(FOXG1)c_610CT(p_Leu204Phe)	Validation/Test	697	TTTACTATGTTATATAGCTA	0	0	0	13.1994	0	0	19.6557	0	0	0	0	17.2166	0	0	0	0	0	0	0	0
NM_005251_3(FOXC2)c_712CT(p_Gln238Ter)	Validation/Test	1162	AGCAGGAGGAGTTGTCGTTC	0	0	0	18.9329	0	0	0.60241	0	0	0	0	0	0	0	0	0	0	0	0	0
NM_005271_4(GLUD1)c_956AG(p_Tyr319Cys)	Validation/Test	2789	CCAGAGTCCCAGGGTCACAC	0	0	0.0358551	0	9.25063	0	0	0	0	0	0.394407	0	0	0	0	0	0	0	0	0
NM_005359_5(SMAD4)c_1162CT(p_Gln388Ter)	Validation/Test	782	AGAAGTAGTAGAGGCCCCTG	0	0	0	0	0	0	26.9821	0	0	0.127877	0	0	0	0	0	0	0	0	0	0
NM_005359_5(SMAD4)c_1308+2TC	Validation/Test	469	CCAAGGCCCGCAGCAGATGA	0	0	0	8.52878	0	0	0	0	0	0	0	0	0	0	0	0	0	0	0	0
NM_005359_5(SMAD4)c_1324CT(p_Gln442Ter)	Validation/Test	12078	CAGCATGTCAGTTCCAGTAG	0	0.654082	0	0	59.2151	0	0	0	0	0.17387	0	0	0	0	0	0.00827952	0	0	0	0
NM_005359_5(SMAD4)c_1342CT(p_Gln448Ter)	Validation/Test	166	GTCCTCTGGAAGAGTGTTCA	0	0	0	0	0	0	0	0	0	0	0	0	0	0	0	0	0	0	0	0
NM_005359_5(SMAD4)c_302GA(p_Trp101Ter)	Validation/Test	9520	GTACCCCAGCTCGCTGTACA	0	0	10.7563	0	0	0	0	0	0	0	0	0	0	0	0	0	0	0.0315126	0	0.0105042
NM_005359_5(SMAD4)c_403CT(p_Arg135Ter)	Validation/Test	9976	AGAGGCATCACACACCACGC	0.0100241	0	0	0	0	0	56.0245	0	0	0.150361	0	0.0200481	0	0	0	0	0	0	0	0
NM_005359_5(SMAD4)c_424+1GA	Validation/Test	2173	CATCCTGATCCAAGGAAACC	0	0	0	0	0	0	0	30.1887	0	0	0	0	0	0	0	0.0460193	0.0460193	0	0	0
NM_005378_5(MYCN)c_964CT(p_Arg322Ter)	Validation/Test	910	GGATGGGAAGGCATCATTTG	0	0	5.82418	0	0	0	0	0	0	0	0	0	0	0	0	0	0	0	0	0
NM_005458_7(GABBR2)c_1699GA(p_Ala567Thr)	Validation/Test	6770	GGGCTACACGACCACTTTTG	0	0	0	0	0	76.2629	0	0.103397	0	0	0	0	0	0.014771	0	0	0	0	0	0
NM_005518_3(HMGCS2)c_634GA(p_Gly212Arg)	Validation/Test	2078	CACAGGTGGGGCCAGAGCTG	0	0	0	63.8114	0	0	0	0	0	0	0	0	0	0	0	0	0	0	0	0
NM_005535_2(IL12RB1)c_94CT(p_Gln32Ter)	Validation/Test	376	CTCTACGTCACAGCTCCTCC	0	0	0	0	5.31915	0	0	0	0	0	0	0	0	0	0	0	0	0	0	0
NM_005557_3(KRT16)c_383TC(p_Leu128Pro)	Validation/Test	728	ATTGGCACGTGATCCATCCT	0	0	0	0	0	0	36.4011	0	0	0	0	0	0	0	0	0	0	0	0	0
NM_005591_3(MRE11)c_1897CT(p_Arg633Ter)	Validation/Test	1905	CTGGCTATCCAGGGAGACCA	0	0	0	0	0	0	12.4409	0	0	0	0	0	0	0	0	0	0.104987	0	0	0
NM_005603_4(ATP8B1)c_2097+2TC	Validation/Test	10390	CAGCACCGTGACCCTGCCGC	0	0.00962464	0	0	31.4437	0	0	0	0	0	0.0192493	0	0	0	0	0	0	0	0	0
NM_005609_2(PYGM)c_1768+1GA	Validation/Test	1992	ACAGACAGCCTGGGGCTCCT	0	0	0	0	0	0	0	0	0	0	0	0	0	0	0	0	0	0	0	0
NM_005609_3(PYGM)c_2392TC(p_Trp798Arg)	Validation/Test	632	AAAAAACCCTACACTCTGGA	0	0	0	0	0	0	0	0	0	0	0	0	0	0	0	0	0	0	0	0
NM_005629_3(SLC6A8)c_1455GA(p_Trp485Ter)	Validation/Test	3060	ACGAGATACCCCTGGCCCTG	0	0	0	0	0	6.40523	0	39.2157	0	0	0	0	0	0	0	0	0	0	0	0
NM_005629_3(SLC6A8)c_1540CT(p_Arg514Ter)	Validation/Test	473	GTTCTTAGTCCTCAGGTTCT	0	0	0	0	0	0	9.30233	0	0	0	0	0	0	0	0	0	0	0	0	0
NM_005633_3(SOS1)c_1310TC(p_Ile437Thr)	Validation/Test	1298	GGTTGGGAGGGAAAAGACAC	0	0	0	0	0	0	0	18.1048	0	0	0	0	0.0770416	0	0	0	0	0	0	0
NM_005633_3(SOS1)c_1654AG(p_Arg552Gly)	Validation/Test	5181	GCATCCCTTCCAGTGTACTC	0	0	27.5815	0	0	0	0	0	0	0	0	0	0	0	0	0	0.0386026	0	0	0
NM_005650_3(TCF20)c_1960CT(p_Gln654Ter)	Validation/Test	3286	AACACAAGCCACAGGAACAC	0	0	0	0.0304321	0	4.96044	0	0	0	0	0	0	0.0304321	0	0	0	0	0	0	0
NM_005654_5(NR2F1)c_403CT(p_Arg135Cys)	Validation/Test	12155	TTGCAGTGGTGCTGGTCGAT	0	0	0	0	5.42986	0	0	0	0	0	0	0	0	0	0	0	0	0	0.0246812	0
NM_005670_3(EPM2A)c_512GA(p_Arg171His)	Validation/Test	1313	GGGTAGCTGCCCTCATCAGG	0	0	0	0	19.9543	0	0	0	0	0	0	0	0	0	0	0	0	0	0	0
NM_005677_3(COLQ)c_943CT(p_Arg315Ter)	Validation/Test	5834	ACAGGAACTCACGGGGAACT	0	0	0.119986	0	0	21.6661	7.73055	0	0	0	0.0514227	0	0	0	0	0	0	0	0	0
NM_005682_6(ADGRG1)c_1460TC(p_Leu487Pro)	Validation/Test	9622	GGCAGGTGAGGGGACCCCAC	0	0	0	4.73914	0	0	0	0	0.478071	0	0	0	0	0	0	0	0	0	0	0
NM_005682_6(ADGRG1)c_1970GA(p_Trp657Ter)	Validation/Test	607	GGATACCCATTGCAGCAAGT	0	0	0	0	51.2356	0	0	0	0	0	0	0	0	0	0	0	0	0	0	0
NM_005709_3(USH1C)c_216GA(p_Val72=)	Validation/Test	105	CGAGGAGCTGGAGGTACTGG	0	0	0	0	0	44.7619	0	0	0	0	0	0	0	0	0	0	0	0	0	0
NM_005720_4(ARPC1B)c_64+1GA	Validation/Test	7386	CACCCATGAGTGCTTGCTGG	0	0	0	0	0	43.4471	0	0	0	0	0	0	0	0	0	0	0	0	0	0
NM_005726_5(TSFM)c_856CT(p_Gln286Ter)	Validation/Test	4438	TGGGCATGGCCTGGCACACA	0	0	0	0	0	39.2519	0	0	0	0	0	0	0	0	0	0.0225327	0	0	0	0
NM_005859_4(PURA)c_163CT(p_Gln55Ter)	Validation/Test	4958	CTCGTGCTACAGCCCCCCTG	0	0	0	0	0	0	0	0	0	0	0	0	0	0	0	0	0	0	0	0
NM_005910_5(MAPT)c_915+3GA	Validation/Test	342	TAAATGTGGACCCTCAAAAA	0	0	0	0	0	0	0	0	0	0	0	0	0	0	0	0	0	0	0	0
NM_005912_2(MC4R)c_380CT(p_Ser127Leu)	Validation/Test	741	AGTTCAAGGTTCTGGTATGG	0	0	0	0	0	5.39811	0	0	0	0	0	0	0	0	0	0	0	0	0	0
NM_005918_3(MDH2)c_620CT(p_Pro207Leu)	Validation/Test	3700	CTGAGAGATCAGGAGGATGA	0	0	0	60.9459	0	19.7838	0	1.56757	0	0	0	0	0	0	0	0	0	0	0	0
NM_005932_3(MIPEP)c_1027AG(p_Lys343Glu)	Validation/Test	824	GTCTCCTACTCGGTTCAGGC	0	0	0	0	0	0	0	65.0485	0	0	0	0	0	0	0	0	0	0	0	0
NM_005933_3(KMT2A)c_2233CT(p_Arg745Ter)	Validation/Test	3696	AGCCCACGGGTAGGCGATGA	0	0	0	0	0	45.5087	0	0	0	0	0	0	0	0	0	0	0	0	0	0
NM_005943_5(MOCS1)c_1102+1GA	Validation/Test	894	CAGATAAGTGCAGGGTGGGG	0	0	0	0	0	94.7427	0	0	0	0	0	0	0	0	0	0	0	0	0	0
NM_005957_4(MTHFR)c_136CT(p_Arg46Trp)	Validation/Test	1156	CCAGAGTCTCTCATGCCGCT	0	0	1.29758	0	32.0934	0	0	0	0	0	0	0	0	0	0	0	0	0	0	0
NM_005957_4(MTHFR)c_379CT(p_His127Tyr)	Validation/Test	777	TCATGTACAGGATGGTCTCC	0	0	0	0	0	0	0	0	0	0	0	0	0	0	0	0	0	0	0	0
NM_005993_4(TBCD)c_1661CT(p_Ala554Val)	Validation/Test	2217	GAGCCTTAAGGGCCAAAGGC	0	0	0	0	0	0	0	43.8881	0.045106	0	0	0	0	0	0.045106	0.045106	0	0	0	0
NM_005994_3(TBX2)c_59GA(p_Arg20Gln)	Validation/Test	819	CACCAGCTGACTGATGAGCC	0	0	0	0	9.15751	0	0	0	0	0	0	0	0	0	0	0	0	0	0	0
NM_006005_3(WFS1)c_2389GA(p_Asp797Asn)	Validation/Test	4299	CGAGGAGGACAACGTCACCA	0	0	0.0232612	0	0	23.4241	0	0	0.0465224	0	0	0.0232612	0	0	0	0	0.0232612	0	0	0.0465224
NM_006009_3(TUBA1A)c_1205GA(p_Arg402His)	Validation/Test	544	CATGTATCTCAACAACCACC	0	0	0	0	0	0	0	0	0	0	0	0	0	0	0	0	0	0	0	0
NM_006009_3(TUBA1A)c_424GA(p_Gly142Ser)	Validation/Test	460	TGAGGGGCACCTCTGTCGGC	0	0	0	0	0	0	0	0	6.52174	0	0	0	0	0	0	0	0	0	0	0
NM_006009_4(TUBA1A)c_367CT(p_Arg123Cys)	Validation/Test	3172	CACTCACCAATATCCTGTCT	0	0	0	0	0	45.3342	0	0	0.315259	0	0	0	0	0	0	0	0	0	0	0
NM_006012_2(CLPP)c_367+2TC	Validation/Test	942	CAGCATCTTACCCGAGTGGA	0	0	0	0	8.06794	0	0	0	0	0.106157	0	0	0	0	0	0	0	0	0	0
NM_006015_5(ARID1A)c_1348CT(p_Gln450Ter)	Validation/Test	839	CTACCTACTGTGTATAAGAG	0	0	0	0	0	0	29.4398	0	0	0	0	0	0	0	0	0	0	0	0	0
NM_006019_3(TCIRG1)c_1276CT(p_Arg426Ter)	Validation/Test	1461	TCCGGCTAGGGCTCGGGCGG	0	0	0	0	0	0	0	0	0	0	0	0	0	0	0	0	0	0	0	0
NM_006019_3(TCIRG1)c_2236+1GA	Validation/Test	331	CCTGACTTGCCTGGTAACCC	0	0	0	0	66.7674	0	0	0	0	0	0	0	0	0	0	0	0	0	0	0
NM_006019_3(TCIRG1)c_2236CT(p_Gln746Ter)	Validation/Test	304	TGAGCTAAGCCAGAAAGCGC	0	0	0	0	0	0	0	0	0	0	0	0	0	0	0	0	0	0	0	0
NM_006030_3(CACNA2D2)c_1555CT(p_Gln519Ter)	Validation/Test	1691	GCCCAGGATCAGCTAGTTCT	0	0	0	0	40.3903	0	0	16.6174	0	0	0	0	0	0	0	0	0	0	0	0
NM_006087_3(TUBB4A)c_745GA(p_Asp249Asn)	Validation/Test	384	CATTCTATTTTGACAAGTCA	0	0	0	0	0	0	0	0	0	0	0	0	0	0	0	0	0	0	0	0
NM_006087_3(TUBB4A)c_785GA(p_Arg262His)	Validation/Test	623	GGAACACATGATAGGTGTAG	0	0	0	0	0	0.160514	0	86.8379	0	0	0	0	0	0	0	0	0	0	0	0
NM_006121_3(KRT1)c_1436TC(p_Ile479Thr)	Validation/Test	4457	CAGTGCTCTACTTCCTCCCT	0	0.0897465	0	0	0	0	0	0	0	12.4523	0	0	0	0	0	0	0	0	0	0
NM_006121_3(KRT1)c_623TC(p_Leu208Pro)	Validation/Test	2368	CAGCAGTCCCGGATTCAGAA	0	0	0	0	25.9291	0	0	0	0	0	0	0	0	0	0	0	0.126689	0	0	0
NM_006147_3(IRF6)c_226CT(p_Pro76Ser)	Validation/Test	14423	CCTTCCATTTAGCTGAGTCA	0	0	0	0	0	0	20.4396	0	0	0	0	0	0	0	0	0	0	0	0	0.0138667
NM_006147_3(IRF6)c_576GA(p_Trp192Ter)	Validation/Test	3617	GTGACCCAAAACTGAACCCC	0	0	0	14.0171	0	0	0	0.0276472	0.0276472	0.0276472	0.331767	0	0	0	0	0	0	0	0	0
NM_006158_4(NEFL)c_293AG(p_Asn98Ser)	Validation/Test	3236	CGAAGCGGTCACTGAGGTCC	0	0	0	4.97528	0	0	0	0	0	0	0.370828	0	0	0	0	0	0	0	0	0
NM_006231_3(POLE)c_1420GA(p_Val474Ile)	Validation/Test	1329	CATCATGGTCGTGGCCTCCA	0	0	0	0	28.8939	0	0	0	0	0	0	0	0	0	0	0	0	0	0	0
NM_006261_4(PROP1)c_217CT(p_Arg73Cys)	Validation/Test	477	GGTGGTGCAGTGGCGGCGCC	0	0	0	0	0	0	0	0	0	0	0	0	0	0	0	0	0	0	0	0
NM_006261_4(PROP1)c_295CT(p_Arg99Ter)	Validation/Test	600	TCTCTCAGGCCCAGATGTCG	0	0	0	0	0	0	36	0	0	0	0	0	0	0	0	0	0	0	0	0
NM_006290_3(TNFAIP3)c_811CT(p_Arg271Ter)	Validation/Test	2463	TGGAACAGCTCAGATTTCTA	0	0	0	0	0.284206	0	46.894	0	0	0	0	0	0	0	0	0	0	0	0	0
NM_006302_2(MOGS)c_1801CT(p_Arg601Ter)	Validation/Test	2879	TCACAGGTCCAGGTGCCGCT	0	0	0.0347343	0	8.99618	0	0	0	0	0	0.555749	0	0	0	0	0	0	0	0	0
NM_006306_3(SMC1A)c_1192CT(p_Arg398Ter)	Validation/Test	429	CCCACGCCCCATCAGGTACT	0	0	0	0	0	0	0	0	0	0	0	0	0	0	0	0	0	0	0	0
NM_006343_2(MERTK)c_2486+1GA	Validation/Test	4214	TGCCTGGATGAACTATGAGT	0	0	0	0	0	0	0	70.0997	0	0	0	0	0	0	0	0	0	0	0	0
NM_006359_2(SLC9A6)c_1402CT(p_Arg468Ter)	Validation/Test	4030	CCACCAATCCATTTCTGCCA	0	0	0	0	0	0.0496278	10.6203	0	0	0	0.0496278	0	0	0	0	0	0	0	0	0.0248139
NM_006359_2(SLC9A6)c_803+1GA	Validation/Test	9217	CAAGGACTACCGTGGACAGA	0	0	0	0	0	49.8427	0	0	24.227	0	0	0	0	0	0	0	0	0	0	0
NM_006363_6(SEC23B)c_1507CT(p_Arg503Ter)	Validation/Test	388	TAATGAGCTCCTCTTAAGAT	0	6.95876	0	0	0	4.12371	0	0	0	0	0	0	0	0	0	0	0	0	0	0
NM_006363_6(SEC23B)c_689+1GA	Validation/Test	3726	AGCCAAGACAGACCACAGGG	0.0268384	0	0	0	0	0.912507	0	67.2034	0	0	0	0	0	0	0	0	0	0	0	0
NM_006412_3(AGPAT2)c_335CT(p_Pro112Leu)	Validation/Test	376	GCTCCAGAAGGACCTCCATG	0	0	0	0	0	0	0	0	0	0	0	0	0	0	0	0	0	0	0	0
NM_006446_4(SLCO1B1)c_1738CT(p_Arg580Ter)	Validation/Test	3704	GGCGGCGACCATTTTCCGGA	0	0	0	0	0	0	0	22.4892	0	0	0	0	0	0	0	0	0	0	0	0.0269978
NM_006463_5(STAMBP)c_125AG(p_Glu42Gly)	Validation/Test	1188	GGATAATCCCAACTCCAGAG	0	0	0	0	0	0	0	0	0	0	0	0	0	0	0	0	0	0	0	0
NM_006493_2(CLN5)c_224GA(p_Trp75Ter)	Validation/Test	250	CGTGTGAGAGATCCTACGGC	0	0	0	0	0	0	14.4	0	6.4	0	0	0	0	0	0	0	0	0	0	0
NM_006516_2(SLC2A1)c_2TC(p_Met1Thr)	Validation/Test	4366	TGCCACGGAGCCCAGCAGCA	0	0	0	0	29.8901	0	0	0	0.0229043	0	0	0	0	0	0	0	0	0	0	0
NM_006516_3(SLC2A1)c_1198CT(p_Arg400Cys)	Validation/Test	17898	TGGCAGCTGGACATGGACCC	0	0	0	0	29.0535	0	0	0	0	0	0.737513	0	0.262599	0	0	0	0.00558722	0	0	0
NM_006516_3(SLC2A1)c_1372CT(p_Arg458Trp)	Validation/Test	1349	AAGGTCCAGCCTTTAGTCTC	0.074129	0	0	0	0	0	0	19.5701	0	0	0	0	0	0	0	0	0	0	0	0
NM_006516_3(SLC2A1)c_19-2AG	Validation/Test	3344	AGGCGACCCGTCAGCTTCCG	0	0	0	0	0	72.0395	0	0	0	0	0	0	0	0	0	0	0	0	0	0
NM_006516_3(SLC2A1)c_277CT(p_Arg93Trp)	Validation/Test	13306	CCACCTGGGGACGGGGTCAC	0	0	10.2886	0	0	0	0	0	0	0	0.225462	0	0	0	0	0	0	0	0.00751541	0
NM_006516_3(SLC2A1)c_481CT(p_Gln161Ter)	Validation/Test	2730	CAGCTAGTGCAGGGTGCCCA	0	0	0	0	0	4.43223	0	0	0	0	0.03663	0	0	0	0	0	0	0	0	0
NM_006516_3(SLC2A1)c_493GA(p_Val165Ile)	Validation/Test	4509	CACCAGCTGGGCATCATCGT	0	1.08672	0	0	15.6576	0	0	0	0	0	0	0	0	0	0	0.0221779	0	0	0	0
NM_006516_3(SLC2A1)c_667CT(p_Arg223Trp)	Validation/Test	13757	TGGCCCAGTTCTCCTCGTTG	0	0	0	0	0	0	12.1102	0	0	0	0	0	0	0	0	0	0	0	0	0
NM_006516_3(SLC2A1)c_823GA(p_Ala275Thr)	Validation/Test	276	CCAGCCCATCCTCATCACTG	0	0	0	0	0	0	0	41.6667	0	0	0	0	0	0	0	0	0	0	0	0
NM_006516_3(SLC2A1)c_937TC(p_Ser313Pro)	Validation/Test	3236	TGGCCCCGGTATCGTCAACA	0	0	0	0	0	0	0	0	0	0	30.0371	0	0	0	0	0	0	0	0	0
NM_006517_4(SLC16A2)c_326GA(p_Trp109Ter)	Validation/Test	1558	CCTCCAAGGAGAAGATGAGG	0	0	0	0	0	12.4519	7.95892	0	0	0	0	0	0	0	0	0	0	0	0	0
NM_006517_4(SLC16A2)c_46CT(p_Gln16Ter)	Validation/Test	7593	ACCAGCACTCCCCACTGCCG	0	0	0	0.0263401	0	0	37.2185	0	0	0	0	0	0	0	0	0	0	0	0	0
NM_006565_3(CTCF)c_1456CT(p_Gln486Ter)	Validation/Test	706	TTCAGCCTTGCTGCTCCTGT	0	0	0	21.1048	0	0	0	0	0	0	0	0	0	0	0	0	0	0	0	0
NM_006579_2(EBP)c_182GA(p_Trp61Ter)	Validation/Test	276	TCGATGTCAACAGGGGCAAC	0	0	0	10.8696	0	0	0	0	0	0	0	0	0	0	0	0	0	0	0	0
NM_006579_2(EBP)c_440GA(p_Arg147His)	Validation/Test	1582	CAACCAGAAGACCATCTTGG	0	0	0	0	0	73.957	0	0	0	0	0	0	0	0	0	0	0	0	0	0
NM_006610_3(MASP2)c_359AG(p_Asp120Gly)	Validation/Test	510	GTTGGAGTAGCCGGAGCGGA	0	0	0	0	0	0	0	0	0	0	0	0	0	0	0	0	0	0	0	0
NM_006623_3(PHGDH)c_781GA(p_Val261Met)	Validation/Test	6994	GGCTGCACTGGACATGTTTA	0	0	0	0	0	0	36.1167	0	0	0	0	0	0	0	0	0	0	0	0	0.014298
NM_006624_5(ZMYND11)c_76CT(p_Arg26Trp)	Validation/Test	2998	CCACAGCAGGGCTACAGCCA	0	0	0	0	17.7452	0	0	1.63442	0	0	0	0	0	0	0	0	0	0	0	0.0333556
NM_006624_5(ZMYND11)c_82CT(p_Gln28Ter)	Validation/Test	7169	CCAGTAGTGATCTCTCACTC	0	0	0	0	0	7.43479	0	0	0	0.0139489	0	0	0	0	0	0	0	0	0	0
NM_006640_4(SEPTIN9)c_262CT(p_Arg88Trp)	Validation/Test	1087	TCCTCAGTGAGCAATGGGCG	0	0	0	0	0	8.55566	0	0	0	0	0	0	0	0.0919963	0	0	0	0	0	0
NM_006662_2(SRCAP)c_7303CT(p_Arg2435Ter)	Validation/Test	484	GGCAGCCTAGATAGCAGGAT	0	0	0	0	0	0	0	0	0	0	0	0	0	0	0	0	0	0	0	0
NM_006662_2(SRCAP)c_7330CT(p_Arg2444Ter)	Validation/Test	1052	TCCTACTCTGGGTCCTCCTC	0	0	0	0	57.8897	0	0	0	0	0	0	0	0	0	0	0	0	0	0	0
NM_006734_3(HIVEP2)c_2905CT(p_Gln969Ter)	Validation/Test	1076	CTTAGCTGGGGCTGCGGGAG	0	0	0	14.4052	0	0	0	0	0	0	0	0	0	0	0	0	0	0	0	0
NM_006745_4(MSMO1)c_731AG(p_Tyr244Cys)	Validation/Test	3107	GCCGAGAACCAGCACAGAAA	0	0	0	0	33.1831	0	3.12198	1.93112	0	0	0	0	0	0	0	0.0321854	0	0	0.0321854	0
NM_006749_4(SLC20A2)c_1399CT(p_Arg467Ter)	Validation/Test	15844	CTCTCACGGCTGGTCAGGGT	0	0	0	0	0	41.4352	0	0	0	0	0	0	0	0	0	0.00631154	0	0	0	0
NM_006749_4(SLC20A2)c_1604GA(p_Trp535Ter)	Validation/Test	3587	GTCTAGCTGCTGTTTTATGG	0	0	0	0	4.96236	0	0	0	0	0	0	0	0	0	0	0	0	0	0	0
NM_006772_2(SYNGAP1)c_1630CT(p_Arg544Ter)	Validation/Test	1366	AGCACATTCACAGGTTGGCC	0	0	0	0	0	4.68521	0	0	0	0	0	0	0	0	0	0	0	0	0	0
NM_006772_2(SYNGAP1)c_2494CT(p_Gln832Ter)	Validation/Test	1782	ACACTCAGCATCTTCTACTC	0.0561167	0	30.9203	0	0	0	0.617284	0	0	0	0	0	0	0	0	0	0	0	0	0
NM_006772_2(SYNGAP1)c_2539CT(p_Gln847Ter)	Validation/Test	214	ATCACCCTATAAGTCCAGCA	0	0	0	0	0	0	0	0	14.486	0	0	1.86916	0	0	0	0	0	0	0	0
NM_006772_2(SYNGAP1)c_3408+1GA	Validation/Test	928	AGCAGATAGGTGAAGGCAGG	0	0	0	0	0	0	0	8.83621	0	0	0	0	0	0	0	0	0	0	0	0
NM_006772_2(SYNGAP1)c_3706CT(p_Gln1236Ter)	Validation/Test	2559	ATACTACATCAGGATTTTGC	0	0	0	0	0	42.4385	0	7.30754	0	0	0.0781555	0	0	0	0	0	0	0	0	0
NM_006783_4(GJB6)c_31GA(p_Gly11Arg)	Validation/Test	431	GCAACCCCCCAGAAGAGCGG	0	0	0	13.6891	0	0	0	0	0	0	0	0	0	0	0	0	0	0	0	0
NM_006852_3(TLK2)c_2092CT(p_Arg698Ter)	Validation/Test	8789	CATCCACCGGCGCATGAGCT	0	0.0113779	0	0	0	19.6837	0	0	0	0	0	0	0	0.0113779	0	0	1.13779	0	0	0
NM_006852_3(TLK2)c_364CT(p_Arg122Ter)	Validation/Test	8995	TCAGGGCACATTCAGGCTCA	0	0	0	0	0	0	0	27.871	0	19.4219	0	0	0	0.0222346	0	0	0	0	0	0
NM_006888_5(CALM1)c_293AG(p_Asn98Ser)	Validation/Test	7009	GGGTCGAGGCGGACGCCACA	0	0	0	0	0	0	22.6851	0	0	0	0	0	0	0	0	0	0	0.0142674	0	0.0285347
NM_006894_5(FMO3)c_1474CT(p_Arg492Trp)	Validation/Test	3721	TTTCAACGACCAGTCCCACT	0	0	0	0	6.87987	0.376243	0	0	0.0268745	0	0	0	0	0	0	0	0	0	0	0
NM_006912_5(RIT1)c_270GA(p_Met90Ile)	Validation/Test	309	AGTATATAAGGGCAGGAGAA	0	0	0	0	0	0	0	0	0	0	0	0	0	0	0	0	0	0	0	0
NM_006915_2(RP2)c_76CT(p_Gln26Ter)	Validation/Test	17905	GAGGATGGCGCAGATCCGCA	0	0.00558503	0	0	87.5007	0	0	0	0	0	0	0	0	0	0	0	0	0	0	0.00558503
NM_006920_4(SCN1A)c_269TC(p_Phe90Ser)	Validation/Test	283	CTTCTATAGTATTGAATAAA	0	0	0	0	0	10.6007	0	0	0	0	0	0	0	0	0	0	0	0	0	0
NM_006920_4(SCN1A)c_2758CT(p_Arg920Cys)	Validation/Test	2382	GCATGGGAGTTGACAATCAC	0	0	8.69018	0	0	0	0	14.6935	0	0	0	0	0.0839631	0	0	0	0	0	0	0
NM_006920_4(SCN1A)c_301CT(p_Arg101Trp)	Validation/Test	8974	GGTGGCACTGAACCAGAAGA	0	0	0	0	0	0	59.7504	0	0	0	0.13372	6.85313	0	0	0	0	0	0	0	0
NM_007055_3(POLR3A)c_2554AG	Validation/Test	3815	TAGAGGAAGGAGAAACCATG	0	2.43775	0	51.1927	0	0	2.30668	0.34076	0	0	0.707733	0	0.0524246	0	0	0	0	0.0262123	0	0
NM_007075_3(WDR45)c_977-1GA	Validation/Test	1319	TTTACCTACGCCTGCCCGGA	0	0	0	0.985595	0	0	0	5.5345	0	0	0	0	0	0	0	0	0	0	0	0.075815
NM_007103_3(NDUFV1)c_175CT(p_Arg59Ter)	Validation/Test	103	GTCACAATCGTAATATTCCC	0	0	0	0	0	0	0	0	0	0	0	0	0	0	0	0	0	0	0	0
NM_007103_3(NDUFV1)c_349GA(p_Ala117Thr)	Validation/Test	4372	CCAGACCCAGTAGGTGAAAA	0	0	0	0	83.1427	0	0	0	0	0	0	0	0	0	0	0	0	0.0228728	0.0228728	0
NM_007118_3(TRIO)c_2359CT(p_Gln787Ter)	Validation/Test	222	TCTCGAAGATGCGCAGCTAC	0	0	0	0	0	5.85586	9.00901	0	0	0	0	0	0	0	0	0	0	0	0	0
NM_007118_4(TRIO)c_5328GA(p_Trp1776Ter)	Validation/Test	752	AGTGACTCACCAGCCCCGTG	0	0	0	0	0.132979	0	0	0	4.65426	0	0	0	0	0	0	0	0	0	0	0
NM_007126_3(VCP)c_475CT(p_Arg159Cys)	Validation/Test	8481	CCACAGCACACATCCCACCA	0	0	16.7669	0	11.626	0	0	0	0	0.129702	0	0.0117911	0	0	0	0	0.0117911	0	0	0
NM_007129_4(ZIC2)c_793CT(p_Gln265Ter)	Validation/Test	4714	AGCTCAGAAGGTCGGACCAA	0.0424268	0	0	0	0	11.9007	0	10.3097	0.0212134	0	0	0	0	0	0	0.0212134	0	0	0	0
NM_007171_3(POMT1)c_1858CT(p_Arg620Ter)	Validation/Test	2091	CCGTCAGAGCAGGTACCACA	0	0	0	0	0	5.06934	0	0	0	0	0	0	0	0	0.047824	0	0	0	0	0
NM_007194_4(CHEK2)c_1072CT(p_Gln358Ter)	Validation/Test	498	GCTGGTACTTGTAATCCAGG	0	0	0	0	0	0	0	0	0	0	0	0	0	0	0	0	0	0	0	0
NM_007194_4(CHEK2)c_1454GA(p_Trp485Ter)	Validation/Test	4685	CCTCAGGGCCCAGGCCCTCC	0	0	0	0	0	0	0	0	0	0	0	0	0	0	0	0	0	0	0	0
NM_007194_4(CHEK2)c_1459CT(p_Gln487Ter)	Validation/Test	2931	CCAGCGAATGTCCACACACA	0	0	0	0	0	0	3.65063	8.3248	0	0	0	0	0	0.034118	0	0	0	0	0	0
NM_007194_4(CHEK2)c_205CT(p_Gln69Ter)	Validation/Test	10108	GCACCGCTACACCTCGGGAT	0	0	4.44203	0	0	0	0	0	7.73645	0	15.0574	0	0	0	0	0	0	0	0.00989315	0
NM_007194_4(CHEK2)c_341GA(p_Trp114Ter)	Validation/Test	1007	GGTTCATCAACGCCCACCGC	0	0	0	0	0	10.1291	0	0	0.0993049	0	0	0	0	0	0	0	0	0	0	0
NM_007194_4(CHEK2)c_988CT(p_Gln330Ter)	Validation/Test	3978	TGCGTTCACTGGGACTGGCC	0	0	0	0	0	0	0	0	0	0	0	0	0	0	0	0	0	0	0	0
NM_007214_4(SEC63)c_514+1GA	Validation/Test	972	TCCAGATGGGCCTCAAGATG	0	0	0	0	0	0	0	0	0	0	0	0	0	0	0	0	0	0	0	0
NM_007294_3(BRCA1)c_1116GA(p_Trp372Ter)	Validation/Test	4863	CATACGTCGAGGGCGTCTGC	0	0	0	23.1339	0	0	0	0	0	1.93296	0	0	0	0	0	0	0	0	0	0
NM_007294_3(BRCA1)c_132CT(p_Cys44=)	Validation/Test	1140	GCGTAGAGCTAGGAGTCGCG	0	0	0	0	52.7193	0	0	0	0	0	0	0	0	0	0	0	0	0	0	0
NM_007294_3(BRCA1)c_134+1GA	Validation/Test	523	GAAGCGCAAGCACCTCTTCC	0	0	0	0	0	0	0	16.0612	0	0	0	0	0	0	0	0	0	0	0	0
NM_007294_3(BRCA1)c_190TC(p_Cys64Arg)	Validation/Test	8797	CGCCGATGGAGAGATTCTTC	0	0	0	0	0	7.45709	0	0	0	0.04547	0	0.0341025	0	0.0113675	0	0	0	0	0	0
NM_007294_3(BRCA1)c_1918CT(p_Gln640Ter)	Validation/Test	4659	TCACAGGGCAACCCGCACTG	0	0	0.0429277	0	37.8837	0	0	0	0	0.0214638	0	0	0	0	0	0	0	0	0	0
NM_007294_3(BRCA1)c_1999CT(p_Gln667Ter)	Validation/Test	1022	GGAAGCCAAAGTGTCAGTCA	0	0	4.79452	4.01174	0	0	0	1.27202	0	0.0978474	0	0	0	0	0	0	0	0	0	0
NM_007294_3(BRCA1)c_212+2TC	Validation/Test	18140	CCGTCGCACCATCAACGTCA	0	0	0	0	0	0	0	27.3319	0	0	0.132304	0	0	0.0110254	0.016538	0	0	0	0	0.016538
NM_007294_3(BRCA1)c_2410CT(p_Gln804Ter)	Validation/Test	1398	CCGCAGCTACCCGCCCTCCG	0	0	0	0	16.3805	0	0	0	42.6323	0	0	0	0	0	0	0	0	0	0	0
NM_007294_3(BRCA1)c_2563CT(p_Gln855Ter)	Validation/Test	1489	GGAGGCGGAAGTGCTAGTCC	0	0	26.0578	0	0	0	0	0	1.14171	15.9167	0	0	0	0	0	0	0	0	0	0
NM_007294_3(BRCA1)c_2572CT(p_Gln858Ter)	Validation/Test	1045	GGACCAGGAGGCGGAAGTGC	0	0	0	0	0	31.866	0	0	0	0	0	0	0	0	0	0	0	0	0	0
NM_007294_3(BRCA1)c_2683CT(p_Gln895Ter)	Validation/Test	5708	AACACTCTTCCACCAGCCGC	0	0	0	22.5473	0	0	0	0	0	0	0	0.0175193	0	0	0	0	0	0	0	0
NM_007294_3(BRCA1)c_2923CT(p_Gln975Ter)	Validation/Test	2054	GTTCTCACAAATGTCCTTCA	0	0	0	0	0	0	8.56865	0	0.0486855	0	0	0	0	0	0	0	0	0	0	0
NM_007294_3(BRCA1)c_3403CT(p_Gln1135Ter)	Validation/Test	753	AGCTCACAAGTTCTCCATCT	0	0	0	0	0	6.64011	0	0.796813	0	0	0	0	0	0	0	0	0	0	0	0
NM_007294_3(BRCA1)c_3430CT(p_Gln1144Ter)	Validation/Test	660	ACCAGAGCTAGGGGTTAACC	0	0	0	0	0	0	0	0	0	0	0	0	0	0	0	0	0	0	0	0
NM_007294_3(BRCA1)c_3544CT(p_Gln1182Ter)	Validation/Test	3023	GGCCCACCTGATACATTTAT	0	0	0	0	0	14.2904	0	0	0	0	0.0330797	0	0	0	0.0330797	0	0	0	0	0
NM_007294_3(BRCA1)c_3GA(p_Met1Ile)	Validation/Test	4554	CTTTGGGCATCCCATTGCCA	0	0	0	0	0	0	0	0	4.69917	0	0	0	0	0.0219587	0	0	0	0	0	0
NM_007294_3(BRCA1)c_4066CT(p_Gln1356Ter)	Validation/Test	3249	CACACAGCTGGTCATAAACT	0	0	0	18.775	0	38.104	0	0	0	0	0	0	0	0	0	0	0.0307787	0	0	0
NM_007294_3(BRCA1)c_4075CT(p_Gln1359Ter)	Validation/Test	358	CTGAAAAAGGCGACTGACTA	0	0	0	0	0	0	0	0	0	0	0	0	0	0	0	0	0	0	0	0
NM_007294_3(BRCA1)c_4096+3AG	Validation/Test	3073	GATCATCTACCAGACGCCAG	0	0	0	0	58.1191	0	0	0	3.90498	0	0	0	0	0	0	0	0	0	0	0
NM_007294_3(BRCA1)c_415CT(p_Gln139Ter)	Validation/Test	11962	TGCCAGTCTCCTCAATCTGC	0	0	0	0	5.70139	0	0	0	0	0	0	0	0	0	0.0167196	0	0	0	0	0
NM_007294_3(BRCA1)c_4222CT(p_Gln1408Ter)	Validation/Test	944	CCAGGAGGTCCCCCAGCCGC	0	0	0	0	0	55.9322	0	0	0	0	0	0	0	0	0	0	0	0	0	0
NM_007294_3(BRCA1)c_4258CT(p_Gln1420Ter)	Validation/Test	3153	CACCACCCACAGAGAGACAG	0	0.0317158	0	0	7.54837	0	0	0	0	0	0	0	0	0	0	0	0	0	0	0
NM_007294_3(BRCA1)c_442CT(p_Gln148Ter)	Validation/Test	359	TCCAGTCTCCGATTTTCAGC	0	0	0	0	0	0	0	0	0	0	0	0	0	0	0	0	0	0	0	0
NM_007294_3(BRCA1)c_4484GA(p_Arg1495Lys)	Validation/Test	1336	GGATACATAGGGACTCACTA	0	0	0	0	4.86527	0	0	0	0	0	0	0	0	0	0	0	0	0	0	0
NM_007294_3(BRCA1)c_4523GA(p_Trp1508Ter)	Validation/Test	1207	GCCACAGTCAGCCGAGCCTG	0	0	0	0.08285	0	6.4623	0	0	0	0.08285	0	0	0	0	0	0	0	0	0	0
NM_007294_3(BRCA1)c_4987-5TC	Validation/Test	3718	CCACGACAAGCTCCAGGCTT	0	0	0	0	0	6.64336	0	0	0	0	0	0	0	0	0.0268962	0	0	0	0	0
NM_007294_3(BRCA1)c_5072CT(p_Thr1691Ile)	Validation/Test	13711	AAGCCCCAGTGAGGAAAGCG	0.0364671	0.0145868	0	0	0	0	0	5.90037	0	0	0	0.00729341	0	0	0	0.00729341	0.0145868	0	0	0
NM_007294_3(BRCA1)c_5074+3AG	Validation/Test	344	AGGGAAGCATTCACATCTGC	0	0	0	0	0	0	0	0	0	0	0	0	0	0	0	0	0	0	0	0
NM_007294_3(BRCA1)c_5116GA(p_Gly1706Arg)	Validation/Test	2164	GGAATGTATATCAATGAAGA	0	0	0	0.0462107	0	0	0	0.693161	0	12.8004	0	0	0	0	0	0	0	0.0462107	0	0
NM_007294_3(BRCA1)c_5266CT(p_Gln1756Ter)	Validation/Test	740	CTGGACACCTCACCTGCAAG	0	0	0	0	5.54054	0	14.3243	0	0	0	0	0	0	0	0	0	0	0	0	0
NM_007294_3(BRCA1)c_5278-1GA	Validation/Test	5700	CCGTGCACCCTATACCAAGT	0	0	0	0	0	0	5.40351	0	0	0	0	0.982456	0	0	0	0	0.0701754	0.0175439	0	0
NM_007294_3(BRCA1)c_5353CT(p_Gln1785Ter)	Validation/Test	3549	GGGGACCACTCGATGAGCTG	0	0	0	0	26.6554	0	0	12.0879	0	0	0	0	0.028177	0	0	0	0	0	0	0
NM_007294_3(BRCA1)c_5536CT(p_Gln1846Ter)	Validation/Test	2955	TGGTGCACATTCAGGTCAAC	0	0	0	0	0	0	0	0	0	0	0	0	0	0	0	0	0	0	0	0
NM_007294_3(BRCA1)c_55CT(p_Gln19Ter)	Validation/Test	14922	GCTGCTATTCTGGGGTGGGC	0	0	0	0	0	0	40.3498	0	0	0	0	0	0	0	0	0	0	0	0	0
NM_007294_3(BRCA1)c_671-2AG	Validation/Test	8005	TGGAGCTTGTCACGGCCCGC	0	0	0	5.4466	0	0	0	0	0	0	0	0.0499688	0	0	0	0	0	0	0	0
NM_007294_3(BRCA1)c_70TC(p_Cys24Arg)	Validation/Test	13394	CCATTACCGCAGCTCCGGCC	0	0	0	0	0	48.014	0	0	0	0	0.00746603	0	0	0	0	0	0	0	0	0
NM_007294_3(BRCA1)c_850CT(p_Gln284Ter)	Validation/Test	2798	AAATCATGGTCTCTGCTTCA	0	0	0	0	0	6.21873	0	0	0	0	0	0	0	0	0	0	0	0	0	0
NM_007294_3(BRCA1)c_962GA(p_Trp321Ter)	Validation/Test	592	TGCCAACCGCAAATATGAAG	0	0	0	0	5.23649	6.08108	0	0	0	0	0	0	0	0	0	0	0	0	0.168919	0
NM_007315_3(STAT1)c_796GA(p_Val266Ile)	Validation/Test	857	TCCCAGGTTCACTATAATTG	0	0	0	0	0.233372	0	0	0	0	0	73.1622	0	0	0	0	0	0	0	0	0
NM_007373_3(SHOC2)c_4AG(p_Ser2Gly)	Validation/Test	1454	AAGGACTCCCCTTGCAATAA	0	0.0687758	0	0	11.4168	0	0	0	0	0	0	0	0	0	0	0	0	0	0	0
NM_012102_3(RERE)c_3146CT(p_Pro1049Leu)	Validation/Test	10586	TCGGAAGGGTGATGGGAGGA	0	0	0	0	6.06461	0.302286	0	0	0	0	0	0.00944644	0	0	0	0	0.0188929	0	0	0.0377858
NM_012123_3(MTO1)c_1450CT(p_Arg484Trp)	Validation/Test	18131	GCCAGCTGTCAGCATTATCA	0	0	0	29.2703	0	0	0	0	0	0	0.364017	0	0	0.00551542	0	0	0.00551542	0	0	0.0386079
NM_012134_2(LMOD1)c_1108CT(p_Arg370Ter)	Validation/Test	327	ATCGGCTCACGTGTTGGCCA	0	0	0	0	0	0	0	0	22.9358	0	0	0	0	0	0	0	0	0	0	0
NM_012144_3(DNAI1)c_1490GA(p_Gly497Asp)	Validation/Test	290	TCCCTCTTTTCCCAAGATTG	0	0	0	0	0	0	0	0	0	0	0	0	0	0	0	0	0	0	0	0
NM_012160_4(FBXL4)c_1210CT(p_Gln404Ter)	Validation/Test	1918	AGATTTAAGGCCTATAGATT	0.104275	0	0	0	0	0	8.60271	31.2304	0	0	0	0	0	0	0	0	0	0	0	0
NM_012160_4(FBXL4)c_1687CT(p_Gln563Ter)	Validation/Test	7846	TATGTCCAGCTACTGTAACC	0	0.446087	0	0	0	0	0	31.2898	0	0	0	0.73923	0	0	0	0	0.0127453	0.0254907	0	0
NM_012160_4(FBXL4)c_1694AG(p_Asp565Gly)	Validation/Test	1949	TATGCCCAGCTGCTGTAACC	0	0	0	0	0	0	0	0	0	0	0	0	0	0	0	0	0	0	0	0
NM_012160_4(FBXL4)c_513-1GA	Validation/Test	7308	TTGGCAAATGGGAGATTCTT	0	0	0	0	0	4.31034	0.725233	2.14833	0	0	0	0	0	0	0	0	0	0	0	0
NM_012160_4(FBXL4)c_616CT(p_Arg206Ter)	Validation/Test	1042	CCAGTCATATAAGATTTGTG	0	0	0.0959693	0	0	0	0	0	11.2284	0	0	0	0	0	0	0	0	0	0	0
NM_012203_1(GRHPR)c_494GA(p_Gly165Asp)	Validation/Test	2614	CTCTAGACCAGGCCATTGCT	0	0	0	0	0	0	0	0	0	0	0	0	0	0	0	0	0	0	0	0
NM_012203_1(GRHPR)c_735-1GA	Validation/Test	1673	CAAGGGCGACGTCGTAAACC	0	0	1.13568	0	0	0	0	0	9.86252	0	0	0	0	0	0	0	0	0	0	0
NM_012203_1(GRHPR)c_84-2AG	Validation/Test	5585	TCACAGCCGCGGGGAAAGGG	0	0	0	0	55.6491	0	0	0	0	0	0	0	0	0	0	0	0.0179051	0	0	0
NM_012243_2(SLC35A3)c_886AG(p_Ser296Gly)	Validation/Test	299	AAAAGAACATTTTACCCGGT	0	0	0	0	0	0	0	0	0	0	0	0	0	0	0	0	0	0	0	0
NM_012434_4(SLC17A5)c_819+1GA	Validation/Test	720	CATCATTAAGAAATCAGATA	0	0	0	0	0	0	0	0	0	0	0	0	0	0	0	0	0	0	0	0
NM_013275_5(ANKRD11)c_1652GA(p_Trp551Ter)	Validation/Test	2480	CGACATGAGTTGGGACCCCT	0	0	0	0	47.0161	0	0	0	0	0	0	0	0	0	0.0403226	0	0	0	0	0
NM_013275_5(ANKRD11)c_3562CT(p_Arg1188Ter)	Validation/Test	4087	TGAACGTGAGCCGCTTCTCG	0	0	0	0	0	0	0	0	0	0	0	0	0	0	0	0	0	0	0	0
NM_013275_5(ANKRD11)c_7183CT(p_Gln2395Ter)	Validation/Test	2414	CAGACCGGCCTCACCTCAGA	0	0	0	13.4217	0	0	0	0	0	0	0	0	0	0	0	0	0	0.08285	0	0
NM_013275_5(ANKRD11)c_7471-2AG	Validation/Test	3813	CCCACCTGTAAGTTCAATAA	0	0	0	6.50407	0	0	0	0	0	0.0524521	0	0	0	0	0	0.0262261	0.0262261	0	0.0262261	0
NM_013275_6(ANKRD11)c_2692CT(p_Arg898Ter)	Validation/Test	2312	GCCAGCCCTACTTGTTCTCG	0	0	0	0	0	0	0	0	0	4.67128	0	0	0	0	0	0	0	0	0	0
NM_013328_3(PYCR2)c_796CT(p_Arg266Ter)	Validation/Test	1206	TCACCATGTTCGGATACAGG	0	0	0	0	0	12.7695	0	0	0	0	0	0	0	0	0	0	0	0	0	0
NM_013334_3(GMPPB)c_760GA(p_Val254Met)	Validation/Test	1393	TGGGCAACATGCTGGTGGTG	0	0	0	0	0	27.2793	0	0	0	0	0	0	0	0	0	0	0	0	0	0
NM_013382_5(POMT2)c_1006+1GA	Validation/Test	3566	CACAGACACAGCCGCCCAGC	0	0	0	0.224341	0	4.96354	0	0	0	0.0560852	0	0	0	0	0	0	0	0	0	0
NM_013382_5(POMT2)c_1726-2AG	Validation/Test	8976	CGTCTGTAGGGGCGCTGGCT	0	0	0	0	0	0	0	6.98529	0	0	0	0	0	0	0	0	0	0	0	0
NM_013382_5(POMT2)c_2242TC(p_Trp748Arg)	Validation/Test	964	TGCCGTACCAAGTGCCACAA	0	0	0	0	0	0	14.2116	0	0	0	0	0	0	0	0	0	0	0	0	0
NM_013382_5(POMT2)c_248+2TC	Validation/Test	5131	TGGTTACTCACGACGGCCCT	0	0	0	0	0	63.9252	0	0	0	0	0	0	0.0194894	0	0	0	0	0	0	0
NM_013382_5(POMT2)c_924-2AG	Validation/Test	814	TCACCGTAGATGGTCTGATG	0	0	0	0	0	0	0	0	0	0	0	0	0	0	0	0	0	0	0	0
NM_013444_3(UBQLN2)c_1573CT(p_Pro525Ser)	Validation/Test	6106	TCATACGGTTGGCCTACTTC	0	0	0.0163773	0	75.5323	0	0	0	0	0	0	0	0	0	0	0.0163773	0	0	0	0
NM_014009_3(FOXP3)c_1009CT(p_Arg337Ter)	Validation/Test	1357	AAGGTGGGCATTCAAAGTCT	0	0	0	0	0	0	0	0	0	7.22181	0	0	0	0.073692	0	0	0	0	0	0
NM_014053_3(FLVCR1)c_1093-1GA	Validation/Test	1254	CAAGGAGAAGAAGTCAATGC	0	0	0	0	0	10.2073	0	0	0	0	0	0	0	0	0	0.0797448	0	0	0	0
NM_014112_4(TRPS1)c_2421GA(p_Trp807Ter)	Validation/Test	1359	TCGCAATGTGACTTGAAGAG	0	0	0	0	61.663	0	0	0	0	0	0	0	0	0	0	0	0	0	0	0
NM_014140_3(SMARCAL1)c_1483CT(p_Gln495Ter)	Validation/Test	936	AAGACCATTAACCTACTCCC	0	0	0	6.73077	0	0	0	0	0	0	0	0	0	0	0	0	0	0	0	0
NM_014141_5(CNTNAP2)c_2147AG(p_Tyr716Cys)	Validation/Test	318	CCAGTAGCAGTGCTTCTCGT	0	0	0	0	0	36.478	0	0	0	0	0	0	0	0	0	0	0	0	0	0
NM_014141_5(CNTNAP2)c_2651GA(p_Arg884Gln)	Validation/Test	1134	GGCACCAGGTCACTGCAGAG	0	0	0	0.440917	0	0	5.99647	0	0	0	0	0	0	0	0	0	0	0	0	0
NM_014159_6(SETD2)c_5218CT(p_Arg1740Trp)	Validation/Test	459	GCCAGGATAAGCTGAGCACC	0	0	0	0	0	0	23.9651	0	0	0	0	0	0	0	0	0	0	0	0	0
NM_014191_3(SCN8A)c_2287AG(p_Ile763Val)	Validation/Test	959	AACCAGAGTAATAGCGGGTC	0	0	0	0	0	0	0	0	0	0	0	0	0	0	0	0	0	0	0	0
NM_014191_3(SCN8A)c_4351GA(p_Gly1451Ser)	Validation/Test	2894	CTAGACCCGTGGCTTTTTTG	0	0	0	0	0	0	0	0	0	0	0	0	0	0	0	0	0	0	0	0
NM_014191_3(SCN8A)c_4441AG(p_Met1481Val)	Validation/Test	1543	GAGGTCGATACTTACAATTC	0	0	0	0	0	0	0	5.37913	0	0	0	0	0	0	0	0	0	0	0	0
NM_014191_3(SCN8A)c_5630AG(p_Asn1877Ser)	Validation/Test	5225	GCAGTGACCCGGAAGATGGA	0	0	0.0574163	0	0	0	75.8278	0	0	0	0	0	0	0.0191388	0	0	0	0	0	0
NM_014233_3(UBTF)c_628GA(p_Glu210Lys)	Validation/Test	15209	AGCAGCAGCAGGAAGCACTA	0.00657505	0	0	0.151226	0	0	12.4532	0	0	0.0263002	0	0	0.0131501	0.0263002	0	0	0.0197252	0	0	0.00657505
NM_014252_3(SLC25A15)c_538GA(p_Glu180Lys)	Validation/Test	27491	TCGGCAACACGGAGCTCTGA	0	0	0	0	0	0.53472	4.08861	0	4.26685	0	0	0	0.0291004	0	0	0	0	0	0	0.0145502
NM_014252_3(SLC25A15)c_79GA(p_Gly27Arg)	Validation/Test	1628	CATGGTGAACCCAGGGTCTG	0	0	0	0	0	0	0	1.41278	12.1622	0	0	0	0	0	0	0	0	0	0	0
NM_014297_4(ETHE1)c_406AG(p_Thr136Ala)	Validation/Test	3321	TCTTCCCAAGCCCAAAATGA	0	0	0	0	0	0	0	0	0	0	0	0	0	0	0	0	0	0	0	0
NM_014336_4(AIPL1)c_784GA(p_Gly262Ser)	Validation/Test	1132	ACGACCAGGTATGGTGCGGC	0	0	0	0	0	0	43.2862	0	0	0	0	0	0	0	0	0	0	0	0	0
NM_014363_5(SACS)c_7273CT(p_Arg2425Ter)	Validation/Test	2483	TTACCTTGCGTAGGTTACCC	0	0	9.42408	0	0	0	0	0	0	0	0	0.0402739	0	0	0	0	0	0	0	0
NM_014384_2(ACAD8)c_1129GA(p_Gly377Ser)	Validation/Test	3033	ATTGCAGTGACGGATGAGAC	0	0	0	0	0	23.0135	0	0	0	0.0329707	0	0	0	0.0329707	0	0	0	0	0	0
NM_014384_2(ACAD8)c_958GA(p_Ala320Thr)	Validation/Test	3222	ATTGCAGTGACGGATAGGAC	0	0	0	0	0	31.4401	0	0	0	0.0310366	0	0	0	0.0310366	0	0	0	0	0	0
NM_014423_3(AFF4)c_772CT(p_Arg258Trp)	Validation/Test	1142	ATGGGCCACACATAGGCAGT	0	0	0	0	0	0	0	10.9457	0	0	0	0.0875657	0	0	0	0	0	0	0	0
NM_014588_5(VSX1)c_50TC(p_Leu17Pro)	Validation/Test	811	TGGCCGACGAGATGGGCCCG	0	0	0	0	0	0	5.67201	0	0	0	0	0	0	0	0	0	0	0	0	0
NM_014625_3(NPHS2)c_413GA(p_Arg138Gln)	Validation/Test	2116	AGAGTAATTATATTCCAACT	0	0	0	0	0	0	0	0	0	0	0	0	0	0	0	0	0	0	0	0
NM_014646_2(LPIN2)c_469CT(p_Arg157Ter)	Validation/Test	597	GGCTACTTTCCTCTAGCAAT	0	0	0	0	29.1457	0	0	0	0	0	0	0	0	0	0	0	0	0	0	0
NM_014646_2(LPIN2)c_589CT(p_Arg197Ter)	Validation/Test	1667	ACTCTAAATGACAGCCTCCA	0	0	0	0	0	13.2573	0	0	0	0	0	0	0.119976	0	0	0	0	0	0	0
NM_014804_3(KIAA0753)c_2656CT(p_Arg886Ter)	Validation/Test	1307	TTGCTATGATTTTCACTCAC	0	0	0	0	0	17.4445	0	0	0	0	0	0	0	0	0.0765111	0	0	0	0	0
NM_014845_5(FIG4)c_2386CT(p_Gln796Ter)	Validation/Test	3071	ATGGGTTAGACCACATTCTG	0	0	0	0	0	0	0	41.6151	0	0	0	0	0	0	0	0	0	0	0	0
NM_014855_3(AP5Z1)c_706CT(p_Gln236Ter)	Validation/Test	547	ACTAGTCGTCTGTGAAGCGG	0	0	0	0	0	0	0	0	0	0	0	0	0	0	0	0	0	0	0	0
NM_014874_3(MFN2)c_1091GA(p_Arg364Gln)	Validation/Test	19539	CCAGGCCAAGCAGATTGCAG	0	0	0.445263	0	0	0	0	8.80802	2.48222	0	0	0.0665336	0	0.00511797	0	0	0	0	0.00511797	0
NM_014874_3(MFN2)c_281GA(p_Arg94Gln)	Validation/Test	503	GGCTCAGAGGCACATGAAAG	0	0	0	0	0	0	0	0	0	0	0	0	0	0	0	0	0	0	0	0
NM_014874_3(MFN2)c_314CT(p_Thr105Met)	Validation/Test	5649	TTCCCATTGCTCATCCTAGA	0	0	0	0	0	0	0	0	0	0	0	0	0	0	0	0	0	0	0	0
NM_014874_3(MFN2)c_703CT(p_Gln235Ter)	Validation/Test	4458	AGTTACCGTCTACATCAGGG	0.0224316	0	0	0	38.1786	0	0	0	0	0	0	0	0	0	0	0	0	0	0	0
NM_014946_3(SPAST)c_1331AG(p_Asp444Gly)	Validation/Test	17413	AGGCTACCAACTTCATCTAG	0.0114857	0	0	0	0	11.3134	0	0	0.00574284	0	0	0	0	0	0.0172285	0	0	0	0	0
NM_014946_3(SPAST)c_444GA(p_Trp148Ter)	Validation/Test	225	GCTGTGGAATGATATAAGAA	0	0	0	0	0	0	0	0	0	0	0	0	0	0	0	0	0	0	0	0
NM_015046_5(SETX)c_994CT(p_Arg332Trp)	Validation/Test	701	CAGAGCTGTTCCATATATGT	0	0	0	51.2126	0	0	0	0	0	0	0	0	0	0	0	0	0	0	0	0
NM_015100_3(POGZ)c_2350CT(p_Arg784Ter)	Validation/Test	458	GGCATAAGCTCAAGAACAGC	0	0	0	0	0	0	0	0	0	0	0	0	0	0	0	0	0	0	0	0
NM_015100_3(POGZ)c_3001CT(p_Arg1001Ter)	Validation/Test	642	GAATACGTCACTGGGGATTT	0	0	0	0	0	0	0	0	0	0	0	0	0	0	0	0	0	0	0	0
NM_015100_3(POGZ)c_3259CT(p_Arg1087Ter)	Validation/Test	1592	CTCACCGGGCATGGGGAGTC	0	0	0	0	0	0	0	0	0	0	0	0	0	0	0	0	0	0	0	0
NM_015120_4(ALMS1)c_10483CT(p_Gln3495Ter)	Validation/Test	2079	AAATATCTTAATCACTTGGT	0	0	0.0481	0	70.5628	0	0	0	0	0	0	0	0	0	0	0	0	0	0	0
NM_015175_2(NBEAL2)c_1793GA(p_Trp598Ter)	Validation/Test	1539	GTACAGCGATAGCCAGGGCC	0	0	0	0	4.61339	0	0	0	0	0	0	0	0	0	0	0	0	0	0	0
NM_015247_2(CYLD)c_2806CT(p_Arg936Ter)	Validation/Test	275	AAGTGTATTTAGCCAGAGAT	0	0	0	0	0	0	0	0	0	0	0	0	0	0	0	0	0	0	0	0
NM_015265_3(SATB2)c_1286GA(p_Arg429Gln)	Validation/Test	4243	GGAGCAAGATCGCATCTACC	0	0	0	0	0	17.7233	0	0	0.0235682	0	0	0	0	0	0	0	0	0	0	0
NM_015265_3(SATB2)c_1696GA(p_Glu566Lys)	Validation/Test	2038	CAGCAAACGCATGCAACACG	0	0.0490677	0	0	4.17076	0.294406	18.4985	0	0	0	0	0	0	0	0	0	0	0.0490677	0	0
NM_015265_3(SATB2)c_847CT(p_Arg283Ter)	Validation/Test	127	GGTTTCAGATTGGAGTACTG	0	0	0	0	0	0	0	0	0	0	0	0	0	0	0	0	0	0	0	0
NM_015265_3(SATB2)c_853CT(p_Gln285Ter)	Validation/Test	5940	GCGGGCACTTAGTTTCGGAT	0	0	0	0	0	0	19.1582	0	0	0	5.45455	0	0	0	0	0	0	0	0	0
NM_015294_4(TRIM37)c_860GA(p_Ser287Asn)	Validation/Test	519	CACCAGCTAGCTGATGAGCC	0	0	0	0	0	0	0	0	0	0	0	0	0	0	0	0	0	0	0	0
NM_015294_6(TRIM37)c_181CT(p_Arg61Ter)	Validation/Test	22425	GGCTCATCTGTGTCCTACCC	0	0	0	0	0	61.5741	0	0	0	0	0	0	0	0	0	0	0.00445931	0	0	0
NM_015338_5(ASXL1)c_2790GA(p_Trp930Ter)	Validation/Test	430	AAACCAACCACCTGCATGAC	0	0	0	0	0	0	0	0	0	0	0	0	0	0	0	0	0	0	0	0
NM_015339_4(ADNP)c_790CT(p_Arg264Ter)	Validation/Test	183	ATTTACAATTCAGTACAATT	0	0	0	0	4.91803	0	0	0	0	0	0	0	0	0	0	0	0	0.546448	0	0
NM_015404_3(WHRN)c_1267CT(p_Arg423Ter)	Validation/Test	7178	GCACTCATGTCTGGTTCCCC	0	0	0	0	0	0	7.55085	0	0	0	0	0	0	0	0	0	0	0	0	0
NM_015506_2(MMACHC)c_609GA(p_Trp203Ter)	Validation/Test	1882	CTGGCGTGATTGAACTTACC	0	0	0	0	0	0	0	0	20.8289	0	0	0	0	1.54091	0	0	0	0	0	0
NM_015560_2(OPA1)c_2334GA(p_Trp778Ter)	Validation/Test	1609	GGTGGTTATACTGAAAGAAT	0	0	0	0	0	0	0	6.40149	0	5.40709	0	0	0	0	0	0	0	0	0	0
NM_015560_2(OPA1)c_2569CT(p_Arg857Ter)	Validation/Test	1585	CTCTTCAACAAAGGTTACAA	0	0	0	0	0	0	0	0	0	0	0	0	0	0	0	0	0	0	0	0
NM_015570_3(AUTS2)c_946CT(p_Arg316Ter)	Validation/Test	5646	GGAGAAGGAGCTCAGAGTTG	0	0	0	0	20.7935	0.371945	0	0	0.0354233	0	0	0	0	0	0	0.0177117	0	0	0	0
NM_015629_3(PRPF31)c_1120CT(p_Gln374Ter)	Validation/Test	288	CTCCATCTCGCAGCAGAGCT	0	0	0	0	21.1806	0	0	0	0	0	0	0	0	0	0	0	0	0	0	0
NM_015909_3(NBAS)c_1749GA(p_Trp583Ter)	Validation/Test	5706	CTGAGTTCTCCATGAGTGTT	0	0	0	6.29162	0	0	0	0	0	0	0	0	0	0	0	0	0	0	0	0
NM_016038_2(SBDS)c_258+2TC	Validation/Test	793	ACTGAAATCTGTAAGCAGGC	0	0	0	0	0	0	4.28752	0	0	0	0	0	0	0	0	0	0	0	0	0
NM_016123_3(IRAK4)c_877CT(p_Gln293Ter)	Validation/Test	1510	GTGGCAGGTATGCTGTCTGT	0	0	0	0	0	0	0	0	0	0	0	0	0	0	0	0	0	0	0	0
NM_016169_3(SUFU)c_824GA(p_Trp275Ter)	Validation/Test	100	TCAACAGATAAAGTGTGTAA	0	0	0	0	0	0	0	0	0	0	0	0	0	0	0	0	0	0	0	0
NM_016203_3(PRKAG2)c_1592GA(p_Arg531Gln)	Validation/Test	8065	GCAGGTCCATCAGCTGGTGG	0	0	0.049597	0	0	0	0	0	13.5028	0	0	0.0123993	0	0	0	0	0	0	0	0
NM_016203_3(PRKAG2)c_905GA(p_Arg302Gln)	Validation/Test	592	TGTCCAAGCAGCGCCACTGT	0	0	0	0	0	0	0	0	0	0	0	0	0	0	0	0	0	0	0	0
NM_016239_4(MYO15A)c_6638GA(p_Trp2213Ter)	Validation/Test	570	GTCATTGTGTGTGTCAATCT	0	0	0	0	0	0	0	0	0	0	0	0	0	0	0	0	0	0	0	0
NM_016335_4(PRODH)c_1322TC(p_Leu441Pro)	Validation/Test	2000	CCCGAGGAACGTGGTCGCTC	0	0	0	0	14.35	0	0	5.9	0.05	0	0	0	0	0	0	0	0	0	0	0
NM_016356_4(DCDC2)c_349-2AG	Validation/Test	1345	GGTTTTACCCTTAAAAGCAA	0	0	0	0	0	0	0	0	0	0	0	0	0	0	0	0	0	0	0	0
NM_016628_4(WAC)c_1072CT(p_Gln358Ter)	Validation/Test	3118	CACGCACTGCCTCCTACTTA	0	0	0	0	0	20.6222	0	0	0	0	0	0	0	0	0	0.0641437	0	0	0	0
NM_016628_4(WAC)c_1198CT(p_Gln400Ter)	Validation/Test	1679	CTCAGCGATCGCTCCGGCTC	0	0	0	0.0595593	0	0	0	16.2001	0	0	0	0	0	0	0	0	0	0	0	0
NM_016725_2(FOLR1)c_493+2TC	Validation/Test	2254	CTTAACCATAGGTGCCGTCA	0	0	0	39.3523	0	0	0	0	0	0.0443656	0	0	0	0	0	0	0	0	0	0
NM_017519_2(ARID1B)c_1735CT(p_Gln579Ter)	Validation/Test	5434	CAGCACAAACCTACTGCTGA	0	0.0184026	0	0	0	0	5.11594	0.0184026	0	0	0	0	0.0184026	0	0	0	0	0	0	0.0368053
NM_017617_5(NOTCH1)c_166CT(p_Arg56Ter)	Validation/Test	2249	CTGGCATCACGGGCCCACGA	0	0	0	0	0	0	0	0	0	0	0	0	0	0	0	0	0	0	0	0
NM_017653_4(DYM)c_1504CT(p_Gln502Ter)	Validation/Test	345	CAGGGGGCTCTAGAAGACCC	0	0	0	0	0	0	0	0	0	0	0	0	0	0	0	0	0	0	0	0
NM_017775_3(TTC19)c_304CT(p_Arg102Ter)	Validation/Test	6661	CGGAATCAGGGTCTCCAGTT	0	0	0	0	21.4382	0	0	0.0150128	0	0	0	0	0	0	0	0	0	0	0	0
NM_017777_3(MKS1)c_1382AG(p_Tyr461Cys)	Validation/Test	6770	GAAAGCCGATGACCAAATCC	0	0	0.369276	2.33383	0	0	0	0	44.6381	0	0	0	0	0	0	0	0	0	0	0
NM_017777_3(MKS1)c_1601GA(p_Arg534Gln)	Validation/Test	2193	GTGCCGCCTGCCCTTCCAGA	0	0	0	0	0	0	0	0	0	0	0	0	0	0	0	0	0	0	0	0
NM_017777_3(MKS1)c_80+2TC	Validation/Test	3682	ATCTTCGTGGACTACAGAGC	0	0	0	0	0	0	0	0	0	0	12.1401	0	0	0	0	0	0	0.0271592	0	0
NM_017780_2(CHD7)c_1714CT(p_Gln572Ter)	Validation/Test	8623	ACCTAAGTCATATCCGGCAC	0.173953	0	0	0	35.904	7.52638	0	0	0	0.0115969	0	0	0	0	0	0	0	0	0	0
NM_017780_2(CHD7)c_3859CT(p_Gln1287Ter)	Validation/Test	4285	CAGCAGCCTAGATCATTGCC	0	0	0	0	48.098	0	0	0	0	7.16453	0	0.0233372	0	0	0	0	0	0	0	0
NM_017780_2(CHD7)c_434GA(p_Trp145Ter)	Validation/Test	2517	GTAGGGCCCCAGGGCTGTTC	0	0	9.65435	0	0	0	0	0	0	0	0.0397298	0	0	0	0	0	0	0	0	0
NM_017780_2(CHD7)c_5029CT(p_Arg1677Ter)	Validation/Test	4889	GGTTGACCAAGGCTCAAGTC	0	0	0	0	0	5.17488	0	0	0	0	0	0	0	0	0	0	0.0204541	0	0	0
NM_017780_2(CHD7)c_5050+1GA	Validation/Test	1522	CCTTGGTCAACCATTCCGAT	0	0	0	0	0	0	0	0	0.525624	4.46781	0	0	0	0	0	0	0	0	0	0
NM_017780_2(CHD7)c_6199CT(p_Gln2067Ter)	Validation/Test	3012	GGTGATGGAGAACCTACTCG	0	0	0	0	58.4329	0	0	0	1.16202	0	0.929615	0.0332005	0	0	0	0	0	0	0	0
NM_017780_2(CHD7)c_760CT(p_Gln254Ter)	Validation/Test	6473	CTGCTACACCGAGTGACGCA	0	0	0	0	0	3.08976	0	5.08265	0	0	0	0	0	0	0	0.0154488	0	0	0	0
NM_017780_3(CHD7)c_1369CT(p_Gln457Ter)	Validation/Test	2579	GAGACTACTGCATGTTTCTG	0	0.0387747	0	0.0387747	0	0	5.15704	0	0	0	0	0	0	0	0	0	0	0	0	0
NM_017780_3(CHD7)c_5023CT(p_Gln1675Ter)	Validation/Test	1137	CGAGTCTAGCCATCCGCTGT	0	0	0	0	0	0	0	6.4204	0	0	0	0	0	0	0	0	0	0	0	0
NM_017780_3(CHD7)c_5405-7GA	Validation/Test	4727	TGCACGGATGGGCACAGCAC	0	0	0	1.20584	0	0	0	46.4354	0	0	0	0	0	0	0	0.0211551	0	0	0	0
NM_017780_3(CHD7)c_6148CT(p_Arg2050Ter)	Validation/Test	9233	GAGGCTCACTCCTCTGTGAT	0	0.0108307	0	0	0	0	0	81.8261	0	0	0	0	0	0	0	0	0	0	0	0
NM_017780_4(CHD7)c_538CT(p_Gln180Ter)	Validation/Test	4711	CCCTATGCAGGGGGCCCCGA	0	0	0	0	50.1592	0	0	0	0.0212269	0	0	0	0	0	0	0	0	0	0	0.0212269
NM_017831_3(RNF125)c_488CT(p_Ser163Leu)	Validation/Test	1771	GACTAGGCTGACAGAGAAAG	0	0	0	0	14.2292	0	0	0	0	0	0	0	0	0	0	0	0	0.0564653	0.112931	0
NM_017849_3(TMEM127)c_158GA(p_Trp53Ter)	Validation/Test	2857	GCCTAGTTGCACATCCACGG	0	0	0	0	20.266	0	0	0	0	0	0	0	0	0	0	0	0	0	0	0
NM_017882_2(CLN6)c_486+8CT	Validation/Test	11177	GAATAGGCTACACGTGGCCG	0	0.00894694	0	0	36.6556	0	0	0	0	0.0268408	0	0	0	0	0	0	0	0	0	0
NM_017890_4(VPS13B)c_11571-2AG	Validation/Test	1024	GAAGCATTTTCCCGTTTAAA	0	0	0	0	0	8.10547	0	0	0	0	0	0	0	0	0	0	0	0	0	0
NM_017890_4(VPS13B)c_2074CT(p_Arg692Ter)	Validation/Test	472	AATATTCAAATGGATGGCAA	0	0	0	7.20339	0	0	0	0	0	0	0	0	0	0	0	0	0	0	0	0
NM_017890_4(VPS13B)c_6732+1GA	Validation/Test	1360	TACTACAGATCTGTGGGTAT	0	0	0	0	38.8971	0	0	0	0	0	0	0	0	0	0	0	0	0	0	0
NM_017934_5(PHIP)c_50TC(p_Phe17Ser)	Validation/Test	956	AGCTCTACTCCCTCATCGCC	0	0	0	0	0	0	4.39331	0	0	0	0	0	0	0	0	0	0	0	0	0
NM_018082_5(POLR3B)c_1244TC(p_Met415Thr)	Validation/Test	1813	CACCATCGGCCATGGGGACA	0	0	0	0	7.44622	0	0	0	0	0	0	0.110314	0	0	0	0	0	0	0	0
NM_018082_5(POLR3B)c_2777AG(p_Asp926Gly)	Validation/Test	2441	TACTCCCCCATAGAAATCTA	0	12.2491	0	0	0	0	0	0	0	9.3814	0	2.04834	0	0.0409668	0	0	0	0	0	0
NM_018122_5(DARS2)c_788GA(p_Arg263Gln)	Validation/Test	1455	GCCCAATGTTATCGAGATGA	0	0	0	0	0.206186	6.39175	0	0	0	0	0	0	0	0	0.0687285	0	0	0	0	0.0687285
NM_018136_4(ASPM)c_5233CT(p_Arg1745Ter)	Validation/Test	13486	ACCTCATCTGCTTTCAGACA	0.0296604	0	0	0	0	4.323	0	0	0	0	0	0	0	0	0	0.0222453	0	0.0148302	0	0.0074151
NM_018136_4(ASPM)c_577CT(p_Gln193Ter)	Validation/Test	297	AGTTTTCACAAGCTTATAGT	0	0	0	0	0	0	0	22.8956	0	0	0	0	0	0	0	0	0	0	0	0
NM_018136_4(ASPM)c_8017CT(p_Gln2673Ter)	Validation/Test	296	CTATATACAAATAACTGCTT	0	0	0	0	0	0	0	0	0	0	0	0	0	0	0	0	0	0	0	0
NM_018136_4(ASPM)c_9091CT(p_Arg3031Ter)	Validation/Test	3620	AGCAGCTCAATGTCTCTATA	0.0276243	0	0	30.4696	0	0	0	0	36.3812	0.552486	0	0	0	0	0	0	0	0	0	0
NM_018196_3(TMLHE)c_359-2AG	Validation/Test	290	GGCTCCGGGGGCAGAGTCAG	0	0	0	0	0	0	0	0	0	0	0	0	0	0	0	0	0	0	0	0
NM_018344_5(SLC29A3)c_73CT(p_Arg25Ter)	Validation/Test	235	TCTCATGTACGGTAACTATG	0	0	0	0	11.4894	0	0	0	1.2766	0	0	0	0	0	0	0	0	0	0	0
NM_018451_3(CENPJ)c_469CT(p_Gln157Ter)	Validation/Test	4460	GGGCATGATGATCACCATAC	0	0	0	0	30	0	0	0	0	0	0	0	0	0	0	0	0	0	0.0224215	0
NM_018451_4(CENPJ)c_2462CT(p_Thr821Met)	Validation/Test	308	CTTCTTTCATAAAAGGCCTA	0	0	0	0	0	0	0	0	0	0	0	0	0	0	0	0	0	0	0	0
NM_018486_2(HDAC8)c_165-2AG	Validation/Test	177	ATACCTAGGGTGATGCCATC	0	0	0	0	0	0	18.0791	0	0	0	0	0	0	0	0	0	0	0	0	0
NM_018486_2(HDAC8)c_490CT(p_Arg164Ter)	Validation/Test	821	AGTCTCACTCCCCCTCCTGC	0	0	0	0	0	0	26.553	0	0	0	0	0	0	0	0	0	0	0	0	0
NM_018486_2(HDAC8)c_496CT(p_Arg166Ter)	Validation/Test	6070	GTGGCACATGCAGCACAGGA	0	0	0	0	0	38.2702	0	8.64909	0	0	0	0.0494234	0	0	0	0	0.0164745	0	0	0
NM_018488_3(TBX4)c_281+1GA	Validation/Test	2620	CAGATGGGCCTCTTGCTTCC	0	0	0	6.10687	0	0	0	0	0	0	0	0	0	0	0	0	0	0	0	0
NM_018488_3(TBX4)c_709CT(p_Gln237Ter)	Validation/Test	10834	CTAGCTCTGGGTCAGGACAG	0	0	13.6053	0	0	0	0	0	0	0	0	0	0	0.0830718	0	0	0.323057	0	0.0184604	0
NM_018684_3(ZC4H2)c_199CT(p_Arg67Ter)	Validation/Test	3610	GTCCAGGAACTCCTTAGCCC	0	0	0	0	30.3878	0	0	0.0277008	0	0	0	0	0	0	0	0	0	0	0	0
NM_018684_3(ZC4H2)c_593GA(p_Arg198Gln)	Validation/Test	561	TCCGCCTCTTCCAAGCTGCC	0	0	0	0	0	0	0	0	0	0	0	0	0	0	0	0	0	0	0	0
NM_018849_2(ABCB4)c_834-2AG	Validation/Test	12217	TACCCACCAGAAAAATGAGA	0	0	0	0	0	83.1219	0	0	0.777605	0	0	0	0	0.0409266	0	0	0	0.00818532	0	0
NM_018896_4(CACNA1G)c_2881GA(p_Ala961Thr)	Validation/Test	4209	TCCAAATGAGTGGTCGCCCC	0	0	0	0	0.0712758	70.8482	0	0	0	0	0	0	0	0	0	0	0	0	0	0
NM_019032_5(ADAMTSL4)c_421CT(p_Arg141Ter)	Validation/Test	1631	CCTGGCCGCTCAAATCTCCT	0	0	0	0	0	0	0	0	0	0	0	0	0	0	0	0	0	0	0	0
NM_019056_6(NDUFB11)c_262CT(p_Arg88Ter)	Validation/Test	4147	CGATGCCATACACACAGTCC	0	0	0	0	0	0	0	2.65252	0	12.6839	0	0.0241138	0	0	0	0.0241138	0	0	0	0
NM_020041_2(SLC2A9)c_1138CT(p_Arg380Trp)	Validation/Test	520	TGAGGAGGGGTCTCCATCCC	0	0	0	0	0	7.88462	0	0	0	0	0	0	0	0	0	0	0	0	0	0
NM_020041_2(SLC2A9)c_592CT(p_Arg198Cys)	Validation/Test	4031	AGAGAGCCACAGATCTCCTT	0.0248077	0	0	0	14.1652	0	0	0	0	0	4.14289	0	0	0	0	0	0	0	0	0
NM_020247_4(COQ8A)c_1042CT(p_Arg348Ter)	Validation/Test	1032	CTCGCGGCCGCCCTTCATTC	0	0	0	0	0	0	0	0	0	0	0	0	0	0	0	0	0	0	0	0
NM_020247_4(COQ8A)c_1228CT(p_Arg410Ter)	Validation/Test	6721	CTCACTGGTAGTCACACTCC	0	0	0	13.8967	0	0	0	0	0	13.5694	0	0	0	0.0148787	0	0	0	0	0	0
NM_020247_4(COQ8A)c_830TC(p_Leu277Pro)	Validation/Test	1340	CGTGGTGCGGCACTCAAGCC	0	0	0	0	0	0	0	0	0	0	0	0	0	0	0	0	0	0	0	0
NM_020366_3(RPGRIP1)c_154CT(p_Arg52Ter)	Validation/Test	903	CACCTCTTCAACCTCTTCCT	0	0	0	0	0	0	0	0	0	0	0	0	0	0	0	0	0	0	0	0
NM_020366_3(RPGRIP1)c_3617+1GA	Validation/Test	2966	TCAACAGGAATTTGCAGGTA	0	0	0.236008	1.38233	0	14.5651	0	0	0	0.606878	0	0	0	0	0	0	0	0	0	0.0337154
NM_020366_3(RPGRIP1)c_3749-2AG	Validation/Test	356	CTCCCGAGGGCTTAGGATTG	0	0	0	0	0	0	11.236	0	0	0	0	0	0	0	0	0	0	0	0	0
NM_020366_3(RPGRIP1)c_799CT(p_Arg267Ter)	Validation/Test	2093	TCCTCAGCCTCTTCCTTTGT	0	0	0	0	0	60.8218	0	0	0	0	0	0	0	0	0	0	0	0	0	0
NM_020435_3(GJC2)c_80GA(p_Trp27Ter)	Validation/Test	688	GGTGTAGCTCACGGTGCTGG	0	0	0	0	0	29.9419	0	0	0	0	0	0	0	0	0	0	0	0	0	0
NM_020533_2(MCOLN1)c_405+1GA	Validation/Test	1959	CCTAGGCCGAGCTGCTGGGT	0	0	0	66.5646	0	0	0	0	0	0.561511	0	0	0	0	0	0	0	0	0	0
NM_020533_2(MCOLN1)c_514CT(p_Arg172Ter)	Validation/Test	5339	CCACCATCAGCGTGTCGCCA	0	0	0	0	0	12.6241	0	0	0	0	0	0	0	0	0	0	0	0	0	0
NM_020630_4(RET)c_1996AG(p_Lys666Glu)	Validation/Test	553	TACCTCCACCTACAACCCCA	0	0	0	0	0	0	0	47.1971	0	0	0	0.180832	0	0	0	0	0	0	0	0
NM_020661_2(AICDA)c_251GA(p_Trp84Ter)	Validation/Test	1203	TGCCCACAACCTCCTGACAG	0	0	0	0	0	13.0507	0	0	0	0	0	0	0	0	0	0	0	0	0	0
NM_020699_2(GATAD2B)c_1045CT(p_Gln349Ter)	Validation/Test	377	TTTGGCTGCAGCCTATGAGT	0	0	0	0	0	0	0	0	0	0	0	0	0	0	0	0	0	0	0	0
NM_020732_3(ARID1B)c_1612CT(p_Gln538Ter)	Validation/Test	2123	TCTGCTGAGGCTAAGAATGA	0	0	0	0	0	0	0	8.24305	0	0	0	0	0	0	0	0.0471032	0	0	0	0
NM_020732_3(ARID1B)c_1618CT(p_Gln540Ter)	Validation/Test	1548	TCTGCTAAGGCTGAGAATGA	0	0	0	0	0	0	47.8682	0.0645995	0	0	0	0	0	0	0	0	0	0	0	0.0645995
NM_020732_3(ARID1B)c_3025+1GA	Validation/Test	537	AACAGCTCGGCAGATAACCT	0	0	0	5.95903	0	0	0	0	0	0	0	0	0	0	0	0	0	0	0	0
NM_020732_3(ARID1B)c_3535CT(p_Gln1179Ter)	Validation/Test	2979	GGAGATGGCGGCTAGAGCTT	0	0	0	0	9.36556	0	0	0	0	0	0	0	0	0	0	0.0335683	0	0	0	0
NM_020732_3(ARID1B)c_4105CT(p_Gln1369Ter)	Validation/Test	2571	GGCTACTGTGGGTACAGGCC	0	0	0	0	28.8993	0	0	0	0	0	0	0	0	0	0	0	0	0	0	0
NM_020732_3(ARID1B)c_5338CT(p_Gln1780Ter)	Validation/Test	472	CTTACTTGGGCTTCTCCTTT	0	0	0	14.4068	0	0	0	0	0	0	0	0	0	0	0	0	0	0	0	0
NM_020732_3(ARID1B)c_5811GA(p_Trp1937Ter)	Validation/Test	2456	CGCGCACTGACAGGACTCGC	0	0	0	0	0	13.8844	0	0	0	0	0	0.0407166	0	0	0	0	0	0	0	0
NM_020732_3(ARID1B)c_760CT(p_Gln254Ter)	Validation/Test	4257	CCGCCATGTTAATCAAAGCA	0	0	0	0	0	7.91637	0	0	0	0	0	0	0	0	0	0	0	0	0	0.0234907
NM_020745_3(AARS2)c_1561CT(p_Arg521Ter)	Validation/Test	185	TCACAGGGAGTAGTTGTACT	0	0	0	0	0	0	0	0	0	0	0	0	0	0	0	0	0	0	0	0
NM_020745_3(AARS2)c_595CT(p_Arg199Cys)	Validation/Test	8869	CACAGCTAGCAGGCACCCTG	0	0	0	25.4595	0	0	0	13.9249	0	0	0.575037	0	0	0	0	0	0	0	0	0
NM_020812_4(DOCK6)c_1462CT(p_Arg488Ter)	Validation/Test	884	AAACATCTATAAGGCCCGAA	0	0	0	0	0	0	0	0	0	0	0	0	0	0	0	0	0	0	0	0
NM_020822_2(KCNT1)c_1283GA(p_Arg428Gln)	Validation/Test	6532	CAGCAGGTCATCTACCTCCA	0	0.0153092	0	0	27.5566	0	0	0	0	14.804	0	0	0	0.0153092	0	0	0	0	0	0
NM_020822_2(KCNT1)c_862GA(p_Gly288Ser)	Validation/Test	11454	GCAGCATCCAGCACCTGGAG	0	0	0.00873057	0	0	61.0005	0	0	0	0.00873057	0	0	0	0	0	0	0	0	0	0
NM_020920_3(CHD8)c_2887CT(p_Arg963Ter)	Validation/Test	265	GTAGAGCTCATTGGAAAAGT	0	0	0	0	0	0	0	0	0	0	0	0	0	0	0	0	0	0	0	0
NM_020964_2(EPG5)c_3698GA(p_Trp1233Ter)	Validation/Test	261	CAACTTCCACCCGGCCCTGG	0	0	0	0	0	0	0	0	0	0	0	0	0	0	0	0	0	0	0	0
NM_020975_4(RET)c_1832GA(p_Cys611Tyr)	Validation/Test	582	ACATTGCCACCAGATGGTAT	0	0	0	0	0	0	0	0	0	0	0	0	0	0	0	0	0	0	0	0
NM_020975_4(RET)c_1901GA(p_Cys634Tyr)	Validation/Test	271	TCCGTGAACATGTGGTCGGT	0	0	0	0	0	0	33.9483	0	0	0	0	0	0	0	0	0	0	0	0	0
NM_020975_4(RET)c_2647GA(p_Ala883Thr)	Validation/Test	1429	TACAGAGATAAGCCCACCCC	0	0	0	0	0	0	0	0	0	0	0	0	0	0	0	0	0	0	0	0
NM_020975_6(RET)c_1858TC(p_Cys620Arg)	Validation/Test	934	ACACTCAAGGCATCGGATTT	0	0	0	0	0	0	0	0	0	0	0	0	0	0	0	0	0	0	0	0
NM_021007_2(SCN2A)c_2356CT(p_Gln786Ter)	Validation/Test	16931	CTGCTGAACTACTCCGTCAT	0	0	0	0	0	0	0.0118127	9.77497	0	0	0.0118127	0	0	0	0	0	0	0	0.0295316	0
NM_021007_2(SCN2A)c_2566CT(p_Arg856Ter)	Validation/Test	1282	CCAACTTGAAAACTCAGAGC	0	0	0.156006	28.1591	0	0	0	0	0	28.3931	0	0.468019	0	0	0	0	0	0	0	0
NM_021007_2(SCN2A)c_2635GA(p_Gly879Arg)	Validation/Test	3085	GGCAATTCTGTGAGGGCTCT	0	0	0	0.0324149	53.4198	0	0	0	0	0	0	0	0	0	0	0	0	0	0	0
NM_021007_2(SCN2A)c_2809CT(p_Arg937Cys)	Validation/Test	3812	CACGCAGAACACGATCAGGA	0	1.44281	0	0	0	67.1563	0	4.93179	4.617	0	0.996852	0	0	0	0	0	0	0	0	0
NM_021007_2(SCN2A)c_3457GA(p_Glu1153Lys)	Validation/Test	3046	CGCCAAGGGAGAACAGCCTG	0	0	0	0	10.2758	2.72489	0	0	0	0.0328299	0	0.919238	0	0	0	0	0	0	0	0
NM_021007_2(SCN2A)c_4886GA(p_Arg1629His)	Validation/Test	9038	GTGATCCATCTTGCCAGGAT	0	0	0	15.1472	0	0	0	12.3147	0	0	0	0	0	0	0	0.0110644	0	0	0	0
NM_021007_2(SCN2A)c_5645GA(p_Arg1882Gln)	Validation/Test	1501	ACAGATGGAAGAGCAATTCA	0	0	0	0	13.8574	0	0	0	0.0666223	0	0	0	0	0	0	0.0666223	0	0	0	0
NM_021007_2(SCN2A)c_719CT(p_Ala240Val)	Validation/Test	1456	CTGGATCAGGACCCCCACAA	0	0	0	0	23.6951	0	0	0	0	0	0	0	0	0	0	0	0	0	0	0.0686813
NM_021007_2(SCN2A)c_823CT(p_Arg275Ter)	Validation/Test	476	ATTGCAAACATTTATTTCAT	0	0	0	0	0	0	0	0	0	0	0	0	0	0	0	0	0	0	0	0
NM_021008_3(DEAF1)c_634GA(p_Gly212Ser)	Validation/Test	2417	GCCCTTCACCAGTTCCACTC	0	0	0	0	0	0	0	13.9015	0	0	0.0827472	0	0	0	0	0	0	0	0	0
NM_021615_5(CHST6)c_172CT(p_Gln58Ter)	Validation/Test	3065	CAGAGATGGCCGCTGGGTTC	0	0	0	0	0	11.2887	0	0	0	0	0	0	0	0	0	0	0	0	0	0
NM_021625_4(TRPV4)c_1781GA(p_Arg594His)	Validation/Test	2109	CCTTCACCAAGCACGAGCGG	0	0	0	0	0	5.07349	0	0	0	0	0	0	0	0	0	0	0	0	0	0
NM_021625_4(TRPV4)c_943CT(p_Arg315Trp)	Validation/Test	1276	CAGGATGGTTATCAGCTCCT	0	0	0	0	38.7147	0	0	0	0	0	0	0	0	0.0783699	0	0	0	0	0	0
NM_021628_2(ALOXE3)c_1630CT(p_Gln544Ter)	Validation/Test	4655	ACAAGTTCTGACACATCTGC	0	0	11.536	12.5456	0	0	0	0	0	0	0.0214823	0	0	0	0.0214823	0	0	0	0	0
NM_021628_2(ALOXE3)c_700CT(p_Arg234Ter)	Validation/Test	38572	GCTAGACAGGCACCTTGGCT	0	0	0	1.2185	0	6.51509	0	0.023333	0	0	0	0.0129628	0	0	0	0	0	0	0	0
NM_021728_3(OTX2)c_259GA(p_Glu87Lys)	Validation/Test	591	CCAAGATAAGTCTCAGGGAA	0	0	0	0	0	16.5821	0	0	0	0	0	0	0	0	0	0	0	0	0	0
NM_021954_3(GJA3)c_176CT(p_Pro59Leu)	Validation/Test	8788	CCTCAGGATATCGCAGATTC	0	0	0	0	39.2012	0	0	5.9513	0	1.37688	0	0	0	0	0	0	0	0	0	0
NM_021971_2(GMPPB)c_656TC(p_Ile219Thr)	Validation/Test	3957	GATGGACACTGGGCAGCCCA	0	0	0	0	0	14.4049	0	0.0505433	0	0	0	0	0	0	0	0	0	0	0	0.0252717
NM_022068_3(PIEZO2)c_5083-1GA	Validation/Test	334	AGCTCTGGATGCTTAGCAGT	0	0	0	0	0	0	0	0	7.48503	0	0	0	0	0	0	0	0	0	0	0
NM_022089_2(ATP13A2)c_212GA(p_Trp71Ter)	Validation/Test	3286	CCCTGTAGGGGGTGCGGCTG	0	0	0	0	0	0	13.6945	0	0	0	0	0	0	0	0	0	0	0	0	0
NM_022124_5(CDH23)c_2289+1GA	Validation/Test	371	CTAGCTGGGCTACATCAAGA	0	0	0	0	0	0	0	0	0	0	0	0	0	0	0	0	0	0	0	0
NM_022124_5(CDH23)c_4210-2AG	Validation/Test	2525	TAGGGAGCGCCGAAAAATAA	0	0.039604	0	0	0	18.2574	0	0	0	0	0	0	0	0	0	0	0	0	0	0.039604
NM_022124_5(CDH23)c_7312GA(p_Glu2438Lys)	Validation/Test	5162	CCAACCAGATCCATGAGTAC	0	0	0	13.1151	0	0	6.68346	0	22.007	0	0	0	0	0	0	0	0	0	0	0
NM_022124_5(CDH23)c_9565CT(p_Arg3189Trp)	Validation/Test	814	GGCAATTCAAGTGCCTCTGT	0	0	0	8.35381	0.2457	0	0	0	0	0	0	0	0	0	0	0	0	0	0	0
NM_022132_4(MCCC2)c_538CT(p_Arg180Ter)	Validation/Test	1234	GGAAACACATCTGCTTGTCA	0	0	0	0	0.0810373	0	0	0	5.10535	0	0	0	0	0	0	0	0	0	0	0
NM_022168_4(IFIH1)c_1328AG(p_Asp443Gly)	Validation/Test	1354	ACATTCACCAATGATAATGA	0.0738552	0	48.5229	0	0	0	0	0	0	0	0	0	0	0	0	0	0	0	0	0
NM_022367_3(SEMA4A)c_2138GA(p_Arg713Gln)	Validation/Test	29789	CGGGCTCAGGGCAAGGTTCA	0	0	0	0	0	0	0	32.2669	0	0	0	0	0.00671389	0	0	0	0	0	0	0.0134278
NM_022437_2(ABCG8)c_64-2AG	Validation/Test	2623	CTGGAGGCCCCGTGGGAGAC	0	0	0	0	7.24361	0	0	0	0	0	0	0	0	0	0	0	0	0	0	0
NM_022455_4(NSD1)c_3958CT(p_Arg1320Ter)	Validation/Test	772	TAGATCGACCTCAGGCTAGA	0	0	0	0	0	0	0	14.8964	0	0	0	0	0	0	0	0	0	0	0	0
NM_022455_4(NSD1)c_5431CT(p_Arg1811Ter)	Validation/Test	1065	TGTAAGGGAAGACTCAGGCC	0	0	0	0	0	0	0	0	6.29108	0	0	0	0	0	0	0.187793	0	0	0	0
NM_022455_4(NSD1)c_5851CT(p_Gln1951Ter)	Validation/Test	5918	CCCAACCCCGCTATAATGTG	0	0	0	0.743494	70.2602	0	0	0	0	0	0	0	0.253464	0	0	0	0	0	0	0
NM_022455_4(NSD1)c_6010-1GA	Validation/Test	981	TAAGACCGAATCATTGATGC	0	0	0	0	53.8226	0	0	0	0	0	0	0	0	0	0	0	0	0	0	0
NM_022455_4(NSD1)c_6454CT(p_Arg2152Ter)	Validation/Test	6926	GCACCAACCTGCTGGTCACT	0	0	0	0	0	34.2622	1.18394	0	0	0	0	0	0	0	0	0	0	0	0	0
NM_022455_4(NSD1)c_6487CT(p_Gln2163Ter)	Validation/Test	1535	CAGATGTCACACTAATGCCA	0	0	0	34.5277	0	0	0	0	0	0	0	0	0	0.0651466	0	0	0	0	0	0
NM_022489_3(INF2)c_550GA(p_Glu184Lys)	Validation/Test	3683	AGATGCCAAAGATGTACAAT	0.0271518	0	0.0271518	0	0	0	0	0.0271518	0.0271518	0	0	12.4898	0	0	0	0	0	0	0.0271518	0
NM_023067_3(FOXL2)c_157CT(p_Gln53Ter)	Validation/Test	846	GGGGGCTTCTACGCCGGGTC	0	0	0	0	0	0	0	0	0	0	0	0	0	0	0	0	0	0	0	0
NM_023067_3(FOXL2)c_644AG(p_Tyr215Cys)	Validation/Test	6284	GCACAGGGCATGGGTGAGGG	0	0	0	0	68.9847	0	0	0	0	0	0	0	0	0	0	0	0	0	0	0
NM_023073_3(CPLANE1)c_57GA(p_Trp19Ter)	Validation/Test	579	ATGACCACGTGTCTCCTGGT	0	0	0	0	0	0	4.83592	0	0	0	0	0	0	0	0	0	0	0	0	0
NM_023110_2(FGFR1)c_1431-1GA	Validation/Test	3065	TCCCCCGAAAAACTGGTCTT	0	0	0	0	0	0	0	5.08972	0	0.0326264	0	0.783034	0	0	0	0	0	0	0	0
NM_024079_4(ALG8)c_121CT(p_Arg41Ter)	Validation/Test	2348	TGATGTTTTCTTTTTCTATT	0	0	0	0	0	0	0	0	0	0	0	0	0	0	0	0	0	0	0	0
NM_024306_4(FA2H)c_565CT(p_Arg189Ter)	Validation/Test	2177	AGCACTCCTCAGCATCTGCC	0	0	0	0	0	0	0	0	0	0	0	0	0	8.95728	0	0	0	0	0	0
NM_024407_4(NDUFS7)c_364GA(p_Val122Met)	Validation/Test	965	CCGCCATCCGCGGGGACACC	0	0	0	0	0	4.76684	0	0	0	0	0	0	0	0	0	0	0	0	0	0
NM_024408_3(NOTCH2)c_5857CT(p_Arg1953Cys)	Validation/Test	8108	AGGCAGGCAGCCAGGATCAG	0.0123335	0	0	0	10.5575	0	0	0	0.074001	0	0	0	0.0123335	0	0	0	0	0	0.0123335	0
NM_024408_3(NOTCH2)c_5858GA(p_Arg1953His)	Validation/Test	10070	GCTGCCCACCTGGCTGTGGA	0	0	0	0	0	0	0	46.1966	0	0	0	0	0	0	0	0	0	0	0	0.0496524
NM_024422_4(DSC2)c_1660CT(p_Gln554Ter)	Validation/Test	2203	GCTGCTCTAGCTGCGGCCCC	0	0	0	0	0	0	0	0	0	0	0	0	0	0	0	0	0	0	0	0
NM_024422_4(DSC2)c_631-2AG	Validation/Test	568	GCACGGAGTTACTGAACACC	0	0	0	0	0	0	0	0	0	0	0	0	0	0	0	0	0	0	0	0
NM_024426_4(WT1)c_1288CT(p_Arg430Ter)	Validation/Test	232	TGCTAGGGTGGGAGGTAGGG	0	0	0	0	5.17241	0	0	0	0	0	0	0	0	0	0	0	0	0	0	0
NM_024426_4(WT1)c_1372CT(p_Arg458Ter)	Validation/Test	5342	CCAACACCAGCATCACATTT	0	0	0	0.0187196	0	5.63459	0	0	0	0	0	0	0	0	0.0187196	0	0.0187196	0	0	0
NM_024426_4(WT1)c_1384CT(p_Arg462Trp)	Validation/Test	397	CACTCACACTTTGTTGGCCC	0	0	0	0	0	0	0	0	0	0	0	0	0	0	0	0	0	0	0	0
NM_024426_5(WT1)c_1447+5GA	Validation/Test	5733	TGATGGCTGCAGAGAGTGTG	0	0	2.30246	0	0	0	0	0	0	0	8.30281	0	0.0174429	0	0.0348857	0	0	0	0	0
NM_024577_3(SH3TC2)c_3154CT(p_Arg1052Ter)	Validation/Test	8775	GAGTCACCCCGCCCCAAGCC	0	0.022792	0	0	0	21.265	0	0	0	0	0	0	0	0	0	0.011396	0	0	0	0
NM_024589_2(ROGDI)c_340CT(p_Gln114Ter)	Validation/Test	1638	GTCTACCTAACCAATCGATG	0	0	0	0	10.3785	0	0	0	0	0	0	0	0	0	0	0	0	0	0	0
NM_024649_4(BBS1)c_432+1GA	Validation/Test	252	TAGGGTAGAATTACTTTTAA	0	0	0	0	0	0	54.3651	0	0	0	0	0	0	0	0	0	0	0	0	0
NM_024675_3(PALB2)c_196CT(p_Gln66Ter)	Validation/Test	2018	TGGATTCTGGTCGCCACTAG	0	0	0	30.6739	0	0	0	0	0	0	0	0	0	0	0	0.049554	0	0	0	0
NM_024675_3(PALB2)c_2711GA(p_Trp904Ter)	Validation/Test	1242	TTATATTCTCTGTTAACAAA	0	0	0	0	30.5153	0	0	0	0	0	0	0	0	0	0	0	0	0	0	0
NM_024675_3(PALB2)c_451CT(p_Gln151Ter)	Validation/Test	12042	GAACAAGATGGCTAAAAGTC	0	0	0.00830427	0	73.2104	0	0	0	0	0	0	0	0	0.00830427	0	0	0	0	0	0
NM_024675_3(PALB2)c_682CT(p_Gln228Ter)	Validation/Test	629	AGTGAAGGGGCTCCCATGGC	0	0	0	0	0	0	0	0	0	0	0	0	0	0	0	0	0	0	0	0
NM_024757_4(EHMT1)c_3649CT(p_Gln1217Ter)	Validation/Test	1301	GGGGAACCGCAGGTCCTAGT	0	0	0	0	0.153728	22.4443	0	0	0	0	0	0	0	0	0	0	0	0.076864	0	0
NM_024769_3(CLMP)c_664CT(p_Arg222Ter)	Validation/Test	159	GTGGTAGAGGTCTAGTTCCC	0	0	0	0	0	15.0943	0	0	0	0	0	0	0	0.628931	0	0	0	0	0	0
NM_024884_2(L2HGDH)c_293AG(p_His98Arg)	Validation/Test	2693	AACCGCCACCTCGTTCCTGA	0.0371333	0	0	0	0	0	0	4.38173	0	0	0	0	0	0	0	0	0	0	0	0.0742666
NM_025099_6(CTC1)c_1186CT(p_Arg396Ter)	Validation/Test	3486	GAACAGGATGTTGTCAATCA	0	0	0	0	4.70453	0	0	0.0286862	0	0	0	0	0	0	0	0	0	0	0	0.0286862
NM_025114_3(CEP290)c_1066-1GA	Validation/Test	4572	AAAGCTGGAAAGAGACGAAC	0	0	3.34646	0	0	0	0	0	4.50569	3.08399	7.9615	0	0	0	0.0437445	0	0	0	0.0218723	0
NM_025114_3(CEP290)c_1078CT(p_Arg360Ter)	Validation/Test	400	CTCACCAGACTACGAGACCG	0	0	0	0.25	0	0	0.5	0	5.25	0	0	0.25	0	0	0	0	0	0	0	0
NM_025137_3(SPG11)c_2737CT(p_Gln913Ter)	Validation/Test	3339	GAGCTATCGCACATCCAGAT	0	0.0299491	0	0	0	55.7053	0	0	0	0	0	0	0	0	0	0	0	0	0	0
NM_025137_3(SPG11)c_5158CT(p_Gln1720Ter)	Validation/Test	3310	CGGTACCTTGTCAGGTCACA	0	0	0	0	58.9124	0	0	0	0	0	0	0	0.0302115	0	0	0	0	0	0	0.0302115
NM_025137_3(SPG11)c_5623CT(p_Gln1875Ter)	Validation/Test	440	CAGCAGCGACACATGTCTCG	0	0	0	0	28.6364	0	0	0	2.27273	0	0	0	0	0	0	0	0	0	0	0
NM_025243_3(SLC19A3)c_980-14AG	Validation/Test	824	CCCCTGAAAAAAAACACTGA	0	0	0	0	0	0	11.6505	11.6505	0.849515	0.606796	0.242718	0	0	0	0	0	0	0	0	0
NM_030665_3(RAI1)c_4432CT(p_Arg1478Ter)	Validation/Test	1004	GGACCTCCCAACTCACTCAC	0	0	12.8486	0	0	0	0	0	0	1.59363	0	0	0	0	0	0	0	0	0	0
NM_030777_3(SLC2A10)c_313CT(p_Arg105Cys)	Validation/Test	328	TTTTGGACTTTATTTCTTTA	0	0	0	0	0	0	0	0	0	0	0	0	0	0	0	0	0	0	0	0
NM_030928_3(CDT1)c_832+1GA	Validation/Test	271	CCAGACGTTCCTGGAGAACA	0	0	0	0	35.7934	0	0	0	0	0	0	0	0	0	0	0	0	0	0	0
NM_031407_4(HUWE1)c_12680TC(p_Leu4227Ser)	Validation/Test	8962	CGTCTACCCGTACACCGTGG	0	0	0	0	0	5.80228	0	0	0	0	0	0	0	0	0	0	0	0	0	0
NM_031407_6(HUWE1)c_9208CT(p_Arg3070Cys)	Validation/Test	2242	TCCAGCTCTCAGAGCTTACG	0	0	0	15.2096	0	0	0	0	0	0	2.67618	0	0	0	0	0	0	0.133809	0	0
NM_031443_3(CCM2)c_610-1GA	Validation/Test	8485	CCCACTGCAAGTCGCTGCGG	0	0	0	30.6895	0	0	0	0	0.23571	0.23571	0	0	0	0	0	0	0	0	0	0
NM_031475_3(ESPN)c_264GA(p_Trp88Ter)	Validation/Test	2584	CAGTGACTGCTGTCGCAGGG	0	0	0	0	0	63.661	0	0	0	0	0	0	0	0	0	0	0	0	0	0
NM_031844_2(HNRNPU)c_520CT(p_Gln174Ter)	Validation/Test	4279	GCGGCCCCGCGCTGCTGTTA	0	0	0	0	0	0	0	0	0	0	0	0	0	0	0	0	0	0	0	0
NM_031850_3(AGTR1)c_356GA(p_Trp119Ter)	Validation/Test	1467	ATAGGCTGTCTACACAGCTA	0	0	4.49898	0	0	0	0	0	0	0	0	0	0	0	0	0	0	0	0	0
NM_031885_3(BBS2)c_1705CT(p_Gln569Ter)	Validation/Test	9556	ACAGCACCATGATGGACGTC	0	0	1.17204	0	0	5.67183	0	0	0	0	0	0	0	0	0	0.0209293	0	0	0	0
NM_032043_2(BRIP1)c_1004GA(p_Trp335Ter)	Validation/Test	5046	GTGCGCCAGTAGTCCGTCTT	0	0	0	0	0	0	0	6.59929	0	0	0.535077	0	0	0	0	0	0	0	0	0
NM_032043_2(BRIP1)c_1126CT(p_Gln376Ter)	Validation/Test	834	ACTAAGCAGATGTCAATCGG	0.119904	0	0	0	0.479616	0	0	0	0	38.6091	0	0	0	0	0	0	0	0	0	0
NM_032043_2(BRIP1)c_1240CT(p_Gln414Ter)	Validation/Test	2590	GGCAAAGCACTCGGGGACCC	0	0	0	1.89189	1.38996	61.9305	0	0	0	0	0	0	0	0	0	0	0	0	0	0
NM_032043_2(BRIP1)c_1741CT(p_Arg581Ter)	Validation/Test	1124	GAATGTCCCGGATCAGGCAC	0	0	8.80783	0	0	0	0	0	0	0	0	0	0	0	0	0	0	0	0	0
NM_032043_2(BRIP1)c_2142GA(p_Trp714Ter)	Validation/Test	404	ATATGAGTGGGGGTGGGTCC	0	0	0	0	0	9.40594	0	0	0	0	0	0	0	0	0	0	0	0	0	0
NM_032043_2(BRIP1)c_2493-1GA	Validation/Test	581	GCACCATCAAGATGAGTGAG	0	0	0	0	0	5.16351	0	0	0	0	0	0	0	0	0	0	0	0	0	0
NM_032043_2(BRIP1)c_627+1GA	Validation/Test	1021	TGCAAGAGACCTCATCCACC	0	0	0	51.1263	0	0	0	0	0.0979432	0	0	0	0	0	0	0	0	0	0	0
NM_032119_3(ADGRV1)c_10213CT(p_Arg3405Ter)	Validation/Test	2007	CGGTCAGCACACCTCAGACA	0	0	0	0	0	6.52715	0	0	1.54459	0	0	0	0	0	0	0	0	0.0498256	0	0
NM_032208_2(ANTXR1)c_505CT(p_Arg169Ter)	Validation/Test	304	ATCTCAAGACCTATTAGCCT	0	0	0	0	0	0	0	0	0	0	0	0	0	0	0	0	0	0	0	0
NM_032383_4(HPS3)c_1163+1GA	Validation/Test	2300	CATTACAAGATACTGTTAGA	0	0	0	0	85.6522	0	0	0	0	0	0	0	0	0	0	0	0	0	0	0.0434783
NM_032415_5(CARD11)c_220+1GA	Validation/Test	519	TCAACCGAGCAGATAACCTT	0	0	0	0	0	0	0	0	0	0	0	0	0	0	0	0	0	0	0	0
NM_032446_2(MEGF10)c_3166CT(p_Arg1056Ter)	Validation/Test	410	TATGGGGAATCTCTTCATGC	0	3.90244	0	0	0	0	0	5.12195	0	0	0	0	0	0	0	0	0	0	0	0
NM_032581_3(FAM126A)c_415-1GA	Validation/Test	1531	TTCTCTAACCTTCCAGCATT	0	0	0	0	0	0	0	0	0	0	0	0	0	0	0	0	0	0	0	0
NM_032638_4(GATA2)c_1187GA(p_Arg396Gln)	Validation/Test	15654	AAGGGATCCAGACTCAGAAC	0.00638814	0.00638814	0	0	0	15.2166	0	0	0	0.00638814	0	0.0191644	0	0	0	0.00638814	0	0	0.00638814	0
NM_032682_5(FOXP1)c_598CT(p_Gln200Ter)	Validation/Test	4923	CTTGGCGCTACAAAGACAGG	0	0	0	0	0	0	0	0	0	6.90636	0	0	0.65001	0	0	0.0203128	0	0.0203128	0	0
NM_032856_3(WDR73)c_287GA(p_Arg96Lys)	Validation/Test	4142	GTAAGCAACCTCCTACACTT	0	0	9.02945	1.03815	0	0	15.1859	0	0	0	0	0	0	0	0.0241429	0	0	0	0	0
NM_033056_3(PCDH15)c_1927CT(p_Arg643Ter)	Validation/Test	4674	CCTTCGGTGCGGGTTCCTAC	0	0	0	0	0	0	0	0	0	0	0	0	0	0	0	0	0	0	0	0
NM_033071_3(SYNE1)c_24865CT(p_Gln8289Ter)	Validation/Test	805	TTATCGGATCTGTGACTCTA	0	0	0	0	0	0	0	0	0	0	0	0	0	0	0	0	0	0	0	0
NM_033071_3(SYNE1)c_24975+1GA	Validation/Test	400	CAAAGGCTACATAAGTATCC	0	0	4.5	17	0	0	0	0	26	0	0	0	0	0	0	0	0	0	0	0
NM_033337_2(CAV3)c_233CT(p_Thr78Met)	Validation/Test	1012	CCAGCAGCATGGACAACAGA	0	0	0	0	0	1.28458	0	0	7.31225	0	0	0	0	0	0	0	0	0	0	0
NM_033360_3(KRAS)c_440AG(p_Lys147Arg)	Validation/Test	1247	GCCCACCATAGCCCAGGGGA	0	0	0	0	8.74098	0	0	0	0	0	0	0	0	0	0	0	0	0	0	0
NM_033380_2(COL4A5)c_2414GA(p_Gly805Glu)	Validation/Test	4625	CCACCTGCTGCTGCTGGGTA	0	0	32.6919	0	0	0	0	0	0	0	0	0	0	0	0	0	0	0	0	0.0216216
NM_033380_2(COL4A5)c_3588AG(p_Gly1196=)	Validation/Test	6604	CCCCACCTCTGGTCCTCCTC	0	0	0	0	21.6838	0	0	0	0	0	0	0	0	0	0	0	0	0	0	0
NM_033380_2(COL4A5)c_404GA(p_Gly135Asp)	Validation/Test	1737	GCGCAGCACCTGTACCTCCG	0	0	0	0	27.9217	0	0	4.66321	0	0	0	0	0	0	0	0	0	0	0	0
NM_033409_3(SLC52A3)c_796CT(p_Arg266Trp)	Validation/Test	4637	CTCACTGACTGCCGCTGCTC	0	0	0	13.9961	0	0	0	7.95773	0	0	0	0	0	0	0	0	0	0	0	0
NM_033419_3(PGAP3)c_694+1GA	Validation/Test	210	TGATGATAAATGGTCCTGGT	0	0	0	0	0	0	0	0	0	0	0	0	0	0	0	0	0	0	0	0
NM_033419_4(PGAP3)c_432+1GA	Validation/Test	4078	TTCCAGTGCCGCTATCCAAC	0	0	0	0	4.53654	0	0	0	0	0	0	0	0	0.0490436	0	0	0	0	0.0245218	0
NM_033517_1(SHANK3)c_271CT(p_Arg91Ter)	Validation/Test	249	AAGCCCCCTGGTGGTTGCTA	0	0	0	0	0	0	0	0	0	0	0	0	0	0	0	0	0	0	0	0
NM_052845_3(MMAB)c_568CT(p_Arg190Cys)	Validation/Test	336	TGAAGCAGACCAGGACGATG	0	0	0	41.369	0	0	0	0	0	0	0	0	0	0	0	0	0	0	0	0
NM_052845_3(MMAB)c_656AG(p_Tyr219Cys)	Validation/Test	1343	TGGGAATAGTTACTCCCCGG	0	0	0	0	13.9985	2.68057	0	0	0	0	0	0	0	0	0	0	0	0	0	0
NM_052876_3(NACC1)c_892CT(p_Arg298Trp)	Validation/Test	1860	GCGCCGGTCTCTCCCAGAAC	0	0	0	0	0	0	0	0	0	0	0	0	0	0	0	0	0	0	0	0
NM_052968_4(APOA5)c_289CT(p_Gln97Ter)	Validation/Test	8825	ACTCACTGGAATTCAATTTC	0.0113314	0	0	0	31.9547	0	0	0	0	0.509915	0	0	0	0	0.0226629	0	0	0	0	0
NM_058216_2(RAD51C)c_277CT(p_Gln93Ter)	Validation/Test	1363	TCACATGCCTGCACTGCCCG	0	0	0	0	74.5415	0	0	0	0	0	0	0	0.0733676	0	0	0	0	0	0	0
NM_058216_2(RAD51C)c_31CT(p_Gln11Ter)	Validation/Test	3907	GGTCCTACACCACCACGGCC	0	0	0	0	0	0	7.75531	0	0	0	0	0.0255951	0	0	0.0255951	0	0	0	0	0
NM_058216_2(RAD51C)c_397CT(p_Gln133Ter)	Validation/Test	1422	CTCAACACTCACCCCTCACT	0	0	0	0	0	0	60.6892	0	0	0	4.99297	0	0	0	0	0	0	0	0	0
NM_058216_2(RAD51C)c_577CT(p_Arg193Ter)	Validation/Test	6279	GACCTATGTCGAAGCCACAC	0	0	0	0	0	21.1817	0	0	0	0	0	0.0159261	0.0159261	0	0	0	0	0	0.0159261	0
NM_058216_2(RAD51C)c_914GA(p_Trp305Ter)	Validation/Test	2834	GTTCCATGTCGGGTGAACCT	0	0	0	0	0	20.9598	0	0	0	0	0	0	0	0	0	0	0	0	0	0
NM_080629_2(COL11A1)c_3745-1GA	Validation/Test	914	TCTACACTGCAAGGACCACA	0	0	0	0	0	57.8775	0	0	0	0	7.00219	0	0	0	0	0	0	0	0	0
NM_080680_2(COL11A2)c_3100CT(p_Arg1034Cys)	Validation/Test	2686	GGGCACCCTGGCGGACCAAT	0	0	0	0	18.615	0	0	0	0	0	0	0	0	0	0	0	0	0	0	0
NM_130799_2(MEN1)c_3GA(p_Met1Ile)	Validation/Test	1189	CTAGACAGGATGGATTGCCA	0	0	0	0	0	0	0	0	0	0	0	0	0	0	0	0	0	0	0	0
NM_130799_2(MEN1)c_625CT(p_Gln209Ter)	Validation/Test	3877	CTGGAGTATGTTGCAGATGA	0	0	0	0	79.3655	0	0	2.94042	0	0	0	0	0	0	0	0	0	0	0	0
NM_130799_2(MEN1)c_778CT(p_Gln260Ter)	Validation/Test	1823	AGATGACCAAGAGCCATACT	0.0548546	0	0.0548546	0	0	26.8788	0	0	0	0	0	0.0548546	0	0	0	0.0548546	0	0	0	0
NM_130799_2(MEN1)c_913-1GA	Validation/Test	6538	CCAGATCAACCTGGTTTGCC	0	0	0	0	29.8868	0	0	0.0305904	0.0305904	0	0	0	0	0	0	0	0	0	0	0
NM_133378_4(TTN)c_12064CT(p_Arg4022Ter)	Validation/Test	1156	GCTCACTCAATGATTTTGGC	0	0	0	0	17.9066	0	0	0	0	0	0	0	0	0	0	0	0	0	0	0
NM_133378_4(TTN)c_5047CT(p_Arg1683Ter)	Validation/Test	2079	TGGCCATATCACAAATGGAG	0	0	0	0	0	0	0	29.0524	0	0	0	0	0	0	0	0	0	0	0.0481	0
NM_133433_3(NIPBL)c_6952CT(p_Gln2318Ter)	Validation/Test	193	TAAAACATGCTTACCTAAAC	0	0	0	0	0	0	0	0	0	0	0	0	0	0	0	0	0	0	0	0
NM_133433_3(NIPBL)c_6954+1GA	Validation/Test	408	GTTCAGATAAGCATGTTTTA	0	0	0	0	0	0	8.57843	0	0	0	0	0	0	0	0	0	0	0	0	0
NM_133433_3(NIPBL)c_772-1GA	Validation/Test	145	TGTATACTCTATTTTTAAGA	0	0	0	0	0	0	0	0	0	0	0	0	0	0	0	0	0	0	0	0
NM_133433_3(NIPBL)c_922CT(p_Arg308Ter)	Validation/Test	1932	ACATCTCAAGGTGATGAACA	0	0	4.86542	0	0	0	0	2.74327	1.24224	0	0	0	0	0.0517598	0	0	0	0	0	0
NM_133499_2(SYN1)c_1264CT(p_Arg422Ter)	Validation/Test	2534	GCGTTCAGTAGCAAGAGACC	0	0	0	0	0	0	58.4451	0	0	0.0394633	0	0	0	0	0	0	0	0.0394633	0	0
NM_138361_5(LRSAM1)c_1279CT(p_Arg427Ter)	Validation/Test	10363	CTGGAATCATTCATCCATTT	0	0	0	0	24.491	1.08077	0	0	0	0	0	0	0.00964972	0	0	0	0	0	0	0
NM_138361_5(LRSAM1)c_1913-1GA	Validation/Test	7703	ACAAAGCTGAAACCACCAAT	0.0259639	0	0	0	85.2655	0	0	0	0	0	0	0	0	0	0	0	0	0	0	0
NM_138691_2(TMC1)c_1763+3AG	Validation/Test	2369	TGGCCCACCAGATCATGCCT	0	0	0	0	0	0	27.1423	0	0	0	0	0	0	0	0	0	0	0	0	0
NM_138694_3(PKHD1)c_3463CT(p_Gln1155Ter)	Validation/Test	1549	CTATGTGTGAACCGGAGCCA	0	0	4.77728	0	0	0	0	0	0	1.48483	1.03292	0	0	0	0	0	0	0	0	0
NM_138694_3(PKHD1)c_5912GA(p_Gly1971Asp)	Validation/Test	1203	AGGGGACAAGCTGATTTTCA	0	0	0	0	0	22.527	0	0	0	0	0	0	0	0	0	0	0	0	0	0
NM_138694_3(PKHD1)c_9719GA(p_Arg3240Gln)	Validation/Test	112	GAGGTCAAATTGGTATTCTG	0	0	0	0	0	0	0	0	0	0	0	0	0	0	0	0	0	0	0	0
NM_138715_2(MSR1)c_877CT(p_Arg293Ter)	Validation/Test	1124	TCATGGACCACTTTCTCCAG	0	0	0.177936	0	0	0	13.7011	0	0	0	0	0	0	0	0	0	0	0	0	0
NM_138793_3(CANT1)c_898CT(p_Arg300Cys)	Validation/Test	6240	CATCACGGAGCGCAGGCAGT	0	0	0	0	7.91667	0	0	0	0	0	0	0	0	0	0	0	0	0	0	0
NM_139276_2(STAT3)c_1853GA(p_Gly618Asp)	Validation/Test	532	TTGTACAGATATGTTCACGC	0	0	0	0	0	0	0	0	0	0	0	0	0	0	0	0	0	0	0	0
NM_144612_6(LOXHD1)c_2497CT(p_Arg833Ter)	Validation/Test	1075	CCAAATCAACTGCCATACAT	0	0	0	5.67442	3.72093	0	0	0	0	0	0	0	0	0	0	0	0	0	0	0
NM_144773_3(PROKR2)c_254GA(p_Arg85His)	Validation/Test	3474	ATCATGGGCCGCGTGTGGAT	0	0	0	22.654	0	0	0	0	0	0	0	0	0	0	0	0	0	0	0	0
NM_144991_2(TSPEAR)c_1915GA(p_Asp639Asn)	Validation/Test	5248	GCCAACCGACGGGCAGGAGG	0	0	0	0.190549	8.0221	0	0	0	0.323933	0	0	0	0	0	0.0190549	0	0	0.0381098	0	0
NM_144997_5(FLCN)c_634CT(p_Gln212Ter)	Validation/Test	25549	TGCCAGTGCTCCCTGAAGCA	0	0	0	0	36.3615	0	0	0	0	0	0	0	0	0	0	0.00391405	0.00391405	0	0	0.0078281
NM_144997_5(FLCN)c_853CT(p_Gln285Ter)	Validation/Test	136	TTACCCTATTTTAGGACTTT	0	0	0	0	0	0	0	0	0	0	0	0	0	0	0	0	0	0	0	0
NM_144997_6(FLCN)c_1301-2AG	Validation/Test	514	GGCCGTAGAGGGAAACGCAT	0	0	0	0	0	0	47.2763	0	0	0	0	0	0	0	0	0	0	0	0	0
NM_145207_2(SPATA5)c_700CT(p_Gln234Ter)	Validation/Test	4325	TTAGCTATAAGGATAACTCC	0	0	0	0	0	0	73.5954	0	0	0	0	0	0	0	0	0	0	0	0	0
NM_145860_1(PDCD10)c_301CT(p_Gln101Ter)	Validation/Test	985	AGGTCTTAGAATTCTGGCTC	0	0	0	0	0	0	0	9.84772	0	0	0	0	0	0	0	0	0	0	0	0
NM_145860_1(PDCD10)c_322CT(p_Arg108Ter)	Validation/Test	5083	GTGCTCATGCCTTTTCGTTT	0	0	0	0	0	0	7.771	0	0	0	0	0	0	0	0	0	0	0	0	0
NM_147127_4(EVC2)c_3141GA(p_Trp1047Ter)	Validation/Test	8222	GGCGAGCTGACAGCAGTGGG	0	0	0	0	9.43809	0	0	0	0	2.35952	0	0.0364875	0	0	0.0121625	0	0	0	0	0
NM_147127_4(EVC2)c_3659+2TC	Validation/Test	964	GAGAAAGCAGAGGCAATGAT	0	0	0	3.3195	23.1328	30.7054	0	0	4.14938	0	0	0	0	0	0	0	0	0	0	0
NM_147196_2(TMIE)c_92AG(p_Glu31Gly)	Validation/Test	3129	CCTCACCCCCACCAGCTGCC	0	0	0	0	29.8178	0	0	0	0	0	0	0	0	0	0	0	0	0	0	0
NM_148897_2(SDR9C7)c_658CT(p_Arg220Ter)	Validation/Test	7721	CCACAGCCAGTCAGGCAGCC	0	0	0.621681	0	25.9811	0	0	0	0	0	0	0	0	0	0	0	0	0	0	0
NM_152296_4(ATP1A3)c_2771TC(p_Leu924Pro)	Validation/Test	2194	CATTTCTCAGGCTGCTAAGC	0	0	0	0	0	0	0	0	0	0	0	0	0	0	0	0	0	0	0	0
NM_152296_4(ATP1A3)c_2839GA(p_Gly947Arg)	Validation/Test	647	CTTTTCTATGATCTCTTTAA	0	0	0	0	0	0	0	10.6646	0	0	0	0	0	0	0	0	0	0	0	0.309119
NM_152296_4(ATP1A3)c_2840GA(p_Gly947Glu)	Validation/Test	239	CTTTTCTATGATCTCTTTAG	0	0	0	0	0	0	0	35.9833	0	0	0	0	0	0	0	0	0	0	0	0
NM_152393_3(KLHL40)c_602GA(p_Trp201Ter)	Validation/Test	2386	GTGATGCGGTAGGCGGGTAG	0	0	0	10.2682	0	0	0	0	0	0	0	0	0	0	0	0	0	0	0	0
NM_152419_2(HGSNAT)c_1843GA(p_Ala615Thr)	Validation/Test	438	CATCGTCACCACTGCCCTCT	0	0	0	0	0	0	0	0	0	0	0	0	0	0	0	0	0	0	0	0
NM_152419_2(HGSNAT)c_372-2AG	Validation/Test	1024	TATTCCAACCCACAAACATT	0	0	0	0	0	0	0	0	0	0	0	0	0	0	0	0	0	0	0	0
NM_152594_2(SPRED1)c_421CT(p_Gln141Ter)	Validation/Test	511	CCCATTGCTATTGAGAAAGC	0	0	0	0	0	0	0	0	0	0	0	0	0	0	0	0	0	0	0	0
NM_152594_2(SPRED1)c_52CT(p_Arg18Ter)	Validation/Test	1324	AGCCATGCTGGTACTATCTG	0	0	0	0	85.2719	0	0	0	0	0	0	0	0	0	0	0	0	0	0	0
NM_152618_2(BBS12)c_1063CT(p_Arg355Ter)	Validation/Test	13567	TCAATGAGAACTATTCACAC	0	0	0.0147417	18.9578	0	0	0	0	0.0147417	2.10069	0	0	0	0	0	0	0.00737083	0	0	0
NM_152743_3(BRAT1)c_419TC(p_Leu140Pro)	Validation/Test	1005	CTGCGCTTCCCGGCCGACCA	0	0	0	0	0	0	0	0	0	0	0	0	0	0	0	0	0	0	0	0
NM_152743_3(BRAT1)c_964CT(p_Gln322Ter)	Validation/Test	1487	GGGCTAGAGAAGGACCTGGA	0	0	0	0	0	10.8944	0	0	0	0	0	0	0	0.134499	0	0	0	0	0	0
NM_152778_2(MFSD8)c_1444CT(p_Arg482Ter)	Validation/Test	4015	ACCAGGCTGAATGCCCATCA	0.0249066	0	0	5.40473	0	0	0	0	0	3.16314	0.348692	0	0	0	0	0	0	0	0	0
NM_152778_2(MFSD8)c_416GA(p_Arg139His)	Validation/Test	1418	GCTCATGGATTGTTGGGAAT	0	0	0	0	6.48801	0	0	0	0	0	0	0	0	0	0	0	0	0	0	0
NM_152778_2(MFSD8)c_599GA(p_Trp200Ter)	Validation/Test	1793	TGGAGAAAAAGGTGTGACAT	0	0	0	0.0557724	0	0	0	18.5722	0	0.501952	0	0	0	0	0	0	0	0	0	0
NM_153033_4(KCTD7)c_631CT(p_Arg211Ter)	Validation/Test	7053	AATCACAGGGAGTTGAGGAG	0	0	0	0	2.08422	0	27.2792	0	0	0	0.0425351	0	0	0	0	0.0141784	0	0	0	0
NM_153426_2(PITX2)c_344GA(p_Arg115His)	Validation/Test	1544	CACACGAAGAAATCGCTGTG	0	0	0	0	0	0	0	0	0	0	0	0	0	0	0	0	0	0	0	0
NM_153427_2(PITX2)c_191CT(p_Pro64Leu)	Validation/Test	1869	TGTCCAGGTAGCGGTTCCTC	0	0	0	0	0	0	0	0	0	4.6549	0	0	0	0	0	0	0	0	0	0
NM_153461_3(IL17RC)c_1132CT(p_Arg378Ter)	Validation/Test	703	GGTCAGCAGTTACAGTCGGG	0	0	0	0	18.0654	0	0	9.95733	0	0	0	0	0	0	0	0	0	0	0	0
NM_153717_2(EVC)c_2236CT(p_Gln746Ter)	Validation/Test	8434	CACCAGCAGCGCCTACCCAA	0	0.0237135	0	0	0.0237135	0	0	5.01541	0	0	0	0	0	0	0	0	0	0	0.0237135	0.0118568
NM_170665_3(ATP2A2)c_2300AG(p_Asn767Ser)	Validation/Test	1281	CCACAAACTGAGGATCCGCA	0	0	9.21155	0	8.66511	0	0	0	0	0	0	0	0	0	0	0	0	0	0	0.078064
NM_170707_2(LMNA)c_1540TC(p_Trp514Arg)	Validation/Test	843	GCGGAAGGCACAGAACACCT	0	0	0	0	46.7378	0	0	0	0	0.237248	0	3.55872	0	0	0	0	0	0	0	0
NM_170707_3(LMNA)c_1129CT(p_Arg377Cys)	Validation/Test	576	CCAAGAGCTTGCAGTAGGCG	0	0	0	0	0	6.59722	0	0	0	0	0	0	0	0	0	0	0	0	0	0
NM_170707_3(LMNA)c_1146CT(p_Gly382=)	Validation/Test	2809	CCTCACCCTCCAAGAGCTTG	0	0	0	0	41.189	0	0	0	0	0	0	0	0	0	0	0	0	0	0	0
NM_170707_3(LMNA)c_1477CT(p_Gln493Ter)	Validation/Test	1616	CACCACCTACCCAGCCTTCA	0	0	0	0	4.33168	0	0	0	0.0618812	0	0	0	0.0618812	0	0	0	0	0	0	0
NM_170707_3(LMNA)c_1494GA(p_Trp498Ter)	Validation/Test	6274	GATCTGAGCTGCAGGAGCTG	0	0.0159388	0	0	0	0	4.41505	0	0	0	0	0	0.0159388	0	0	1.11572	0	0	0	0
NM_170707_3(LMNA)c_16CT(p_Gln6Ter)	Validation/Test	5756	CCGCTAGGACGGGGTCTCCA	0	0	0	0	0	9.22516	0	0	0.0173732	0	0	0	0	0	0	0	0	0	0	0.0173732
NM_170707_3(LMNA)c_244GA(p_Glu82Lys)	Validation/Test	2184	CGCCTACAAGGCCGAGCTCG	0	0	0	0	0	1.64835	0	51.7399	0	0	0	0	0	0	0	0	0	0	0	0
NM_170707_3(LMNA)c_29CT(p_Thr10Ile)	Validation/Test	3436	CGGATGGCGCGCCGCTGGGA	0	0	0	17.8405	0	0	0	0	0	0	0	0	0	0	0	0	0	0	0	0
NM_170707_3(LMNA)c_356+1GA	Validation/Test	2299	GCGCGATGAGTTCGCCCAGG	0	0	0	0	0	63.1144	0	0	0	0	0	0	0	0	0	0	0	0	0	0
NM_170707_3(LMNA)c_569GA(p_Arg190Gln)	Validation/Test	2509	GGCAGGTGGATGCTGAGAAC	0	0	0	6.4169	0	0	0	0	0	0	0	0	0	0	0	0	0	0	0	0
NM_170707_3(LMNA)c_607GA(p_Glu203Lys)	Validation/Test	700	GCAGACCATGAAGGAGAAAC	0	0	0	0	59.8571	0	0	0	0	0	0	0	0	0	0	0	0	0	0	0
NM_170784_2(MKKS)c_110AG(p_Tyr37Cys)	Validation/Test	211	ATCTGTAATCTAGCTGAAGA	0	0	0	0	0	0	100	0	0	0	0	0	0	0	0	0	0	0	0	0
NM_172079_2(CAMK2B)c_901AG(p_Lys301Glu)	Validation/Test	10575	CCTCACCTCGAGCTTTCTCC	0	0	0	0	89.6643	0	0	0	0	0	0	0	0	0	0	0	0	0	0	0
NM_172107_3(KCNQ2)c_1631+1GA	Validation/Test	7430	GACAGCCAACCTGGTGCTAA	0	1.66891	0	10.0808	0	0	0	0.013459	0	0	0	0	0	0	0	0	0	0	0.013459	0
NM_172107_3(KCNQ2)c_1AG(p_Met1Val)	Validation/Test	1555	GTCATCGAGGTTCTGCATGG	0	0	0	10.8682	0	0	0	0.192926	0	0	0	0	0	0	0	0	0.0643087	0	0	0
NM_172107_3(KCNQ2)c_319CT(p_Leu107Phe)	Validation/Test	1157	CTTATGGGTCTGGCAGGCTG	0	0	0	10.4581	0	0	0	0	0	0	0	0	0	0	0	0	0	0	0	0
NM_172107_3(KCNQ2)c_583TC(p_Ser195Pro)	Validation/Test	676	TCCCGCCCGGTGCTCACCTG	0	0	0	0	0	0	0	0	0	0	0	0	0	0	0	0	0	0	0	0
NM_172107_3(KCNQ2)c_593GA(p_Arg198Gln)	Validation/Test	1566	CAGAGTGAACCTGGTGCTCC	0	0	0	15.645	0	0	0	0.063857	0	0	0	0	0	0	0	0	0	0	0	0
NM_172107_3(KCNQ2)c_611AG(p_Gln204Arg)	Validation/Test	840	GCGGTCATCGAGGTTCTGCA	0	0	0	0	0	0	16.1905	0	0	0	0	0	0	0	0	0	0	0	0	0
NM_172107_3(KCNQ2)c_740CT(p_Ser247Leu)	Validation/Test	513	CGGAGAAGTAGAACAGAAAG	0	0	0	28.46	0	7.21248	0	0	0	0	0	0	0	0	0	0	0	0	0	0
NM_172107_3(KCNQ2)c_844GA(p_Asp282Asn)	Validation/Test	1447	CAGAGTCTCCCTGGTCCTGC	0	0	0	17.2771	0	0	0	0	0	0	0	0	0	0	0	0	0	0	0	0
NM_172107_3(KCNQ2)c_869GA(p_Gly290Asp)	Validation/Test	4536	GCTGATGCCCCTGGAGCTCC	0	0	0	0	11.8607	0	0	0	0	0	0	0	0	0	0	0	0	0	0	0
NM_172201_1(KCNE2)c_161TC(p_Met54Thr)	Validation/Test	9027	CCCCGACCGCGAAGATGGCT	0	0	0	0	0	42.2953	0	0	0	0	0	0	0	0	0	0	0	0	0	0
NM_172362_2(KCNH1)c_1070GA(p_Arg357Gln)	Validation/Test	997	TTGTCCAGCTGCTCCGTCTT	0	0	0	0	0	0	0	0	0	0	0	0	0	0	0	0	0	0	0	0
NM_173076_2(ABCA12)c_3889CT(p_Arg1297Ter)	Validation/Test	2295	AATCACTCCTTCCAATAGGA	0	0	0	0	22.3529	0	0	0	0	0	0	0	0	0	0	0	0	0	0	0.043573
NM_173076_2(ABCA12)c_5231GA(p_Trp1744Ter)	Validation/Test	2693	CACACCCGCAGGAACTAGAA	0	0	0	31.0063	0	0	0	0	0	0	0	0	0	0.0371333	0	0	0	0	0	0
NM_174878_2(CLRN1)c_619CT(p_Arg207Ter)	Validation/Test	3390	GAAATCCAGCAAGTCATATT	0	0	0	35.3982	0	0	0	0.176991	0	0	0	0	0	0	0	0	0	0	0	0
NM_174917_4(ACSF3)c_1672CT(p_Arg558Trp)	Validation/Test	5550	CCAGTCCAGGATGTATAAGC	0	0	0.612613	0	0	0	0	5.45946	0	0	1.53153	0	0	0	19.2432	0	0	0.018018	0	0
NM_174936_3(PCSK9)c_1274AG(p_Asn425Ser)	Validation/Test	445	GGCCTCACTGATGACATCTT	0	0	0	0	0	0	4.7191	0	0	0	0	0	0	0	0	0	0	0	0	0
NM_174936_3(PCSK9)c_1486CT(p_Arg496Trp)	Validation/Test	7691	GCCCCACCGCTTCCCACTCC	0	0	0	0	0	40.3459	0	0	0	0	0	0	0	0	0	0	0	0	0	0
NM_174936_3(PCSK9)c_212CT(p_Pro71Leu)	Validation/Test	640	CAGGCAACCTCCACAGATCC	0	0	0	0	0	0	0	0	0	0	0	0	0	0	0	0	0	0	0	0
NM_174936_3(PCSK9)c_644GA(p_Arg215His)	Validation/Test	1923	CGGGACCCACTTCCACAGAC	0	0	0	0	5.51222	0	0	0	4.57618	0	0	0	0	0	0	0	0	0	0	0
NM_174936_3(PCSK9)c_94GA(p_Glu32Lys)	Validation/Test	1009	CGTGCGCAGAAGGACGAGGA	0	0	0	0	0	0	0	62.3389	0	0	0	0	0	0	0	0	0	0	0	0.198216
NM_175614_4(NDUFA11)c_314-2AG	Validation/Test	602	GTGACCCACCGTTCCTCTCC	0	0	0	0	0	0	0	0	0	0	0	0	0	0	0	0	0	0	0	0
NM_175629_2(DNMT3A)c_2312GA(p_Arg771Gln)	Validation/Test	2125	GGACATCTCGCAATTTCTCG	0	0	0	0	11.8588	0	0	0	0	0	0	0	0	0	0	0	0	0	0	0
NM_177438_2(DICER1)c_1630CT(p_Arg544Ter)	Validation/Test	2989	GTCAGAACTGCCAATAGAAA	0	0	0	0.133824	0	25.0251	11.2747	0	0	0	0	0	0	0	0	0	0	0	0	0
NM_177438_2(DICER1)c_1966CT(p_R656*)	Validation/Test	744	GGGTTTACCACAACGGCTCA	0	0	0	0	0	0	29.4355	0	0	0	0	0	0	0	0	0	0	0	0	0
NM_177438_2(DICER1)c_2233CT(p_Arg745Ter)	Validation/Test	4328	CCAGTCTCATAGGGTTTCAC	0	0	5.03697	0	0	0	0	0	1.38632	0	0.554529	0	0	0	0	0	0	0	0	0
NM_177438_2(DICER1)c_2830CT(p_Arg944Ter)	Validation/Test	2640	TGCTAGATCTGCGTGGCCAC	0	0	0	0	88.1061	0	0	0	0	0	0	0	0	0	0	0	0	0	0	0
NM_178012_4(TUBB2B)c_350TC(p_Leu117Pro)	Validation/Test	2566	GGTCCCGGATGTGGTGAGGA	0	0	0	0	0	0	0	0	7.32658	0	0	0	0	0	0	0	0.116913	0	0	0.0389712
NM_178151_2(DCX)c_130CT(p_Gln44Ter)	Validation/Test	2977	CACCTAGTCGGCGATGTGCT	0	0.0335909	0	0	0	22.6738	0	0	0	0	0	0	0	0	0	0	0	0	0	0
NM_178151_2(DCX)c_451AG(p_Lys151Glu)	Validation/Test	697	TTTTTGGGGTTTTACCCACA	0	0	0	0	0	0	0	0	0	0	0	0	0	0	0	0	0	0	0	0
NM_178151_2(DCX)c_55CT(p_Arg19Ter)	Validation/Test	826	GGCAGCTCAAGCCTCTTCTG	0	0	0	1.08959	0	0	0	0	6.41646	0	0	0	0	0	0	0	0	0	0	0
NM_178151_2(DCX)c_683TC(p_Leu228Pro)	Validation/Test	781	CATCACTGGCCGCACACTGG	0	12.9321	0	0	33.1626	0	0	0	0	0	0	0	0	0	0	0	0	0	0	0
[truncated: 8,788 more rows]

## Sheet: ABEmax_proportions
ID	Counts	Reference	Outcome	Proportion	Purpose
CTRL_genomic_NM_000044_4(AR)c_1822CT(p_Arg608Ter)	4704	ACTGAAGATCAGCATGTGTC	ACTGAAGATCAGCATGTGTC	0.865434	Validation/Test
CTRL_genomic_NM_000044_4(AR)c_1822CT(p_Arg608Ter)	4704	ACTGAAGATCAGCATGTGTC	ACTGAAGGTCAGCATGTGTC	0.047619	Validation/Test
CTRL_genomic_NM_000044_4(AR)c_1822CT(p_Arg608Ter)	4704	ACTGAAGATCAGCATGTGTC	ACTGGAGATCAGCATGTGTC	0.0465561	Validation/Test
CTRL_genomic_NM_000044_4(AR)c_1822CT(p_Arg608Ter)	4704	ACTGAAGATCAGCATGTGTC	ACTGAGGATCAGCATGTGTC	0.0401786	Validation/Test
CTRL_genomic_NM_000044_4(AR)c_1822CT(p_Arg608Ter)	4704	ACTGAAGATCAGCATGTGTC	ACTGAAGATCGGCATGTGTC	0.000212585	Validation/Test
CTRL_genomic_NM_000059_3(BRCA2)c_6298CT(p_Gln2100Ter)	4683	ACTGCCACCTTCAGGGCCTC	ACTGCCACCTTCAGGGCCTC	0.927397	Validation/Test
CTRL_genomic_NM_000059_3(BRCA2)c_6298CT(p_Gln2100Ter)	4683	ACTGCCACCTTCAGGGCCTC	ACTGCCGCCTTCAGGGCCTC	0.0708947	Validation/Test
CTRL_genomic_NM_000059_3(BRCA2)c_6298CT(p_Gln2100Ter)	4683	ACTGCCACCTTCAGGGCCTC	GCTGCCACCTTCAGGGCCTC	0.00149477	Validation/Test
CTRL_genomic_NM_000059_3(BRCA2)c_6298CT(p_Gln2100Ter)	4683	ACTGCCACCTTCAGGGCCTC	ACTGCCACCTTCGGGGCCTC	0.000213538	Validation/Test
CTRL_genomic_NM_000077_4(CDKN2A)c_172CT(p_Arg58Ter)	8497	AAGCAGCAGCTCCGCCACTC	AAGCAGCAGCTCCGCCACTC	0.664352	Validation/Test
CTRL_genomic_NM_000077_4(CDKN2A)c_172CT(p_Arg58Ter)	8497	AAGCAGCAGCTCCGCCACTC	AAGCGGCAGCTCCGCCACTC	0.237849	Validation/Test
CTRL_genomic_NM_000077_4(CDKN2A)c_172CT(p_Arg58Ter)	8497	AAGCAGCAGCTCCGCCACTC	AAGCAGCGGCTCCGCCACTC	0.09674	Validation/Test
CTRL_genomic_NM_000077_4(CDKN2A)c_172CT(p_Arg58Ter)	8497	AAGCAGCAGCTCCGCCACTC	AGGCAGCAGCTCCGCCACTC	0.0010592	Validation/Test
CTRL_genomic_NM_000090_3(COL3A1)c_1970GA(p_Gly657Glu)	490	AGGAGAAAATGGAAAACCTG	AGGAGAAAATGGAAAACCTG	0.887755	Validation/Test
CTRL_genomic_NM_000090_3(COL3A1)c_1970GA(p_Gly657Glu)	490	AGGAGAAAATGGAAAACCTG	AGGAGGAAATGGAAAACCTG	0.0632653	Validation/Test
CTRL_genomic_NM_000090_3(COL3A1)c_1970GA(p_Gly657Glu)	490	AGGAGAAAATGGAAAACCTG	AGGAGAAAGTGGAAAACCTG	0.0326531	Validation/Test
CTRL_genomic_NM_000090_3(COL3A1)c_1970GA(p_Gly657Glu)	490	AGGAGAAAATGGAAAACCTG	AGGGGAAAATGGAAAACCTG	0.0163265	Validation/Test
CTRL_genomic_NM_000179_2(MSH6)c_1883GA(p_Trp628Ter)	1013	AATACCCGGCTCCCAGTTTT	AATACCCGGCTCCCAGTTTT	0.872655	Validation/Test
CTRL_genomic_NM_000179_2(MSH6)c_1883GA(p_Trp628Ter)	1013	AATACCCGGCTCCCAGTTTT	AATGCCCGGCTCCCAGTTTT	0.127345	Validation/Test
CTRL_genomic_NM_000182_4(HADHA)c_1132CT(p_Gln378Ter)	11485	ACCCTTATCCACGGAGACTT	ACCCTTGTCCACGGAGACTT	0.914933	Validation/Test
CTRL_genomic_NM_000182_4(HADHA)c_1132CT(p_Gln378Ter)	11485	ACCCTTATCCACGGAGACTT	ACCCTTATCCACGGAGACTT	0.0850675	Validation/Test
CTRL_genomic_NM_000214_3(JAG1)c_148CT(p_Gln50Ter)	359	ATGAGCAGCAGCTGGACTCT	ATGAGCAGCAGCTGGACTCT	0.913649	Validation/Test
CTRL_genomic_NM_000214_3(JAG1)c_148CT(p_Gln50Ter)	359	ATGAGCAGCAGCTGGACTCT	ATGGGCAGCAGCTGGACTCT	0.0696379	Validation/Test
CTRL_genomic_NM_000214_3(JAG1)c_148CT(p_Gln50Ter)	359	ATGAGCAGCAGCTGGACTCT	ATGAGCGGCAGCTGGACTCT	0.0167131	Validation/Test
CTRL_genomic_NM_000251_2(MSH2)c_2074GA(p_Gly692Arg)	3445	AAGTACTCATGGCCCAAATT	AAGTGCTCATGGCCCAAATT	0.559942	Validation/Test
CTRL_genomic_NM_000251_2(MSH2)c_2074GA(p_Gly692Arg)	3445	AAGTACTCATGGCCCAAATT	AAGTACTCATGGCCCAAATT	0.439187	Validation/Test
CTRL_genomic_NM_000251_2(MSH2)c_2074GA(p_Gly692Arg)	3445	AAGTACTCATGGCCCAAATT	GAGTACTCATGGCCCAAATT	0.000290276	Validation/Test
CTRL_genomic_NM_000251_2(MSH2)c_2074GA(p_Gly692Arg)	3445	AAGTACTCATGGCCCAAATT	AGGTACTCATGGCCCAAATT	0.000290276	Validation/Test
CTRL_genomic_NM_000251_2(MSH2)c_2074GA(p_Gly692Arg)	3445	AAGTACTCATGGCCCAAATT	AAGTACTCATGGCCCAAGTT	0.000290276	Validation/Test
CTRL_genomic_NM_000251_2(MSH2)c_2291GA(p_Trp764Ter)	619	AGATGGATTTGGGTTAGCAT	AGATGGATTTGGGTTAGCAT	0.862682	Validation/Test
CTRL_genomic_NM_000251_2(MSH2)c_2291GA(p_Trp764Ter)	619	AGATGGATTTGGGTTAGCAT	AGATGGGTTTGGGTTAGCAT	0.137318	Validation/Test
CTRL_genomic_NM_000430_3(PAFAH1B1)c_1111CT(p_Arg371Ter)	4981	ATAGTGACTGTGCAAGTTCC	ATAGTGGCTGTGCAAGTTCC	0.682393	Validation/Test
CTRL_genomic_NM_000430_3(PAFAH1B1)c_1111CT(p_Arg371Ter)	4981	ATAGTGACTGTGCAAGTTCC	ATAGTGACTGTGCAAGTTCC	0.312588	Validation/Test
CTRL_genomic_NM_000430_3(PAFAH1B1)c_1111CT(p_Arg371Ter)	4981	ATAGTGACTGTGCAAGTTCC	ATGGTGACTGTGCAAGTTCC	0.00501907	Validation/Test
CTRL_genomic_NM_000495_4(COL4A5)c_1472GA(p_Gly491Glu)	1863	AGGCTGCCAGGACTTTGGCT	AGGCTGCCAGGACTTTGGCT	0.870102	Validation/Test
CTRL_genomic_NM_000495_4(COL4A5)c_1472GA(p_Gly491Glu)	1863	AGGCTGCCAGGACTTTGGCT	AGGCTGCCGGGACTTTGGCT	0.129361	Validation/Test
CTRL_genomic_NM_000495_4(COL4A5)c_1472GA(p_Gly491Glu)	1863	AGGCTGCCAGGACTTTGGCT	GGGCTGCCAGGACTTTGGCT	0.000536769	Validation/Test
CTRL_genomic_NM_001080463_1(DYNC2H1)c_11284AG(p_Met3762Val)	6316	ACATAAGACCGCACAGCTCC	ACATAAGACCGCACAGCTCC	0.889012	Validation/Test
CTRL_genomic_NM_001080463_1(DYNC2H1)c_11284AG(p_Met3762Val)	6316	ACATAAGACCGCACAGCTCC	ACATGAGACCGCACAGCTCC	0.108771	Validation/Test
CTRL_genomic_NM_001080463_1(DYNC2H1)c_11284AG(p_Met3762Val)	6316	ACATAAGACCGCACAGCTCC	ACATAGGACCGCACAGCTCC	0.00189994	Validation/Test
CTRL_genomic_NM_001080463_1(DYNC2H1)c_11284AG(p_Met3762Val)	6316	ACATAAGACCGCACAGCTCC	GCATAAGACCGCACAGCTCC	0.000158328	Validation/Test
CTRL_genomic_NM_001080463_1(DYNC2H1)c_11284AG(p_Met3762Val)	6316	ACATAAGACCGCACAGCTCC	ACATAAGGCCGCACAGCTCC	0.000158328	Validation/Test
CTRL_genomic_NM_001128425_1(MUTYH)c_1214CT(p_Pro405Leu)	1937	AGGGCTCCCAGGTCACGGAC	AGGGCTCCCAGGTCACGGAC	0.785235	Validation/Test
CTRL_genomic_NM_001128425_1(MUTYH)c_1214CT(p_Pro405Leu)	1937	AGGGCTCCCAGGTCACGGAC	AGGGCTCCCGGGTCACGGAC	0.214249	Validation/Test
CTRL_genomic_NM_001128425_1(MUTYH)c_1214CT(p_Pro405Leu)	1937	AGGGCTCCCAGGTCACGGAC	AGGGCTCCCAGGTCACGGGC	0.000516262	Validation/Test
CTRL_genomic_NM_001848_2(COL6A1)c_1002+1GA	695	AGACGGAACCCTGGATATCT	AGACGGAACCCTGGATATCT	0.6	Validation/Test
CTRL_genomic_NM_001848_2(COL6A1)c_1002+1GA	695	AGACGGAACCCTGGATATCT	AGACGGAGCCCTGGATATCT	0.398561	Validation/Test
CTRL_genomic_NM_001848_2(COL6A1)c_1002+1GA	695	AGACGGAACCCTGGATATCT	AGACGGGACCCTGGATATCT	0.00143885	Validation/Test
CTRL_genomic_NM_001848_2(COL6A1)c_362AG(p_Lys121Arg)	1597	ACACACATCTGCCCAATTGC	ACACACATCTGCCCAATTGC	0.921728	Validation/Test
CTRL_genomic_NM_001848_2(COL6A1)c_362AG(p_Lys121Arg)	1597	ACACACATCTGCCCAATTGC	ACGCACATCTGCCCAATTGC	0.0738885	Validation/Test
CTRL_genomic_NM_001848_2(COL6A1)c_362AG(p_Lys121Arg)	1597	ACACACATCTGCCCAATTGC	ACACACGTCTGCCCAATTGC	0.00187852	Validation/Test
CTRL_genomic_NM_001848_2(COL6A1)c_362AG(p_Lys121Arg)	1597	ACACACATCTGCCCAATTGC	ACACGCATCTGCCCAATTGC	0.00187852	Validation/Test
CTRL_genomic_NM_001848_2(COL6A1)c_362AG(p_Lys121Arg)	1597	ACACACATCTGCCCAATTGC	ACACACATCTGCCCGATTGC	0.000626174	Validation/Test
CTRL_genomic_NM_004092_3(ECHS1)c_5CT(p_Ala2Val)	2601	AAGCCATGCTTCCGTCTTCT	AAGCCATGCTTCCGTCTTCT	0.853133	Validation/Test
CTRL_genomic_NM_004092_3(ECHS1)c_5CT(p_Ala2Val)	2601	AAGCCATGCTTCCGTCTTCT	AAGCCGTGCTTCCGTCTTCT	0.146098	Validation/Test
CTRL_genomic_NM_004092_3(ECHS1)c_5CT(p_Ala2Val)	2601	AAGCCATGCTTCCGTCTTCT	AGGCCATGCTTCCGTCTTCT	0.000768935	Validation/Test
CTRL_genomic_NM_004333_5(BRAF)c_770AG(p_Gln257Arg)	765	ATGTTTGACAGCGGAAACCC	ATGTTTGACAGCGGAAACCC	0.688889	Validation/Test
CTRL_genomic_NM_004333_5(BRAF)c_770AG(p_Gln257Arg)	765	ATGTTTGACAGCGGAAACCC	ATGTTTGGCAGCGGAAACCC	0.236601	Validation/Test
CTRL_genomic_NM_004333_5(BRAF)c_770AG(p_Gln257Arg)	765	ATGTTTGACAGCGGAAACCC	ATGTTTGACGGCGGAAACCC	0.0745098	Validation/Test
CTRL_genomic_NM_004992_3(MECP2)c_622CT(p_Gln208Ter)	1366	AGGAGCTGCCCCGCTGCTTC	AGGAGCTGCCCCGCTGCTTC	0.768668	Validation/Test
CTRL_genomic_NM_004992_3(MECP2)c_622CT(p_Gln208Ter)	1366	AGGAGCTGCCCCGCTGCTTC	AGGGGCTGCCCCGCTGCTTC	0.231332	Validation/Test
CTRL_genomic_NM_006516_3(SLC2A1)c_844CT(p_Gln282Ter)	3708	ATTGATGCCAGACAGCTGCT	ATTGATGCCAGACAGCTGCT	0.926645	Validation/Test
CTRL_genomic_NM_006516_3(SLC2A1)c_844CT(p_Gln282Ter)	3708	ATTGATGCCAGACAGCTGCT	ATTGGTGCCAGACAGCTGCT	0.0609493	Validation/Test
CTRL_genomic_NM_006516_3(SLC2A1)c_844CT(p_Gln282Ter)	3708	ATTGATGCCAGACAGCTGCT	ATTGATGCCGGACAGCTGCT	0.0121359	Validation/Test
CTRL_genomic_NM_006516_3(SLC2A1)c_844CT(p_Gln282Ter)	3708	ATTGATGCCAGACAGCTGCT	GTTGATGCCAGACAGCTGCT	0.000269687	Validation/Test
CTRL_genomic_NM_006915_2(RP2)c_353GA(p_Arg118His)	1574	ACTCAGTGGCCGCCTCTACT	ACTCAGTGGCCGCCTCTACT	0.949809	Validation/Test
CTRL_genomic_NM_006915_2(RP2)c_353GA(p_Arg118His)	1574	ACTCAGTGGCCGCCTCTACT	ACTCGGTGGCCGCCTCTACT	0.0501906	Validation/Test
CTRL_genomic_NM_017890_4(VPS13B)c_9491GA(p_Trp3164Ter)	4695	ATCCAGCTCCCTTCCTTGCT	ATCCAGCTCCCTTCCTTGCT	0.942705	Validation/Test
CTRL_genomic_NM_017890_4(VPS13B)c_9491GA(p_Trp3164Ter)	4695	ATCCAGCTCCCTTCCTTGCT	ATCCGGCTCCCTTCCTTGCT	0.057295	Validation/Test
CTRL_genomic_NM_018684_3(ZC4H2)c_148CT(p_Gln50Ter)	3307	ATCCAGGGACTCCTTAGCCC	ATCCAGGGACTCCTTAGCCC	0.497127	Validation/Test
CTRL_genomic_NM_018684_3(ZC4H2)c_148CT(p_Gln50Ter)	3307	ATCCAGGGACTCCTTAGCCC	ATCCGGGGACTCCTTAGCCC	0.496523	Validation/Test
CTRL_genomic_NM_018684_3(ZC4H2)c_148CT(p_Gln50Ter)	3307	ATCCAGGGACTCCTTAGCCC	ATCCAGGGGCTCCTTAGCCC	0.00604778	Validation/Test
CTRL_genomic_NM_018684_3(ZC4H2)c_148CT(p_Gln50Ter)	3307	ATCCAGGGACTCCTTAGCCC	GTCCAGGGACTCCTTAGCCC	0.000302389	Validation/Test
CTRL_genomic_NM_024426_4(WT1)c_1432+4CT	6649	ACTGACCAGTCCCAGAGCTC	ACTGACCAGTCCCAGAGCTC	0.896977	Validation/Test
CTRL_genomic_NM_024426_4(WT1)c_1432+4CT	6649	ACTGACCAGTCCCAGAGCTC	ACTGGCCAGTCCCAGAGCTC	0.102722	Validation/Test
CTRL_genomic_NM_024426_4(WT1)c_1432+4CT	6649	ACTGACCAGTCCCAGAGCTC	ACTGACCAGTCCCGGAGCTC	0.000150399	Validation/Test
CTRL_genomic_NM_024426_4(WT1)c_1432+4CT	6649	ACTGACCAGTCCCAGAGCTC	ACTGACCAGTCCCAGGGCTC	0.000150399	Validation/Test
CTRL_genomic_NM_032043_2(BRIP1)c_484CT(p_Arg162Ter)	1796	ATGGATGAGGAGCGGGCATC	ATGGATGAGGAGCGGGCATC	0.657572	Validation/Test
CTRL_genomic_NM_032043_2(BRIP1)c_484CT(p_Arg162Ter)	1796	ATGGATGAGGAGCGGGCATC	ATGGGTGAGGAGCGGGCATC	0.341871	Validation/Test
CTRL_genomic_NM_032043_2(BRIP1)c_484CT(p_Arg162Ter)	1796	ATGGATGAGGAGCGGGCATC	ATGGATGGGGAGCGGGCATC	0.000556793	Validation/Test
CTRL_genomic_NM_174917_4(ACSF3)c_1405CT(p_Arg469Ter)	1700	AGCTGATGGGTTGGTGCCTC	AGCTGATGGGTTGGTGCCTC	0.535882	Validation/Test
CTRL_genomic_NM_174917_4(ACSF3)c_1405CT(p_Arg469Ter)	1700	AGCTGATGGGTTGGTGCCTC	AGCTGGTGGGTTGGTGCCTC	0.464118	Validation/Test
CTRL_HEKsiteNO2	137	GAGTATGAGGCATAGACTGC	GAGTATGAGGCATAGACTGC	0.744526	Validation/Test
CTRL_HEKsiteNO2	137	GAGTATGAGGCATAGACTGC	GAGTATGAGGCATGGACTGC	0.255474	Validation/Test
CTRL_HEKsiteNO8	932	GTAAACAAAGCATAGACTGA	GTAAGCAAAGCATAGACTGA	0.780043	Validation/Test
CTRL_HEKsiteNO8	932	GTAAACAAAGCATAGACTGA	GTAAACAAAGCATAGACTGA	0.219957	Validation/Test
CTRL_HEKsiteNO9	1968	GAAGACCAAGGATAGACTGC	GAAGGCCAAGGATAGACTGC	0.707317	Validation/Test
CTRL_HEKsiteNO9	1968	GAAGACCAAGGATAGACTGC	GAAGACCAAGGATAGACTGC	0.292683	Validation/Test
NM_000016_5(ACADM)c_583GA(p_Gly195Arg)	1148	CCAACAGAGGAAAAGCTAAT	CCAACAGAGGAAAAGCTAAT	0.831882	Validation/Test
NM_000016_5(ACADM)c_583GA(p_Gly195Arg)	1148	CCAACAGAGGAAAAGCTAAT	CCAACGGAGGAAAAGCTAAT	0.168118	Validation/Test
NM_000017_3(ACADS)c_136CT(p_Arg46Trp)	10289	GCCAGAGCCCACGTCTTATG	GCCAGAGCCCACGTCTTATG	0.904655	Validation/Test
NM_000017_3(ACADS)c_136CT(p_Arg46Trp)	10289	GCCAGAGCCCACGTCTTATG	GCCAGGGCCCACGTCTTATG	0.094567	Validation/Test
NM_000017_3(ACADS)c_136CT(p_Arg46Trp)	10289	GCCAGAGCCCACGTCTTATG	GCCAGAGCCCGCGTCTTATG	0.000291574	Validation/Test
NM_000017_3(ACADS)c_136CT(p_Arg46Trp)	10289	GCCAGAGCCCACGTCTTATG	GCCAGAGCCCACGTCTTGTG	0.000291574	Validation/Test
NM_000017_3(ACADS)c_136CT(p_Arg46Trp)	10289	GCCAGAGCCCACGTCTTATG	GCCGGAGCCCACGTCTTATG	0.000194382	Validation/Test
NM_000017_3(ACADS)c_268GA(p_Gly90Ser)	4460	GCATCAGAACAAAGACCTAA	GCATCAGAACAAAGACCTAA	0.897758	Validation/Test
NM_000017_3(ACADS)c_268GA(p_Gly90Ser)	4460	GCATCAGAACAAAGACCTAA	GCATCGGAACAAAGACCTAA	0.10157	Validation/Test
NM_000017_3(ACADS)c_268GA(p_Gly90Ser)	4460	GCATCAGAACAAAGACCTAA	GCATCAGAACAAAGACCTGA	0.000224215	Validation/Test
NM_000017_3(ACADS)c_268GA(p_Gly90Ser)	4460	GCATCAGAACAAAGACCTAA	GCATCAGAACAAGGACCTAA	0.000224215	Validation/Test
NM_000017_3(ACADS)c_268GA(p_Gly90Ser)	4460	GCATCAGAACAAAGACCTAA	GCATCAGAACAAAGACCTAG	0.000224215	Validation/Test
NM_000018_3(ACADVL)c_1246GA(p_Ala416Thr)	2438	CCCCAGGAGTGAGCCATGGA	CCCCAGGAGTGAGCCATGGA	0.90525	Validation/Test
NM_000018_3(ACADVL)c_1246GA(p_Ala416Thr)	2438	CCCCAGGAGTGAGCCATGGA	CCCCGGGAGTGAGCCATGGA	0.0939295	Validation/Test
NM_000018_3(ACADVL)c_1246GA(p_Ala416Thr)	2438	CCCCAGGAGTGAGCCATGGA	CCCCAGGAGTGGGCCATGGA	0.000820345	Validation/Test
NM_000018_3(ACADVL)c_1406GA(p_Arg469Gln)	6609	TGCCTTGACCCGACACCGGA	TGCCTTGACCCGACACCGGA	0.712816	Validation/Test
NM_000018_3(ACADVL)c_1406GA(p_Arg469Gln)	6609	TGCCTTGACCCGACACCGGA	TGCCTTGGCCCGACACCGGA	0.286882	Validation/Test
NM_000018_3(ACADVL)c_1406GA(p_Arg469Gln)	6609	TGCCTTGACCCGACACCGGA	TGCCTTGACCCGACACCGGG	0.000302618	Validation/Test
NM_000018_3(ACADVL)c_637GA(p_Ala213Thr)	15831	ACGAGCTGATAGTGCACCGC	ACGAGCTGATAGTGCACCGC	0.806329	Validation/Test
NM_000018_3(ACADVL)c_637GA(p_Ala213Thr)	15831	ACGAGCTGATAGTGCACCGC	ACGAGCTGGTAGTGCACCGC	0.0728318	Validation/Test
NM_000018_3(ACADVL)c_637GA(p_Ala213Thr)	15831	ACGAGCTGATAGTGCACCGC	ACGAGCTGATGGTGCACCGC	0.0610827	Validation/Test
NM_000018_3(ACADVL)c_637GA(p_Ala213Thr)	15831	ACGAGCTGATAGTGCACCGC	ACGGGCTGATAGTGCACCGC	0.0341735	Validation/Test
NM_000018_3(ACADVL)c_637GA(p_Ala213Thr)	15831	ACGAGCTGATAGTGCACCGC	ACGAGCTGATAGTGCGCCGC	0.023056	Validation/Test
NM_000018_3(ACADVL)c_637GA(p_Ala213Thr)	15831	ACGAGCTGATAGTGCACCGC	GCGAGCTGATAGTGCACCGC	0.00252669	Validation/Test
NM_000018_4(ACADVL)c_1316GA(p_Gly439Asp)	1060	TGATATTTCTTGTTCAAGAC	TGATATTTCTTGTTCAAGAC	0.949057	Validation/Test
NM_000018_4(ACADVL)c_1316GA(p_Gly439Asp)	1060	TGATATTTCTTGTTCAAGAC	TGATGTTTCTTGTTCAAGAC	0.0509434	Validation/Test
NM_000018_4(ACADVL)c_520GA(p_Val174Met)	890	GGACCATGAGGATTAGCGGC	GGACCGTGAGGATTAGCGGC	0.614607	Validation/Test
NM_000018_4(ACADVL)c_520GA(p_Val174Met)	890	GGACCATGAGGATTAGCGGC	GGACCATGAGGATTAGCGGC	0.385393	Validation/Test
NM_000019_3(ACAT1)c_1160TC(p_Ile387Thr)	1933	CACGGCCTGAAGACTTCACG	CACGGCCTGAAGACTTCACG	0.898086	Validation/Test
NM_000019_3(ACAT1)c_1160TC(p_Ile387Thr)	1933	CACGGCCTGAAGACTTCACG	CACGGCCTGGAGACTTCACG	0.0838076	Validation/Test
NM_000019_3(ACAT1)c_1160TC(p_Ile387Thr)	1933	CACGGCCTGAAGACTTCACG	CGCGGCCTGAAGACTTCACG	0.0129333	Validation/Test
NM_000019_3(ACAT1)c_1160TC(p_Ile387Thr)	1933	CACGGCCTGAAGACTTCACG	CACGGCCTGAGGACTTCACG	0.00465598	Validation/Test
NM_000019_3(ACAT1)c_1160TC(p_Ile387Thr)	1933	CACGGCCTGAAGACTTCACG	CACGGCCTGAAGACTTCGCG	0.000517331	Validation/Test
NM_000020_2(ACVRL1)c_1120CT(p_Arg374Trp)	16698	CACACACAGGTAACGGCTAA	CACACACAGGTAACGGCTAA	0.879327	Validation/Test
NM_000020_2(ACVRL1)c_1120CT(p_Arg374Trp)	16698	CACACACAGGTAACGGCTAA	CACACGCAGGTAACGGCTAA	0.119595	Validation/Test
NM_000020_2(ACVRL1)c_1120CT(p_Arg374Trp)	16698	CACACACAGGTAACGGCTAA	CGCACACAGGTAACGGCTAA	0.000419212	Validation/Test
NM_000020_2(ACVRL1)c_1120CT(p_Arg374Trp)	16698	CACACACAGGTAACGGCTAA	CACACACGGGTAACGGCTAA	0.00023955	Validation/Test
NM_000020_2(ACVRL1)c_1120CT(p_Arg374Trp)	16698	CACACACAGGTAACGGCTAA	CACGCACAGGTAACGGCTAA	0.000119775	Validation/Test
NM_000020_2(ACVRL1)c_1120CT(p_Arg374Trp)	16698	CACACACAGGTAACGGCTAA	CACACACAGGTGACGGCTAA	0.000119775	Validation/Test
NM_000020_2(ACVRL1)c_1120CT(p_Arg374Trp)	16698	CACACACAGGTAACGGCTAA	CACACACAGGTAGCGGCTAA	0.000119775	Validation/Test
NM_000020_2(ACVRL1)c_1120CT(p_Arg374Trp)	16698	CACACACAGGTAACGGCTAA	CACACACAGGTAACGGCTAG	5.98874e-05	Validation/Test
NM_000020_2(ACVRL1)c_1135GA(p_Glu379Lys)	28871	GCGGCACCAGGTGCCAGGTG	GCGGCGCCAGGTGCCAGGTG	0.88653	Validation/Test
NM_000020_2(ACVRL1)c_1135GA(p_Glu379Lys)	28871	GCGGCACCAGGTGCCAGGTG	GCGGCACCAGGTGCCAGGTG	0.111773	Validation/Test
NM_000020_2(ACVRL1)c_1135GA(p_Glu379Lys)	28871	GCGGCACCAGGTGCCAGGTG	GCGGCACCGGGTGCCAGGTG	0.0016972	Validation/Test
NM_000020_2(ACVRL1)c_269GA(p_Cys90Tyr)	1552	GCTGGACCGCAAGCGCATCG	GCTGGGCCGCAAGCGCATCG	0.784149	Validation/Test
NM_000020_2(ACVRL1)c_269GA(p_Cys90Tyr)	1552	GCTGGACCGCAAGCGCATCG	GCTGGACCGCAAGCGCATCG	0.215851	Validation/Test
NM_000020_2(ACVRL1)c_822GA(p_Trp274Ter)	8682	TCTTCATCAATGCCACAGTA	TCTTCGTCAATGCCACAGTA	0.874568	Validation/Test
NM_000020_2(ACVRL1)c_822GA(p_Trp274Ter)	8682	TCTTCATCAATGCCACAGTA	TCTTCATCAATGCCACAGTA	0.125086	Validation/Test
NM_000020_2(ACVRL1)c_822GA(p_Trp274Ter)	8682	TCTTCATCAATGCCACAGTA	TCTTCATCAGTGCCACAGTA	0.000345543	Validation/Test
NM_000021_3(PSEN1)c_799CT(p_Pro267Ser)	493	GGTCATTGGCCCATATACTC	GGTCATTGGCCCATATACTC	0.926978	Validation/Test
NM_000021_3(PSEN1)c_799CT(p_Pro267Ser)	493	GGTCATTGGCCCATATACTC	GGTCGTTGGCCCATATACTC	0.0730223	Validation/Test
NM_000022_3(ADA)c_467GA(p_Arg156His)	2611	CCGGGCTAATGATGCCAATG	CCGGGCTAATGATGCCAATG	0.893144	Validation/Test
NM_000022_3(ADA)c_467GA(p_Arg156His)	2611	CCGGGCTAATGATGCCAATG	CCGGGCTGATGATGCCAATG	0.10609	Validation/Test
NM_000022_3(ADA)c_467GA(p_Arg156His)	2611	CCGGGCTAATGATGCCAATG	CCGGGCTAATGATGCCGATG	0.000382995	Validation/Test
NM_000022_3(ADA)c_467GA(p_Arg156His)	2611	CCGGGCTAATGATGCCAATG	CCGGGCTAATGGTGCCAATG	0.000382995	Validation/Test
NM_000026_2(ADSL)c_1342TC(p_Ser448Pro)	14236	TACCGGACCGACTCTGTCCT	TACCGGACCGACTCTGTCCT	0.573265	Validation/Test
NM_000026_2(ADSL)c_1342TC(p_Ser448Pro)	14236	TACCGGACCGACTCTGTCCT	TACCGGGCCGACTCTGTCCT	0.426033	Validation/Test
NM_000026_2(ADSL)c_1342TC(p_Ser448Pro)	14236	TACCGGACCGACTCTGTCCT	TACCGGACCGGCTCTGTCCT	0.000702445	Validation/Test
NM_000026_3(ADSL)c_1277GA(p_Arg426His)	10770	GCCCCCATGGCTCTTCGGGA	GCCCCCATGGCTCTTCGGGA	0.724698	Validation/Test
NM_000026_3(ADSL)c_1277GA(p_Arg426His)	10770	GCCCCCATGGCTCTTCGGGA	GCCCCCGTGGCTCTTCGGGA	0.275209	Validation/Test
NM_000026_3(ADSL)c_1277GA(p_Arg426His)	10770	GCCCCCATGGCTCTTCGGGA	GCCCCCATGGCTCTTCGGGG	9.28505e-05	Validation/Test
NM_000026_3(ADSL)c_550CT(p_Gln184Ter)	4285	TCCCCAGGTGTCCCTCAGGA	TCCCCAGGTGTCCCTCAGGA	0.697783	Validation/Test
NM_000026_3(ADSL)c_550CT(p_Gln184Ter)	4285	TCCCCAGGTGTCCCTCAGGA	TCCCCGGGTGTCCCTCAGGA	0.302217	Validation/Test
NM_000030_2(AGXT)c_130CT(p_Gln44Ter)	11350	CCCGATCATCTACAGCCCCC	CCCGATCATCTACAGCCCCC	0.583084	Validation/Test
NM_000030_2(AGXT)c_130CT(p_Gln44Ter)	11350	CCCGATCATCTACAGCCCCC	CCCGGTCATCTACAGCCCCC	0.416828	Validation/Test
NM_000030_2(AGXT)c_130CT(p_Gln44Ter)	11350	CCCGATCATCTACAGCCCCC	CCCGATCATCTGCAGCCCCC	8.81057e-05	Validation/Test
NM_000030_2(AGXT)c_508GA(p_Gly170Arg)	3257	GCTTCAGGGAACTCTGCCAC	GCTTCAGGGAACTCTGCCAC	0.657353	Validation/Test
NM_000030_2(AGXT)c_508GA(p_Gly170Arg)	3257	GCTTCAGGGAACTCTGCCAC	GCTTCGGGGAACTCTGCCAC	0.32054	Validation/Test
NM_000030_2(AGXT)c_508GA(p_Gly170Arg)	3257	GCTTCAGGGAACTCTGCCAC	GCTTCAGGGAGCTCTGCCAC	0.0187289	Validation/Test
NM_000030_2(AGXT)c_508GA(p_Gly170Arg)	3257	GCTTCAGGGAACTCTGCCAC	GCTTCAGGGGACTCTGCCAC	0.00337734	Validation/Test
NM_000030_2(AGXT)c_613TC(p_Ser205Pro)	13286	CCTGTACCCGGGCTCCCAGA	CCTGTGCCCGGGCTCCCAGA	0.770661	Validation/Test
NM_000030_2(AGXT)c_613TC(p_Ser205Pro)	13286	CCTGTACCCGGGCTCCCAGA	CCTGTACCCGGGCTCCCAGA	0.229339	Validation/Test
NM_000030_2(AGXT)c_697CT(p_Arg233Cys)	1666	GGAGAAGGGCTTCGTCTTGC	GGAGAAGGGCTTCGTCTTGC	0.55042	Validation/Test
NM_000030_2(AGXT)c_697CT(p_Arg233Cys)	1666	GGAGAAGGGCTTCGTCTTGC	GGAGAGGGGCTTCGTCTTGC	0.359544	Validation/Test
NM_000030_2(AGXT)c_697CT(p_Arg233Cys)	1666	GGAGAAGGGCTTCGTCTTGC	GGAGGAGGGCTTCGTCTTGC	0.0480192	Validation/Test
NM_000030_2(AGXT)c_697CT(p_Arg233Cys)	1666	GGAGAAGGGCTTCGTCTTGC	GGGGAAGGGCTTCGTCTTGC	0.0420168	Validation/Test
NM_000033_3(ABCD1)c_1628CT(p_Pro543Leu)	846	GAATGGTGGCCCTAGTGGAA	GAGTGGTGGCCCTAGTGGAA	0.585106	Validation/Test
NM_000033_3(ABCD1)c_1628CT(p_Pro543Leu)	846	GAATGGTGGCCCTAGTGGAA	GAATGGTGGCCCTAGTGGAA	0.41253	Validation/Test
NM_000033_3(ABCD1)c_1628CT(p_Pro543Leu)	846	GAATGGTGGCCCTAGTGGAA	GGATGGTGGCCCTAGTGGAA	0.00236407	Validation/Test
NM_000033_3(ABCD1)c_311GA(p_Arg104His)	3477	GCACCATAAGTCCCGAGGTC	GCACCATAAGTCCCGAGGTC	0.889848	Validation/Test
NM_000033_3(ABCD1)c_311GA(p_Arg104His)	3477	GCACCATAAGTCCCGAGGTC	GCACCGTAAGTCCCGAGGTC	0.104113	Validation/Test
NM_000033_3(ABCD1)c_311GA(p_Arg104His)	3477	GCACCATAAGTCCCGAGGTC	GCACCATGAGTCCCGAGGTC	0.00575209	Validation/Test
NM_000033_3(ABCD1)c_311GA(p_Arg104His)	3477	GCACCATAAGTCCCGAGGTC	GCGCCATAAGTCCCGAGGTC	0.000287604	Validation/Test
NM_000035_4(ALDOB)c_1027TC(p_Tyr343His)	573	AAAGGACAGCATGTTCACAC	AAAGGACAGCATGTTCACAC	0.490401	Validation/Test
NM_000035_4(ALDOB)c_1027TC(p_Tyr343His)	573	AAAGGACAGCATGTTCACAC	AAAGGGCAGCATGTTCACAC	0.342059	Validation/Test
NM_000035_4(ALDOB)c_1027TC(p_Tyr343His)	573	AAAGGACAGCATGTTCACAC	AAAGGACAGCGTGTTCACAC	0.167539	Validation/Test
NM_000036_2(AMPD1)c_1373GA(p_Arg458His)	3317	GAGCCCCACCTGTCCATCTA	GAGCCCCACCTGTCCATCTA	0.937896	Validation/Test
NM_000036_2(AMPD1)c_1373GA(p_Arg458His)	3317	GAGCCCCACCTGTCCATCTA	GAGCCCCGCCTGTCCATCTA	0.0621043	Validation/Test
NM_000038_5(APC)c_1234CT(p_Gln412Ter)	1572	GTATCTATTCCAAAAGATGA	GTATCTGTTCCAAAAGATGA	0.676209	Validation/Test
NM_000038_5(APC)c_1234CT(p_Gln412Ter)	1572	GTATCTATTCCAAAAGATGA	GTATCTATTCCAAAAGATGA	0.297074	Validation/Test
NM_000038_5(APC)c_1234CT(p_Gln412Ter)	1572	GTATCTATTCCAAAAGATGA	GTGTCTATTCCAAAAGATGA	0.0260814	Validation/Test
NM_000038_5(APC)c_1234CT(p_Gln412Ter)	1572	GTATCTATTCCAAAAGATGA	GTATCTATTCCAGAAGATGA	0.000636132	Validation/Test
NM_000038_5(APC)c_1873CT(p_Gln625Ter)	2015	CTAAAGTGTTTGTCTAGCTC	CTAAAGTGTTTGTCTAGCTC	0.863524	Validation/Test
NM_000038_5(APC)c_1873CT(p_Gln625Ter)	2015	CTAAAGTGTTTGTCTAGCTC	CTAAGGTGTTTGTCTAGCTC	0.13598	Validation/Test
NM_000038_5(APC)c_1873CT(p_Gln625Ter)	2015	CTAAAGTGTTTGTCTAGCTC	CTGAAGTGTTTGTCTAGCTC	0.000496278	Validation/Test
NM_000038_5(APC)c_2097GA(p_Trp699Ter)	288	GGAAGCATTATGAGACATGG	GGAAGCATTATGAGACATGG	0.850694	Validation/Test
NM_000038_5(APC)c_2097GA(p_Trp699Ter)	288	GGAAGCATTATGAGACATGG	GGAAGCATTGTGAGACATGG	0.149306	Validation/Test
NM_000038_5(APC)c_2626CT(p_Arg876Ter)	257	CCTCACTTTGAAGAAGTTCC	CCTCACTTTGAAGAAGTTCC	0.626459	Validation/Test
NM_000038_5(APC)c_2626CT(p_Arg876Ter)	257	CCTCACTTTGAAGAAGTTCC	CCTCGCTTTGAAGAAGTTCC	0.373541	Validation/Test
NM_000038_5(APC)c_2656CT(p_Gln886Ter)	1030	GGCAATCTAGGCTGCAGTGG	GGCAGTCTAGGCTGCAGTGG	0.450485	Validation/Test
NM_000038_5(APC)c_2656CT(p_Gln886Ter)	1030	GGCAATCTAGGCTGCAGTGG	GGCGATCTAGGCTGCAGTGG	0.438835	Validation/Test
NM_000038_5(APC)c_2656CT(p_Gln886Ter)	1030	GGCAATCTAGGCTGCAGTGG	GGCAATCTAGGCTGCAGTGG	0.11068	Validation/Test
NM_000038_5(APC)c_3682CT(p_Gln1228Ter)	4618	ATGGAGCTGATTCTACCTCT	ATGGAGCTGATTCTACCTCT	0.509095	Validation/Test
NM_000038_5(APC)c_3682CT(p_Gln1228Ter)	4618	ATGGAGCTGATTCTACCTCT	ATGGGGCTGATTCTACCTCT	0.48311	Validation/Test
NM_000038_5(APC)c_3682CT(p_Gln1228Ter)	4618	ATGGAGCTGATTCTACCTCT	ATGGAGCTGGTTCTACCTCT	0.00757904	Validation/Test
NM_000038_5(APC)c_3682CT(p_Gln1228Ter)	4618	ATGGAGCTGATTCTACCTCT	ATGGAGCTGATTCTGCCTCT	0.000216544	Validation/Test
NM_000038_5(APC)c_4012CT(p_Gln1338Ter)	2886	ACCCTACAGTCTGCTGGATT	ACCCTACAGTCTGCTGGATT	0.867637	Validation/Test
NM_000038_5(APC)c_4012CT(p_Gln1338Ter)	2886	ACCCTACAGTCTGCTGGATT	ACCCTGCAGTCTGCTGGATT	0.132363	Validation/Test
NM_000038_5(APC)c_4549CT(p_Gln1517Ter)	3033	TCTATATAAATGGCTCATCG	TCTATGTAAATGGCTCATCG	0.566436	Validation/Test
NM_000038_5(APC)c_4549CT(p_Gln1517Ter)	3033	TCTATATAAATGGCTCATCG	TCTATATAAATGGCTCATCG	0.433564	Validation/Test
NM_000038_5(APC)c_6709CT(p_Arg2237Ter)	456	GAGGAGCTATTTCAAACTCC	GAGGAGCTATTTCAAACTCC	0.901316	Validation/Test
NM_000038_5(APC)c_6709CT(p_Arg2237Ter)	456	GAGGAGCTATTTCAAACTCC	GAGGGGCTATTTCAAACTCC	0.0986842	Validation/Test
NM_000044_4(AR)c_1739GA(p_Cys580Tyr)	2944	TAAATCCCTCCGAGTCCTCC	TAAATCCCTCCGAGTCCTCC	0.944633	Validation/Test
NM_000044_4(AR)c_1739GA(p_Cys580Tyr)	2944	TAAATCCCTCCGAGTCCTCC	TAAGTCCCTCCGAGTCCTCC	0.0492527	Validation/Test
NM_000044_4(AR)c_1739GA(p_Cys580Tyr)	2944	TAAATCCCTCCGAGTCCTCC	TGAATCCCTCCGAGTCCTCC	0.00543478	Validation/Test
NM_000044_4(AR)c_1739GA(p_Cys580Tyr)	2944	TAAATCCCTCCGAGTCCTCC	TAGATCCCTCCGAGTCCTCC	0.000339674	Validation/Test
NM_000044_4(AR)c_1739GA(p_Cys580Tyr)	2944	TAAATCCCTCCGAGTCCTCC	TAAATCCCTCCGGGTCCTCC	0.000339674	Validation/Test
NM_000044_4(AR)c_1768+2TC	1204	AGGCACTGGGGACGAGATCG	AGGCACTGGGGACGAGATCG	0.739203	Validation/Test
NM_000044_4(AR)c_1768+2TC	1204	AGGCACTGGGGACGAGATCG	AGGCGCTGGGGACGAGATCG	0.260797	Validation/Test
NM_000044_4(AR)c_2566CT(p_Arg856Cys)	643	GTTGCACAACTTCTTATAGC	GTTGCACAACTTCTTATAGC	0.849145	Validation/Test
NM_000044_4(AR)c_2566CT(p_Arg856Cys)	643	GTTGCACAACTTCTTATAGC	GTTGCGCAACTTCTTATAGC	0.150855	Validation/Test
NM_000044_4(AR)c_2659AG(p_Met887Val)	3421	GGCACTTGCAGCCACCCTCC	GGCACTTGCAGCCACCCTCC	0.890383	Validation/Test
NM_000044_4(AR)c_2659AG(p_Met887Val)	3421	GGCACTTGCAGCCACCCTCC	GGCGCTTGCAGCCACCCTCC	0.109032	Validation/Test
NM_000044_4(AR)c_2659AG(p_Met887Val)	3421	GGCACTTGCAGCCACCCTCC	GGCACTTGCAGCCGCCCTCC	0.000292312	Validation/Test
NM_000044_4(AR)c_2659AG(p_Met887Val)	3421	GGCACTTGCAGCCACCCTCC	GGCACTTGCGGCCACCCTCC	0.000292312	Validation/Test
NM_000044_4(AR)c_2668GA(p_Val890Met)	2935	GTCTACAAGGACCGAGTCAA	GTCTACAAGGACCGAGTCAA	0.883475	Validation/Test
NM_000044_4(AR)c_2668GA(p_Val890Met)	2935	GTCTACAAGGACCGAGTCAA	GTCTACGAGGACCGAGTCAA	0.115503	Validation/Test
NM_000044_4(AR)c_2668GA(p_Val890Met)	2935	GTCTACAAGGACCGAGTCAA	GTCTACAAGGACCGAGTCGA	0.000340716	Validation/Test
NM_000044_4(AR)c_2668GA(p_Val890Met)	2935	GTCTACAAGGACCGAGTCAA	GTCTACAGGGACCGAGTCAA	0.000340716	Validation/Test
NM_000044_4(AR)c_2668GA(p_Val890Met)	2935	GTCTACAAGGACCGAGTCAA	GTCTACAAGGGCCGAGTCAA	0.000340716	Validation/Test
NM_000044_4(AR)c_292CT(p_Gln98Ter)	1290	CCCCAGCAGCACCTGCATCA	CCCCGGCAGCACCTGCATCA	0.60155	Validation/Test
NM_000044_4(AR)c_292CT(p_Gln98Ter)	1290	CCCCAGCAGCACCTGCATCA	CCCCAGCAGCACCTGCATCA	0.375969	Validation/Test
NM_000044_4(AR)c_292CT(p_Gln98Ter)	1290	CCCCAGCAGCACCTGCATCA	CCCCAGCGGCACCTGCATCA	0.0224806	Validation/Test
NM_000047_2(ARSE)c_1300GA(p_Gly434Ser)	3709	CAGTTGAAATGTAAAGGTGA	CAGTTGAAATGTAAAGGTGA	0.8811	Validation/Test
NM_000047_2(ARSE)c_1300GA(p_Gly434Ser)	3709	CAGTTGAAATGTAAAGGTGA	CAGTTGGAATGTAAAGGTGA	0.0887032	Validation/Test
NM_000047_2(ARSE)c_1300GA(p_Gly434Ser)	3709	CAGTTGAAATGTAAAGGTGA	CAGTTGAGATGTAAAGGTGA	0.0229172	Validation/Test
NM_000047_2(ARSE)c_1300GA(p_Gly434Ser)	3709	CAGTTGAAATGTAAAGGTGA	CAGTTGAAGTGTAAAGGTGA	0.00647075	Validation/Test
NM_000047_2(ARSE)c_1300GA(p_Gly434Ser)	3709	CAGTTGAAATGTAAAGGTGA	CAGTTGAAATGTAAGGGTGA	0.000539229	Validation/Test
NM_000047_2(ARSE)c_1300GA(p_Gly434Ser)	3709	CAGTTGAAATGTAAAGGTGA	CAGTTGAAATGTAGAGGTGA	0.000269614	Validation/Test
NM_000048_3(ASL)c_1079TC(p_Met360Thr)	655	TCACCAAGAGAACACGGGAC	TCACCAAGAGAACACGGGAC	0.70687	Validation/Test
NM_000048_3(ASL)c_1079TC(p_Met360Thr)	655	TCACCAAGAGAACACGGGAC	TCACCGAGAGAACACGGGAC	0.18626	Validation/Test
NM_000048_3(ASL)c_1079TC(p_Met360Thr)	655	TCACCAAGAGAACACGGGAC	TCGCCAAGAGAACACGGGAC	0.10229	Validation/Test
NM_000048_3(ASL)c_1079TC(p_Met360Thr)	655	TCACCAAGAGAACACGGGAC	TCACCAGGAGAACACGGGAC	0.00458015	Validation/Test
NM_000048_3(ASL)c_446+1GA	2991	GCAGAGGCATGAGTCCTACA	GCAGAGGCATGAGTCCTACA	0.911735	Validation/Test
NM_000048_3(ASL)c_446+1GA	2991	GCAGAGGCATGAGTCCTACA	GCAGGGGCATGAGTCCTACA	0.0812437	Validation/Test
NM_000048_3(ASL)c_446+1GA	2991	GCAGAGGCATGAGTCCTACA	GCAGAGGCGTGAGTCCTACA	0.00468071	Validation/Test
NM_000048_3(ASL)c_446+1GA	2991	GCAGAGGCATGAGTCCTACA	GCAGAGGCATGAGTCCTACG	0.00133735	Validation/Test
NM_000048_3(ASL)c_446+1GA	2991	GCAGAGGCATGAGTCCTACA	GCGGAGGCATGAGTCCTACA	0.00100301	Validation/Test
NM_000048_3(ASL)c_532GA(p_Val178Met)	3349	GGCTTCCCACAGCCACGCCA	GGCTTCCCACAGCCACGCCA	0.929531	Validation/Test
NM_000048_3(ASL)c_532GA(p_Val178Met)	3349	GGCTTCCCACAGCCACGCCA	GGCTTCCCGCAGCCACGCCA	0.0585249	Validation/Test
NM_000048_3(ASL)c_532GA(p_Val178Met)	3349	GGCTTCCCACAGCCACGCCA	GGCTTCCCACGGCCACGCCA	0.0119439	Validation/Test
NM_000050_4(ASS1)c_539GA(p_Ser180Asn)	3658	TCCCAAGAACCCGTGGAACA	TCCCAAGAGCCCGTGGAACA	0.908967	Validation/Test
NM_000050_4(ASS1)c_539GA(p_Ser180Asn)	3658	TCCCAAGAACCCGTGGAACA	TCCCAAGAACCCGTGGAACA	0.0904866	Validation/Test
NM_000050_4(ASS1)c_539GA(p_Ser180Asn)	3658	TCCCAAGAACCCGTGGAACA	TCCCAGGAACCCGTGGAACA	0.000546747	Validation/Test
NM_000050_4(ASS1)c_773+49CT	6424	CTCGTGCTCACCCGAGACGG	CTCGTGCTCACCCGAGACGG	0.843711	Validation/Test
NM_000050_4(ASS1)c_773+49CT	6424	CTCGTGCTCACCCGAGACGG	CTCGTGCTCGCCCGAGACGG	0.156133	Validation/Test
NM_000050_4(ASS1)c_773+49CT	6424	CTCGTGCTCACCCGAGACGG	CTCGTGCTCACCCGAGGCGG	0.000155666	Validation/Test
NM_000050_4(ASS1)c_787GA(p_Val263Met)	5572	CACAGGGGCAAGCATGGCAT	CACAGGGGCAAGCATGGCAT	0.886217	Validation/Test
NM_000050_4(ASS1)c_787GA(p_Val263Met)	5572	CACAGGGGCAAGCATGGCAT	CACGGGGGCAAGCATGGCAT	0.113245	Validation/Test
NM_000050_4(ASS1)c_787GA(p_Val263Met)	5572	CACAGGGGCAAGCATGGCAT	CACAGGGGCAGGCATGGCAT	0.000358938	Validation/Test
NM_000050_4(ASS1)c_787GA(p_Val263Met)	5572	CACAGGGGCAAGCATGGCAT	CACAGGGGCGAGCATGGCAT	0.000179469	Validation/Test
NM_000051_3(ATM)c_1063CT(p_Gln355Ter)	2618	GAATTCAGTTTTCATCAAGG	GAATTCAGTTTTCATCAAGG	0.668067	Validation/Test
NM_000051_3(ATM)c_1063CT(p_Gln355Ter)	2618	GAATTCAGTTTTCATCAAGG	GAATTCGGTTTTCATCAAGG	0.29259	Validation/Test
NM_000051_3(ATM)c_1063CT(p_Gln355Ter)	2618	GAATTCAGTTTTCATCAAGG	GAGTTCAGTTTTCATCAAGG	0.0385791	Validation/Test
NM_000051_3(ATM)c_1063CT(p_Gln355Ter)	2618	GAATTCAGTTTTCATCAAGG	GGATTCAGTTTTCATCAAGG	0.000763942	Validation/Test
NM_000051_3(ATM)c_1339CT(p_Arg447Ter)	1187	GTGTCACCTGTGTTCTGACC	GTGTCGCCTGTGTTCTGACC	0.522325	Validation/Test
NM_000051_3(ATM)c_1339CT(p_Arg447Ter)	1187	GTGTCACCTGTGTTCTGACC	GTGTCACCTGTGTTCTGACC	0.477675	Validation/Test
NM_000051_3(ATM)c_1463GA(p_Trp488Ter)	1861	TCCTCCAGCCAGAGTCAGCG	TCCTCCAGCCAGAGTCAGCG	0.838259	Validation/Test
NM_000051_3(ATM)c_1463GA(p_Trp488Ter)	1861	TCCTCCAGCCAGAGTCAGCG	TCCTCCAGCCGGAGTCAGCG	0.0983342	Validation/Test
NM_000051_3(ATM)c_1463GA(p_Trp488Ter)	1861	TCCTCCAGCCAGAGTCAGCG	TCCTCCGGCCAGAGTCAGCG	0.0634068	Validation/Test
NM_000051_3(ATM)c_1960CT(p_Gln654Ter)	754	GCTAACAGACTTGTGGTCGC	GCTAACAGACTTGTGGTCGC	0.571618	Validation/Test
NM_000051_3(ATM)c_1960CT(p_Gln654Ter)	754	GCTAACAGACTTGTGGTCGC	GCTAGCAGACTTGTGGTCGC	0.428382	Validation/Test
NM_000051_3(ATM)c_2638+2TC	2698	AGGGTACCCGGACGACCCCA	AGGGTACCCGGACGACCCCA	0.868792	Validation/Test
NM_000051_3(ATM)c_2638+2TC	2698	AGGGTACCCGGACGACCCCA	AGGGTGCCCGGACGACCCCA	0.130096	Validation/Test
NM_000051_3(ATM)c_2638+2TC	2698	AGGGTACCCGGACGACCCCA	GGGGTACCCGGACGACCCCA	0.000370645	Validation/Test
NM_000051_3(ATM)c_2638+2TC	2698	AGGGTACCCGGACGACCCCA	AGGGTACCCGGACGACCCCG	0.000370645	Validation/Test
NM_000051_3(ATM)c_2638+2TC	2698	AGGGTACCCGGACGACCCCA	AGGGTACCCGGACGGCCCCA	0.000370645	Validation/Test
NM_000051_3(ATM)c_2TC(p_Met1Thr)	3478	TGCAGACATCTGCCTCACCA	TGCAGACATCTGCCTCACCA	0.795285	Validation/Test
NM_000051_3(ATM)c_2TC(p_Met1Thr)	3478	TGCAGACATCTGCCTCACCA	TGCGGACATCTGCCTCACCA	0.16015	Validation/Test
NM_000051_3(ATM)c_2TC(p_Met1Thr)	3478	TGCAGACATCTGCCTCACCA	TGCAGGCATCTGCCTCACCA	0.0445658	Validation/Test
NM_000051_3(ATM)c_3077GA(p_Trp1026Ter)	846	CTGAATTGCGAATTTTACCA	CTGAGTTGCGAATTTTACCA	0.661939	Validation/Test
NM_000051_3(ATM)c_3077GA(p_Trp1026Ter)	846	CTGAATTGCGAATTTTACCA	CTGAATTGCGAATTTTACCA	0.338061	Validation/Test
NM_000051_3(ATM)c_4735CT(p_Gln1579Ter)	7405	AGGACATGAAGCCAGTGCCA	AGGACGTGAAGCCAGTGCCA	0.898177	Validation/Test
NM_000051_3(ATM)c_4735CT(p_Gln1579Ter)	7405	AGGACATGAAGCCAGTGCCA	AGGACATGAAGCCAGTGCCA	0.101823	Validation/Test
NM_000051_3(ATM)c_4909+1GA	2182	CCAGAACTCATAGGTTCAAC	CCAGAACTCATAGGTTCAAC	0.62374	Validation/Test
NM_000051_3(ATM)c_4909+1GA	2182	CCAGAACTCATAGGTTCAAC	CCAGAGCTCATAGGTTCAAC	0.226856	Validation/Test
NM_000051_3(ATM)c_4909+1GA	2182	CCAGAACTCATAGGTTCAAC	CCAGGACTCATAGGTTCAAC	0.115949	Validation/Test
NM_000051_3(ATM)c_4909+1GA	2182	CCAGAACTCATAGGTTCAAC	CCAGAACTCGTAGGTTCAAC	0.0174152	Validation/Test
NM_000051_3(ATM)c_4909+1GA	2182	CCAGAACTCATAGGTTCAAC	CCGGAACTCATAGGTTCAAC	0.015582	Validation/Test
NM_000051_3(ATM)c_4909+1GA	2182	CCAGAACTCATAGGTTCAAC	CCAGAACTCATGGGTTCAAC	0.000458295	Validation/Test
NM_000051_3(ATM)c_5515CT(p_Gln1839Ter)	2155	GAGGAAAGAAACGCGGCTCA	GAGGGAAGAAACGCGGCTCA	0.471926	Validation/Test
NM_000051_3(ATM)c_5515CT(p_Gln1839Ter)	2155	GAGGAAAGAAACGCGGCTCA	GAGGAAAGAAACGCGGCTCA	0.459861	Validation/Test
NM_000051_3(ATM)c_5515CT(p_Gln1839Ter)	2155	GAGGAAAGAAACGCGGCTCA	GAGGAGAGAAACGCGGCTCA	0.0672854	Validation/Test
NM_000051_3(ATM)c_5515CT(p_Gln1839Ter)	2155	GAGGAAAGAAACGCGGCTCA	GAGGAAAGAAACGCGGCTCG	0.000928074	Validation/Test
NM_000051_3(ATM)c_664CT(p_Gln222Ter)	2270	CCGGGAGCCTCACATGTTCC	CCGGGAGCCTCACATGTTCC	0.703965	Validation/Test
NM_000051_3(ATM)c_664CT(p_Gln222Ter)	2270	CCGGGAGCCTCACATGTTCC	CCGGGGGCCTCACATGTTCC	0.296035	Validation/Test
NM_000051_3(ATM)c_901+1GA	3351	ATGAGGACCGCTACTTCAAG	ATGAGGACCGCTACTTCAAG	0.862728	Validation/Test
NM_000051_3(ATM)c_901+1GA	3351	ATGAGGACCGCTACTTCAAG	ATGAGGGCCGCTACTTCAAG	0.136079	Validation/Test
NM_000051_3(ATM)c_901+1GA	3351	ATGAGGACCGCTACTTCAAG	ATGAGGACCGCTACTTCAGG	0.000596837	Validation/Test
NM_000051_3(ATM)c_901+1GA	3351	ATGAGGACCGCTACTTCAAG	ATGGGGACCGCTACTTCAAG	0.000298418	Validation/Test
NM_000051_3(ATM)c_901+1GA	3351	ATGAGGACCGCTACTTCAAG	ATGAGGACCGCTGCTTCAAG	0.000298418	Validation/Test
NM_000052_6(ATP7A)c_1639CT(p_Arg547Ter)	4514	TTCAGGACAGCATGTCCAGG	TTCAGGACAGCATGTCCAGG	0.863093	Validation/Test
NM_000052_6(ATP7A)c_1639CT(p_Arg547Ter)	4514	TTCAGGACAGCATGTCCAGG	TTCGGGACAGCATGTCCAGG	0.0859548	Validation/Test
NM_000052_6(ATP7A)c_1639CT(p_Arg547Ter)	4514	TTCAGGACAGCATGTCCAGG	TTCAGGGCAGCATGTCCAGG	0.0507311	Validation/Test
NM_000052_6(ATP7A)c_1639CT(p_Arg547Ter)	4514	TTCAGGACAGCATGTCCAGG	TTCAGGACGGCATGTCCAGG	0.000221533	Validation/Test
NM_000052_6(ATP7A)c_1910CT(p_Ser637Leu)	1547	CCATCACATCGTAGGGCCGC	CCATCACATCGTAGGGCCGC	0.797673	Validation/Test
NM_000052_6(ATP7A)c_1910CT(p_Ser637Leu)	1547	CCATCACATCGTAGGGCCGC	CCATCGCATCGTAGGGCCGC	0.159664	Validation/Test
NM_000052_6(ATP7A)c_1910CT(p_Ser637Leu)	1547	CCATCACATCGTAGGGCCGC	CCATCACGTCGTAGGGCCGC	0.0426632	Validation/Test
NM_000052_6(ATP7A)c_1946+5GA	964	CCATGAGGACTGGGGTCACT	CCATGAGGACTGGGGTCACT	0.936722	Validation/Test
NM_000052_6(ATP7A)c_1946+5GA	964	CCATGAGGACTGGGGTCACT	CCATGGGGACTGGGGTCACT	0.063278	Validation/Test
NM_000052_6(ATP7A)c_1950GA(p_Trp650Ter)	2384	CATCATGCAGATGGGCCCCC	CATCATGCAGATGGGCCCCC	0.916527	Validation/Test
NM_000052_6(ATP7A)c_1950GA(p_Trp650Ter)	2384	CATCATGCAGATGGGCCCCC	CATCGTGCAGATGGGCCCCC	0.0830537	Validation/Test
NM_000052_6(ATP7A)c_1950GA(p_Trp650Ter)	2384	CATCATGCAGATGGGCCCCC	CATCATGCGGATGGGCCCCC	0.000419463	Validation/Test
NM_000052_6(ATP7A)c_4226+5GA	1468	GTGAGAGATGCCCCAGGTCA	GTGAGAGATGCCCCAGGTCA	0.513624	Validation/Test
NM_000052_6(ATP7A)c_4226+5GA	1468	GTGAGAGATGCCCCAGGTCA	GTGAGGGATGCCCCAGGTCA	0.481608	Validation/Test
NM_000052_6(ATP7A)c_4226+5GA	1468	GTGAGAGATGCCCCAGGTCA	GTGAGAGGTGCCCCAGGTCA	0.00476839	Validation/Test
NM_000052_6(ATP7A)c_601CT(p_Arg201Ter)	24108	GACGGTGAGCAACAGCAGCA	GACGGTGAGCAACAGCAGCA	0.764891	Validation/Test
NM_000052_6(ATP7A)c_601CT(p_Arg201Ter)	24108	GACGGTGAGCAACAGCAGCA	GACGGTGGGCAACAGCAGCA	0.225568	Validation/Test
NM_000052_6(ATP7A)c_601CT(p_Arg201Ter)	24108	GACGGTGAGCAACAGCAGCA	GACGGTGAGCGACAGCAGCA	0.00377468	Validation/Test
NM_000052_6(ATP7A)c_601CT(p_Arg201Ter)	24108	GACGGTGAGCAACAGCAGCA	GGCGGTGAGCAACAGCAGCA	0.00340136	Validation/Test
NM_000052_6(ATP7A)c_601CT(p_Arg201Ter)	24108	GACGGTGAGCAACAGCAGCA	GACGGTGAGCAGCAGCAGCA	0.00190808	Validation/Test
NM_000052_6(ATP7A)c_601CT(p_Arg201Ter)	24108	GACGGTGAGCAACAGCAGCA	GACGGTGAGCAACGGCAGCA	0.00024888	Validation/Test
NM_000052_6(ATP7A)c_601CT(p_Arg201Ter)	24108	GACGGTGAGCAACAGCAGCA	GACGGTGAGCAACAGCGGCA	0.00012444	Validation/Test
NM_000052_6(ATP7A)c_601CT(p_Arg201Ter)	24108	GACGGTGAGCAACAGCAGCA	GACGGTGAGCAACAGCAGCG	8.296e-05	Validation/Test
NM_000052_7(ATP7A)c_1933CT(p_Arg645Ter)	2806	CCATCACGTCGTAGAGCCGC	CCATCACGTCGTAGAGCCGC	0.880613	Validation/Test
NM_000052_7(ATP7A)c_1933CT(p_Arg645Ter)	2806	CCATCACGTCGTAGAGCCGC	CCATCGCGTCGTAGAGCCGC	0.118674	Validation/Test
NM_000052_7(ATP7A)c_1933CT(p_Arg645Ter)	2806	CCATCACGTCGTAGAGCCGC	CCGTCACGTCGTAGAGCCGC	0.000712758	Validation/Test
NM_000053_3(ATP7B)c_2293GA(p_Asp765Asn)	4244	GGCAGATGCAGCCTGGGGTG	GGCAGATGCAGCCTGGGGTG	0.870877	Validation/Test
NM_000053_3(ATP7B)c_2293GA(p_Asp765Asn)	4244	GGCAGATGCAGCCTGGGGTG	GGCAGGTGCAGCCTGGGGTG	0.0980207	Validation/Test
NM_000053_3(ATP7B)c_2293GA(p_Asp765Asn)	4244	GGCAGATGCAGCCTGGGGTG	GGCGGATGCAGCCTGGGGTG	0.0299246	Validation/Test
NM_000053_3(ATP7B)c_2293GA(p_Asp765Asn)	4244	GGCAGATGCAGCCTGGGGTG	GGCAGATGCGGCCTGGGGTG	0.00117813	Validation/Test
NM_000053_3(ATP7B)c_2294AG(p_Asp765Gly)	1809	AGAGATCCAGTGTTCCCGCG	AGAGATCCAGTGTTCCCGCG	0.92869	Validation/Test
NM_000053_3(ATP7B)c_2294AG(p_Asp765Gly)	1809	AGAGATCCAGTGTTCCCGCG	AGAGGTCCAGTGTTCCCGCG	0.0713101	Validation/Test
NM_000053_3(ATP7B)c_2930CT(p_Thr977Met)	1907	GAGCCATTGCAGGCAGTCGA	GAGCCATTGCAGGCAGTCGA	0.945988	Validation/Test
NM_000053_3(ATP7B)c_2930CT(p_Thr977Met)	1907	GAGCCATTGCAGGCAGTCGA	GAGCCGTTGCAGGCAGTCGA	0.0534872	Validation/Test
NM_000053_3(ATP7B)c_2930CT(p_Thr977Met)	1907	GAGCCATTGCAGGCAGTCGA	GAGCCATTGCGGGCAGTCGA	0.000524384	Validation/Test
NM_000053_3(ATP7B)c_2975CT(p_Pro992Leu)	2890	GGGACCCTCAAAGATCTAGT	GGGACCCTCAAAGATCTAGT	0.920761	Validation/Test
NM_000053_3(ATP7B)c_2975CT(p_Pro992Leu)	2890	GGGACCCTCAAAGATCTAGT	GGGGCCCTCAAAGATCTAGT	0.0640138	Validation/Test
NM_000053_3(ATP7B)c_2975CT(p_Pro992Leu)	2890	GGGACCCTCAAAGATCTAGT	GGGACCCTCGAAGATCTAGT	0.0145329	Validation/Test
NM_000053_3(ATP7B)c_2975CT(p_Pro992Leu)	2890	GGGACCCTCAAAGATCTAGT	GGGACCCTCAAAGATCTGGT	0.000346021	Validation/Test
NM_000053_3(ATP7B)c_2975CT(p_Pro992Leu)	2890	GGGACCCTCAAAGATCTAGT	GGGACCCTCAAGGATCTAGT	0.000346021	Validation/Test
NM_000053_3(ATP7B)c_3007GA(p_Ala1003Thr)	15589	CGGGGTGGAGCTGACCCAGG	CGGGGTGGAGCTGACCCAGG	0.868048	Validation/Test
NM_000053_3(ATP7B)c_3007GA(p_Ala1003Thr)	15589	CGGGGTGGAGCTGACCCAGG	CGGGGTGGGGCTGACCCAGG	0.131824	Validation/Test
NM_000053_3(ATP7B)c_3007GA(p_Ala1003Thr)	15589	CGGGGTGGAGCTGACCCAGG	CGGGGTGGAGCTGGCCCAGG	0.000128296	Validation/Test
NM_000053_3(ATP7B)c_3305TC(p_Ile1102Thr)	2156	CGCCCCCCAGGGTCTGCACT	CGCCCCCCAGGGTCTGCACT	0.770408	Validation/Test
NM_000053_3(ATP7B)c_3305TC(p_Ile1102Thr)	2156	CGCCCCCCAGGGTCTGCACT	CGCCCCCCGGGGTCTGCACT	0.229592	Validation/Test
NM_000053_3(ATP7B)c_3722CT(p_Ala1241Val)	11536	CTCCTAGGCGCCCTGCTCCT	CTCCTAGGCGCCCTGCTCCT	0.92389	Validation/Test
NM_000053_3(ATP7B)c_3722CT(p_Ala1241Val)	11536	CTCCTAGGCGCCCTGCTCCT	CTCCTGGGCGCCCTGCTCCT	0.0761096	Validation/Test
NM_000053_3(ATP7B)c_4021GA(p_Gly1341Ser)	3405	CGACGTCACACCTGCCGACA	CGACGTCACACCTGCCGACA	0.904846	Validation/Test
NM_000053_3(ATP7B)c_4021GA(p_Gly1341Ser)	3405	CGACGTCACACCTGCCGACA	CGACGTCGCACCTGCCGACA	0.0693098	Validation/Test
NM_000053_3(ATP7B)c_4021GA(p_Gly1341Ser)	3405	CGACGTCACACCTGCCGACA	CGACGTCACGCCTGCCGACA	0.0255507	Validation/Test
NM_000053_3(ATP7B)c_4021GA(p_Gly1341Ser)	3405	CGACGTCACACCTGCCGACA	CGACGTCACACCTGCCGGCA	0.000293686	Validation/Test
NM_000057_3(BLM)c_1933CT(p_Gln645Ter)	1605	CGGCCCAGCGGCACACGGCC	CGGCCCAGCGGCACACGGCC	0.704673	Validation/Test
NM_000057_3(BLM)c_1933CT(p_Gln645Ter)	1605	CGGCCCAGCGGCACACGGCC	CGGCCCGGCGGCACACGGCC	0.295327	Validation/Test
NM_000057_3(BLM)c_3847CT(p_Gln1283Ter)	9247	GACTCAGCTGTCCAGGGAGG	GACTCAGCTGTCCAGGGAGG	0.756245	Validation/Test
NM_000057_3(BLM)c_3847CT(p_Gln1283Ter)	9247	GACTCAGCTGTCCAGGGAGG	GACTCGGCTGTCCAGGGAGG	0.243538	Validation/Test
NM_000057_3(BLM)c_3847CT(p_Gln1283Ter)	9247	GACTCAGCTGTCCAGGGAGG	GACTCAGCTGTCCGGGGAGG	0.000216286	Validation/Test
NM_000059_3(BRCA2)c_-39-1GA	1785	ACTAGGACATTTTCTCATCT	ACTAGGACATTTTCTCATCT	0.87563	Validation/Test
NM_000059_3(BRCA2)c_-39-1GA	1785	ACTAGGACATTTTCTCATCT	ACTAGGGCATTTTCTCATCT	0.110924	Validation/Test
NM_000059_3(BRCA2)c_-39-1GA	1785	ACTAGGACATTTTCTCATCT	ACTAGGACGTTTTCTCATCT	0.00840336	Validation/Test
NM_000059_3(BRCA2)c_-39-1GA	1785	ACTAGGACATTTTCTCATCT	GCTAGGACATTTTCTCATCT	0.00280112	Validation/Test
NM_000059_3(BRCA2)c_-39-1GA	1785	ACTAGGACATTTTCTCATCT	ACTGGGACATTTTCTCATCT	0.0022409	Validation/Test
NM_000059_3(BRCA2)c_1189CT(p_Gln397Ter)	773	TCTGGAGGGTTCACACCACC	TCTGGAGGGTTCACACCACC	0.950841	Validation/Test
NM_000059_3(BRCA2)c_1189CT(p_Gln397Ter)	773	TCTGGAGGGTTCACACCACC	TCTGGGGGGTTCACACCACC	0.0491591	Validation/Test
NM_000059_3(BRCA2)c_1689GA(p_Trp563Ter)	6097	GGACATGTTCACCACGCTGG	GGACGTGTTCACCACGCTGG	0.695752	Validation/Test
NM_000059_3(BRCA2)c_1689GA(p_Trp563Ter)	6097	GGACATGTTCACCACGCTGG	GGACATGTTCACCACGCTGG	0.304248	Validation/Test
NM_000059_3(BRCA2)c_1825CT(p_Gln609Ter)	3814	GGGCTACCCCTCTTTGGTCC	GGGCTACCCCTCTTTGGTCC	0.501311	Validation/Test
NM_000059_3(BRCA2)c_1825CT(p_Gln609Ter)	3814	GGGCTACCCCTCTTTGGTCC	GGGCTGCCCCTCTTTGGTCC	0.498689	Validation/Test
NM_000059_3(BRCA2)c_1855CT(p_Gln619Ter)	1109	CCACCTAGAAAGGGATGAGA	CCACCTAGAAAGGGATGAGA	0.774572	Validation/Test
NM_000059_3(BRCA2)c_1855CT(p_Gln619Ter)	1109	CCACCTAGAAAGGGATGAGA	CCGCCTAGAAAGGGATGAGA	0.18395	Validation/Test
NM_000059_3(BRCA2)c_1855CT(p_Gln619Ter)	1109	CCACCTAGAAAGGGATGAGA	CCACCTAGGAAGGGATGAGA	0.037872	Validation/Test
NM_000059_3(BRCA2)c_1855CT(p_Gln619Ter)	1109	CCACCTAGAAAGGGATGAGA	CCACCTGGAAAGGGATGAGA	0.000901713	Validation/Test
NM_000059_3(BRCA2)c_1855CT(p_Gln619Ter)	1109	CCACCTAGAAAGGGATGAGA	CCACCTAGAAAGGGATGGGA	0.000901713	Validation/Test
NM_000059_3(BRCA2)c_1855CT(p_Gln619Ter)	1109	CCACCTAGAAAGGGATGAGA	CCACCTAGAAAGGGGTGAGA	0.000901713	Validation/Test
NM_000059_3(BRCA2)c_1855CT(p_Gln619Ter)	1109	CCACCTAGAAAGGGATGAGA	CCACCTAGAAAGGGATGAGG	0.000901713	Validation/Test
NM_000059_3(BRCA2)c_2095CT(p_Gln699Ter)	3672	CTAAAGCCGTGGCCGTTCTG	CTAAAGCCGTGGCCGTTCTG	0.930828	Validation/Test
NM_000059_3(BRCA2)c_2095CT(p_Gln699Ter)	3672	CTAAAGCCGTGGCCGTTCTG	CTAAGGCCGTGGCCGTTCTG	0.0482026	Validation/Test
NM_000059_3(BRCA2)c_2095CT(p_Gln699Ter)	3672	CTAAAGCCGTGGCCGTTCTG	CTAGAGCCGTGGCCGTTCTG	0.0106209	Validation/Test
NM_000059_3(BRCA2)c_2095CT(p_Gln699Ter)	3672	CTAAAGCCGTGGCCGTTCTG	CTGAAGCCGTGGCCGTTCTG	0.0103486	Validation/Test
NM_000059_3(BRCA2)c_2266CT(p_Gln756Ter)	126	CCGCACTCAGAAAAGCAGCC	CCGCACTCAGAAAAGCAGCC	0.809524	Validation/Test
NM_000059_3(BRCA2)c_2266CT(p_Gln756Ter)	126	CCGCACTCAGAAAAGCAGCC	CCGCGCTCAGAAAAGCAGCC	0.190476	Validation/Test
NM_000059_3(BRCA2)c_2905CT(p_Gln969Ter)	1263	TCTACCCGTCCTTCTTGAAC	TCTGCCCGTCCTTCTTGAAC	0.844814	Validation/Test
NM_000059_3(BRCA2)c_2905CT(p_Gln969Ter)	1263	TCTACCCGTCCTTCTTGAAC	TCTACCCGTCCTTCTTGAAC	0.155186	Validation/Test
NM_000059_3(BRCA2)c_3187CT(p_Gln1063Ter)	4872	GCTACCCCACCATCACCAGC	GCTACCCCACCATCACCAGC	0.95156	Validation/Test
NM_000059_3(BRCA2)c_3187CT(p_Gln1063Ter)	4872	GCTACCCCACCATCACCAGC	GCTGCCCCACCATCACCAGC	0.0480296	Validation/Test
NM_000059_3(BRCA2)c_3187CT(p_Gln1063Ter)	4872	GCTACCCCACCATCACCAGC	GCTACCCCGCCATCACCAGC	0.000410509	Validation/Test
NM_000059_3(BRCA2)c_3265CT(p_Gln1089Ter)	1387	GCCACCCACCACGCACTAGT	GCCACCCACCACGCACTAGT	0.84571	Validation/Test
NM_000059_3(BRCA2)c_3265CT(p_Gln1089Ter)	1387	GCCACCCACCACGCACTAGT	GCCACCCGCCACGCACTAGT	0.15429	Validation/Test
NM_000059_3(BRCA2)c_4111CT(p_Gln1371Ter)	4128	GCACACGCAGCACTCGAGCA	GCACACGCAGCACTCGAGCA	0.950097	Validation/Test
NM_000059_3(BRCA2)c_4111CT(p_Gln1371Ter)	4128	GCACACGCAGCACTCGAGCA	GCACGCGCAGCACTCGAGCA	0.0494186	Validation/Test
NM_000059_3(BRCA2)c_4111CT(p_Gln1371Ter)	4128	GCACACGCAGCACTCGAGCA	GCACACGCAGCACTCGGGCA	0.000484496	Validation/Test
NM_000059_3(BRCA2)c_4285CT(p_Gln1429Ter)	3668	GGTGCAGGCCACAGAGATGG	GGTGCAGGCCACAGAGATGG	0.844875	Validation/Test
NM_000059_3(BRCA2)c_4285CT(p_Gln1429Ter)	3668	GGTGCAGGCCACAGAGATGG	GGTGCGGGCCACAGAGATGG	0.154308	Validation/Test
NM_000059_3(BRCA2)c_4285CT(p_Gln1429Ter)	3668	GGTGCAGGCCACAGAGATGG	GGTGCAGGCCGCAGAGATGG	0.000817884	Validation/Test
NM_000059_3(BRCA2)c_475GA(p_Val159Met)	1265	TGGCCATGCCTACCCAGATG	TGGCCATGCCTACCCAGATG	0.921739	Validation/Test
NM_000059_3(BRCA2)c_475GA(p_Val159Met)	1265	TGGCCATGCCTACCCAGATG	TGGCCGTGCCTACCCAGATG	0.0782609	Validation/Test
NM_000059_3(BRCA2)c_4972CT(p_Gln1658Ter)	7773	GCGGCATCTTTCACTGGCAG	GCGGCATCTTTCACTGGCAG	0.653287	Validation/Test
NM_000059_3(BRCA2)c_4972CT(p_Gln1658Ter)	7773	GCGGCATCTTTCACTGGCAG	GCGGCGTCTTTCACTGGCAG	0.346198	Validation/Test
NM_000059_3(BRCA2)c_4972CT(p_Gln1658Ter)	7773	GCGGCATCTTTCACTGGCAG	GCGGCATCTTTCACTGGCGG	0.000385951	Validation/Test
NM_000059_3(BRCA2)c_4972CT(p_Gln1658Ter)	7773	GCGGCATCTTTCACTGGCAG	GCGGCATCTTTCGCTGGCAG	0.00012865	Validation/Test
NM_000059_3(BRCA2)c_516GA(p_Lys172=)	3816	GCCGGGTATTGGTCTGTCTC	GCCGGGTATTGGTCTGTCTC	0.897537	Validation/Test
NM_000059_3(BRCA2)c_516GA(p_Lys172=)	3816	GCCGGGTATTGGTCTGTCTC	GCCGGGTGTTGGTCTGTCTC	0.102463	Validation/Test
NM_000059_3(BRCA2)c_5800CT(p_Gln1934Ter)	2025	GCTCAGTATGGAGAGAGGCC	GCTCAGTATGGAGAGAGGCC	0.813333	Validation/Test
NM_000059_3(BRCA2)c_5800CT(p_Gln1934Ter)	2025	GCTCAGTATGGAGAGAGGCC	GCTCAGTGTGGAGAGAGGCC	0.185185	Validation/Test
NM_000059_3(BRCA2)c_5800CT(p_Gln1934Ter)	2025	GCTCAGTATGGAGAGAGGCC	GCTCGGTATGGAGAGAGGCC	0.000987654	Validation/Test
NM_000059_3(BRCA2)c_5800CT(p_Gln1934Ter)	2025	GCTCAGTATGGAGAGAGGCC	GCTCAGTATGGAGAGGGGCC	0.000493827	Validation/Test
NM_000059_3(BRCA2)c_581GA(p_Trp194Ter)	1432	TGACTTCTCCCTACAATGGG	TGACTTCTCCCTACAATGGG	0.828212	Validation/Test
NM_000059_3(BRCA2)c_581GA(p_Trp194Ter)	1432	TGACTTCTCCCTACAATGGG	TGGCTTCTCCCTACAATGGG	0.171089	Validation/Test
NM_000059_3(BRCA2)c_581GA(p_Trp194Ter)	1432	TGACTTCTCCCTACAATGGG	TGACTTCTCCCTGCAATGGG	0.000698324	Validation/Test
NM_000059_3(BRCA2)c_631+1GA	1619	CCCATTGTAGCTGAGAAGGA	CCCATTGTAGCTGAGAAGGA	0.507721	Validation/Test
NM_000059_3(BRCA2)c_631+1GA	1619	CCCATTGTAGCTGAGAAGGA	CCCGTTGTAGCTGAGAAGGA	0.490426	Validation/Test
NM_000059_3(BRCA2)c_631+1GA	1619	CCCATTGTAGCTGAGAAGGA	CCCATTGTAGCTGAGGAGGA	0.00123533	Validation/Test
NM_000059_3(BRCA2)c_631+1GA	1619	CCCATTGTAGCTGAGAAGGA	CCCATTGTGGCTGAGAAGGA	0.000617665	Validation/Test
NM_000059_3(BRCA2)c_6475CT(p_Gln2159Ter)	4833	CTATCCCTCAAAACGGCCTA	CTATCCCTCAAAACGGCCTA	0.877509	Validation/Test
NM_000059_3(BRCA2)c_6475CT(p_Gln2159Ter)	4833	CTATCCCTCAAAACGGCCTA	CTGTCCCTCAAAACGGCCTA	0.122077	Validation/Test
NM_000059_3(BRCA2)c_6475CT(p_Gln2159Ter)	4833	CTATCCCTCAAAACGGCCTA	CTATCCCTCAAAGCGGCCTA	0.000413822	Validation/Test
NM_000059_3(BRCA2)c_6490CT(p_Gln2164Ter)	6702	GGTCCTAGAGGGCGGAACCT	GGTCCTAGAGGGCGGAACCT	0.560281	Validation/Test
NM_000059_3(BRCA2)c_6490CT(p_Gln2164Ter)	6702	GGTCCTAGAGGGCGGAACCT	GGTCCTGGAGGGCGGAACCT	0.415995	Validation/Test
NM_000059_3(BRCA2)c_6490CT(p_Gln2164Ter)	6702	GGTCCTAGAGGGCGGAACCT	GGTCCTAGGGGGCGGAACCT	0.0234258	Validation/Test
NM_000059_3(BRCA2)c_6490CT(p_Gln2164Ter)	6702	GGTCCTAGAGGGCGGAACCT	GGTCCTAGAGGGCGGGACCT	0.000149209	Validation/Test
NM_000059_3(BRCA2)c_6490CT(p_Gln2164Ter)	6702	GGTCCTAGAGGGCGGAACCT	GGTCCTAGAGGGCGGAGCCT	0.000149209	Validation/Test
NM_000059_3(BRCA2)c_67+2TC	2890	CACGCGAGTGGCCATCCTCA	CACGCGAGTGGCCATCCTCA	0.931142	Validation/Test
NM_000059_3(BRCA2)c_67+2TC	2890	CACGCGAGTGGCCATCCTCA	CACGCGGGTGGCCATCCTCA	0.0681661	Validation/Test
NM_000059_3(BRCA2)c_67+2TC	2890	CACGCGAGTGGCCATCCTCA	CGCGCGAGTGGCCATCCTCA	0.000346021	Validation/Test
NM_000059_3(BRCA2)c_67+2TC	2890	CACGCGAGTGGCCATCCTCA	CACGCGAGTGGCCGTCCTCA	0.000346021	Validation/Test
NM_000059_3(BRCA2)c_7878GA(p_Trp2626Ter)	540	CCACTCCATGATATATGTAT	CCACTCCATGATATATGTAT	0.538889	Validation/Test
NM_000059_3(BRCA2)c_7878GA(p_Trp2626Ter)	540	CCACTCCATGATATATGTAT	CCACTCCGTGATATATGTAT	0.459259	Validation/Test
NM_000059_3(BRCA2)c_7878GA(p_Trp2626Ter)	540	CCACTCCATGATATATGTAT	CCACTCCATGGTATATGTAT	0.00185185	Validation/Test
NM_000059_3(BRCA2)c_8023AG(p_Ile2675Val)	1643	GTACCCGGGTGGGGGCCGCA	GTACCCGGGTGGGGGCCGCA	0.648205	Validation/Test
NM_000059_3(BRCA2)c_8023AG(p_Ile2675Val)	1643	GTACCCGGGTGGGGGCCGCA	GTGCCCGGGTGGGGGCCGCA	0.351795	Validation/Test
NM_000059_3(BRCA2)c_8485CT(p_Gln2829Ter)	2738	TCAGACGCGGAACTCCGCAA	TCAGACGCGGAACTCCGCAA	0.529584	Validation/Test
NM_000059_3(BRCA2)c_8485CT(p_Gln2829Ter)	2738	TCAGACGCGGAACTCCGCAA	TCAGGCGCGGAACTCCGCAA	0.470416	Validation/Test
NM_000059_3(BRCA2)c_8524CT(p_Arg2842Cys)	2587	CACACTCCGCACCTCTCAGA	CACGCTCCGCACCTCTCAGA	0.700425	Validation/Test
NM_000059_3(BRCA2)c_8524CT(p_Arg2842Cys)	2587	CACACTCCGCACCTCTCAGA	CACACTCCGCACCTCTCAGA	0.299188	Validation/Test
NM_000059_3(BRCA2)c_8524CT(p_Arg2842Cys)	2587	CACACTCCGCACCTCTCAGA	CACACTCCGCGCCTCTCAGA	0.000386548	Validation/Test
NM_000059_3(BRCA2)c_8575CT(p_Gln2859Ter)	1458	GTACCAGTCACCTCAACTCA	GTACCAGTCACCTCAACTCA	0.631687	Validation/Test
NM_000059_3(BRCA2)c_8575CT(p_Gln2859Ter)	1458	GTACCAGTCACCTCAACTCA	GTGCCAGTCACCTCAACTCA	0.336763	Validation/Test
NM_000059_3(BRCA2)c_8575CT(p_Gln2859Ter)	1458	GTACCAGTCACCTCAACTCA	GTACCGGTCACCTCAACTCA	0.0315501	Validation/Test
NM_000059_3(BRCA2)c_9148CT(p_Gln3050Ter)	4436	CACGATCAGCGCATCTGCCC	CACGATCAGCGCATCTGCCC	0.882326	Validation/Test
NM_000059_3(BRCA2)c_9148CT(p_Gln3050Ter)	4436	CACGATCAGCGCATCTGCCC	CACGGTCAGCGCATCTGCCC	0.117223	Validation/Test
NM_000059_3(BRCA2)c_9148CT(p_Gln3050Ter)	4436	CACGATCAGCGCATCTGCCC	CACGATCGGCGCATCTGCCC	0.000450857	Validation/Test
NM_000059_3(BRCA2)c_9318GA(p_Trp3106Ter)	1699	TTCCTAGTTCAAGAATGGCC	TTCCTAGTTCAAGAATGGCC	0.902884	Validation/Test
NM_000059_3(BRCA2)c_9318GA(p_Trp3106Ter)	1699	TTCCTAGTTCAAGAATGGCC	TTCCTGGTTCAAGAATGGCC	0.097116	Validation/Test
NM_000059_3(BRCA2)c_9382CT(p_Arg3128Ter)	3772	GCAAACACACGCCTCAGCTC	GCAAACACACGCCTCAGCTC	0.91649	Validation/Test
NM_000059_3(BRCA2)c_9382CT(p_Arg3128Ter)	3772	GCAAACACACGCCTCAGCTC	GCAAGCACACGCCTCAGCTC	0.0487805	Validation/Test
NM_000059_3(BRCA2)c_9382CT(p_Arg3128Ter)	3772	GCAAACACACGCCTCAGCTC	GCAAACGCACGCCTCAGCTC	0.0344645	Validation/Test
NM_000059_3(BRCA2)c_9382CT(p_Arg3128Ter)	3772	GCAAACACACGCCTCAGCTC	GCAAACACGCGCCTCAGCTC	0.000265111	Validation/Test
NM_000059_3(BRCA2)c_9501+1GA	4249	TTACCGCCGCACCCACTGCA	TTACCGCCGCACCCACTGCA	0.69381	Validation/Test
NM_000059_3(BRCA2)c_9501+1GA	4249	TTACCGCCGCACCCACTGCA	TTACCGCCGCGCCCACTGCA	0.275594	Validation/Test
NM_000059_3(BRCA2)c_9501+1GA	4249	TTACCGCCGCACCCACTGCA	TTGCCGCCGCACCCACTGCA	0.0303601	Validation/Test
NM_000059_3(BRCA2)c_9501+1GA	4249	TTACCGCCGCACCCACTGCA	TTACCGCCGCACCCGCTGCA	0.000235349	Validation/Test
NM_000059_3(BRCA2)c_9739CT(p_Gln3247Ter)	3713	GCTAAATGGACTCCAGGAGG	GCTAAATGGACTCCAGGAGG	0.519795	Validation/Test
NM_000059_3(BRCA2)c_9739CT(p_Gln3247Ter)	3713	GCTAAATGGACTCCAGGAGG	GCTAAGTGGACTCCAGGAGG	0.39833	Validation/Test
NM_000059_3(BRCA2)c_9739CT(p_Gln3247Ter)	3713	GCTAAATGGACTCCAGGAGG	GCTAAATGGGCTCCAGGAGG	0.0522489	Validation/Test
NM_000059_3(BRCA2)c_9739CT(p_Gln3247Ter)	3713	GCTAAATGGACTCCAGGAGG	GCTAGATGGACTCCAGGAGG	0.0288177	Validation/Test
NM_000059_3(BRCA2)c_9739CT(p_Gln3247Ter)	3713	GCTAAATGGACTCCAGGAGG	GCTGAATGGACTCCAGGAGG	0.000538648	Validation/Test
NM_000059_3(BRCA2)c_9739CT(p_Gln3247Ter)	3713	GCTAAATGGACTCCAGGAGG	GCTAAATGGACTCCAGGGGG	0.000269324	Validation/Test
NM_000060_4(BTD)c_133GA(p_Gly45Arg)	3912	CCACACCAGGGAGGAGAGCG	CCACGCCAGGGAGGAGAGCG	0.87909	Validation/Test
NM_000060_4(BTD)c_133GA(p_Gly45Arg)	3912	CCACACCAGGGAGGAGAGCG	CCACACCAGGGAGGAGAGCG	0.120654	Validation/Test
NM_000060_4(BTD)c_133GA(p_Gly45Arg)	3912	CCACACCAGGGAGGAGAGCG	CCACACCAGGGAGGGGAGCG	0.000255624	Validation/Test
NM_000060_4(BTD)c_1595CT(p_Thr532Met)	2093	AGCCGCCATCACCAGCCCAG	AGCCGCCATCACCAGCCCAG	0.865743	Validation/Test
NM_000060_4(BTD)c_1595CT(p_Thr532Met)	2093	AGCCGCCATCACCAGCCCAG	AGCCGCCGTCACCAGCCCAG	0.133301	Validation/Test
NM_000060_4(BTD)c_1595CT(p_Thr532Met)	2093	AGCCGCCATCACCAGCCCAG	GGCCGCCATCACCAGCCCAG	0.000477783	Validation/Test
NM_000060_4(BTD)c_1595CT(p_Thr532Met)	2093	AGCCGCCATCACCAGCCCAG	AGCCGCCATCACCGGCCCAG	0.000477783	Validation/Test
NM_000060_4(BTD)c_212TC(p_Leu71Pro)	6942	CATCCTGAGTCCGAACCCTC	CATCCTGAGTCCGAACCCTC	0.857246	Validation/Test
NM_000060_4(BTD)c_212TC(p_Leu71Pro)	6942	CATCCTGAGTCCGAACCCTC	CATCCTGGGTCCGAACCCTC	0.142034	Validation/Test
NM_000060_4(BTD)c_212TC(p_Leu71Pro)	6942	CATCCTGAGTCCGAACCCTC	CATCCTGAGTCCGAGCCCTC	0.000432152	Validation/Test
NM_000060_4(BTD)c_212TC(p_Leu71Pro)	6942	CATCCTGAGTCCGAACCCTC	CATCCTGAGTCCGGACCCTC	0.000144051	Validation/Test
NM_000060_4(BTD)c_212TC(p_Leu71Pro)	6942	CATCCTGAGTCCGAACCCTC	CGTCCTGAGTCCGAACCCTC	0.000144051	Validation/Test
NM_000060_4(BTD)c_469CT(p_Arg157Cys)	465	TCAGGCACTGGAGCACCTAG	TCAGGCACTGGAGCACCTAG	0.868817	Validation/Test
NM_000060_4(BTD)c_469CT(p_Arg157Cys)	465	TCAGGCACTGGAGCACCTAG	TCAGGCGCTGGAGCACCTAG	0.131183	Validation/Test
NM_000060_4(BTD)c_629AG(p_Tyr210Cys)	6237	TTTACGGCAGCGGTCAACAA	TTTACGGCAGCGGTCAACAA	0.861632	Validation/Test
NM_000060_4(BTD)c_629AG(p_Tyr210Cys)	6237	TTTACGGCAGCGGTCAACAA	TTTACGGCGGCGGTCAACAA	0.128587	Validation/Test
NM_000060_4(BTD)c_629AG(p_Tyr210Cys)	6237	TTTACGGCAGCGGTCAACAA	TTTGCGGCAGCGGTCAACAA	0.00962001	Validation/Test
NM_000060_4(BTD)c_629AG(p_Tyr210Cys)	6237	TTTACGGCAGCGGTCAACAA	TTTACGGCAGCGGTCGACAA	0.000160333	Validation/Test
NM_000060_4(BTD)c_683AG(p_Asp228Gly)	2522	GTGATGAGACCCACTTTAAG	GTGATGAGACCCACTTTAAG	0.419905	Validation/Test
NM_000060_4(BTD)c_683AG(p_Asp228Gly)	2522	GTGATGAGACCCACTTTAAG	GTGATGGGACCCACTTTAAG	0.377082	Validation/Test
NM_000060_4(BTD)c_683AG(p_Asp228Gly)	2522	GTGATGAGACCCACTTTAAG	GTGGTGAGACCCACTTTAAG	0.176051	Validation/Test
NM_000060_4(BTD)c_683AG(p_Asp228Gly)	2522	GTGATGAGACCCACTTTAAG	GTGATGAGGCCCACTTTAAG	0.0269627	Validation/Test
NM_000060_4(BTD)c_701CT(p_Thr234Ile)	7049	GCCAGCAAAGGGGATATCAA	GCCAGCAAAGGGGATATCAA	0.759966	Validation/Test
NM_000060_4(BTD)c_701CT(p_Thr234Ile)	7049	GCCAGCAAAGGGGATATCAA	GCCAGCGAAGGGGATATCAA	0.239467	Validation/Test
NM_000060_4(BTD)c_701CT(p_Thr234Ile)	7049	GCCAGCAAAGGGGATATCAA	GCCAGCAAGGGGGATATCAA	0.000283728	Validation/Test
NM_000060_4(BTD)c_701CT(p_Thr234Ile)	7049	GCCAGCAAAGGGGATATCAA	GCCAGCAAAGGGGGTATCAA	0.000141864	Validation/Test
NM_000060_4(BTD)c_701CT(p_Thr234Ile)	7049	GCCAGCAAAGGGGATATCAA	GCCAGCAAAGGGGATATCAG	0.000141864	Validation/Test
NM_000060_4(BTD)c_934GA(p_Gly312Ser)	3271	AAGTAGCATACACACCCCTC	AAGTGGCATACACACCCCTC	0.65454	Validation/Test
NM_000060_4(BTD)c_934GA(p_Gly312Ser)	3271	AAGTAGCATACACACCCCTC	AAGTAGCATACACACCCCTC	0.34546	Validation/Test
NM_000061_2(BTK)c_1632-2AG	12784	AAAGGCAACAGGCCCCAGTC	AAAGGCAACAGGCCCCAGTC	0.835341	Validation/Test
NM_000061_2(BTK)c_1632-2AG	12784	AAAGGCAACAGGCCCCAGTC	AAAGGCGACAGGCCCCAGTC	0.145025	Validation/Test
NM_000061_2(BTK)c_1632-2AG	12784	AAAGGCAACAGGCCCCAGTC	AAAGGCAGCAGGCCCCAGTC	0.0188517	Validation/Test
NM_000061_2(BTK)c_1632-2AG	12784	AAAGGCAACAGGCCCCAGTC	AAAGGCAACGGGCCCCAGTC	0.000312891	Validation/Test
NM_000061_2(BTK)c_1632-2AG	12784	AAAGGCAACAGGCCCCAGTC	GAAGGCAACAGGCCCCAGTC	0.000156446	Validation/Test
NM_000061_2(BTK)c_1632-2AG	12784	AAAGGCAACAGGCCCCAGTC	AAGGGCAACAGGCCCCAGTC	0.000156446	Validation/Test
NM_000061_2(BTK)c_1632-2AG	12784	AAAGGCAACAGGCCCCAGTC	AGAGGCAACAGGCCCCAGTC	7.82228e-05	Validation/Test
NM_000061_2(BTK)c_1632-2AG	12784	AAAGGCAACAGGCCCCAGTC	AAAGGCAACAGGCCCCGGTC	7.82228e-05	Validation/Test
NM_000061_2(BTK)c_307CT(p_Gln103Ter)	9656	CACTTACTTCAAGGTTCTCG	CACTTACTTCAAGGTTCTCG	0.626346	Validation/Test
NM_000061_2(BTK)c_307CT(p_Gln103Ter)	9656	CACTTACTTCAAGGTTCTCG	CACTTGCTTCAAGGTTCTCG	0.373343	Validation/Test
NM_000061_2(BTK)c_307CT(p_Gln103Ter)	9656	CACTTACTTCAAGGTTCTCG	CACTTACTTCAGGGTTCTCG	0.000207125	Validation/Test
NM_000061_2(BTK)c_307CT(p_Gln103Ter)	9656	CACTTACTTCAAGGTTCTCG	CACTTACTTCGAGGTTCTCG	0.000103563	Validation/Test
NM_000061_2(BTK)c_46CT(p_Gln16Ter)	2441	CTGACCTGTAGACCCAGTAT	CTGACCTGTAGACCCAGTAT	0.739451	Validation/Test
NM_000061_2(BTK)c_46CT(p_Gln16Ter)	2441	CTGACCTGTAGACCCAGTAT	CTGGCCTGTAGACCCAGTAT	0.192544	Validation/Test
NM_000061_2(BTK)c_46CT(p_Gln16Ter)	2441	CTGACCTGTAGACCCAGTAT	CTGACCTGTGGACCCAGTAT	0.0680049	Validation/Test
NM_000061_2(BTK)c_953CT(p_Ser318Phe)	6153	CAGGACCCAGGCCTGGACAT	CAGGACCCAGGCCTGGACAT	0.922477	Validation/Test
NM_000061_2(BTK)c_953CT(p_Ser318Phe)	6153	CAGGACCCAGGCCTGGACAT	CAGGGCCCAGGCCTGGACAT	0.0768731	Validation/Test
NM_000061_2(BTK)c_953CT(p_Ser318Phe)	6153	CAGGACCCAGGCCTGGACAT	CGGGACCCAGGCCTGGACAT	0.000487567	Validation/Test
NM_000061_2(BTK)c_953CT(p_Ser318Phe)	6153	CAGGACCCAGGCCTGGACAT	CAGGACCCGGGCCTGGACAT	0.000162522	Validation/Test
NM_000062_2(SERPING1)c_1420CT(p_Gln474Ter)	1105	TTCCTAGTTCACAGTCTCTG	TTCCTAGTTCACAGTCTCTG	0.750226	Validation/Test
NM_000062_2(SERPING1)c_1420CT(p_Gln474Ter)	1105	TTCCTAGTTCACAGTCTCTG	TTCCTGGTTCACAGTCTCTG	0.249774	Validation/Test
NM_000062_2(SERPING1)c_1480CT(p_Arg494Ter)	14776	CCCTAGCTCCCTCGCTCCCG	CCCTAGCTCCCTCGCTCCCG	0.869924	Validation/Test
NM_000062_2(SERPING1)c_1480CT(p_Arg494Ter)	14776	CCCTAGCTCCCTCGCTCCCG	CCCTGGCTCCCTCGCTCCCG	0.130076	Validation/Test
NM_000066_3(C8B)c_1282CT(p_Arg428Ter)	8648	CACTTGCCCCTCCTCATACC	CACTTGCCCCTCCTCATACC	0.577706	Validation/Test
NM_000066_3(C8B)c_1282CT(p_Arg428Ter)	8648	CACTTGCCCCTCCTCATACC	CGCTTGCCCCTCCTCATACC	0.422179	Validation/Test
NM_000066_3(C8B)c_1282CT(p_Arg428Ter)	8648	CACTTGCCCCTCCTCATACC	CACTTGCCCCTCCTCATGCC	0.000115634	Validation/Test
NM_000069_2(CACNA1S)c_1583GA(p_Arg528His)	3861	TCCACTGCATCCGCCTCCTG	TCCACTGCATCCGCCTCCTG	0.779332	Validation/Test
NM_000069_2(CACNA1S)c_1583GA(p_Arg528His)	3861	TCCACTGCATCCGCCTCCTG	TCCACTGCGTCCGCCTCCTG	0.220668	Validation/Test
NM_000070_2(CAPN3)c_1318CT(p_Arg440Trp)	1871	TCATCCACCATCCTTTCCAG	TCATCCACCATCCTTTCCAG	0.916088	Validation/Test
NM_000070_2(CAPN3)c_1318CT(p_Arg440Trp)	1871	TCATCCACCATCCTTTCCAG	TCATCCGCCATCCTTTCCAG	0.0828434	Validation/Test
NM_000070_2(CAPN3)c_1318CT(p_Arg440Trp)	1871	TCATCCACCATCCTTTCCAG	TCGTCCACCATCCTTTCCAG	0.00106895	Validation/Test
NM_000070_2(CAPN3)c_1342CT(p_Arg448Cys)	5878	GGGAAACCTCATTCACCCTG	GGGAAACCTCATTCACCCTG	0.794488	Validation/Test
NM_000070_2(CAPN3)c_1342CT(p_Arg448Cys)	5878	GGGAAACCTCATTCACCCTG	GGGAAGCCTCATTCACCCTG	0.205342	Validation/Test
NM_000070_2(CAPN3)c_1342CT(p_Arg448Cys)	5878	GGGAAACCTCATTCACCCTG	GGGGAACCTCATTCACCCTG	0.000170126	Validation/Test
NM_000070_2(CAPN3)c_1381CT(p_Arg461Cys)	13404	TGCTCACCTCGTTCACCAGC	TGCTCACCTCGTTCACCAGC	0.948523	Validation/Test
NM_000070_2(CAPN3)c_1381CT(p_Arg461Cys)	13404	TGCTCACCTCGTTCACCAGC	TGCTCGCCTCGTTCACCAGC	0.0514026	Validation/Test
NM_000070_2(CAPN3)c_1381CT(p_Arg461Cys)	13404	TGCTCACCTCGTTCACCAGC	TGCTCACCTCGTTCACCGGC	7.46046e-05	Validation/Test
NM_000070_2(CAPN3)c_1466GA(p_Arg489Gln)	1004	AGGCGGTATGGGCAGTGTCC	AGGCGGTATGGGCAGTGTCC	0.841633	Validation/Test
NM_000070_2(CAPN3)c_1466GA(p_Arg489Gln)	1004	AGGCGGTATGGGCAGTGTCC	AGGCGGTGTGGGCAGTGTCC	0.158367	Validation/Test
NM_000070_2(CAPN3)c_439CT	5218	CCTCTCTCACCACATTGCCC	CCTCTCTCACCACATTGCCC	0.859716	Validation/Test
NM_000070_2(CAPN3)c_439CT	5218	CCTCTCTCACCACATTGCCC	CCTCTCTCGCCACATTGCCC	0.136834	Validation/Test
NM_000070_2(CAPN3)c_439CT	5218	CCTCTCTCACCACATTGCCC	CCTCTCTCACCGCATTGCCC	0.0034496	Validation/Test
NM_000070_2(CAPN3)c_566TC(p_Leu189Pro)	2066	CACCAAGCTGGCCCCGGACG	CACCAAGCTGGCCCCGGACG	0.867377	Validation/Test
NM_000070_2(CAPN3)c_566TC(p_Leu189Pro)	2066	CACCAAGCTGGCCCCGGACG	CACCGAGCTGGCCCCGGACG	0.109874	Validation/Test
NM_000070_2(CAPN3)c_566TC(p_Leu189Pro)	2066	CACCAAGCTGGCCCCGGACG	CACCAGGCTGGCCCCGGACG	0.0227493	Validation/Test
NM_000070_2(CAPN3)c_801+1GA	672	CGACCTATCCCAGAATGATG	CGACCTATCCCAGAATGATG	0.870536	Validation/Test
NM_000070_2(CAPN3)c_801+1GA	672	CGACCTATCCCAGAATGATG	CGACCTGTCCCAGAATGATG	0.129464	Validation/Test
NM_000071_2(CBS)c_1006CT(p_Arg336Cys)	1641	CGGGCAATCCTCAAGCACCC	CGGGCAATCCTCAAGCACCC	0.847044	Validation/Test
NM_000071_2(CBS)c_1006CT(p_Arg336Cys)	1641	CGGGCAATCCTCAAGCACCC	CGGGCAGTCCTCAAGCACCC	0.140768	Validation/Test
NM_000071_2(CBS)c_1006CT(p_Arg336Cys)	1641	CGGGCAATCCTCAAGCACCC	CGGGCGATCCTCAAGCACCC	0.0121877	Validation/Test
NM_000071_2(CBS)c_1058CT(p_Thr353Met)	1048	GGCAACCTCTCTCACCAGGC	GGCAACCTCTCTCACCAGGC	0.614504	Validation/Test
NM_000071_2(CBS)c_1058CT(p_Thr353Met)	1048	GGCAACCTCTCTCACCAGGC	GGCAGCCTCTCTCACCAGGC	0.347328	Validation/Test
NM_000071_2(CBS)c_1058CT(p_Thr353Met)	1048	GGCAACCTCTCTCACCAGGC	GGCGACCTCTCTCACCAGGC	0.0362595	Validation/Test
NM_000071_2(CBS)c_1058CT(p_Thr353Met)	1048	GGCAACCTCTCTCACCAGGC	GGCAACCTCTCTCGCCAGGC	0.0019084	Validation/Test
NM_000071_2(CBS)c_1135CT(p_Arg379Trp)	4022	TCAGAGCCTCAGGGCCCTTG	TCAGAGCCTCAGGGCCCTTG	0.805569	Validation/Test
NM_000071_2(CBS)c_1135CT(p_Arg379Trp)	4022	TCAGAGCCTCAGGGCCCTTG	TCAGGGCCTCAGGGCCCTTG	0.180507	Validation/Test
NM_000071_2(CBS)c_1135CT(p_Arg379Trp)	4022	TCAGAGCCTCAGGGCCCTTG	TCAGAGCCTCGGGGCCCTTG	0.0139234	Validation/Test
NM_000071_2(CBS)c_1280CT(p_Pro427Leu)	181	CCTCAGGCACCAGGGAAGCC	CCTCAGGCACCAGGGAAGCC	0.922652	Validation/Test
NM_000071_2(CBS)c_1280CT(p_Pro427Leu)	181	CCTCAGGCACCAGGGAAGCC	CCTCGGGCACCAGGGAAGCC	0.0773481	Validation/Test
NM_000071_2(CBS)c_325TC(p_Cys109Arg)	1696	GCCGCGTTAATGGTGAGCGC	GCCGCGTTAATGGTGAGCGC	0.575472	Validation/Test
NM_000071_2(CBS)c_325TC(p_Cys109Arg)	1696	GCCGCGTTAATGGTGAGCGC	GCCGCGTTGATGGTGAGCGC	0.424528	Validation/Test
NM_000077_4(CDKN2A)c_266GA(p_Gly89Asp)	1368	GGAGGACTTCCTGGACACGC	GGAGGACTTCCTGGACACGC	0.732456	Validation/Test
NM_000077_4(CDKN2A)c_266GA(p_Gly89Asp)	1368	GGAGGACTTCCTGGACACGC	GGAGGGCTTCCTGGACACGC	0.266813	Validation/Test
NM_000077_4(CDKN2A)c_266GA(p_Gly89Asp)	1368	GGAGGACTTCCTGGACACGC	GGAGGACTTCCTGGGCACGC	0.000730994	Validation/Test
NM_000077_4(CDKN2A)c_44GA(p_Trp15Ter)	2213	TGACTAGCTGGCCACGGCCG	TGACTAGCTGGCCACGGCCG	0.957072	Validation/Test
NM_000077_4(CDKN2A)c_44GA(p_Trp15Ter)	2213	TGACTAGCTGGCCACGGCCG	TGACTGGCTGGCCACGGCCG	0.0429282	Validation/Test
NM_000081_3(LYST)c_5956CT(p_Arg1986Ter)	3870	CTACAAACCTCTCAGGGCAT	CTACAAACCTCTCAGGGCAT	0.901034	Validation/Test
NM_000081_3(LYST)c_5956CT(p_Arg1986Ter)	3870	CTACAAACCTCTCAGGGCAT	CTACGAACCTCTCAGGGCAT	0.0981912	Validation/Test
NM_000081_3(LYST)c_5956CT(p_Arg1986Ter)	3870	CTACAAACCTCTCAGGGCAT	CTACAGACCTCTCAGGGCAT	0.000258398	Validation/Test
NM_000081_3(LYST)c_5956CT(p_Arg1986Ter)	3870	CTACAAACCTCTCAGGGCAT	CTACAAGCCTCTCAGGGCAT	0.000258398	Validation/Test
NM_000081_3(LYST)c_5956CT(p_Arg1986Ter)	3870	CTACAAACCTCTCAGGGCAT	CTGCAAACCTCTCAGGGCAT	0.000258398	Validation/Test
NM_000082_3(ERCC8)c_479CT(p_Ala160Val)	8269	ACCTACTACCAAACAGTGCT	ACCTACTACCAAACAGTGCT	0.677349	Validation/Test
NM_000082_3(ERCC8)c_479CT(p_Ala160Val)	8269	ACCTACTACCAAACAGTGCT	ACCTACTGCCAAACAGTGCT	0.167493	Validation/Test
NM_000082_3(ERCC8)c_479CT(p_Ala160Val)	8269	ACCTACTACCAAACAGTGCT	ACCTGCTACCAAACAGTGCT	0.154916	Validation/Test
NM_000082_3(ERCC8)c_479CT(p_Ala160Val)	8269	ACCTACTACCAAACAGTGCT	ACCTACTACCAAGCAGTGCT	0.000120934	Validation/Test
NM_000082_3(ERCC8)c_479CT(p_Ala160Val)	8269	ACCTACTACCAAACAGTGCT	ACCTACTACCAGACAGTGCT	0.000120934	Validation/Test
NM_000083_2(CLCN1)c_1012CT(p_Arg338Ter)	748	GGGGAAATCCATTCAGAAAT	GGGGAAATCCATTCAGAAAT	0.677807	Validation/Test
NM_000083_2(CLCN1)c_1012CT(p_Arg338Ter)	748	GGGGAAATCCATTCAGAAAT	GGGGAAGTCCATTCAGAAAT	0.320856	Validation/Test
NM_000083_2(CLCN1)c_1012CT(p_Arg338Ter)	748	GGGGAAATCCATTCAGAAAT	GGGGAAATCCATTCAGAGAT	0.0013369	Validation/Test
NM_000083_2(CLCN1)c_892GA(p_Ala298Thr)	2143	ACTTTACTGTTCGGAACTAC	ACTTTACTGTTCGGAACTAC	0.790481	Validation/Test
NM_000083_2(CLCN1)c_892GA(p_Ala298Thr)	2143	ACTTTACTGTTCGGAACTAC	ACTTTGCTGTTCGGAACTAC	0.209053	Validation/Test
NM_000083_2(CLCN1)c_892GA(p_Ala298Thr)	2143	ACTTTACTGTTCGGAACTAC	ACTTTACTGTTCGGAGCTAC	0.000466636	Validation/Test
NM_000084_4(CLCN5)c_1039CT(p_Arg347Ter)	5130	GGAGGCCACCTCTCACGTGG	GGAGGCCACCTCTCACGTGG	0.5577	Validation/Test
NM_000084_4(CLCN5)c_1039CT(p_Arg347Ter)	5130	GGAGGCCACCTCTCACGTGG	GGAGGCCGCCTCTCACGTGG	0.4423	Validation/Test
NM_000084_4(CLCN5)c_134GA(p_Trp45Ter)	2955	CCCCATCAGTAAGCGCGGGC	CCCCATCAGTAAGCGCGGGC	0.588494	Validation/Test
NM_000084_4(CLCN5)c_134GA(p_Trp45Ter)	2955	CCCCATCAGTAAGCGCGGGC	CCCCGTCAGTAAGCGCGGGC	0.411168	Validation/Test
NM_000084_4(CLCN5)c_134GA(p_Trp45Ter)	2955	CCCCATCAGTAAGCGCGGGC	CCCCATCGGTAAGCGCGGGC	0.000338409	Validation/Test
NM_000088_3(COL1A1)c_1243CT(p_Arg415Ter)	2141	CTAGTTGAGTCGGTCAAACT	CTAGTTGAGTCGGTCAAACT	0.879028	Validation/Test
NM_000088_3(COL1A1)c_1243CT(p_Arg415Ter)	2141	CTAGTTGAGTCGGTCAAACT	CTGGTTGAGTCGGTCAAACT	0.0836058	Validation/Test
NM_000088_3(COL1A1)c_1243CT(p_Arg415Ter)	2141	CTAGTTGAGTCGGTCAAACT	CTAGTTGGGTCGGTCAAACT	0.0373657	Validation/Test
NM_000088_3(COL1A1)c_1354-12GA	4617	AGCACTCTGAAAGGCGGTCG	AGCACTCTGAAAGGCGGTCG	0.7611	Validation/Test
NM_000088_3(COL1A1)c_1354-12GA	4617	AGCACTCTGAAAGGCGGTCG	AGCGCTCTGAAAGGCGGTCG	0.238683	Validation/Test
NM_000088_3(COL1A1)c_1354-12GA	4617	AGCACTCTGAAAGGCGGTCG	AGCACTCTGAGAGGCGGTCG	0.000216591	Validation/Test
NM_000088_3(COL1A1)c_1369CT(p_Gln457Ter)	10749	CAGCTAGTAGACGTCCTCTG	CAGCTGGTAGACGTCCTCTG	0.868918	Validation/Test
NM_000088_3(COL1A1)c_1369CT(p_Gln457Ter)	10749	CAGCTAGTAGACGTCCTCTG	CAGCTAGTAGACGTCCTCTG	0.0924737	Validation/Test
NM_000088_3(COL1A1)c_1369CT(p_Gln457Ter)	10749	CAGCTAGTAGACGTCCTCTG	CAGCTAGTGGACGTCCTCTG	0.0386082	Validation/Test
NM_000088_3(COL1A1)c_1414CT(p_Arg472Ter)	2971	GCCAGGCAATCCACTTGGAG	GCCAGGCAATCCACTTGGAG	0.652642	Validation/Test
NM_000088_3(COL1A1)c_1414CT(p_Arg472Ter)	2971	GCCAGGCAATCCACTTGGAG	GCCAGGCGATCCACTTGGAG	0.346685	Validation/Test
NM_000088_3(COL1A1)c_1414CT(p_Arg472Ter)	2971	GCCAGGCAATCCACTTGGAG	GCCAGGCAATCCACTTGGGG	0.000673174	Validation/Test
NM_000088_3(COL1A1)c_1678GA(p_Gly560Ser)	3583	CCGGCAGCACATGGACATCC	CCGGCAGCACATGGACATCC	0.952275	Validation/Test
NM_000088_3(COL1A1)c_1678GA(p_Gly560Ser)	3583	CCGGCAGCACATGGACATCC	CCGGCGGCACATGGACATCC	0.0468881	Validation/Test
NM_000088_3(COL1A1)c_1678GA(p_Gly560Ser)	3583	CCGGCAGCACATGGACATCC	CCGGCAGCACGTGGACATCC	0.000558191	Validation/Test
NM_000088_3(COL1A1)c_1678GA(p_Gly560Ser)	3583	CCGGCAGCACATGGACATCC	CCGGCAGCGCATGGACATCC	0.000279096	Validation/Test
NM_000088_3(COL1A1)c_1821+1GA	1078	CCCCAACATCTGGCACGAGT	CCCCAACATCTGGCACGAGT	0.944341	Validation/Test
NM_000088_3(COL1A1)c_1821+1GA	1078	CCCCAACATCTGGCACGAGT	CCCCAACGTCTGGCACGAGT	0.054731	Validation/Test
NM_000088_3(COL1A1)c_1821+1GA	1078	CCCCAACATCTGGCACGAGT	CCCCAACATCTGGCGCGAGT	0.000927644	Validation/Test
NM_000088_3(COL1A1)c_2235+1GA	3667	CAATAGTATATTTTCCATCA	CAATAGTATATTTTCCATCA	0.871012	Validation/Test
NM_000088_3(COL1A1)c_2235+1GA	3667	CAATAGTATATTTTCCATCA	CAATGGTATATTTTCCATCA	0.101718	Validation/Test
NM_000088_3(COL1A1)c_2235+1GA	3667	CAATAGTATATTTTCCATCA	CAATAGTGTATTTTCCATCA	0.0267248	Validation/Test
NM_000088_3(COL1A1)c_2235+1GA	3667	CAATAGTATATTTTCCATCA	CAGTAGTATATTTTCCATCA	0.000272702	Validation/Test
NM_000088_3(COL1A1)c_2235+1GA	3667	CAATAGTATATTTTCCATCA	CAATAGTATGTTTTCCATCA	0.000272702	Validation/Test
NM_000088_3(COL1A1)c_2344-1GA	229	TGGTGGAAGAGCATTACTCT	TGGTGGAAGAGCATTACTCT	0.71179	Validation/Test
NM_000088_3(COL1A1)c_2344-1GA	229	TGGTGGAAGAGCATTACTCT	TGGTGGAGGAGCATTACTCT	0.28821	Validation/Test
NM_000088_3(COL1A1)c_3208GA(p_Gly1070Ser)	6937	TGCCAGCACCATCACTCGCC	TGCCAGCACCATCACTCGCC	0.851521	Validation/Test
NM_000088_3(COL1A1)c_3208GA(p_Gly1070Ser)	6937	TGCCAGCACCATCACTCGCC	TGCCAGCGCCATCACTCGCC	0.104224	Validation/Test
NM_000088_3(COL1A1)c_3208GA(p_Gly1070Ser)	6937	TGCCAGCACCATCACTCGCC	TGCCGGCACCATCACTCGCC	0.0439671	Validation/Test
NM_000088_3(COL1A1)c_3208GA(p_Gly1070Ser)	6937	TGCCAGCACCATCACTCGCC	TGCCAGCACCGTCACTCGCC	0.000144155	Validation/Test
NM_000088_3(COL1A1)c_3208GA(p_Gly1070Ser)	6937	TGCCAGCACCATCACTCGCC	TGCCAGCACCATCGCTCGCC	0.000144155	Validation/Test
NM_000088_3(COL1A1)c_333+2TC	2271	CACGAGCCCGTGGAGGCAGT	CACGAGCCCGTGGAGGCAGT	0.808014	Validation/Test
NM_000088_3(COL1A1)c_333+2TC	2271	CACGAGCCCGTGGAGGCAGT	CACGGGCCCGTGGAGGCAGT	0.191105	Validation/Test
NM_000088_3(COL1A1)c_333+2TC	2271	CACGAGCCCGTGGAGGCAGT	CGCGAGCCCGTGGAGGCAGT	0.000880669	Validation/Test
NM_000088_3(COL1A1)c_3479GA(p_Gly1160Asp)	1994	GACCAGCCATGTGAATTGGG	GACCAGCCATGTGAATTGGG	0.540622	Validation/Test
NM_000088_3(COL1A1)c_3479GA(p_Gly1160Asp)	1994	GACCAGCCATGTGAATTGGG	GACCGGCCATGTGAATTGGG	0.34002	Validation/Test
NM_000088_3(COL1A1)c_3479GA(p_Gly1160Asp)	1994	GACCAGCCATGTGAATTGGG	GACCAGCCGTGTGAATTGGG	0.118355	Validation/Test
NM_000088_3(COL1A1)c_3479GA(p_Gly1160Asp)	1994	GACCAGCCATGTGAATTGGG	GGCCAGCCATGTGAATTGGG	0.00100301	Validation/Test
NM_000088_3(COL1A1)c_3GA(p_Met1Ile)	1549	CCATTACCGCAACTCTGGCC	CCATTGCCGCAACTCTGGCC	0.624274	Validation/Test
NM_000088_3(COL1A1)c_3GA(p_Met1Ile)	1549	CCATTACCGCAACTCTGGCC	CCATTACCGCAACTCTGGCC	0.375726	Validation/Test
NM_000088_3(COL1A1)c_697-1GA	780	AAGATGCTGAAGCTGGTTCT	AAGATGCTGAAGCTGGTTCT	0.912821	Validation/Test
NM_000088_3(COL1A1)c_697-1GA	780	AAGATGCTGAAGCTGGTTCT	AAGGTGCTGAAGCTGGTTCT	0.0871795	Validation/Test
NM_000089_3(COL1A2)c_1171GA(p_Gly391Ser)	6954	CCAGCCCTCCAGGACCTCCT	CCAGCCCTCCAGGACCTCCT	0.912712	Validation/Test
NM_000089_3(COL1A2)c_1171GA(p_Gly391Ser)	6954	CCAGCCCTCCAGGACCTCCT	CCGGCCCTCCAGGACCTCCT	0.0871441	Validation/Test
NM_000089_3(COL1A2)c_1171GA(p_Gly391Ser)	6954	CCAGCCCTCCAGGACCTCCT	CCAGCCCTCCAGGGCCTCCT	0.000143802	Validation/Test
NM_000089_3(COL1A2)c_1316GA(p_Gly439Asp)	4780	GCTGATCGCCCTGGGGAGCC	GCTGATCGCCCTGGGGAGCC	0.608787	Validation/Test
NM_000089_3(COL1A2)c_1316GA(p_Gly439Asp)	4780	GCTGATCGCCCTGGGGAGCC	GCTGGTCGCCCTGGGGAGCC	0.391213	Validation/Test
NM_000089_3(COL1A2)c_1702GA(p_Gly568Ser)	675	AGTTAGCAAACCAGGAGAAA	AGTTAGCAAACCAGGAGAAA	0.574815	Validation/Test
NM_000089_3(COL1A2)c_1702GA(p_Gly568Ser)	675	AGTTAGCAAACCAGGAGAAA	AGTTGGCAAACCAGGAGAAA	0.425185	Validation/Test
NM_000089_3(COL1A2)c_2099GA(p_Gly700Asp)	2388	GCTGATCCTGCTGGTCCTGC	GCTGGTCCTGCTGGTCCTGC	0.633585	Validation/Test
NM_000089_3(COL1A2)c_2099GA(p_Gly700Asp)	2388	GCTGATCCTGCTGGTCCTGC	GCTGATCCTGCTGGTCCTGC	0.366415	Validation/Test
NM_000089_3(COL1A2)c_2296GA(p_Gly766Ser)	2591	TAGAGTCCAAATGGTCCCCC	TAGAGTCCAAATGGTCCCCC	0.648012	Validation/Test
NM_000089_3(COL1A2)c_2296GA(p_Gly766Ser)	2591	TAGAGTCCAAATGGTCCCCC	TAGGGTCCAAATGGTCCCCC	0.351988	Validation/Test
NM_000089_3(COL1A2)c_2521GA(p_Gly841Ser)	609	CCTAGCTTCGCTGGTGAGAA	CCTAGCTTCGCTGGTGAGAA	0.922824	Validation/Test
NM_000089_3(COL1A2)c_2521GA(p_Gly841Ser)	609	CCTAGCTTCGCTGGTGAGAA	CCTGGCTTCGCTGGTGAGAA	0.0771757	Validation/Test
NM_000089_3(COL1A2)c_2891GA(p_Gly964Asp)	15937	CCTGATCCTCATGGCCCCGT	CCTGATCCTCATGGCCCCGT	0.922884	Validation/Test
NM_000089_3(COL1A2)c_2891GA(p_Gly964Asp)	15937	CCTGATCCTCATGGCCCCGT	CCTGGTCCTCATGGCCCCGT	0.0770534	Validation/Test
NM_000089_3(COL1A2)c_2891GA(p_Gly964Asp)	15937	CCTGATCCTCATGGCCCCGT	CCTGATCCTCGTGGCCCCGT	6.27471e-05	Validation/Test
NM_000089_3(COL1A2)c_577GA(p_Gly193Ser)	3908	GCCCAGTGCTCCTGGTGTGA	GCCCAGTGCTCCTGGTGTGA	0.63869	Validation/Test
NM_000089_3(COL1A2)c_577GA(p_Gly193Ser)	3908	GCCCAGTGCTCCTGGTGTGA	GCCCGGTGCTCCTGGTGTGA	0.361054	Validation/Test
NM_000089_3(COL1A2)c_577GA(p_Gly193Ser)	3908	GCCCAGTGCTCCTGGTGTGA	GCCCAGTGCTCCTGGTGTGG	0.000255885	Validation/Test
NM_000089_3(COL1A2)c_856GA(p_Gly286Ser)	3898	GTGAGTCTTCCAGGCCTCTC	GTGAGTCTTCCAGGCCTCTC	0.946383	Validation/Test
NM_000089_3(COL1A2)c_856GA(p_Gly286Ser)	3898	GTGAGTCTTCCAGGCCTCTC	GTGGGTCTTCCAGGCCTCTC	0.0536172	Validation/Test
NM_000089_3(COL1A2)c_983GA(p_Gly328Asp)	2658	CGCGATATTCCTGGCCCTGT	CGCGATGTTCCTGGCCCTGT	0.710685	Validation/Test
NM_000089_3(COL1A2)c_983GA(p_Gly328Asp)	2658	CGCGATATTCCTGGCCCTGT	CGCGATATTCCTGGCCCTGT	0.289315	Validation/Test
NM_000089_3(COL1A2)c_992GA(p_Gly331Asp)	5929	CCTGACCCTGTTGGTGCTGC	CCTGACCCTGTTGGTGCTGC	0.816833	Validation/Test
NM_000089_3(COL1A2)c_992GA(p_Gly331Asp)	5929	CCTGACCCTGTTGGTGCTGC	CCTGGCCCTGTTGGTGCTGC	0.183167	Validation/Test
NM_000090_3(COL3A1)c_1222GA(p_Gly408Arg)	6484	CCTAGACTGATGGGAGCCCG	CCTGGACTGATGGGAGCCCG	0.393738	Validation/Test
NM_000090_3(COL3A1)c_1222GA(p_Gly408Arg)	6484	CCTAGACTGATGGGAGCCCG	CCTAGGCTGATGGGAGCCCG	0.323103	Validation/Test
NM_000090_3(COL3A1)c_1222GA(p_Gly408Arg)	6484	CCTAGACTGATGGGAGCCCG	CCTAGACTGATGGGAGCCCG	0.283004	Validation/Test
NM_000090_3(COL3A1)c_1222GA(p_Gly408Arg)	6484	CCTAGACTGATGGGAGCCCG	CCTAGACTGATGGGGGCCCG	0.000154226	Validation/Test
NM_000090_3(COL3A1)c_1358GA(p_Gly453Asp)	600	GCTGATATTCCAGGTGTTCC	GCTGATATTCCAGGTGTTCC	0.786667	Validation/Test
NM_000090_3(COL3A1)c_1358GA(p_Gly453Asp)	600	GCTGATATTCCAGGTGTTCC	GCTGATGTTCCAGGTGTTCC	0.213333	Validation/Test
NM_000090_3(COL3A1)c_1475GA(p_Gly492Glu)	931	CGAGAACCTGCTGGACCAAA	CGAGAACCTGCTGGACCAAA	0.847476	Validation/Test
NM_000090_3(COL3A1)c_1475GA(p_Gly492Glu)	931	CGAGAACCTGCTGGACCAAA	CGAGAGCCTGCTGGACCAAA	0.136412	Validation/Test
NM_000090_3(COL3A1)c_1475GA(p_Gly492Glu)	931	CGAGAACCTGCTGGACCAAA	CGAGGACCTGCTGGACCAAA	0.0161117	Validation/Test
NM_000090_3(COL3A1)c_1763GA(p_Gly588Asp)	707	TAGGATGCTCCTGGTAAGAA	TAGGATGCTCCTGGTAAGAA	0.523338	Validation/Test
NM_000090_3(COL3A1)c_1763GA(p_Gly588Asp)	707	TAGGATGCTCCTGGTAAGAA	TAGGGTGCTCCTGGTAAGAA	0.476662	Validation/Test
NM_000090_3(COL3A1)c_1786CT(p_Arg596Ter)	5271	CCTCATTCTCCATTCTTACC	CCTCATTCTCCATTCTTACC	0.847467	Validation/Test
NM_000090_3(COL3A1)c_1786CT(p_Arg596Ter)	5271	CCTCATTCTCCATTCTTACC	CCTCGTTCTCCATTCTTACC	0.152533	Validation/Test
NM_000090_3(COL3A1)c_1844GA(p_Gly615Glu)	3168	CTGAACCTCAGGGACCCCCA	CTGAACCTCAGGGACCCCCA	0.945076	Validation/Test
NM_000090_3(COL3A1)c_1844GA(p_Gly615Glu)	3168	CTGAACCTCAGGGACCCCCA	CTGAGCCTCAGGGACCCCCA	0.0542929	Validation/Test
NM_000090_3(COL3A1)c_1844GA(p_Gly615Glu)	3168	CTGAACCTCAGGGACCCCCA	CTGAACCTCAGGGGCCCCCA	0.000315657	Validation/Test
NM_000090_3(COL3A1)c_1844GA(p_Gly615Glu)	3168	CTGAACCTCAGGGACCCCCA	CTGGACCTCAGGGACCCCCA	0.000315657	Validation/Test
NM_000090_3(COL3A1)c_1988GA(p_Gly663Asp)	1653	AAGGATGATGCCGGTGCACC	AAGGATGATGCCGGTGCACC	0.799758	Validation/Test
NM_000090_3(COL3A1)c_1988GA(p_Gly663Asp)	1653	AAGGATGATGCCGGTGCACC	AAGGGTGATGCCGGTGCACC	0.200242	Validation/Test
NM_000090_3(COL3A1)c_2105GA(p_Gly702Asp)	17278	CCCTGATCCCGAAGGAGGAA	CCCTGGTCCCGAAGGAGGAA	0.534958	Validation/Test
NM_000090_3(COL3A1)c_2105GA(p_Gly702Asp)	17278	CCCTGATCCCGAAGGAGGAA	CCCTGATCCCGAAGGAGGAA	0.464695	Validation/Test
NM_000090_3(COL3A1)c_2105GA(p_Gly702Asp)	17278	CCCTGATCCCGAAGGAGGAA	CCCTGATCCCGAAGGGGGAA	0.000231508	Validation/Test
NM_000090_3(COL3A1)c_2105GA(p_Gly702Asp)	17278	CCCTGATCCCGAAGGAGGAA	CCCTGATCCCGAAGGAGGAG	0.000115754	Validation/Test
NM_000090_3(COL3A1)c_2150GA(p_Gly717Asp)	1016	CCTGATGCTGCTGGTACTCC	CCTGATGCTGCTGGTACTCC	0.502953	Validation/Test
NM_000090_3(COL3A1)c_2150GA(p_Gly717Asp)	1016	CCTGATGCTGCTGGTACTCC	CCTGGTGCTGCTGGTACTCC	0.497047	Validation/Test
NM_000090_3(COL3A1)c_2185GA(p_Gly729Arg)	3874	CCTAGAGAAAGAGGAGGTCT	CCTAGAGAAAGAGGAGGTCT	0.588281	Validation/Test
NM_000090_3(COL3A1)c_2185GA(p_Gly729Arg)	3874	CCTAGAGAAAGAGGAGGTCT	CCTAGGGAAAGAGGAGGTCT	0.408363	Validation/Test
NM_000090_3(COL3A1)c_2185GA(p_Gly729Arg)	3874	CCTAGAGAAAGAGGAGGTCT	CCTGGAGAAAGAGGAGGTCT	0.00232318	Validation/Test
NM_000090_3(COL3A1)c_2185GA(p_Gly729Arg)	3874	CCTAGAGAAAGAGGAGGTCT	CCTAGAGAGAGAGGAGGTCT	0.000258131	Validation/Test
NM_000090_3(COL3A1)c_2185GA(p_Gly729Arg)	3874	CCTAGAGAAAGAGGAGGTCT	CCTAGAGAAGGAGGAGGTCT	0.000258131	Validation/Test
NM_000090_3(COL3A1)c_2185GA(p_Gly729Arg)	3874	CCTAGAGAAAGAGGAGGTCT	CCTAGAGAAAGGGGAGGTCT	0.000258131	Validation/Test
NM_000090_3(COL3A1)c_2185GA(p_Gly729Arg)	3874	CCTAGAGAAAGAGGAGGTCT	CCTAGAGGAAGAGGAGGTCT	0.000258131	Validation/Test
NM_000090_3(COL3A1)c_2569CT(p_Gln857Ter)	1203	TTGACACCTTAGGGACCAGG	TTGACACCTTAGGGACCAGG	0.731505	Validation/Test
NM_000090_3(COL3A1)c_2569CT(p_Gln857Ter)	1203	TTGACACCTTAGGGACCAGG	TTGACGCCTTAGGGACCAGG	0.268495	Validation/Test
NM_000090_3(COL3A1)c_2753GA(p_Gly918Glu)	2255	CCTGAAGTGTCTGGACCAAA	CCTGAGGTGTCTGGACCAAA	0.717517	Validation/Test
NM_000090_3(COL3A1)c_2753GA(p_Gly918Glu)	2255	CCTGAAGTGTCTGGACCAAA	CCTGAAGTGTCTGGACCAAA	0.234146	Validation/Test
NM_000090_3(COL3A1)c_2753GA(p_Gly918Glu)	2255	CCTGAAGTGTCTGGACCAAA	CCTGGAGTGTCTGGACCAAA	0.0478936	Validation/Test
NM_000090_3(COL3A1)c_2753GA(p_Gly918Glu)	2255	CCTGAAGTGTCTGGACCAAA	CCTGAAGTGTCTGGGCCAAA	0.000443459	Validation/Test
NM_000090_3(COL3A1)c_2771GA(p_Gly924Asp)	5080	AAAGATGATGCTGGCCAACC	AAAGGTGATGCTGGCCAACC	0.602165	Validation/Test
NM_000090_3(COL3A1)c_2771GA(p_Gly924Asp)	5080	AAAGATGATGCTGGCCAACC	AAAGATGATGCTGGCCAACC	0.397244	Validation/Test
NM_000090_3(COL3A1)c_2771GA(p_Gly924Asp)	5080	AAAGATGATGCTGGCCAACC	GAAGATGATGCTGGCCAACC	0.000393701	Validation/Test
NM_000090_3(COL3A1)c_2771GA(p_Gly924Asp)	5080	AAAGATGATGCTGGCCAACC	AAAGATGGTGCTGGCCAACC	0.00019685	Validation/Test
NM_000090_3(COL3A1)c_2780GA(p_Gly927Asp)	1055	GCTGACCAACCAGGAGAGAA	GCTGACCAACCAGGAGAGAA	0.862559	Validation/Test
NM_000090_3(COL3A1)c_2780GA(p_Gly927Asp)	1055	GCTGACCAACCAGGAGAGAA	GCTGGCCAACCAGGAGAGAA	0.136493	Validation/Test
NM_000090_3(COL3A1)c_2780GA(p_Gly927Asp)	1055	GCTGACCAACCAGGAGAGAA	GCTGACCAACCAGGAGAGAG	0.000947867	Validation/Test
NM_000090_3(COL3A1)c_2824GA(p_Gly942Arg)	409	AGAGAGCTCCAGGCCCACTT	AGAGAGCTCCAGGCCCACTT	0.838631	Validation/Test
NM_000090_3(COL3A1)c_2824GA(p_Gly942Arg)	409	AGAGAGCTCCAGGCCCACTT	AGAGGGCTCCAGGCCCACTT	0.156479	Validation/Test
NM_000090_3(COL3A1)c_2824GA(p_Gly942Arg)	409	AGAGAGCTCCAGGCCCACTT	AGAGAGCTCCAGGCCCGCTT	0.00244499	Validation/Test
NM_000090_3(COL3A1)c_2824GA(p_Gly942Arg)	409	AGAGAGCTCCAGGCCCACTT	GGAGAGCTCCAGGCCCACTT	0.00244499	Validation/Test
NM_000090_3(COL3A1)c_2987GA(p_Gly996Glu)	518	CCTGAACCCCAGGGTCTTCC	CCTGAACCCCAGGGTCTTCC	0.864865	Validation/Test
NM_000090_3(COL3A1)c_2987GA(p_Gly996Glu)	518	CCTGAACCCCAGGGTCTTCC	CCTGAGCCCCAGGGTCTTCC	0.135135	Validation/Test
NM_000090_3(COL3A1)c_3023GA(p_Gly1008Asp)	2582	GCTGGTACAGCTGATGAACC	GCTGGTACAGCTGATGAACC	0.82378	Validation/Test
NM_000090_3(COL3A1)c_3023GA(p_Gly1008Asp)	2582	GCTGGTACAGCTGATGAACC	GCTGGTGCAGCTGATGAACC	0.17622	Validation/Test
NM_000090_3(COL3A1)c_3041GA(p_Gly1014Glu)	8620	CAGGAAAACCCTGGATCAGA	CAGGAAAACCCTGGATCAGA	0.760441	Validation/Test
NM_000090_3(COL3A1)c_3041GA(p_Gly1014Glu)	8620	CAGGAAAACCCTGGATCAGA	CAGGAAAGCCCTGGATCAGA	0.138747	Validation/Test
NM_000090_3(COL3A1)c_3041GA(p_Gly1014Glu)	8620	CAGGAAAACCCTGGATCAGA	CAGGAAGACCCTGGATCAGA	0.0667053	Validation/Test
NM_000090_3(COL3A1)c_3041GA(p_Gly1014Glu)	8620	CAGGAAAACCCTGGATCAGA	CAGGGAAACCCTGGATCAGA	0.0278422	Validation/Test
NM_000090_3(COL3A1)c_3041GA(p_Gly1014Glu)	8620	CAGGAAAACCCTGGATCAGA	CAGGAGAACCCTGGATCAGA	0.00568445	Validation/Test
NM_000090_3(COL3A1)c_3041GA(p_Gly1014Glu)	8620	CAGGAAAACCCTGGATCAGA	CAGGAAAACCCTGGATCAGG	0.000348028	Validation/Test
NM_000090_3(COL3A1)c_3041GA(p_Gly1014Glu)	8620	CAGGAAAACCCTGGATCAGA	CGGGAAAACCCTGGATCAGA	0.000232019	Validation/Test
NM_000090_3(COL3A1)c_3167GA(p_Gly1056Asp)	4394	GTCGATCCAGCTGGAAAGAG	GTCGGTCCAGCTGGAAAGAG	0.972462	Validation/Test
NM_000090_3(COL3A1)c_3167GA(p_Gly1056Asp)	4394	GTCGATCCAGCTGGAAAGAG	GTCGATCCAGCTGGAAAGAG	0.0275376	Validation/Test
NM_000090_3(COL3A1)c_3220GA(p_Gly1074Ser)	9590	GCTAGTGCTCCCGGTCCTGC	GCTAGTGCTCCCGGTCCTGC	0.646194	Validation/Test
NM_000090_3(COL3A1)c_3220GA(p_Gly1074Ser)	9590	GCTAGTGCTCCCGGTCCTGC	GCTGGTGCTCCCGGTCCTGC	0.353806	Validation/Test
NM_000090_3(COL3A1)c_3319GA(p_Gly1107Arg)	3694	AAAAGACATCGAGGATTCCC	AAAAGACATCGAGGATTCCC	0.726042	Validation/Test
NM_000090_3(COL3A1)c_3319GA(p_Gly1107Arg)	3694	AAAAGACATCGAGGATTCCC	AAAAGGCATCGAGGATTCCC	0.260152	Validation/Test
NM_000090_3(COL3A1)c_3319GA(p_Gly1107Arg)	3694	AAAAGACATCGAGGATTCCC	AAAGGACATCGAGGATTCCC	0.00893341	Validation/Test
NM_000090_3(COL3A1)c_3319GA(p_Gly1107Arg)	3694	AAAAGACATCGAGGATTCCC	AAAAGACGTCGAGGATTCCC	0.00487277	Validation/Test
NM_000090_3(COL3A1)c_3517GA(p_Gly1173Arg)	1258	CAGAGGTGAAAGAAGATCTG	CAGAGGTGAAAGAAGATCTG	0.601749	Validation/Test
NM_000090_3(COL3A1)c_3517GA(p_Gly1173Arg)	1258	CAGAGGTGAAAGAAGATCTG	CAGGGGTGAAAGAAGATCTG	0.397456	Validation/Test
NM_000090_3(COL3A1)c_3517GA(p_Gly1173Arg)	1258	CAGAGGTGAAAGAAGATCTG	CAGAGGTGGAAGAAGATCTG	0.000794913	Validation/Test
NM_000090_3(COL3A1)c_3562GA(p_Gly1188Arg)	4689	CCTAGACCTCCTGGTGCCCC	CCTGGACCTCCTGGTGCCCC	0.912561	Validation/Test
NM_000090_3(COL3A1)c_3562GA(p_Gly1188Arg)	4689	CCTAGACCTCCTGGTGCCCC	CCTAGGCCTCCTGGTGCCCC	0.0518234	Validation/Test
NM_000090_3(COL3A1)c_3562GA(p_Gly1188Arg)	4689	CCTAGACCTCCTGGTGCCCC	CCTAGACCTCCTGGTGCCCC	0.0356153	Validation/Test
NM_000090_3(COL3A1)c_4254GA(p_Thr1418=)	1779	CTGGAGGATGGTTGCACAGT	CTGGAGGATGGTTGCACAGT	0.708825	Validation/Test
NM_000090_3(COL3A1)c_4254GA(p_Thr1418=)	1779	CTGGAGGATGGTTGCACAGT	CTGGGGGATGGTTGCACAGT	0.272625	Validation/Test
NM_000090_3(COL3A1)c_4254GA(p_Thr1418=)	1779	CTGGAGGATGGTTGCACAGT	CTGGAGGGTGGTTGCACAGT	0.0179876	Validation/Test
NM_000090_3(COL3A1)c_4254GA(p_Thr1418=)	1779	CTGGAGGATGGTTGCACAGT	CTGGAGGATGGTTGCGCAGT	0.000562114	Validation/Test
NM_000090_3(COL3A1)c_539GA(p_Gly180Asp)	14887	CCAGACCCTCCCGGTCCCCC	CCAGGCCCTCCCGGTCCCCC	0.723719	Validation/Test
NM_000090_3(COL3A1)c_539GA(p_Gly180Asp)	14887	CCAGACCCTCCCGGTCCCCC	CCAGACCCTCCCGGTCCCCC	0.276281	Validation/Test
NM_000090_3(COL3A1)c_556GA(p_Gly186Ser)	6972	CCTAGTACATCTGGTCATCC	CCTAGTACATCTGGTCATCC	0.742828	Validation/Test
NM_000090_3(COL3A1)c_556GA(p_Gly186Ser)	6972	CCTAGTACATCTGGTCATCC	CCTAGTGCATCTGGTCATCC	0.257028	Validation/Test
NM_000090_3(COL3A1)c_556GA(p_Gly186Ser)	6972	CCTAGTACATCTGGTCATCC	CCTGGTACATCTGGTCATCC	0.000143431	Validation/Test
NM_000090_3(COL3A1)c_637GA(p_Gly213Ser)	5308	CAGAGCCCTCCAGGACCTCC	CAGAGCCCTCCAGGACCTCC	0.689337	Validation/Test
NM_000090_3(COL3A1)c_637GA(p_Gly213Ser)	5308	CAGAGCCCTCCAGGACCTCC	CAGGGCCCTCCAGGACCTCC	0.302374	Validation/Test
NM_000090_3(COL3A1)c_637GA(p_Gly213Ser)	5308	CAGAGCCCTCCAGGACCTCC	CGGAGCCCTCCAGGACCTCC	0.00791258	Validation/Test
NM_000090_3(COL3A1)c_637GA(p_Gly213Ser)	5308	CAGAGCCCTCCAGGACCTCC	CAGAGCCCTCCAGGGCCTCC	0.00037679	Validation/Test
NM_000090_3(COL3A1)c_647GA(p_Gly216Glu)	10515	CCAGAACCTCCTGGTGCTAT	CCAGAACCTCCTGGTGCTAT	0.580124	Validation/Test
NM_000090_3(COL3A1)c_647GA(p_Gly216Glu)	10515	CCAGAACCTCCTGGTGCTAT	CCAGGACCTCCTGGTGCTAT	0.333619	Validation/Test
NM_000090_3(COL3A1)c_647GA(p_Gly216Glu)	10515	CCAGAACCTCCTGGTGCTAT	CCAGAGCCTCCTGGTGCTAT	0.0857822	Validation/Test
NM_000090_3(COL3A1)c_647GA(p_Gly216Glu)	10515	CCAGAACCTCCTGGTGCTAT	CCGGAACCTCCTGGTGCTAT	0.000475511	Validation/Test
NM_000090_3(COL3A1)c_709GA(p_Gly237Arg)	3780	CCCAGACGACCTGGAGAGCG	CCCAGGCGACCTGGAGAGCG	0.626984	Validation/Test
NM_000090_3(COL3A1)c_709GA(p_Gly237Arg)	3780	CCCAGACGACCTGGAGAGCG	CCCAGACGACCTGGAGAGCG	0.334127	Validation/Test
NM_000090_3(COL3A1)c_709GA(p_Gly237Arg)	3780	CCCAGACGACCTGGAGAGCG	CCCGGACGACCTGGAGAGCG	0.0346561	Validation/Test
NM_000090_3(COL3A1)c_709GA(p_Gly237Arg)	3780	CCCAGACGACCTGGAGAGCG	CCCAGACGGCCTGGAGAGCG	0.00396825	Validation/Test
NM_000090_3(COL3A1)c_709GA(p_Gly237Arg)	3780	CCCAGACGACCTGGAGAGCG	CCCAGACGACCTGGGGAGCG	0.00026455	Validation/Test
NM_000090_3(COL3A1)c_827GA(p_Gly276Asp)	4054	AAGGATGAAACAGGTGCTCC	AAGGGTGAAACAGGTGCTCC	0.878638	Validation/Test
NM_000090_3(COL3A1)c_827GA(p_Gly276Asp)	4054	AAGGATGAAACAGGTGCTCC	AAGGATGAAACAGGTGCTCC	0.121362	Validation/Test
NM_000092_4(COL4A4)c_1118GA(p_Gly373Glu)	1186	CCAGAGTTCCCTGGCCGCTA	CCAGAGTTCCCTGGCCGCTA	0.924115	Validation/Test
NM_000092_4(COL4A4)c_1118GA(p_Gly373Glu)	1186	CCAGAGTTCCCTGGCCGCTA	CCAGGGTTCCCTGGCCGCTA	0.074199	Validation/Test
NM_000092_4(COL4A4)c_1118GA(p_Gly373Glu)	1186	CCAGAGTTCCCTGGCCGCTA	CCGGAGTTCCCTGGCCGCTA	0.00168634	Validation/Test
NM_000092_4(COL4A4)c_2734GA(p_Gly912Ser)	5070	CCTAGTTTCCCAGGTTTTCC	CCTAGTTTCCCAGGTTTTCC	0.817357	Validation/Test
NM_000092_4(COL4A4)c_2734GA(p_Gly912Ser)	5070	CCTAGTTTCCCAGGTTTTCC	CCTGGTTTCCCAGGTTTTCC	0.182643	Validation/Test
NM_000092_4(COL4A4)c_2878GA(p_Gly960Arg)	625	TCCCAGAGATGAAGGAGAAA	TCCCAGAGATGAAGGAGAAA	0.768	Validation/Test
NM_000092_4(COL4A4)c_2878GA(p_Gly960Arg)	625	TCCCAGAGATGAAGGAGAAA	TCCCAGGGATGAAGGAGAAA	0.2304	Validation/Test
NM_000092_4(COL4A4)c_2878GA(p_Gly960Arg)	625	TCCCAGAGATGAAGGAGAAA	TCCCAGAGATGAAGGAGAGA	0.0016	Validation/Test
NM_000092_4(COL4A4)c_4129CT(p_Arg1377Ter)	22677	CCAGGAAGGCCTGGGATTCA	CCAGGAAGGCCTGGGATTCA	0.800811	Validation/Test
NM_000092_4(COL4A4)c_4129CT(p_Arg1377Ter)	22677	CCAGGAAGGCCTGGGATTCA	CCAGGGAGGCCTGGGATTCA	0.197954	Validation/Test
NM_000092_4(COL4A4)c_4129CT(p_Arg1377Ter)	22677	CCAGGAAGGCCTGGGATTCA	CCAGGAGGGCCTGGGATTCA	0.000573268	Validation/Test
NM_000092_4(COL4A4)c_4129CT(p_Arg1377Ter)	22677	CCAGGAAGGCCTGGGATTCA	CCAGGAAGGCCTGGGATTCG	0.00035278	Validation/Test
NM_000092_4(COL4A4)c_4129CT(p_Arg1377Ter)	22677	CCAGGAAGGCCTGGGATTCA	CCGGGAAGGCCTGGGATTCA	0.00017639	Validation/Test
NM_000092_4(COL4A4)c_4129CT(p_Arg1377Ter)	22677	CCAGGAAGGCCTGGGATTCA	CCAGGAAGGCCTGGGGTTCA	0.000132293	Validation/Test
NM_000093_4(COL5A1)c_1780CT(p_Arg594Ter)	5919	CACCTCAAGGACCCTGCCAG	CACCTCAAGGACCCTGCCAG	0.83308	Validation/Test
NM_000093_4(COL5A1)c_1780CT(p_Arg594Ter)	5919	CACCTCAAGGACCCTGCCAG	CACCTCAGGGACCCTGCCAG	0.0878527	Validation/Test
NM_000093_4(COL5A1)c_1780CT(p_Arg594Ter)	5919	CACCTCAAGGACCCTGCCAG	CACCTCGAGGACCCTGCCAG	0.0778848	Validation/Test
NM_000093_4(COL5A1)c_1780CT(p_Arg594Ter)	5919	CACCTCAAGGACCCTGCCAG	CGCCTCAAGGACCCTGCCAG	0.000844737	Validation/Test
NM_000093_4(COL5A1)c_1780CT(p_Arg594Ter)	5919	CACCTCAAGGACCCTGCCAG	CACCTCAAGGACCCTGCCGG	0.000168947	Validation/Test
NM_000093_4(COL5A1)c_1780CT(p_Arg594Ter)	5919	CACCTCAAGGACCCTGCCAG	CACCTCAAGGGCCCTGCCAG	0.000168947	Validation/Test
NM_000093_4(COL5A1)c_3805CT(p_Gln1269Ter)	3996	CCTTATGGGCCATCAGCACC	CCTTATGGGCCATCAGCACC	0.946697	Validation/Test
NM_000093_4(COL5A1)c_3805CT(p_Gln1269Ter)	3996	CCTTATGGGCCATCAGCACC	CCTTGTGGGCCATCAGCACC	0.0533033	Validation/Test
NM_000093_4(COL5A1)c_4338+1GA	3562	TGTGATGAGTAGGCTGTGAG	TGTGGTGAGTAGGCTGTGAG	0.573273	Validation/Test
NM_000093_4(COL5A1)c_4338+1GA	3562	TGTGATGAGTAGGCTGTGAG	TGTGATGAGTAGGCTGTGAG	0.426446	Validation/Test
NM_000093_4(COL5A1)c_4338+1GA	3562	TGTGATGAGTAGGCTGTGAG	TGTGATGAGTAGGCTGTGGG	0.000280741	Validation/Test
NM_000094_3(COL7A1)c_1573CT(p_Arg525Ter)	10124	GACACTCACACCCGCTGCCC	GACACTCACACCCGCTGCCC	0.741999	Validation/Test
NM_000094_3(COL7A1)c_1573CT(p_Arg525Ter)	10124	GACACTCACACCCGCTGCCC	GACGCTCACACCCGCTGCCC	0.257704	Validation/Test
NM_000094_3(COL7A1)c_1573CT(p_Arg525Ter)	10124	GACACTCACACCCGCTGCCC	GACACTCGCACCCGCTGCCC	0.00019755	Validation/Test
NM_000094_3(COL7A1)c_1573CT(p_Arg525Ter)	10124	GACACTCACACCCGCTGCCC	GGCACTCACACCCGCTGCCC	9.87752e-05	Validation/Test
NM_000094_3(COL7A1)c_3140-1GA	2219	TACAATGTGCCCCCGTGGCC	TACAATGTGCCCCCGTGGCC	0.957188	Validation/Test
NM_000094_3(COL7A1)c_3140-1GA	2219	TACAATGTGCCCCCGTGGCC	TACAGTGTGCCCCCGTGGCC	0.0428121	Validation/Test
NM_000094_3(COL7A1)c_4448GA(p_Gly1483Asp)	4609	CGGGACTTTCCAGGGCCCCT	CGGGACTTTCCAGGGCCCCT	0.607073	Validation/Test
NM_000094_3(COL7A1)c_4448GA(p_Gly1483Asp)	4609	CGGGACTTTCCAGGGCCCCT	CGGGGCTTTCCAGGGCCCCT	0.392927	Validation/Test
NM_000094_3(COL7A1)c_5344GA(p_Gly1782Arg)	1024	AGCAGACTGGATGGGAAACC	AGCAGACTGGATGGGAAACC	0.900391	Validation/Test
NM_000094_3(COL7A1)c_5344GA(p_Gly1782Arg)	1024	AGCAGACTGGATGGGAAACC	AGCAGGCTGGATGGGAAACC	0.0996094	Validation/Test
NM_000094_3(COL7A1)c_5797CT(p_Arg1933Ter)	15014	CTCACAGGCCACGCTCTCCA	CTCACAGGCCACGCTCTCCA	0.518583	Validation/Test
NM_000094_3(COL7A1)c_5797CT(p_Arg1933Ter)	15014	CTCACAGGCCACGCTCTCCA	CTCACGGGCCACGCTCTCCA	0.379046	Validation/Test
NM_000094_3(COL7A1)c_5797CT(p_Arg1933Ter)	15014	CTCACAGGCCACGCTCTCCA	CTCGCAGGCCACGCTCTCCA	0.102238	Validation/Test
NM_000094_3(COL7A1)c_5797CT(p_Arg1933Ter)	15014	CTCACAGGCCACGCTCTCCA	CTCACAGGCCGCGCTCTCCA	6.66045e-05	Validation/Test
NM_000094_3(COL7A1)c_5797CT(p_Arg1933Ter)	15014	CTCACAGGCCACGCTCTCCA	CTCACAGGCCACGCTCTCCG	6.66045e-05	Validation/Test
NM_000094_3(COL7A1)c_5820GA(p_Pro1940=)	3705	TGTGCCAGTGAGCCAGGCTT	TGTGCCAGTGAGCCAGGCTT	0.822402	Validation/Test
NM_000094_3(COL7A1)c_5820GA(p_Pro1940=)	3705	TGTGCCAGTGAGCCAGGCTT	TGTGCCGGTGAGCCAGGCTT	0.177328	Validation/Test
NM_000094_3(COL7A1)c_5820GA(p_Pro1940=)	3705	TGTGCCAGTGAGCCAGGCTT	TGTGCCAGTGGGCCAGGCTT	0.000269906	Validation/Test
NM_000094_3(COL7A1)c_6190GA(p_Gly2064Arg)	3016	CGGAGAGAGAAAGGAGAACG	CGGAGAGAGAAAGGAGAACG	0.941976	Validation/Test
NM_000094_3(COL7A1)c_6190GA(p_Gly2064Arg)	3016	CGGAGAGAGAAAGGAGAACG	CGGAGGGAGAAAGGAGAACG	0.0566976	Validation/Test
NM_000094_3(COL7A1)c_6190GA(p_Gly2064Arg)	3016	CGGAGAGAGAAAGGAGAACG	CGGAGAGAGAAAGGAGGACG	0.000331565	Validation/Test
NM_000094_3(COL7A1)c_6190GA(p_Gly2064Arg)	3016	CGGAGAGAGAAAGGAGAACG	CGGAGAGGGAAAGGAGAACG	0.000331565	Validation/Test
NM_000094_3(COL7A1)c_6190GA(p_Gly2064Arg)	3016	CGGAGAGAGAAAGGAGAACG	CGGGGAGAGAAAGGAGAACG	0.000331565	Validation/Test
NM_000094_3(COL7A1)c_6190GA(p_Gly2064Arg)	3016	CGGAGAGAGAAAGGAGAACG	CGGAGAGAGAAAGGAGAGCG	0.000331565	Validation/Test
NM_000094_3(COL7A1)c_6769GA(p_Gly2257Arg)	4021	CCGAGAGCCCCAGGTCGAGA	CCGGGAGCCCCAGGTCGAGA	0.587416	Validation/Test
NM_000094_3(COL7A1)c_6769GA(p_Gly2257Arg)	4021	CCGAGAGCCCCAGGTCGAGA	CCGAGAGCCCCAGGTCGAGA	0.332753	Validation/Test
NM_000094_3(COL7A1)c_6769GA(p_Gly2257Arg)	4021	CCGAGAGCCCCAGGTCGAGA	CCGAGGGCCCCAGGTCGAGA	0.0798309	Validation/Test
NM_000094_3(COL7A1)c_6781CT(p_Arg2261Ter)	1504	CCATCTCAACCTGGGGCTCC	CCATCTCAACCTGGGGCTCC	0.90492	Validation/Test
NM_000094_3(COL7A1)c_6781CT(p_Arg2261Ter)	1504	CCATCTCAACCTGGGGCTCC	CCGTCTCAACCTGGGGCTCC	0.0944149	Validation/Test
NM_000094_3(COL7A1)c_6781CT(p_Arg2261Ter)	1504	CCATCTCAACCTGGGGCTCC	CCATCTCGACCTGGGGCTCC	0.000664894	Validation/Test
NM_000094_3(COL7A1)c_7234CT(p_Arg2412Ter)	6301	CTCAAGGGCCTGTCTGACCC	CTCAAGGGCCTGTCTGACCC	0.932709	Validation/Test
NM_000094_3(COL7A1)c_7234CT(p_Arg2412Ter)	6301	CTCAAGGGCCTGTCTGACCC	CTCGAGGGCCTGTCTGACCC	0.0463419	Validation/Test
NM_000094_3(COL7A1)c_7234CT(p_Arg2412Ter)	6301	CTCAAGGGCCTGTCTGACCC	CTCAGGGGCCTGTCTGACCC	0.0207904	Validation/Test
NM_000094_3(COL7A1)c_7234CT(p_Arg2412Ter)	6301	CTCAAGGGCCTGTCTGACCC	CTCAAGGGCCTGTCTGGCCC	0.000158705	Validation/Test
NM_000094_3(COL7A1)c_7442GA(p_Gly2481Asp)	9173	CAGGATGAAGATGGCCGCCC	CAGGATGAAGATGGCCGCCC	0.843018	Validation/Test
NM_000094_3(COL7A1)c_7442GA(p_Gly2481Asp)	9173	CAGGATGAAGATGGCCGCCC	CAGGGTGAAGATGGCCGCCC	0.156546	Validation/Test
NM_000094_3(COL7A1)c_7442GA(p_Gly2481Asp)	9173	CAGGATGAAGATGGCCGCCC	CAGGATGGAGATGGCCGCCC	0.000218031	Validation/Test
NM_000094_3(COL7A1)c_7442GA(p_Gly2481Asp)	9173	CAGGATGAAGATGGCCGCCC	CGGGATGAAGATGGCCGCCC	0.000109016	Validation/Test
NM_000094_3(COL7A1)c_7442GA(p_Gly2481Asp)	9173	CAGGATGAAGATGGCCGCCC	CAGGATGAAGGTGGCCGCCC	0.000109016	Validation/Test
NM_000094_3(COL7A1)c_7485+5GA	4930	ACTCACGGTGGATCCCGCTG	ACTCGCGGTGGATCCCGCTG	0.537931	Validation/Test
NM_000094_3(COL7A1)c_7485+5GA	4930	ACTCACGGTGGATCCCGCTG	ACTCACGGTGGATCCCGCTG	0.461866	Validation/Test
NM_000094_3(COL7A1)c_7485+5GA	4930	ACTCACGGTGGATCCCGCTG	ACTCACGGTGGGTCCCGCTG	0.00020284	Validation/Test
NM_000094_3(COL7A1)c_7865GA(p_Arg2622Gln)	6858	GGTCCCCAGGGCCTCAAGGT	GGTCCCCAGGGCCTCAAGGT	0.90245	Validation/Test
NM_000094_3(COL7A1)c_7865GA(p_Arg2622Gln)	6858	GGTCCCCAGGGCCTCAAGGT	GGTCCCCGGGGCCTCAAGGT	0.0974045	Validation/Test
NM_000094_3(COL7A1)c_7865GA(p_Arg2622Gln)	6858	GGTCCCCAGGGCCTCAAGGT	GGTCCCCAGGGCCTCGAGGT	0.000145815	Validation/Test
NM_000096_3(CP)c_1652CT(p_Thr551Ile)	127	CCAATGAATATATCTTTAGT	CCAATGAATATATCTTTAGT	0.913386	Validation/Test
NM_000096_3(CP)c_1652CT(p_Thr551Ile)	127	CCAATGAATATATCTTTAGT	CCAATGAATATGTCTTTAGT	0.0551181	Validation/Test
NM_000096_3(CP)c_1652CT(p_Thr551Ile)	127	CCAATGAATATATCTTTAGT	CCAATGAATGTATCTTTAGT	0.0314961	Validation/Test
NM_000101_3(CYBA)c_268CT(p_Arg90Trp)	11347	CTACAGCCGCTTGGAGCGAC	CTACAGCCGCTTGGAGCGAC	0.574601	Validation/Test
NM_000101_3(CYBA)c_268CT(p_Arg90Trp)	11347	CTACAGCCGCTTGGAGCGAC	CTACGGCCGCTTGGAGCGAC	0.421433	Validation/Test
NM_000101_3(CYBA)c_268CT(p_Arg90Trp)	11347	CTACAGCCGCTTGGAGCGAC	CTGCAGCCGCTTGGAGCGAC	0.00343703	Validation/Test
NM_000101_3(CYBA)c_268CT(p_Arg90Trp)	11347	CTACAGCCGCTTGGAGCGAC	CTACAGCCGCTTGGGGCGAC	0.000440645	Validation/Test
NM_000101_3(CYBA)c_268CT(p_Arg90Trp)	11347	CTACAGCCGCTTGGAGCGAC	CTACAGCCGCTTGGAGCGGC	8.8129e-05	Validation/Test
NM_000104_3(CYP1B1)c_1168CT(p_Arg390Cys)	6633	GCACATGGCTTCATAAAGGA	GCACGTGGCTTCATAAAGGA	0.884215	Validation/Test
NM_000104_3(CYP1B1)c_1168CT(p_Arg390Cys)	6633	GCACATGGCTTCATAAAGGA	GCACATGGCTTCATAAAGGA	0.115634	Validation/Test
NM_000104_3(CYP1B1)c_1168CT(p_Arg390Cys)	6633	GCACATGGCTTCATAAAGGA	GCACATGGCTTCATGAAGGA	0.000150761	Validation/Test
NM_000104_3(CYP1B1)c_1302GA(p_Trp434Ter)	6049	CCCACTGAAGTGACCTAACC	CCCGCTGAAGTGACCTAACC	0.875186	Validation/Test
NM_000104_3(CYP1B1)c_1302GA(p_Trp434Ter)	6049	CCCACTGAAGTGACCTAACC	CCCACTGAAGTGACCTAACC	0.106299	Validation/Test
NM_000104_3(CYP1B1)c_1302GA(p_Trp434Ter)	6049	CCCACTGAAGTGACCTAACC	CCCACTGAGGTGACCTAACC	0.0140519	Validation/Test
NM_000104_3(CYP1B1)c_1302GA(p_Trp434Ter)	6049	CCCACTGAAGTGACCTAACC	CCCACTGGAGTGACCTAACC	0.00429823	Validation/Test
NM_000104_3(CYP1B1)c_1302GA(p_Trp434Ter)	6049	CCCACTGAAGTGACCTAACC	CCCACTGAAGTGGCCTAACC	0.000165317	Validation/Test
NM_000104_3(CYP1B1)c_1330CT(p_Arg444Ter)	4622	TCCTTGTCCAAGAATCAAGC	TCCTTGTCCAAGAATCAAGC	0.857854	Validation/Test
NM_000104_3(CYP1B1)c_1330CT(p_Arg444Ter)	4622	TCCTTGTCCAAGAATCAAGC	TCCTTGTCCAGGAATCAAGC	0.134574	Validation/Test
NM_000104_3(CYP1B1)c_1330CT(p_Arg444Ter)	4622	TCCTTGTCCAAGAATCAAGC	TCCTTGTCCGAGAATCAAGC	0.00713977	Validation/Test
NM_000104_3(CYP1B1)c_1330CT(p_Arg444Ter)	4622	TCCTTGTCCAAGAATCAAGC	TCCTTGTCCAAGGATCAAGC	0.000216357	Validation/Test
NM_000104_3(CYP1B1)c_1330CT(p_Arg444Ter)	4622	TCCTTGTCCAAGAATCAAGC	TCCTTGTCCAAGAATCGAGC	0.000216357	Validation/Test
NM_000116_3(TAZ)c_639GA(p_Trp213Ter)	11924	CGGCCAGGGCTTCATGAATG	CGGCCAGGGCTTCATGAATG	0.849044	Validation/Test
NM_000116_3(TAZ)c_639GA(p_Trp213Ter)	11924	CGGCCAGGGCTTCATGAATG	CGGCCGGGGCTTCATGAATG	0.150788	Validation/Test
NM_000116_3(TAZ)c_639GA(p_Trp213Ter)	11924	CGGCCAGGGCTTCATGAATG	CGGCCAGGGCTTCGTGAATG	8.38645e-05	Validation/Test
NM_000116_3(TAZ)c_639GA(p_Trp213Ter)	11924	CGGCCAGGGCTTCATGAATG	CGGCCAGGGCTTCATGAGTG	8.38645e-05	Validation/Test
NM_000116_4(TAZ)c_280CT(p_Arg94Cys)	1967	CAATTGCCGAGGAGATGCAC	CAATTGCCGAGGAGATGCAC	0.816472	Validation/Test
NM_000116_4(TAZ)c_280CT(p_Arg94Cys)	1967	CAATTGCCGAGGAGATGCAC	CAGTTGCCGAGGAGATGCAC	0.183528	Validation/Test
NM_000116_4(TAZ)c_310TC(p_Phe104Leu)	9385	TGACATGAAGCGGCCTTCCA	TGACATGAAGCGGCCTTCCA	0.8504	Validation/Test
NM_000116_4(TAZ)c_310TC(p_Phe104Leu)	9385	TGACATGAAGCGGCCTTCCA	TGACGTGAAGCGGCCTTCCA	0.148748	Validation/Test
NM_000116_4(TAZ)c_310TC(p_Phe104Leu)	9385	TGACATGAAGCGGCCTTCCA	TGGCATGAAGCGGCCTTCCA	0.000639318	Validation/Test
NM_000116_4(TAZ)c_310TC(p_Phe104Leu)	9385	TGACATGAAGCGGCCTTCCA	TGACATGAGGCGGCCTTCCA	0.000213106	Validation/Test
NM_000118_3(ENG)c_220-1GA	7516	CCCCCAAGGCCCGTCACAGC	CCCCCAAGGCCCGTCACAGC	0.824242	Validation/Test
NM_000118_3(ENG)c_220-1GA	7516	CCCCCAAGGCCCGTCACAGC	CCCCCGAGGCCCGTCACAGC	0.162853	Validation/Test
NM_000118_3(ENG)c_220-1GA	7516	CCCCCAAGGCCCGTCACAGC	CCCCCAGGGCCCGTCACAGC	0.0127728	Validation/Test
NM_000118_3(ENG)c_220-1GA	7516	CCCCCAAGGCCCGTCACAGC	CCCCCAAGGCCCGTCGCAGC	0.000133049	Validation/Test
NM_000126_3(ETFA)c_2TC(p_Met1Thr)	2018	GTTCACTGATAGCAGGAAGG	GTTCACTGATAGCAGGAAGG	0.721011	Validation/Test
NM_000126_3(ETFA)c_2TC(p_Met1Thr)	2018	GTTCACTGATAGCAGGAAGG	GTTCGCTGATAGCAGGAAGG	0.277998	Validation/Test
NM_000126_3(ETFA)c_2TC(p_Met1Thr)	2018	GTTCACTGATAGCAGGAAGG	GTTCACTGGTAGCAGGAAGG	0.00099108	Validation/Test
NM_000127_2(EXT1)c_1056+1GA	17479	GCTTTGCAGATAAGAGGCCC	GCTTTGCAGATAAGAGGCCC	0.847875	Validation/Test
NM_000127_2(EXT1)c_1056+1GA	17479	GCTTTGCAGATAAGAGGCCC	GCTTTGCAGATGAGAGGCCC	0.109045	Validation/Test
NM_000127_2(EXT1)c_1056+1GA	17479	GCTTTGCAGATAAGAGGCCC	GCTTTGCAGGTAAGAGGCCC	0.0323817	Validation/Test
NM_000127_2(EXT1)c_1056+1GA	17479	GCTTTGCAGATAAGAGGCCC	GCTTTGCGGATAAGAGGCCC	0.0105269	Validation/Test
NM_000127_2(EXT1)c_1056+1GA	17479	GCTTTGCAGATAAGAGGCCC	GCTTTGCAGATAGGAGGCCC	0.000114423	Validation/Test
NM_000127_2(EXT1)c_1056+1GA	17479	GCTTTGCAGATAAGAGGCCC	GCTTTGCAGATAAGGGGCCC	5.72115e-05	Validation/Test
NM_000127_2(EXT1)c_250CT(p_Gln84Ter)	2674	GGCATCTCGCTTCTACCGGG	GGCATCTCGCTTCTACCGGG	0.885939	Validation/Test
NM_000127_2(EXT1)c_250CT(p_Gln84Ter)	2674	GGCATCTCGCTTCTACCGGG	GGCGTCTCGCTTCTACCGGG	0.114061	Validation/Test
NM_000128_3(F11)c_400CT(p_Gln134Ter)	3506	TTGGCATTCTTAAGCACTCT	TTGGCATTCTTAAGCACTCT	0.946663	Validation/Test
NM_000128_3(F11)c_400CT(p_Gln134Ter)	3506	TTGGCATTCTTAAGCACTCT	TTGGCGTTCTTAAGCACTCT	0.0533371	Validation/Test
NM_000132_3(F8)c_1094AG(p_Tyr365Cys)	1555	ACTGGTGTTACTACGTTATC	ACTGGTGTTACTACGTTATC	0.908682	Validation/Test
NM_000132_3(F8)c_1094AG(p_Tyr365Cys)	1555	ACTGGTGTTACTACGTTATC	ACTGGTGTTGCTACGTTATC	0.0913183	Validation/Test
NM_000132_3(F8)c_3169GA(p_Glu1057Lys)	24827	GGGGGACCTGCCCCTGGAGG	GGGGGGCCTGCCCCTGGAGG	0.704878	Validation/Test
NM_000132_3(F8)c_3169GA(p_Glu1057Lys)	24827	GGGGGACCTGCCCCTGGAGG	GGGGGACCTGCCCCTGGAGG	0.295082	Validation/Test
NM_000132_3(F8)c_3169GA(p_Glu1057Lys)	24827	GGGGGACCTGCCCCTGGAGG	GGGGGACCTGCCCCTGGGGG	4.02787e-05	Validation/Test
NM_000133_3(F9)c_1025CT(p_Thr342Met)	770	GTCTCAGGCGTCCCTCCAAG	GTCTCAGGCGTCCCTCCAAG	0.937662	Validation/Test
NM_000133_3(F9)c_1025CT(p_Thr342Met)	770	GTCTCAGGCGTCCCTCCAAG	GTCTCGGGCGTCCCTCCAAG	0.0623377	Validation/Test
NM_000135_2(FANCA)c_295CT(p_Gln99Ter)	5872	GCAGTAGTTGTGCACTCAGA	GCAGTAGTTGTGCACTCAGA	0.950783	Validation/Test
NM_000135_2(FANCA)c_295CT(p_Gln99Ter)	5872	GCAGTAGTTGTGCACTCAGA	GCAGTGGTTGTGCACTCAGA	0.048876	Validation/Test
NM_000135_2(FANCA)c_295CT(p_Gln99Ter)	5872	GCAGTAGTTGTGCACTCAGA	GCAGTAGTTGTGCACTCAGG	0.0001703	Validation/Test
NM_000135_2(FANCA)c_295CT(p_Gln99Ter)	5872	GCAGTAGTTGTGCACTCAGA	GCAGTAGTTGTGCGCTCAGA	0.0001703	Validation/Test
NM_000135_2(FANCA)c_65GA(p_Trp22Ter)	338	GAACAAGAGGCTGGAGGATG	GAACAAGAGGCTGGAGGATG	0.689349	Validation/Test
NM_000135_2(FANCA)c_65GA(p_Trp22Ter)	338	GAACAAGAGGCTGGAGGATG	GAACGAGAGGCTGGAGGATG	0.310651	Validation/Test
NM_000135_3(FANCA)c_2151+1GA	17479	ACGCATCAAGGAGCTGGAGG	ACGCGTCAAGGAGCTGGAGG	0.781109	Validation/Test
NM_000135_3(FANCA)c_2151+1GA	17479	ACGCATCAAGGAGCTGGAGG	ACGCATCAAGGAGCTGGAGG	0.218319	Validation/Test
NM_000135_3(FANCA)c_2151+1GA	17479	ACGCATCAAGGAGCTGGAGG	GCGCATCAAGGAGCTGGAGG	0.000457692	Validation/Test
NM_000135_3(FANCA)c_2151+1GA	17479	ACGCATCAAGGAGCTGGAGG	ACGCATCAAGGAGCTGGGGG	5.72115e-05	Validation/Test
NM_000135_3(FANCA)c_2151+1GA	17479	ACGCATCAAGGAGCTGGAGG	ACGCATCGAGGAGCTGGAGG	5.72115e-05	Validation/Test
NM_000135_3(FANCA)c_3188GA(p_Trp1063Ter)	33512	GCAGGACACCAGCACCCACC	GCAGGACACCAGCACCCACC	0.923102	Validation/Test
NM_000135_3(FANCA)c_3188GA(p_Trp1063Ter)	33512	GCAGGACACCAGCACCCACC	GCAGGGCACCAGCACCCACC	0.0658272	Validation/Test
NM_000135_3(FANCA)c_3188GA(p_Trp1063Ter)	33512	GCAGGACACCAGCACCCACC	GCAGGACGCCAGCACCCACC	0.0106529	Validation/Test
NM_000135_3(FANCA)c_3188GA(p_Trp1063Ter)	33512	GCAGGACACCAGCACCCACC	GCGGGACACCAGCACCCACC	0.00017904	Validation/Test
NM_000135_3(FANCA)c_3188GA(p_Trp1063Ter)	33512	GCAGGACACCAGCACCCACC	GCAGGACACCGGCACCCACC	0.00011936	Validation/Test
NM_000135_3(FANCA)c_3188GA(p_Trp1063Ter)	33512	GCAGGACACCAGCACCCACC	GCAGGACACCAGCGCCCACC	8.95202e-05	Validation/Test
NM_000135_3(FANCA)c_3188GA(p_Trp1063Ter)	33512	GCAGGACACCAGCACCCACC	GCAGGACACCAGCACCCGCC	2.98401e-05	Validation/Test
NM_000135_4(FANCA)c_2317-2AG	3287	CTCCCACCTCAAGGTAAGCT	CTCCCACCTCAAGGTAAGCT	0.844539	Validation/Test
NM_000135_4(FANCA)c_2317-2AG	3287	CTCCCACCTCAAGGTAAGCT	CTCCCGCCTCAAGGTAAGCT	0.154852	Validation/Test
NM_000135_4(FANCA)c_2317-2AG	3287	CTCCCACCTCAAGGTAAGCT	CTCCCACCTCGAGGTAAGCT	0.000304229	Validation/Test
NM_000135_4(FANCA)c_2317-2AG	3287	CTCCCACCTCAAGGTAAGCT	CTCCCACCTCAAGGTAGGCT	0.000304229	Validation/Test
NM_000136_2(FANCC)c_-78-2AG	104	CACATTAAATCCGTAAGAAA	CACATTAAATCCGTAAGAAA	0.836538	Validation/Test
NM_000136_2(FANCC)c_-78-2AG	104	CACATTAAATCCGTAAGAAA	CACGTTAAATCCGTAAGAAA	0.163462	Validation/Test
NM_000136_2(FANCC)c_553CT(p_Arg185Ter)	3189	TGGGACACAAACTCATGACA	TGGGACACAAACTCATGACA	0.937912	Validation/Test
NM_000136_2(FANCC)c_553CT(p_Arg185Ter)	3189	TGGGACACAAACTCATGACA	TGGGGCACAAACTCATGACA	0.0605205	Validation/Test
NM_000136_2(FANCC)c_553CT(p_Arg185Ter)	3189	TGGGACACAAACTCATGACA	TGGGACGCAAACTCATGACA	0.000627156	Validation/Test
NM_000136_2(FANCC)c_553CT(p_Arg185Ter)	3189	TGGGACACAAACTCATGACA	TGGGACACAAACTCATGGCA	0.000627156	Validation/Test
NM_000136_2(FANCC)c_553CT(p_Arg185Ter)	3189	TGGGACACAAACTCATGACA	TGGGACACAAACTCGTGACA	0.000313578	Validation/Test
NM_000138_4(FBN1)c_1360CT(p_Gln454Ter)	1067	CTTGTAGTCCAGGCGAGCCC	CTTGTAGTCCAGGCGAGCCC	0.955951	Validation/Test
NM_000138_4(FBN1)c_1360CT(p_Gln454Ter)	1067	CTTGTAGTCCAGGCGAGCCC	CTTGTGGTCCAGGCGAGCCC	0.0440487	Validation/Test
NM_000138_4(FBN1)c_185GA(p_Arg62His)	2508	CTGCCCAACTCACCGCGCTG	CTGCCCAACTCACCGCGCTG	0.913876	Validation/Test
NM_000138_4(FBN1)c_185GA(p_Arg62His)	2508	CTGCCCAACTCACCGCGCTG	CTGCCCGACTCACCGCGCTG	0.0761563	Validation/Test
NM_000138_4(FBN1)c_185GA(p_Arg62His)	2508	CTGCCCAACTCACCGCGCTG	CTGCCCAGCTCACCGCGCTG	0.00797448	Validation/Test
NM_000138_4(FBN1)c_185GA(p_Arg62His)	2508	CTGCCCAACTCACCGCGCTG	CTGCCCAACTCGCCGCGCTG	0.00199362	Validation/Test
NM_000138_4(FBN1)c_1879CT(p_Arg627Cys)	2789	AGGGAGCCCTCATCTCAGGC	AGGGAGCCCTCATCTCAGGC	0.845464	Validation/Test
NM_000138_4(FBN1)c_1879CT(p_Arg627Cys)	2789	AGGGAGCCCTCATCTCAGGC	AGGGGGCCCTCATCTCAGGC	0.154536	Validation/Test
NM_000138_4(FBN1)c_2342GA(p_Cys781Tyr)	3090	CCTGTTGTACCATGGTGACG	CCTGTTGTACCATGGTGACG	0.783495	Validation/Test
NM_000138_4(FBN1)c_2342GA(p_Cys781Tyr)	3090	CCTGTTGTACCATGGTGACG	CCTGTTGTGCCATGGTGACG	0.216505	Validation/Test
NM_000138_4(FBN1)c_266GA(p_Cys89Tyr)	2332	CGGACCATCGTGAATGATGA	CGGACCATCGTGAATGATGA	0.713979	Validation/Test
NM_000138_4(FBN1)c_266GA(p_Cys89Tyr)	2332	CGGACCATCGTGAATGATGA	CGGGCCATCGTGAATGATGA	0.147942	Validation/Test
NM_000138_4(FBN1)c_266GA(p_Cys89Tyr)	2332	CGGACCATCGTGAATGATGA	CGGACCGTCGTGAATGATGA	0.136364	Validation/Test
NM_000138_4(FBN1)c_266GA(p_Cys89Tyr)	2332	CGGACCATCGTGAATGATGA	CGGACCATCGTGAATGATGG	0.00128645	Validation/Test
NM_000138_4(FBN1)c_266GA(p_Cys89Tyr)	2332	CGGACCATCGTGAATGATGA	CGGACCATCGTGGATGATGA	0.000428816	Validation/Test
NM_000138_4(FBN1)c_2722TC(p_Cys908Arg)	8331	TCGCATTACGATCCTCGTTG	TCGCATTACGATCCTCGTTG	0.869163	Validation/Test
NM_000138_4(FBN1)c_2722TC(p_Cys908Arg)	8331	TCGCATTACGATCCTCGTTG	TCGCATTGCGATCCTCGTTG	0.130356	Validation/Test
NM_000138_4(FBN1)c_2722TC(p_Cys908Arg)	8331	TCGCATTACGATCCTCGTTG	TCGCATTACGGTCCTCGTTG	0.000360101	Validation/Test
NM_000138_4(FBN1)c_2722TC(p_Cys908Arg)	8331	TCGCATTACGATCCTCGTTG	TCGCGTTACGATCCTCGTTG	0.000120034	Validation/Test
NM_000138_4(FBN1)c_2810GA(p_Cys937Tyr)	21315	ACAGCCGATGAGGCTCCAGG	ACAGCCGATGAGGCTCCAGG	0.887028	Validation/Test
NM_000138_4(FBN1)c_2810GA(p_Cys937Tyr)	21315	ACAGCCGATGAGGCTCCAGG	ACAGCCGGTGAGGCTCCAGG	0.0927516	Validation/Test
NM_000138_4(FBN1)c_2810GA(p_Cys937Tyr)	21315	ACAGCCGATGAGGCTCCAGG	ACGGCCGATGAGGCTCCAGG	0.013324	Validation/Test
NM_000138_4(FBN1)c_2810GA(p_Cys937Tyr)	21315	ACAGCCGATGAGGCTCCAGG	ACAGCCGATGGGGCTCCAGG	0.00684964	Validation/Test
NM_000138_4(FBN1)c_2810GA(p_Cys937Tyr)	21315	ACAGCCGATGAGGCTCCAGG	ACAGCCGATGAGGCTCCGGG	4.69153e-05	Validation/Test
NM_000138_4(FBN1)c_3256TC(p_Cys1086Arg)	1465	GCTCCCAGTGGCCATGCACG	GCTCCCAGTGGCCATGCACG	0.521502	Validation/Test
NM_000138_4(FBN1)c_3256TC(p_Cys1086Arg)	1465	GCTCCCAGTGGCCATGCACG	GCTCCCGGTGGCCATGCACG	0.477133	Validation/Test
NM_000138_4(FBN1)c_3256TC(p_Cys1086Arg)	1465	GCTCCCAGTGGCCATGCACG	GCTCCCAGTGGCCGTGCACG	0.000682594	Validation/Test
NM_000138_4(FBN1)c_3256TC(p_Cys1086Arg)	1465	GCTCCCAGTGGCCATGCACG	GCTCCCAGTGGCCATGCGCG	0.000682594	Validation/Test
NM_000138_4(FBN1)c_401GA(p_Cys134Tyr)	6326	TGCTGTAGGAGATTGCCCGC	TGCTGTAGGAGATTGCCCGC	0.546001	Validation/Test
NM_000138_4(FBN1)c_401GA(p_Cys134Tyr)	6326	TGCTGTAGGAGATTGCCCGC	TGCTGTGGGAGATTGCCCGC	0.453999	Validation/Test
NM_000138_4(FBN1)c_4087+1GA	3654	AACAGTGACCCTGGCCGTCC	AACAGTGACCCTGGCCGTCC	0.940613	Validation/Test
NM_000138_4(FBN1)c_4087+1GA	3654	AACAGTGACCCTGGCCGTCC	AACGGTGACCCTGGCCGTCC	0.0591133	Validation/Test
NM_000138_4(FBN1)c_4087+1GA	3654	AACAGTGACCCTGGCCGTCC	AACAGTGGCCCTGGCCGTCC	0.000273673	Validation/Test
NM_000138_4(FBN1)c_4099TC(p_Cys1367Arg)	2500	GGCGACTCACGGGTTCTGAA	GGCGACTCACGGGTTCTGAA	0.8844	Validation/Test
NM_000138_4(FBN1)c_4099TC(p_Cys1367Arg)	2500	GGCGACTCACGGGTTCTGAA	GGCGGCTCACGGGTTCTGAA	0.0916	Validation/Test
NM_000138_4(FBN1)c_4099TC(p_Cys1367Arg)	2500	GGCGACTCACGGGTTCTGAA	GGCGACTCGCGGGTTCTGAA	0.0236	Validation/Test
NM_000138_4(FBN1)c_4099TC(p_Cys1367Arg)	2500	GGCGACTCACGGGTTCTGAA	GGCGACTCACGGGTTCTGAG	0.0004	Validation/Test
NM_000138_4(FBN1)c_4460-8GA	537	GGAGCACCTGAGCCTCAGGT	GGAGCACCTGAGCCTCAGGT	0.549348	Validation/Test
NM_000138_4(FBN1)c_4460-8GA	537	GGAGCACCTGAGCCTCAGGT	GGAGCGCCTGAGCCTCAGGT	0.44879	Validation/Test
NM_000138_4(FBN1)c_4460-8GA	537	GGAGCACCTGAGCCTCAGGT	GGAGCACCTGAGCCTCGGGT	0.0018622	Validation/Test
NM_000138_4(FBN1)c_4615CT(p_Arg1539Ter)	6513	GAGTCAGTCATCGCTAGGGA	GAGTCAGTCATCGCTAGGGA	0.949639	Validation/Test
NM_000138_4(FBN1)c_4615CT(p_Arg1539Ter)	6513	GAGTCAGTCATCGCTAGGGA	GAGTCGGTCATCGCTAGGGA	0.0495931	Validation/Test
NM_000138_4(FBN1)c_4615CT(p_Arg1539Ter)	6513	GAGTCAGTCATCGCTAGGGA	GAGTCAGTCGTCGCTAGGGA	0.000767695	Validation/Test
NM_000138_4(FBN1)c_4786CT(p_Arg1596Ter)	646	TGACATGGCAAATCACATGG	TGACATGGCAAATCACATGG	0.886997	Validation/Test
NM_000138_4(FBN1)c_4786CT(p_Arg1596Ter)	646	TGACATGGCAAATCACATGG	TGACGTGGCAAATCACATGG	0.109907	Validation/Test
NM_000138_4(FBN1)c_4786CT(p_Arg1596Ter)	646	TGACATGGCAAATCACATGG	TGGCATGGCAAATCACATGG	0.00309598	Validation/Test
NM_000138_4(FBN1)c_493CT(p_Arg165Ter)	6626	GATGTTGAACAGGACAGGCA	GATGTTGAACAGGACAGGCA	0.881678	Validation/Test
NM_000138_4(FBN1)c_493CT(p_Arg165Ter)	6626	GATGTTGAACAGGACAGGCA	GATGTTGGACAGGACAGGCA	0.103984	Validation/Test
NM_000138_4(FBN1)c_493CT(p_Arg165Ter)	6626	GATGTTGAACAGGACAGGCA	GATGTTGAGCAGGACAGGCA	0.00890432	Validation/Test
NM_000138_4(FBN1)c_493CT(p_Arg165Ter)	6626	GATGTTGAACAGGACAGGCA	GATGTTGAACGGGACAGGCA	0.00467854	Validation/Test
NM_000138_4(FBN1)c_493CT(p_Arg165Ter)	6626	GATGTTGAACAGGACAGGCA	GGTGTTGAACAGGACAGGCA	0.000603682	Validation/Test
NM_000138_4(FBN1)c_493CT(p_Arg165Ter)	6626	GATGTTGAACAGGACAGGCA	GATGTTGAACAGGACGGGCA	0.000150921	Validation/Test
NM_000138_4(FBN1)c_530GA(p_Cys177Tyr)	554	CAAGCAGTACATGGCACCCG	CAAGCAGTACATGGCACCCG	0.853791	Validation/Test
NM_000138_4(FBN1)c_530GA(p_Cys177Tyr)	554	CAAGCAGTACATGGCACCCG	CAAGCAGTGCATGGCACCCG	0.0884477	Validation/Test
NM_000138_4(FBN1)c_530GA(p_Cys177Tyr)	554	CAAGCAGTACATGGCACCCG	CAAGCGGTACATGGCACCCG	0.0577617	Validation/Test
NM_000138_4(FBN1)c_5423-2AG	1360	CACATTCATGACGGAGGGGA	CACATTCATGACGGAGGGGA	0.886765	Validation/Test
NM_000138_4(FBN1)c_5423-2AG	1360	CACATTCATGACGGAGGGGA	CACGTTCATGACGGAGGGGA	0.111765	Validation/Test
NM_000138_4(FBN1)c_5423-2AG	1360	CACATTCATGACGGAGGGGA	CACATTCATGACGGGGGGGA	0.000735294	Validation/Test
NM_000138_4(FBN1)c_5423-2AG	1360	CACATTCATGACGGAGGGGA	CACATTCATGGCGGAGGGGA	0.000735294	Validation/Test
NM_000138_4(FBN1)c_5504GA(p_Cys1835Tyr)	805	TATGAAGGTCGCTAGGGAAG	TATGAAGGTCGCTAGGGAAG	0.944099	Validation/Test
NM_000138_4(FBN1)c_5504GA(p_Cys1835Tyr)	805	TATGAAGGTCGCTAGGGAAG	TATGAGGGTCGCTAGGGAAG	0.0546584	Validation/Test
NM_000138_4(FBN1)c_5504GA(p_Cys1835Tyr)	805	TATGAAGGTCGCTAGGGAAG	TATGGAGGTCGCTAGGGAAG	0.00124224	Validation/Test
NM_000138_4(FBN1)c_5801GA(p_Cys1934Tyr)	3371	GCAGAATGAAATTGATGAGT	GCAGAGTGAAATTGATGAGT	0.552062	Validation/Test
NM_000138_4(FBN1)c_5801GA(p_Cys1934Tyr)	3371	GCAGAATGAAATTGATGAGT	GCAGAATGAAATTGATGAGT	0.350341	Validation/Test
NM_000138_4(FBN1)c_5801GA(p_Cys1934Tyr)	3371	GCAGAATGAAATTGATGAGT	GCAGGATGAAATTGATGAGT	0.0973005	Validation/Test
NM_000138_4(FBN1)c_5801GA(p_Cys1934Tyr)	3371	GCAGAATGAAATTGATGAGT	GCGGAATGAAATTGATGAGT	0.000296648	Validation/Test
NM_000138_4(FBN1)c_6158GA(p_Cys2053Tyr)	382	GTAGTTGGAGCTGATGGCGT	GTAGTTGGAGCTGATGGCGT	0.926702	Validation/Test
NM_000138_4(FBN1)c_6158GA(p_Cys2053Tyr)	382	GTAGTTGGAGCTGATGGCGT	GTAGTTGGGGCTGATGGCGT	0.052356	Validation/Test
NM_000138_4(FBN1)c_6158GA(p_Cys2053Tyr)	382	GTAGTTGGAGCTGATGGCGT	GTGGTTGGAGCTGATGGCGT	0.0209424	Validation/Test
NM_000138_4(FBN1)c_6313+2TC	2911	ACTTACACCTGTCCATCTGC	ACTTACACCTGTCCATCTGC	0.805222	Validation/Test
NM_000138_4(FBN1)c_6313+2TC	2911	ACTTACACCTGTCCATCTGC	ACTTACGCCTGTCCATCTGC	0.128478	Validation/Test
NM_000138_4(FBN1)c_6313+2TC	2911	ACTTACACCTGTCCATCTGC	ACTTGCACCTGTCCATCTGC	0.0663002	Validation/Test
NM_000138_4(FBN1)c_6425GA(p_Cys2142Tyr)	2168	AACATCAACAAAGACAAGAC	AACATCAACAAAGACAAGAC	0.549354	Validation/Test
NM_000138_4(FBN1)c_6425GA(p_Cys2142Tyr)	2168	AACATCAACAAAGACAAGAC	AACGTCAACAAAGACAAGAC	0.312269	Validation/Test
NM_000138_4(FBN1)c_6425GA(p_Cys2142Tyr)	2168	AACATCAACAAAGACAAGAC	AACATCAACGAAGACAAGAC	0.10286	Validation/Test
NM_000138_4(FBN1)c_6425GA(p_Cys2142Tyr)	2168	AACATCAACAAAGACAAGAC	AACATCAGCAAAGACAAGAC	0.0161439	Validation/Test
NM_000138_4(FBN1)c_6425GA(p_Cys2142Tyr)	2168	AACATCAACAAAGACAAGAC	AACATCGACAAAGACAAGAC	0.0119926	Validation/Test
NM_000138_4(FBN1)c_6425GA(p_Cys2142Tyr)	2168	AACATCAACAAAGACAAGAC	AACATCAACAAGGACAAGAC	0.0050738	Validation/Test
NM_000138_4(FBN1)c_6425GA(p_Cys2142Tyr)	2168	AACATCAACAAAGACAAGAC	AACATCAACAGAGACAAGAC	0.00184502	Validation/Test
NM_000138_4(FBN1)c_6425GA(p_Cys2142Tyr)	2168	AACATCAACAAAGACAAGAC	AACATCAACAAAGACGAGAC	0.000461255	Validation/Test
NM_000138_4(FBN1)c_671GA(p_Cys224Tyr)	9510	GGATATGGGCCTGGGGACCT	GGATGTGGGCCTGGGGACCT	0.821241	Validation/Test
NM_000138_4(FBN1)c_671GA(p_Cys224Tyr)	9510	GGATATGGGCCTGGGGACCT	GGATATGGGCCTGGGGACCT	0.178654	Validation/Test
NM_000138_4(FBN1)c_671GA(p_Cys224Tyr)	9510	GGATATGGGCCTGGGGACCT	GGATATGGGCCTGGGGGCCT	0.000105152	Validation/Test
NM_000138_4(FBN1)c_6806TC(p_Ile2269Thr)	4136	AAGATCTCGAGGCATGACAT	AAGATCTCGAGGCATGACAT	0.940522	Validation/Test
NM_000138_4(FBN1)c_6806TC(p_Ile2269Thr)	4136	AAGATCTCGAGGCATGACAT	AAGGTCTCGAGGCATGACAT	0.0589942	Validation/Test
NM_000138_4(FBN1)c_6806TC(p_Ile2269Thr)	4136	AAGATCTCGAGGCATGACAT	AAGATCTCGAGGCATGACGT	0.000241779	Validation/Test
NM_000138_4(FBN1)c_6806TC(p_Ile2269Thr)	4136	AAGATCTCGAGGCATGACAT	AAGATCTCGAGGCATGGCAT	0.000241779	Validation/Test
NM_000138_4(FBN1)c_772CT(p_Gln258Ter)	646	AAGTCTACAAACACTGCCCA	AAGTCTACAAACACTGCCCA	0.681115	Validation/Test
NM_000138_4(FBN1)c_772CT(p_Gln258Ter)	646	AAGTCTACAAACACTGCCCA	AAGTCTGCAAACACTGCCCA	0.318885	Validation/Test
NM_000138_4(FBN1)c_7954TC(p_Cys2652Arg)	269	GAATGGAGGCCGCCTCCCGG	GAATGGAGGCCGCCTCCCGG	0.947955	Validation/Test
NM_000138_4(FBN1)c_7954TC(p_Cys2652Arg)	269	GAATGGAGGCCGCCTCCCGG	GAATGGGGGCCGCCTCCCGG	0.0483271	Validation/Test
NM_000138_4(FBN1)c_7954TC(p_Cys2652Arg)	269	GAATGGAGGCCGCCTCCCGG	GAGTGGAGGCCGCCTCCCGG	0.00371747	Validation/Test
NM_000140_4(FECH)c_801GA(p_Met267Ile)	1330	GTGATCATCCTGGGGGAAGG	GTGATCATCCTGGGGGAAGG	0.933835	Validation/Test
NM_000140_4(FECH)c_801GA(p_Met267Ile)	1330	GTGATCATCCTGGGGGAAGG	GTGATCGTCCTGGGGGAAGG	0.0646617	Validation/Test
NM_000140_4(FECH)c_801GA(p_Met267Ile)	1330	GTGATCATCCTGGGGGAAGG	GTGGTCATCCTGGGGGAAGG	0.00075188	Validation/Test
NM_000140_4(FECH)c_801GA(p_Met267Ile)	1330	GTGATCATCCTGGGGGAAGG	GTGATCATCCTGGGGGAGGG	0.00075188	Validation/Test
NM_000141_4(FGFR2)c_1013GA(p_Gly338Glu)	2300	CCCTCAGCTGGATCAGGGAT	CCCTCAGCTGGATCAGGGAT	0.566087	Validation/Test
NM_000141_4(FGFR2)c_1013GA(p_Gly338Glu)	2300	CCCTCAGCTGGATCAGGGAT	CCCTCGGCTGGATCAGGGAT	0.433478	Validation/Test
NM_000141_4(FGFR2)c_1013GA(p_Gly338Glu)	2300	CCCTCAGCTGGATCAGGGAT	CCCTCAGCTGGATCGGGGAT	0.000434783	Validation/Test
NM_000143_3(FH)c_1189GA(p_Gly397Arg)	1918	GTCACTGTCAGAGGCAGCAA	GTCACTGTCAGAGGCAGCAA	0.918144	Validation/Test
NM_000143_3(FH)c_1189GA(p_Gly397Arg)	1918	GTCACTGTCAGAGGCAGCAA	GTCGCTGTCAGAGGCAGCAA	0.080292	Validation/Test
NM_000143_3(FH)c_1189GA(p_Gly397Arg)	1918	GTCACTGTCAGAGGCAGCAA	GTCACTGTCGGAGGCAGCAA	0.00156413	Validation/Test
NM_000143_3(FH)c_1301GA(p_Cys434Tyr)	451	AAACTACGTGGTGGGAATCC	AAACTGCGTGGTGGGAATCC	0.556541	Validation/Test
NM_000143_3(FH)c_1301GA(p_Cys434Tyr)	451	AAACTACGTGGTGGGAATCC	AAACTACGTGGTGGGAATCC	0.443459	Validation/Test
NM_000143_3(FH)c_1500GA(p_Trp500Ter)	1834	TGACGAATGAGTAAAACCTA	TGACGAATGAGTAAAACCTA	0.745911	Validation/Test
NM_000143_3(FH)c_1500GA(p_Trp500Ter)	1834	TGACGAATGAGTAAAACCTA	TGACGGATGAGTAAAACCTA	0.164667	Validation/Test
NM_000143_3(FH)c_1500GA(p_Trp500Ter)	1834	TGACGAATGAGTAAAACCTA	TGACGAGTGAGTAAAACCTA	0.0763359	Validation/Test
NM_000143_3(FH)c_1500GA(p_Trp500Ter)	1834	TGACGAATGAGTAAAACCTA	TGACGAATGAGTGAAACCTA	0.00817884	Validation/Test
NM_000143_3(FH)c_1500GA(p_Trp500Ter)	1834	TGACGAATGAGTAAAACCTA	TGACGAATGGGTAAAACCTA	0.00490731	Validation/Test
NM_000151_3(G6PC)c_248GA(p_Arg83His)	1971	GAGATCATGCACCGATGAGT	GAGATCGTGCACCGATGAGT	0.72552	Validation/Test
NM_000151_3(G6PC)c_248GA(p_Arg83His)	1971	GAGATCATGCACCGATGAGT	GAGATCATGCACCGATGAGT	0.27448	Validation/Test
NM_000152_3(GAA)c_2105GA(p_Arg702His)	224	CACACAGGAGAGAAGGTGAG	CACACAGGAGAGAAGGTGAG	0.875	Validation/Test
NM_000152_3(GAA)c_2105GA(p_Arg702His)	224	CACACAGGAGAGAAGGTGAG	CACACGGGAGAGAAGGTGAG	0.116071	Validation/Test
NM_000152_3(GAA)c_2105GA(p_Arg702His)	224	CACACAGGAGAGAAGGTGAG	CACGCAGGAGAGAAGGTGAG	0.00892857	Validation/Test
NM_000152_4(GAA)c_1843GA(p_Gly615Arg)	2868	GCCAGCAGGGCTTCCCCAAC	GCCAGCAGGGCTTCCCCAAC	0.838215	Validation/Test
NM_000152_4(GAA)c_1843GA(p_Gly615Arg)	2868	GCCAGCAGGGCTTCCCCAAC	GCCAGCGGGGCTTCCCCAAC	0.161785	Validation/Test
NM_000152_4(GAA)c_1942GA(p_Gly648Ser)	1915	GGCTGCACACACTGCACTCC	GGCTGCACACACTGCACTCC	0.835509	Validation/Test
NM_000152_4(GAA)c_1942GA(p_Gly648Ser)	1915	GGCTGCACACACTGCACTCC	GGCTGCGCACACTGCACTCC	0.164491	Validation/Test
NM_000152_4(GAA)c_2512CT(p_Gln838Ter)	772	TCGTATGGACTAGAGAGTGC	TCGTATGGACTAGAGAGTGC	0.686528	Validation/Test
NM_000152_4(GAA)c_2512CT(p_Gln838Ter)	772	TCGTATGGACTAGAGAGTGC	TCGTGTGGACTAGAGAGTGC	0.312176	Validation/Test
NM_000152_4(GAA)c_2512CT(p_Gln838Ter)	772	TCGTATGGACTAGAGAGTGC	TCGTATGGGCTAGAGAGTGC	0.00129534	Validation/Test
NM_000152_4(GAA)c_853CT(p_Pro285Ser)	2266	CCGGGAAACAAATTCTTCTG	CCGGGAAACAAATTCTTCTG	0.951898	Validation/Test
NM_000152_4(GAA)c_853CT(p_Pro285Ser)	2266	CCGGGAAACAAATTCTTCTG	CCGGGGAACAAATTCTTCTG	0.0481024	Validation/Test
NM_000152_4(GAA)c_953TC(p_Met318Thr)	4151	AATCGGAGTGGCAGGCGGAT	AATCGGGGTGGCAGGCGGAT	0.55312	Validation/Test
NM_000152_4(GAA)c_953TC(p_Met318Thr)	4151	AATCGGAGTGGCAGGCGGAT	AATCGGAGTGGCAGGCGGAT	0.446639	Validation/Test
NM_000152_4(GAA)c_953TC(p_Met318Thr)	4151	AATCGGAGTGGCAGGCGGAT	AATCGGAGTGGCGGGCGGAT	0.000240906	Validation/Test
NM_000154_1(GALK1)c_593CT(p_Ala198Val)	822	TGTCCCAAATCAAAAAGGTG	TGTCCCAAATCAAAAAGGTG	0.880779	Validation/Test
NM_000154_1(GALK1)c_593CT(p_Ala198Val)	822	TGTCCCAAATCAAAAAGGTG	TGTCCCAAGTCAAAAAGGTG	0.0754258	Validation/Test
NM_000154_1(GALK1)c_593CT(p_Ala198Val)	822	TGTCCCAAATCAAAAAGGTG	TGTCCCGAATCAAAAAGGTG	0.0425791	Validation/Test
NM_000154_1(GALK1)c_593CT(p_Ala198Val)	822	TGTCCCAAATCAAAAAGGTG	TGTCCCAGATCAAAAAGGTG	0.00121655	Validation/Test
NM_000155_3(GALT)c_1057CT(p_Gln353Ter)	1108	TCCTGACCTACTCAGGGGTG	TCCTGACCTACTCAGGGGTG	0.551444	Validation/Test
NM_000155_3(GALT)c_1057CT(p_Gln353Ter)	1108	TCCTGACCTACTCAGGGGTG	TCCTGGCCTACTCAGGGGTG	0.41426	Validation/Test
NM_000155_3(GALT)c_1057CT(p_Gln353Ter)	1108	TCCTGACCTACTCAGGGGTG	TCCTGACCTGCTCAGGGGTG	0.034296	Validation/Test
NM_000155_3(GALT)c_199CT(p_Arg67Cys)	2893	GGGTTGAGAGGGTCATGGCA	GGGTTGAGAGGGTCATGGCA	0.946077	Validation/Test
NM_000155_3(GALT)c_199CT(p_Arg67Cys)	2893	GGGTTGAGAGGGTCATGGCA	GGGTTGGGAGGGTCATGGCA	0.0532319	Validation/Test
NM_000155_3(GALT)c_199CT(p_Arg67Cys)	2893	GGGTTGAGAGGGTCATGGCA	GGGTTGAGGGGGTCATGGCA	0.000345662	Validation/Test
NM_000155_3(GALT)c_199CT(p_Arg67Cys)	2893	GGGTTGAGAGGGTCATGGCA	GGGTTGAGAGGGTCATGGCG	0.000345662	Validation/Test
NM_000155_3(GALT)c_241GA(p_Ala81Thr)	1477	GGCCATCCGAACCAACGGAG	GGCCATCCGAACCAACGGAG	0.705484	Validation/Test
NM_000155_3(GALT)c_241GA(p_Ala81Thr)	1477	GGCCATCCGAACCAACGGAG	GGCCGTCCGAACCAACGGAG	0.293839	Validation/Test
NM_000155_3(GALT)c_241GA(p_Ala81Thr)	1477	GGCCATCCGAACCAACGGAG	GGCCATCCGAACCAACGGGG	0.000677048	Validation/Test
NM_000155_3(GALT)c_328+2TC	2529	TGCCCCCAGTCCAGGCAACC	TGCCCCCAGTCCAGGCAACC	0.851325	Validation/Test
NM_000155_3(GALT)c_328+2TC	2529	TGCCCCCAGTCCAGGCAACC	TGCCCCCGGTCCAGGCAACC	0.14828	Validation/Test
NM_000155_3(GALT)c_328+2TC	2529	TGCCCCCAGTCCAGGCAACC	TGCCCCCAGTCCAGGCAGCC	0.000395413	Validation/Test
NM_000155_3(GALT)c_367CT(p_Arg123Ter)	3837	CTCCTCAAGCAGACTTTGCT	CTCCTCAAGCAGACTTTGCT	0.943706	Validation/Test
NM_000155_3(GALT)c_367CT(p_Arg123Ter)	3837	CTCCTCAAGCAGACTTTGCT	CTCCTCGAGCAGACTTTGCT	0.0557727	Validation/Test
NM_000155_3(GALT)c_367CT(p_Arg123Ter)	3837	CTCCTCAAGCAGACTTTGCT	CTCCTCAGGCAGACTTTGCT	0.00026062	Validation/Test
NM_000155_3(GALT)c_367CT(p_Arg123Ter)	3837	CTCCTCAAGCAGACTTTGCT	CTCCTCAAGCAGGCTTTGCT	0.00026062	Validation/Test
NM_000155_3(GALT)c_443GA(p_Arg148Gln)	5284	CCAGGCTGTTGTTGATGCAT	CCAGGCTGTTGTTGATGCAT	0.844058	Validation/Test
NM_000155_3(GALT)c_443GA(p_Arg148Gln)	5284	CCAGGCTGTTGTTGATGCAT	CCGGGCTGTTGTTGATGCAT	0.155375	Validation/Test
NM_000155_3(GALT)c_443GA(p_Arg148Gln)	5284	CCAGGCTGTTGTTGATGCAT	CCAGGCTGTTGTTGATGCGT	0.000378501	Validation/Test
NM_000155_3(GALT)c_443GA(p_Arg148Gln)	5284	CCAGGCTGTTGTTGATGCAT	CCAGGCTGTTGTTGGTGCAT	0.000189251	Validation/Test
NM_000155_3(GALT)c_542CT(p_Ser181Phe)	309	GGGGTTAAAACAGCCCATCA	GGGGTTAAAACAGCCCATCA	0.938511	Validation/Test
NM_000155_3(GALT)c_542CT(p_Ser181Phe)	309	GGGGTTAAAACAGCCCATCA	GGGGTTGAAACAGCCCATCA	0.0614887	Validation/Test
NM_000155_3(GALT)c_553CT(p_Pro185Ser)	509	TTACCTGGCAGTGGGAGTGG	TTACCTGGCGGTGGGAGTGG	0.925344	Validation/Test
NM_000155_3(GALT)c_553CT(p_Pro185Ser)	509	TTACCTGGCAGTGGGAGTGG	TTACCTGGCAGTGGGAGTGG	0.0746562	Validation/Test
NM_000155_3(GALT)c_610CT(p_Arg204Ter)	2682	CTGAGATCACTCCTCACGCT	CTGAGATCACTCCTCACGCT	0.842282	Validation/Test
NM_000155_3(GALT)c_610CT(p_Arg204Ter)	2682	CTGAGATCACTCCTCACGCT	CTGAGGTCACTCCTCACGCT	0.157718	Validation/Test
NM_000155_3(GALT)c_616CT(p_Gln206Ter)	2566	GCTAAGATCGCTCCTCACGC	GCTAAGATCGCTCCTCACGC	0.876461	Validation/Test
NM_000155_3(GALT)c_616CT(p_Gln206Ter)	2566	GCTAAGATCGCTCCTCACGC	GCTAAGGTCGCTCCTCACGC	0.0639127	Validation/Test
NM_000155_3(GALT)c_616CT(p_Gln206Ter)	2566	GCTAAGATCGCTCCTCACGC	GCTGAGATCGCTCCTCACGC	0.0596259	Validation/Test
NM_000155_3(GALT)c_770CT(p_Pro257Leu)	12173	GACGGAGCAGCAGCAGTGTC	GACGGGGCAGCAGCAGTGTC	0.889838	Validation/Test
NM_000155_3(GALT)c_770CT(p_Pro257Leu)	12173	GACGGAGCAGCAGCAGTGTC	GACGGAGCAGCAGCAGTGTC	0.11008	Validation/Test
NM_000155_3(GALT)c_770CT(p_Pro257Leu)	12173	GACGGAGCAGCAGCAGTGTC	GACGGAGCGGCAGCAGTGTC	8.2149e-05	Validation/Test
NM_000155_3(GALT)c_815GA(p_Arg272His)	21199	CTGACCCCTGCTGAGCATGA	CTGACCCCTGCTGAGCATGA	0.94462	Validation/Test
NM_000155_3(GALT)c_815GA(p_Arg272His)	21199	CTGACCCCTGCTGAGCATGA	CTGGCCCCTGCTGAGCATGA	0.0551913	Validation/Test
NM_000155_3(GALT)c_815GA(p_Arg272His)	21199	CTGACCCCTGCTGAGCATGA	CTGACCCCTGCTGAGCATGG	9.43441e-05	Validation/Test
NM_000155_3(GALT)c_815GA(p_Arg272His)	21199	CTGACCCCTGCTGAGCATGA	CTGACCCCTGCTGGGCATGA	4.7172e-05	Validation/Test
NM_000155_3(GALT)c_815GA(p_Arg272His)	21199	CTGACCCCTGCTGAGCATGA	CTGACCCCTGCTGAGCGTGA	4.7172e-05	Validation/Test
NM_000155_3(GALT)c_821-2AG	1006	TTCATGATGGAGGCTAGATC	TTCATGATGGAGGCTAGATC	0.944334	Validation/Test
NM_000155_3(GALT)c_821-2AG	1006	TTCATGATGGAGGCTAGATC	TTCATGGTGGAGGCTAGATC	0.0536779	Validation/Test
NM_000155_3(GALT)c_821-2AG	1006	TTCATGATGGAGGCTAGATC	TTCATGATGGGGGCTAGATC	0.000994036	Validation/Test
NM_000155_3(GALT)c_821-2AG	1006	TTCATGATGGAGGCTAGATC	TTCATGATGGAGGCTAGGTC	0.000994036	Validation/Test
NM_000155_3(GALT)c_986CT(p_Ser329Phe)	3293	TGGCAAAGCGCAGGAGCGGA	TGGCAAAGCGCAGGAGCGGA	0.937139	Validation/Test
NM_000155_3(GALT)c_986CT(p_Ser329Phe)	3293	TGGCAAAGCGCAGGAGCGGA	TGGCAAGGCGCAGGAGCGGA	0.0619496	Validation/Test
NM_000155_3(GALT)c_986CT(p_Ser329Phe)	3293	TGGCAAAGCGCAGGAGCGGA	TGGCGAAGCGCAGGAGCGGA	0.000303674	Validation/Test
NM_000155_3(GALT)c_986CT(p_Ser329Phe)	3293	TGGCAAAGCGCAGGAGCGGA	TGGCAAAGCGCAGGAGCGGG	0.000303674	Validation/Test
NM_000155_3(GALT)c_986CT(p_Ser329Phe)	3293	TGGCAAAGCGCAGGAGCGGA	TGGCAGAGCGCAGGAGCGGA	0.000303674	Validation/Test
NM_000155_3(GALT)c_98GA(p_Arg33His)	677	TATCCACTACAACCCGCTGC	TATCCACTACAACCCGCTGC	0.909897	Validation/Test
NM_000155_3(GALT)c_98GA(p_Arg33His)	677	TATCCACTACAACCCGCTGC	TATCCGCTACAACCCGCTGC	0.0901034	Validation/Test
NM_000155_3(GALT)c_997CT(p_Arg333Trp)	4535	TCCAGACAGTGGCAGAGCGC	TCCAGGCAGTGGCAGAGCGC	0.745535	Validation/Test
NM_000155_3(GALT)c_997CT(p_Arg333Trp)	4535	TCCAGACAGTGGCAGAGCGC	TCCAGACAGTGGCAGAGCGC	0.254465	Validation/Test
NM_000156_5(GAMT)c_491GA(p_Gly164Asp)	991	TGCTCAGCCCCCCCGGCTGT	TGCTCAGCCCCCCCGGCTGT	0.939455	Validation/Test
NM_000156_5(GAMT)c_491GA(p_Gly164Asp)	991	TGCTCAGCCCCCCCGGCTGT	TGCTCGGCCCCCCCGGCTGT	0.0605449	Validation/Test
NM_000159_2(GCDH)c_1213AG(p_Met405Val)	2827	GCAAACTCCGTAACAACACA	GCAAACTCCGTAACAACACA	0.737885	Validation/Test
NM_000159_2(GCDH)c_1213AG(p_Met405Val)	2827	GCAAACTCCGTAACAACACA	GCAAGCTCCGTAACAACACA	0.262115	Validation/Test
NM_000159_3(GCDH)c_479AG(p_Gln160Arg)	5434	CAGGCCCCAAAGTCATGCCG	CAGGCCCCAAAGTCATGCCG	0.733162	Validation/Test
NM_000159_3(GCDH)c_479AG(p_Gln160Arg)	5434	CAGGCCCCAAAGTCATGCCG	CAGGCCCCGAAGTCATGCCG	0.228745	Validation/Test
NM_000159_3(GCDH)c_479AG(p_Gln160Arg)	5434	CAGGCCCCAAAGTCATGCCG	CAGGCCCCAAGGTCATGCCG	0.0351491	Validation/Test
NM_000159_3(GCDH)c_479AG(p_Gln160Arg)	5434	CAGGCCCCAAAGTCATGCCG	CGGGCCCCAAAGTCATGCCG	0.00220832	Validation/Test
NM_000159_3(GCDH)c_479AG(p_Gln160Arg)	5434	CAGGCCCCAAAGTCATGCCG	CAGGCCCCAGAGTCATGCCG	0.000736106	Validation/Test
NM_000161_2(GCH1)c_607GA(p_Gly203Arg)	3430	GGCACCCCGGGATCGTCGCC	GGCGCCCCGGGATCGTCGCC	0.702332	Validation/Test
NM_000161_2(GCH1)c_607GA(p_Gly203Arg)	3430	GGCACCCCGGGATCGTCGCC	GGCACCCCGGGATCGTCGCC	0.297668	Validation/Test
NM_000162_3(GCK)c_533GA(p_Gly178Glu)	169	CAGAAGAGAACAATGTCGTG	CAGAAGAGAACAATGTCGTG	0.686391	Validation/Test
NM_000162_3(GCK)c_533GA(p_Gly178Glu)	169	CAGAAGAGAACAATGTCGTG	CAGAAGGGAACAATGTCGTG	0.313609	Validation/Test
NM_000162_3(GCK)c_775GA(p_Ala259Thr)	963	TGGGGCACCTTCGGGGACTC	TGGGGCACCTTCGGGGACTC	0.641745	Validation/Test
NM_000162_3(GCK)c_775GA(p_Ala259Thr)	963	TGGGGCACCTTCGGGGACTC	TGGGGCGCCTTCGGGGACTC	0.358255	Validation/Test
NM_000162_4(GCK)c_98TC(p_Val33Ala)	8419	ACCTGAAGAAGGCGATGAGA	ACCTGAAGAAGGCGATGAGA	0.827177	Validation/Test
NM_000162_4(GCK)c_98TC(p_Val33Ala)	8419	ACCTGAAGAAGGCGATGAGA	ACCTGGAGAAGGCGATGAGA	0.116166	Validation/Test
NM_000162_4(GCK)c_98TC(p_Val33Ala)	8419	ACCTGAAGAAGGCGATGAGA	ACCTGAGGAAGGCGATGAGA	0.0563012	Validation/Test
NM_000162_4(GCK)c_98TC(p_Val33Ala)	8419	ACCTGAAGAAGGCGATGAGA	ACCTGAAGAAGGCGATGAGG	0.000118779	Validation/Test
NM_000162_4(GCK)c_98TC(p_Val33Ala)	8419	ACCTGAAGAAGGCGATGAGA	ACCTGAAGAAGGCGGTGAGA	0.000118779	Validation/Test
NM_000162_4(GCK)c_98TC(p_Val33Ala)	8419	ACCTGAAGAAGGCGATGAGA	GCCTGAAGAAGGCGATGAGA	0.000118779	Validation/Test
NM_000165_5(GJA1)c_119CT(p_Ala40Val)	15393	CAACCACTGTCCCCAGCAGC	CAACCACTGTCCCCAGCAGC	0.591113	Validation/Test
NM_000165_5(GJA1)c_119CT(p_Ala40Val)	15393	CAACCACTGTCCCCAGCAGC	CAACCGCTGTCCCCAGCAGC	0.408367	Validation/Test
NM_000165_5(GJA1)c_119CT(p_Ala40Val)	15393	CAACCACTGTCCCCAGCAGC	CAACCACTGTCCCCGGCAGC	0.000324823	Validation/Test
NM_000165_5(GJA1)c_119CT(p_Ala40Val)	15393	CAACCACTGTCCCCAGCAGC	CAGCCACTGTCCCCAGCAGC	0.000129929	Validation/Test
NM_000165_5(GJA1)c_119CT(p_Ala40Val)	15393	CAACCACTGTCCCCAGCAGC	CGACCACTGTCCCCAGCAGC	6.49646e-05	Validation/Test
NM_000165_5(GJA1)c_65GA(p_Gly22Glu)	6029	CAACTGCTGGAGAGAAGGTG	CAACTGCTGGAGAGAAGGTG	0.776082	Validation/Test
NM_000165_5(GJA1)c_65GA(p_Gly22Glu)	6029	CAACTGCTGGAGAGAAGGTG	CAGCTGCTGGAGAGAAGGTG	0.159728	Validation/Test
NM_000165_5(GJA1)c_65GA(p_Gly22Glu)	6029	CAACTGCTGGAGAGAAGGTG	CAACTGCTGGGGAGAAGGTG	0.0330071	Validation/Test
NM_000165_5(GJA1)c_65GA(p_Gly22Glu)	6029	CAACTGCTGGAGAGAAGGTG	CGACTGCTGGAGAGAAGGTG	0.030685	Validation/Test
NM_000165_5(GJA1)c_65GA(p_Gly22Glu)	6029	CAACTGCTGGAGAGAAGGTG	CAACTGCTGGAGGGAAGGTG	0.000497595	Validation/Test
NM_000166_5(GJB1)c_112GA(p_Val38Met)	3527	GAACGGGCTCTGACTCAAGG	GAACGGGCTCTGACTCAAGG	0.843777	Validation/Test
NM_000166_5(GJB1)c_112GA(p_Val38Met)	3527	GAACGGGCTCTGACTCAAGG	GAGCGGGCTCTGACTCAAGG	0.155656	Validation/Test
NM_000166_5(GJB1)c_112GA(p_Val38Met)	3527	GAACGGGCTCTGACTCAAGG	GAACGGGCTCTGACTCGAGG	0.000567054	Validation/Test
NM_000166_5(GJB1)c_151TC(p_Phe51Leu)	2083	ACGACTAATAGACCGGGGTT	ACGACTAATAGACCGGGGTT	0.681229	Validation/Test
NM_000166_5(GJB1)c_151TC(p_Phe51Leu)	2083	ACGACTAATAGACCGGGGTT	ACGACTGATAGACCGGGGTT	0.317811	Validation/Test
NM_000166_5(GJB1)c_151TC(p_Phe51Leu)	2083	ACGACTAATAGACCGGGGTT	ACGGCTAATAGACCGGGGTT	0.000480077	Validation/Test
NM_000166_5(GJB1)c_151TC(p_Phe51Leu)	2083	ACGACTAATAGACCGGGGTT	ACGACTAATAGGCCGGGGTT	0.000480077	Validation/Test
NM_000166_5(GJB1)c_187GA(p_Val63Ile)	19831	CTCCACAGCGTGTGCATGGC	CTCCACAGCGTGTGCATGGC	0.932278	Validation/Test
NM_000166_5(GJB1)c_187GA(p_Val63Ile)	19831	CTCCACAGCGTGTGCATGGC	CTCCACGGCGTGTGCATGGC	0.0587464	Validation/Test
NM_000166_5(GJB1)c_187GA(p_Val63Ile)	19831	CTCCACAGCGTGTGCATGGC	CTCCGCAGCGTGTGCATGGC	0.00892542	Validation/Test
NM_000166_5(GJB1)c_187GA(p_Val63Ile)	19831	CTCCACAGCGTGTGCATGGC	CTCCACAGCGTGTGCGTGGC	5.04261e-05	Validation/Test
NM_000166_5(GJB1)c_548GA(p_Arg183His)	2558	TGAGCACTTCGAGGGCCGCG	TGAGCACTTCGAGGGCCGCG	0.947615	Validation/Test
NM_000166_5(GJB1)c_548GA(p_Arg183His)	2558	TGAGCACTTCGAGGGCCGCG	TGAGCGCTTCGAGGGCCGCG	0.0519937	Validation/Test
NM_000166_5(GJB1)c_548GA(p_Arg183His)	2558	TGAGCACTTCGAGGGCCGCG	TGGGCACTTCGAGGGCCGCG	0.00039093	Validation/Test
NM_000168_5(GLI3)c_868CT(p_Arg290Ter)	6426	TGTACGTTTTCAGCTCGGCC	TGTGCGTTTTCAGCTCGGCC	0.630252	Validation/Test
NM_000168_5(GLI3)c_868CT(p_Arg290Ter)	6426	TGTACGTTTTCAGCTCGGCC	TGTACGTTTTCAGCTCGGCC	0.369748	Validation/Test
NM_000170_2(GLDC)c_2405CT(p_Ala802Val)	3250	GCCACACTGACGGTTCCCAC	GCCACACTGACGGTTCCCAC	0.749538	Validation/Test
NM_000170_2(GLDC)c_2405CT(p_Ala802Val)	3250	GCCACACTGACGGTTCCCAC	GCCACGCTGACGGTTCCCAC	0.249538	Validation/Test
NM_000170_2(GLDC)c_2405CT(p_Ala802Val)	3250	GCCACACTGACGGTTCCCAC	GCCACACTGGCGGTTCCCAC	0.000615385	Validation/Test
NM_000170_2(GLDC)c_2405CT(p_Ala802Val)	3250	GCCACACTGACGGTTCCCAC	GCCGCACTGACGGTTCCCAC	0.000307692	Validation/Test
NM_000171_3(GLRA1)c_920AG(p_Tyr307Cys)	2981	ACACAGGACACCTAGAGTGG	ACACGGGACACCTAGAGTGG	0.650788	Validation/Test
NM_000171_3(GLRA1)c_920AG(p_Tyr307Cys)	2981	ACACAGGACACCTAGAGTGG	ACACAGGACACCTAGAGTGG	0.348876	Validation/Test
NM_000171_3(GLRA1)c_920AG(p_Tyr307Cys)	2981	ACACAGGACACCTAGAGTGG	ACACAGGACACCTGGAGTGG	0.000335458	Validation/Test
NM_000178_4(GSS)c_491GA(p_Arg164Gln)	1907	CTTATGGTTACTTTGAAGGC	CTTGTGGTTACTTTGAAGGC	0.712638	Validation/Test
NM_000178_4(GSS)c_491GA(p_Arg164Gln)	1907	CTTATGGTTACTTTGAAGGC	CTTATGGTTACTTTGAAGGC	0.286314	Validation/Test
NM_000178_4(GSS)c_491GA(p_Arg164Gln)	1907	CTTATGGTTACTTTGAAGGC	CTTATGGTTACTTTGAGGGC	0.00104877	Validation/Test
NM_000179_2(MSH6)c_1045CT(p_Gln349Ter)	2448	CTTAGGATTCAGAATTTTGA	CTTAGGATTCAGAATTTTGA	0.942402	Validation/Test
NM_000179_2(MSH6)c_1045CT(p_Gln349Ter)	2448	CTTAGGATTCAGAATTTTGA	CTTAGGGTTCAGAATTTTGA	0.0522876	Validation/Test
NM_000179_2(MSH6)c_1045CT(p_Gln349Ter)	2448	CTTAGGATTCAGAATTTTGA	CTTGGGATTCAGAATTTTGA	0.00490196	Validation/Test
NM_000179_2(MSH6)c_1045CT(p_Gln349Ter)	2448	CTTAGGATTCAGAATTTTGA	CTTAGGATTCAGGATTTTGA	0.000408497	Validation/Test
NM_000179_2(MSH6)c_1876CT(p_Gln626Ter)	3451	GCATCCCAAAACTAGGAGCC	GCATCCCGAAACTAGGAGCC	0.622428	Validation/Test
NM_000179_2(MSH6)c_1876CT(p_Gln626Ter)	3451	GCATCCCAAAACTAGGAGCC	GCATCCCAAAACTAGGAGCC	0.376123	Validation/Test
NM_000179_2(MSH6)c_1876CT(p_Gln626Ter)	3451	GCATCCCAAAACTAGGAGCC	GCGTCCCAAAACTAGGAGCC	0.00115908	Validation/Test
NM_000179_2(MSH6)c_1876CT(p_Gln626Ter)	3451	GCATCCCAAAACTAGGAGCC	GCATCCCAAAACTGGGAGCC	0.000289771	Validation/Test
NM_000179_2(MSH6)c_3463CT(p_Gln1155Ter)	606	AGGGACGTAACAACCCATCT	AGGGACGTAACAACCCATCT	0.808581	Validation/Test
NM_000179_2(MSH6)c_3463CT(p_Gln1155Ter)	606	AGGGACGTAACAACCCATCT	AGGGGCGTAACAACCCATCT	0.189769	Validation/Test
NM_000179_2(MSH6)c_3463CT(p_Gln1155Ter)	606	AGGGACGTAACAACCCATCT	AGGGACGTAGCAACCCATCT	0.00165017	Validation/Test
NM_000181_3(GUSB)c_1144CT(p_Arg382Cys)	7375	GTGGCTGGTACAGAAAGCGT	GTGGCTGGTACAGAAAGCGT	0.893966	Validation/Test
NM_000181_3(GUSB)c_1144CT(p_Arg382Cys)	7375	GTGGCTGGTACAGAAAGCGT	GTGGCTGGTGCAGAAAGCGT	0.0989831	Validation/Test
NM_000181_3(GUSB)c_1144CT(p_Arg382Cys)	7375	GTGGCTGGTACAGAAAGCGT	GTGGCTGGTACGGAAAGCGT	0.00705085	Validation/Test
NM_000183_2(HADHB)c_685CT(p_Arg229Ter)	1355	CGGCCAGTCAGTCTGCAGAG	CGGCCAGTCAGTCTGCAGAG	0.83321	Validation/Test
NM_000183_2(HADHB)c_685CT(p_Arg229Ter)	1355	CGGCCAGTCAGTCTGCAGAG	CGGCCGGTCAGTCTGCAGAG	0.16679	Validation/Test
NM_000192_3(TBX5)c_1078CT(p_Gln360Ter)	3921	GCACCGCACCTAAATGAGTG	GCACCGCACCTAAATGAGTG	0.571028	Validation/Test
NM_000192_3(TBX5)c_1078CT(p_Gln360Ter)	3921	GCACCGCACCTAAATGAGTG	GCACCGCGCCTAAATGAGTG	0.293548	Validation/Test
NM_000192_3(TBX5)c_1078CT(p_Gln360Ter)	3921	GCACCGCACCTAAATGAGTG	GCGCCGCACCTAAATGAGTG	0.13517	Validation/Test
NM_000192_3(TBX5)c_1078CT(p_Gln360Ter)	3921	GCACCGCACCTAAATGAGTG	GCACCGCACCTGAATGAGTG	0.000255037	Validation/Test
NM_000192_3(TBX5)c_868CT(p_Gln290Ter)	5884	GCGTCAAATGACCTTAATGG	GCGTCAAATGACCTTAATGG	0.957002	Validation/Test
NM_000192_3(TBX5)c_868CT(p_Gln290Ter)	5884	GCGTCAAATGACCTTAATGG	GCGTCGAATGACCTTAATGG	0.0426581	Validation/Test
NM_000192_3(TBX5)c_868CT(p_Gln290Ter)	5884	GCGTCAAATGACCTTAATGG	GCGTCAAATGGCCTTAATGG	0.000169952	Validation/Test
NM_000192_3(TBX5)c_868CT(p_Gln290Ter)	5884	GCGTCAAATGACCTTAATGG	GCGTCAAGTGACCTTAATGG	0.000169952	Validation/Test
NM_000193_3(SHH)c_1040CT(p_Pro347Leu)	1126	GAGCAGCGCGTAGGCGCCCG	GAGCAGCGCGTAGGCGCCCG	0.928952	Validation/Test
NM_000193_3(SHH)c_1040CT(p_Pro347Leu)	1126	GAGCAGCGCGTAGGCGCCCG	GAGCGGCGCGTAGGCGCCCG	0.071048	Validation/Test
NM_000193_3(SHH)c_1147GA(p_Ala383Thr)	4285	CCGCCTGACGCACGCGCTCC	CCGCCTGACGCACGCGCTCC	0.85741	Validation/Test
NM_000193_3(SHH)c_1147GA(p_Ala383Thr)	4285	CCGCCTGACGCACGCGCTCC	CCGCCTGGCGCACGCGCTCC	0.14259	Validation/Test
NM_000193_3(SHH)c_869GA(p_Gly290Asp)	22452	CGGACTCGGGGCCGCCTTCC	CGGACTCGGGGCCGCCTTCC	0.525477	Validation/Test
NM_000193_3(SHH)c_869GA(p_Gly290Asp)	22452	CGGACTCGGGGCCGCCTTCC	CGGGCTCGGGGCCGCCTTCC	0.474523	Validation/Test
NM_000194_2(HPRT1)c_325CT(p_Gln109Ter)	830	GATCACTGGTGGAACTCTTC	GATCACTGGTGGAACTCTTC	0.878313	Validation/Test
NM_000194_2(HPRT1)c_325CT(p_Gln109Ter)	830	GATCACTGGTGGAACTCTTC	GATCGCTGGTGGAACTCTTC	0.121687	Validation/Test
NM_000195_3(HPS1)c_398+2TC	22878	AGGCAGCTACTCCAAAGGCA	AGGCAGCTACTCCAAAGGCA	0.570548	Validation/Test
NM_000195_3(HPS1)c_398+2TC	22878	AGGCAGCTACTCCAAAGGCA	AGGCGGCTACTCCAAAGGCA	0.308725	Validation/Test
NM_000195_3(HPS1)c_398+2TC	22878	AGGCAGCTACTCCAAAGGCA	AGGCAGCTGCTCCAAAGGCA	0.120378	Validation/Test
NM_000195_3(HPS1)c_398+2TC	22878	AGGCAGCTACTCCAAAGGCA	GGGCAGCTACTCCAAAGGCA	0.00013113	Validation/Test
NM_000195_3(HPS1)c_398+2TC	22878	AGGCAGCTACTCCAAAGGCA	AGGCAGCTACTCCAGAGGCA	8.74202e-05	Validation/Test
NM_000195_3(HPS1)c_398+2TC	22878	AGGCAGCTACTCCAAAGGCA	AGGCAGCTACTCCAAGGGCA	8.74202e-05	Validation/Test
NM_000195_3(HPS1)c_398+2TC	22878	AGGCAGCTACTCCAAAGGCA	AGGCAGCTACTCCAAAGGCG	4.37101e-05	Validation/Test
NM_000197_2(HSD17B3)c_608CT(p_Ala203Val)	2478	CACAAACACCTGGAGCAAGA	CACAAACACCTGGAGCAAGA	0.772801	Validation/Test
NM_000197_2(HSD17B3)c_608CT(p_Ala203Val)	2478	CACAAACACCTGGAGCAAGA	CACGAACACCTGGAGCAAGA	0.217514	Validation/Test
NM_000197_2(HSD17B3)c_608CT(p_Ala203Val)	2478	CACAAACACCTGGAGCAAGA	CACAAGCACCTGGAGCAAGA	0.00807103	Validation/Test
NM_000197_2(HSD17B3)c_608CT(p_Ala203Val)	2478	CACAAACACCTGGAGCAAGA	CACAAACGCCTGGAGCAAGA	0.000807103	Validation/Test
NM_000197_2(HSD17B3)c_608CT(p_Ala203Val)	2478	CACAAACACCTGGAGCAAGA	CACAAACACCTGGAGCAAGG	0.000403551	Validation/Test
NM_000197_2(HSD17B3)c_608CT(p_Ala203Val)	2478	CACAAACACCTGGAGCAAGA	CGCAAACACCTGGAGCAAGA	0.000403551	Validation/Test
NM_000199_3(SGSH)c_220CT(p_Arg74Cys)	8708	GCAGAGCTTCTTACATCCCT	GCAGAGCTTCTTACATCCCT	0.936955	Validation/Test
NM_000199_3(SGSH)c_220CT(p_Arg74Cys)	8708	GCAGAGCTTCTTACATCCCT	GCAGGGCTTCTTACATCCCT	0.0624713	Validation/Test
NM_000199_3(SGSH)c_220CT(p_Arg74Cys)	8708	GCAGAGCTTCTTACATCCCT	GCAGAGCTTCTTGCATCCCT	0.000459348	Validation/Test
NM_000199_3(SGSH)c_220CT(p_Arg74Cys)	8708	GCAGAGCTTCTTACATCCCT	GCAGAGCTTCTTACGTCCCT	0.000114837	Validation/Test
NM_000202_7(IDS)c_1403GA(p_Arg468Gln)	6014	CATTAGATTCCCAGGACCCA	CATTAGATTCCCAGGACCCA	0.575823	Validation/Test
NM_000202_7(IDS)c_1403GA(p_Arg468Gln)	6014	CATTAGATTCCCAGGACCCA	CATTGGATTCCCAGGACCCA	0.387596	Validation/Test
NM_000202_7(IDS)c_1403GA(p_Arg468Gln)	6014	CATTAGATTCCCAGGACCCA	CATTAGGTTCCCAGGACCCA	0.0362488	Validation/Test
NM_000202_7(IDS)c_1403GA(p_Arg468Gln)	6014	CATTAGATTCCCAGGACCCA	CATTAGATTCCCAGGACCCG	0.000166279	Validation/Test
NM_000202_7(IDS)c_1403GA(p_Arg468Gln)	6014	CATTAGATTCCCAGGACCCA	CATTAGATTCCCGGGACCCA	0.000166279	Validation/Test
NM_000202_7(IDS)c_262CT(p_Arg88Cys)	5675	GTCCAGGCCAAACACATCTC	GTCCAGGCCAAACACATCTC	0.911542	Validation/Test
NM_000202_7(IDS)c_262CT(p_Arg88Cys)	5675	GTCCAGGCCAAACACATCTC	GTCCGGGCCAAACACATCTC	0.0856388	Validation/Test
NM_000202_7(IDS)c_262CT(p_Arg88Cys)	5675	GTCCAGGCCAAACACATCTC	GTCCAGGCCGAACACATCTC	0.00246696	Validation/Test
NM_000202_7(IDS)c_262CT(p_Arg88Cys)	5675	GTCCAGGCCAAACACATCTC	GTCCAGGCCAGACACATCTC	0.000352423	Validation/Test
[truncated: 26,499 more rows]

## Sheet: CBE4max_perbase
ID	Purpose	Count	Sequence	Position_1	Position_2	Position_3	Position_4	Position_5	Position_6	Position_7	Position_8	Position_9	Position_10	Position_11	Position_12	Position_13	Position_14	Position_15	Position_16	Position_17	Position_18	Position_19	Position_20
[truncated: 11,751 more rows]

[truncated: 7 more sheets: CBE4max_proportions, ABE8e_perbase, ABE8e_proportions, Target-AID_perbase, Target-AID_proportions, NO-BE CTRL A-G, NO-BE CTRL C-T]
