# Supplementary material for: Predicting base editing outcomes with an attention-based deep learning algorithm trained on high-throughput target library screens
Source: Nat Commun. 2021 Aug 25;12:5114. doi: 10.1038/s41467-021-25375-z (PMC8387386; doi:10.1038/s41467-021-25375-z)
Supplement: Supplementary file 3 — Supplementary Dataset 2 [file 41467_2021_25375_MOESM3_ESM.xlsx]

## Sheet: ABEmax
ID	Sequence	Count	Position_1	Position_2	Position_3	Position_4	Position_5	Position_6	Position_7	Position_8	Position_9	Position_10	Position_11	Position_12	Position_13	Position_14	Position_15	Position_16	Position_17	Position_18	Position_19	Position_20
HEKsite no. 18	ACACACACACTTAGAATCTG	1739	0	0	0.074184	0	13.8147	0	13.7322	0	3.5253	0	0	0	0.037092	0	0	0.018546	0	0	0	0
RSF1 no. 2	ACCCATTAAAGTTGAGGTGA	9755	0.0503859	0	0	0	18.12	0	0	0.51451	0.0140017	0.0482168	0	0	0	0	0.00404269	0	0	0	0	0.00700084
EMX1 no. 2	AGATTTATGCAAACGGGTTG	16537	0.0646544	0	0.955743	0	0	0	39.9737	0	0	0	0.0211802	0.0398264	0.0203692	0	0	0	0	0	0	0
FANCF no. 3	AGCGGCGGCTGCACAACCAG	7190	0.115598	0	0	0	0	0	0	0	0	0	0	0	0.26913	0	0.0555589	0.00896057	0	0	0.0666114	0
FANCF no. 5	AGGCCCGGCGCACGGTGGCG	747	0	0	0	0	0	0	0	0	0	0	0	0	0	0	0	0	0	0	0	0
TARDBP no. 2	CGGGAGTTCTTCTCTCAGTA	7602	0	0	0	0	5.66007	0	0	0	0	0	0	0	0	0	0	0	0.0400167	0	0	0
HEKsite no. 1	GAACACAAAGCATAGACTGC	4234	0	0	0.225828	0	50.006	0	0.475453	0.00919625	0.0348887	0	0	0.0256925	0	0.00919625	0	0	0	0	0	0
HEKsite no. 9	GAAGACCAAGGATAGACTGC	2335	0	0.0575374	0	0	34.3241	0	0	0.115075	0.0575374	0	0	0	0	0	0	0	0	0	0	0
HEKsite no. 2	GAGTATGAGGCATAGACTGC	1950	0	0	0	0	55.163	0	0	0	0	0	0	0	0	0	0	0	0	0	0	0
EMX1 no. 1	GAGTCCGAGCAGAAGAAGAA	6589	0	0.168239	0	0	0	0	0	0.935577	0	0	0.284516	0	0.0107193	0.0344289	0	0	0.0237096	0	0.0290693	0.0237096
HEKsite no. 7	GATATTGATACAAAATGGGG	1214	0	0.157233	0	30.6411	0	0	0	0.0279018	0	0.0279018	0	0.185134	0	0	0.0279018	0	0	0	0	0
HEKsite no. 11	GGACAGGCAGCATAGACTGT	2935	0	0	0.807733	0	35.27	0	0	0	0.207077	0	0	0.0205761	0	0.0205761	0	0	0	0	0	0
HEKsite no. 14	GGCTAAAGACCATAGACTGT	10959	0	0	0	0	38.5419	0.123472	0.106064	0	0.106475	0	0	0.0135971	0	0.0101978	0	0.0137343	0	0	0	0
HEKsite no. 8	GTAAACAAAGCATAGACTGA	2213	0	0	2.14533	0.671875	33.0063	0	7.25383	0.473201	0.380391	0	0	0.0139782	0	0.0279564	0	0	0	0	0	0
HEKsite no. 3	GTCAAGAAAGCAGAGACTGC	1157	0	0	0	9.99237	18.0505	0	6.35209	0.935029	0.491152	0	0	0.116279	0	0	0	0	0	0	0	0
DOCK3 no. 2	TAAGACTGAACAAGAATGGT	8919	0	0.0252324	0.0419801	0	51.1156	0	0	0	0.0544855	0.0672125	0	0.0254539	0.00848464	0	0.0290316	0.0082631	0	0	0	0
ZNF212 no. 1	TGCACCTGGCATCAACACGG	11964	0	0	0	27.4873	0	0	0	0	0	0	0.364003	0	0	0.0238235	0.00258558	0	0.021238	0	0	0
NEK1 no. 2	TGGCTCTCTCTACATAGTAA	3582	0	0	0	0	0	0	0	0	0	0	0	0.0230911	0	0.0230911	0	0	0	0	0.00769704	0.00769704

## Sheet: CBEmax
ID	Sequence	Count	Position_1	Position_2	Position_3	Position_4	Position_5	Position_6	Position_7	Position_8	Position_9	Position_10	Position_11	Position_12	Position_13	Position_14	Position_15	Position_16	Position_17	Position_18	Position_19	Position_20
HEKsite no. 18	ACACACACACTTAGAATCTG	2121	0	0.0291545	0	0.145773	0	7.71002	0	1.29711	0	0.17827	0	0	0	0	0	0	0	0.137882	0	0
EMX1 no. 2	AGATTTATGCAAACGGGTTG	18147	0	0	0	0	0	0	0	0	0	0.178819	0	0	0	0.10929	0	0	0	0	0	0
FANCF no. 3	AGCGGCGGCTGCACAACCAG	7333	0	0	0.0733336	0	0	13.9573	0	0	0.180295	0	0	0.136741	0	0.15467	0	0	0.139627	0.0317035	0	0
FANCF no. 5	AGGCCCGGCGCACGGTGGCG	826	0	0	0	0.0683527	1.07128	3.5587	0	0	0.0683527	0	0	0	0	0	0	0	0	0	0.0683527	0
HEKsite no. 1	GAACACAAAGCATAGACTGC	2522	0	0	0	0.931207	0	11.1975	0	0	0	0	0.292398	0	0	0	0	0	0.0307882	0	0	0
HEKsite no. 10	GAACATAAAGAATAGAATGA	4272	0	0	0	4.68348	0	0	0	0	0	0	0	0	0	0	0	0	0	0	0	0
HEKsite no. 2	GAGTATGAGGCATAGACTGC	350	0	0	0	0	0	0	0	0	0	0	0	0	0	0	0	0	0	0	0	0
EMX1 no. 1	GAGTCCGAGCAGAAGAAGAA	3575	0	0	0	0	4.78618	0.380935	0	0	0	0.0281383	0	0	0	0	0	0	0	0	0	0
EHKsite no. 11	GGACAGGCAGCATAGACTGT	2309	0	0	0	13.6915	0	0	0	0.072815	0	0	0.0357398	0	0	0	0	0	0	0	0	0
HEKsite no. 14	GGCTAAAGACCATAGACTGT	16086	0	0	2.86697	0	0	0	0	0	0	0.427329	0.123886	0	0	0	0	0	0.0404421	0	0	0
HEKsite no. 16	GGGAATAAATCATAGAATCC	2146	0	0	0	0	0	0	0	0	0	0	5.86741	0	0	0	0	0	0	0	0	0
HEKsite no. 8	GTAAACAAAGCATAGACTGA	3636	0	0	0	0	0	18.6433	0	0	0	0	0.0248016	0	0	0	0	0	0.121979	0	0	0
HEKsite no. 3	GTCAAGAAAGCAGAGACTGC	1617	0	0	34.6531	0	0	0	0	0	0	0	0.0201207	0	0	0	0	0	0	0	0	0.153811
DOCK3 no. 2	TAAGACTGAACAAGAATGGT	11083	0	0	0	0	0	23.0939	0	0	0	0	0.0548364	0	0	0	0	0	0	0	0	0
ZNF212 no. 1	TGCACCTGGCATCAACACGG	6009	0	0	0.0677224	0	0.733886	1.09757	0	0	0	0.0558006	0	0	0.544363	0	0	0.091566	0	0.0677224	0	0
RSF no. 1	TTCATTCCCCCTGTCACACG	2994	0	0	3.16488	0	0	0	3.86075	0.00990491	0	0.0532481	0.073058	0	0	0	0.284785	0	0.00990491	0	0	0

## Sheet: ABE8e
ID	Sequence	Count	Position_1	Position_2	Position_3	Position_4	Position_5	Position_6	Position_7	Position_8	Position_9	Position_10	Position_11	Position_12	Position_13	Position_14	Position_15	Position_16	Position_17	Position_18	Position_19	Position_20
HEKsite no. 18	ACACACACACTTAGAATCTG	481	0.102881	0	0	0	0.415845	0	0.315126	0	0.315126	0	0	0	0.105042	0	0	0	0	0	0	0
RSF1 no. 2	ACCCATTAAAGTTGAGGTGA	978	0	0	0	0	1.30435	0	0	0	0	0.0289855	0	0	0	0	0	0	0	0	0	0.057971
EMX1 no. 2	AGATTTATGCAAACGGGTTG	4825	0.0323894	0	1.55176	0	0	0	4.89656	0	0	0	0.294915	0	0.0398286	0	0	0	0	0	0	0
FANCF no. 3	AGCGGCGGCTGCACAACCAG	1573	0	0	0	0	0	0	0	0	0	0	0	0	0.0323834	0	0	0	0	0	0	0
FANCF no. 5	AGGCCCGGCGCACGGTGGCG	156	0	0	0	0	0	0	0	0	0	0	0	2.97424	0	0	0	0	0	0	0	0
TARDBP no. 2	CGGGAGTTCTTCTCTCAGTA	1268	0	0	0	0	13.4107	0	0	0	0	0	0	0	0	0	0	0	0.0317058	0	0	0
HEKsite no. 1	GAACACAAAGCATAGACTGC	728	0	0	0	0	1.96252	0	0.0641026	0	0	0	0	0	0	0.0641026	0	0	0	0	0	0
HEKsite no. 9	GAAGACCAAGGATAGACTGC	69	0	0	0	0	14.7817	0	0	0	0	0	0	0	0	0	0	0	0	0	0	0
HEKsite no. 2	GAGTATGAGGCATAGACTGC	190	0	0	0	0	4	0	0	0	0	0	0	0	0	0	0	0	0	0	0	0
EMX1 no. 1	GAGTCCGAGCAGAAGAAGAA	2298	0	0.14887	0	0	0	0	0	7.32305	0	0	7.9527	0	0.016909	0	0	0.0474154	0	0	0.0305064	0.0305064
HEKsite no. 7	GATATTGATACAAAATGGGG	619	0	0	0	2.08736	0	0	0	0.13459	0	0.673219	0	0	0	0	0	0	0	0	0	0
HEKsite no. 11	GGACAGGCAGCATAGACTGT	374	0	0	0	0	0.257069	0	0	0	0.128535	0	0	0	0	0.139665	0	0	0	0	0	0
HEKsite no. 14	GGCTAAAGACCATAGACTGT	2833	0	0	0	0	3.24656	0.0165289	0	0	0.0922865	0	0	0.0330579	0	0	0	0.0165289	0	0	0	0
HEKsite no. 8	GTAAACAAAGCATAGACTGA	387	0	0	0.146199	0.292398	0.670615	0	0.610236	0	0	0	0	0	0	0	0	0	0	0	0	0
HEKsite no. 3	GTCAAGAAAGCAGAGACTGC	183	0	0	0	1.5977	0	0	0	0	0	0	0	0	0	0	0	0	0	0	0	0
DOCK3 no. 2	TAAGACTGAACAAGAATGGT	3494	0	0.0437987	0.0272109	0	12.2355	0	0	0	0.220485	0.125431	0	0.237257	0.0710096	0	0	0	0	0	0	0
ZNF212 no. 1	TGCACCTGGCATCAACACGG	2581	0	0	0	31.9631	0	0	0	0	0	0	1.32673	0	0	0.0184298	0	0	0.0612495	0	0	0
NEK1 no. 2	TGGCTCTCTCTACATAGTAA	819	0	0	0	0	0	0	0	0	0	0	0	0.508854	0	0.0451671	0	0	0	0	0	0

## Sheet: Target-AID
ID	Sequence	Count	Position_1	Position_2	Position_3	Position_4	Position_5	Position_6	Position_7	Position_8	Position_9	Position_10	Position_11	Position_12	Position_13	Position_14	Position_15	Position_16	Position_17	Position_18	Position_19	Position_20
HEKsite no. 18	ACACACACACTTAGAATCTG	1025	0	0.726152	0	9.28901	0	0.746001	0	0.144238	0	0	0	0	0	0	0	0	0	0.0464253	0	0
EMX1 no. 2	AGATTTATGCAAACGGGTTG	6073	0	0	0	0	0	0	0	0	0	1.48072	0	0	0	0.0722479	0	0	0	0	0	0
FANCF no. 3	AGCGGCGGCTGCACAACCAG	3663	0	0	0.0597294	0	0	0.107085	0	0	0.0491697	0	0	0.019305	0	0	0	0	0.0772201	0.0105597	0	0
FANCF no. 5	AGGCCCGGCGCACGGTGGCG	3305	0	0	0	5.76686	3.03115	0.384419	0	0	0	0	0	0	0	0	0	0	0	0	0.10352	0
HEKsite no. 1	GAACACAAAGCATAGACTGC	1949	0	0	0	27.7258	0	0.391484	0	0	0	0	1.47016	0	0	0	0	0	0	0	0	0
HEKsite no. 10	GAACATAAAGAATAGAATGA	1711	0	0	0	7.30381	0	0	0	0	0	0	0	0	0	0	0	0	0	0	0	0
HEKsite no. 2	GAGTATGAGGCATAGACTGC	88	0	0	0	0	0	0	0	0	0	0	5.85914	0	0	0	0	0	0	0	0	0
EMX1 no. 1	GAGTCCGAGCAGAAGAAGAA	3168	0	0	0	0	10.0647	0.318268	0	0	0	0.0884608	0	0	0	0	0	0	0	0	0	0
EHKsite no. 11	GGACAGGCAGCATAGACTGT	756	0	0	0	14.075	0	0	0	0.123457	0	0	0.26611	0	0	0	0	0	0	0	0	0
HEKsite no. 14	GGCTAAAGACCATAGACTGT	4898	0	0	16.6334	0	0	0	0	0	0	0.0112714	0.606335	0	0	0	0	0	0.0318712	0	0	0
HEKsite no. 16	GGGAATAAATCATAGAATCC	262	0	0	0	0	0	0	0	0	0	0	0.289575	0	0	0	0	0	0	0	0	0
HEKsite no. 8	GTAAACAAAGCATAGACTGA	1570	0	0	0	0	0	4.26134	0	0	0	0	3.23254	0	0	0	0	0	0	0	0	0
HEKsite no. 3	GTCAAGAAAGCAGAGACTGC	904	0	0	35.5017	0	0	0	0	0	0	0	0.607685	0	0	0	0	0	0	0	0	0
DOCK3 no. 2	TAAGACTGAACAAGAATGGT	8299	0	0	0	0	0	3.13379	0	0	0	0	1.32447	0	0	0	0	0	0	0	0	0
ZNF212 no. 1	TGCACCTGGCATCAACACGG	3636	0	0	18.0818	0	0.0553014	0.549869	0	0	0	0.0128271	0	0	0.389106	0	0	0.0128271	0	0	0	0
RSF no. 1	TTCATTCCCCCTGTCACACG	2311	0	0	0.260534	0	0	0	0.476222	0.0217486	0	0.0215239	0	0	0	0	0.0432725	0	0.0215239	0	0.0217486	0
