# Supplementary material for: Predicting base editing outcomes with an attention-based deep learning algorithm trained on high-throughput target library screens
Source: Nat Commun. 2021 Aug 25;12:5114. doi: 10.1038/s41467-021-25375-z (PMC8387386; doi:10.1038/s41467-021-25375-z)
Supplement: Supplementary file 4 — Supplementary Dataset 3 [file 41467_2021_25375_MOESM4_ESM.xlsx]

## Sheet: BE-DICT_own_prop_ABE
Sequence ID	Input	Output	Proportion (no wild-type)	Prediction (no wild-type)		Correlation (Pearson)
CTRL_genomic_NM_000044_4(AR)c_1822CT(p_Arg608Ter)	ACTGAAGATCAGCATGTGTC	ACTGAAGGTCAGCATGTGTC	0.35387	0.0327435		r=	0.82335
CTRL_genomic_NM_000044_4(AR)c_1822CT(p_Arg608Ter)	ACTGAAGATCAGCATGTGTC	ACTGGAGATCAGCATGTGTC	0.345972	0.411863		count=	3844
CTRL_genomic_NM_000044_4(AR)c_1822CT(p_Arg608Ter)	ACTGAAGATCAGCATGTGTC	ACTGAGGATCAGCATGTGTC	0.298578	0.329494
CTRL_genomic_NM_000044_4(AR)c_1822CT(p_Arg608Ter)	ACTGAAGATCAGCATGTGTC	ACTGAAGATCGGCATGTGTC	0.00157978	0.00754779
CTRL_genomic_NM_000059_3(BRCA2)c_6298CT(p_Gln2100Ter)	ACTGCCACCTTCAGGGCCTC	ACTGCCGCCTTCAGGGCCTC	0.976471	0.983393
CTRL_genomic_NM_000059_3(BRCA2)c_6298CT(p_Gln2100Ter)	ACTGCCACCTTCAGGGCCTC	GCTGCCACCTTCAGGGCCTC	0.0205882	0.00238899
CTRL_genomic_NM_000059_3(BRCA2)c_6298CT(p_Gln2100Ter)	ACTGCCACCTTCAGGGCCTC	ACTGCCACCTTCGGGGCCTC	0.00294118	0.00851972
CTRL_genomic_NM_000077_4(CDKN2A)c_172CT(p_Arg58Ter)	AAGCAGCAGCTCCGCCACTC	AAGCGGCAGCTCCGCCACTC	0.708626	0.694674
CTRL_genomic_NM_000077_4(CDKN2A)c_172CT(p_Arg58Ter)	AAGCAGCAGCTCCGCCACTC	AAGCAGCGGCTCCGCCACTC	0.288219	0.155697
CTRL_genomic_NM_000077_4(CDKN2A)c_172CT(p_Arg58Ter)	AAGCAGCAGCTCCGCCACTC	AGGCAGCAGCTCCGCCACTC	0.00315568	0.00561716
CTRL_genomic_NM_000090_3(COL3A1)c_1970GA(p_Gly657Glu)	AGGAGAAAATGGAAAACCTG	AGGAGGAAATGGAAAACCTG	0.563636	0.411007
CTRL_genomic_NM_000090_3(COL3A1)c_1970GA(p_Gly657Glu)	AGGAGAAAATGGAAAACCTG	AGGAGAAAGTGGAAAACCTG	0.290909	0.0135795
CTRL_genomic_NM_000090_3(COL3A1)c_1970GA(p_Gly657Glu)	AGGAGAAAATGGAAAACCTG	AGGGGAAAATGGAAAACCTG	0.145455	0.0936819
CTRL_genomic_NM_000179_2(MSH6)c_1883GA(p_Trp628Ter)	AATACCCGGCTCCCAGTTTT	AATGCCCGGCTCCCAGTTTT	1	0.98119
CTRL_genomic_NM_000182_4(HADHA)c_1132CT(p_Gln378Ter)	ACCCTTATCCACGGAGACTT	ACCCTTGTCCACGGAGACTT	1	0.950344
CTRL_genomic_NM_000214_3(JAG1)c_148CT(p_Gln50Ter)	ATGAGCAGCAGCTGGACTCT	ATGGGCAGCAGCTGGACTCT	0.806452	0.364221
CTRL_genomic_NM_000214_3(JAG1)c_148CT(p_Gln50Ter)	ATGAGCAGCAGCTGGACTCT	ATGAGCGGCAGCTGGACTCT	0.193548	0.494038
CTRL_genomic_NM_000251_2(MSH2)c_2074GA(p_Gly692Arg)	AAGTACTCATGGCCCAAATT	AAGTGCTCATGGCCCAAATT	0.998447	0.901901
CTRL_genomic_NM_000251_2(MSH2)c_2074GA(p_Gly692Arg)	AAGTACTCATGGCCCAAATT	GAGTACTCATGGCCCAAATT	0.000517598	0.000735188
CTRL_genomic_NM_000251_2(MSH2)c_2074GA(p_Gly692Arg)	AAGTACTCATGGCCCAAATT	AGGTACTCATGGCCCAAATT	0.000517598	0.000987297
CTRL_genomic_NM_000251_2(MSH2)c_2074GA(p_Gly692Arg)	AAGTACTCATGGCCCAAATT	AAGTACTCATGGCCCAAGTT	0.000517598	0.000116222
CTRL_genomic_NM_000251_2(MSH2)c_2291GA(p_Trp764Ter)	AGATGGATTTGGGTTAGCAT	AGATGGGTTTGGGTTAGCAT	1	0.82707
CTRL_genomic_NM_000430_3(PAFAH1B1)c_1111CT(p_Arg371Ter)	ATAGTGACTGTGCAAGTTCC	ATAGTGGCTGTGCAAGTTCC	0.992699	0.706324
CTRL_genomic_NM_000430_3(PAFAH1B1)c_1111CT(p_Arg371Ter)	ATAGTGACTGTGCAAGTTCC	ATGGTGACTGTGCAAGTTCC	0.0073014	0.226936
CTRL_genomic_NM_000495_4(COL4A5)c_1472GA(p_Gly491Glu)	AGGCTGCCAGGACTTTGGCT	AGGCTGCCGGGACTTTGGCT	0.995868	0.923482
CTRL_genomic_NM_000495_4(COL4A5)c_1472GA(p_Gly491Glu)	AGGCTGCCAGGACTTTGGCT	GGGCTGCCAGGACTTTGGCT	0.00413223	0.02802
CTRL_genomic_NM_001080463_1(DYNC2H1)c_11284AG(p_Met3762Val)	ACATAAGACCGCACAGCTCC	ACATGAGACCGCACAGCTCC	0.980029	0.464644
CTRL_genomic_NM_001080463_1(DYNC2H1)c_11284AG(p_Met3762Val)	ACATAAGACCGCACAGCTCC	ACATAGGACCGCACAGCTCC	0.0171184	0.212465
CTRL_genomic_NM_001080463_1(DYNC2H1)c_11284AG(p_Met3762Val)	ACATAAGACCGCACAGCTCC	GCATAAGACCGCACAGCTCC	0.00142653	0.000172038
CTRL_genomic_NM_001080463_1(DYNC2H1)c_11284AG(p_Met3762Val)	ACATAAGACCGCACAGCTCC	ACATAAGGCCGCACAGCTCC	0.00142653	0.014739
CTRL_genomic_NM_001128425_1(MUTYH)c_1214CT(p_Pro405Leu)	AGGGCTCCCAGGTCACGGAC	AGGGCTCCCGGGTCACGGAC	0.997596	0.960668
CTRL_genomic_NM_001128425_1(MUTYH)c_1214CT(p_Pro405Leu)	AGGGCTCCCAGGTCACGGAC	AGGGCTCCCAGGTCACGGGC	0.00240385	0.00594863
CTRL_genomic_NM_001848_2(COL6A1)c_1002+1GA	AGACGGAACCCTGGATATCT	AGACGGAGCCCTGGATATCT	0.996403	0.203842
CTRL_genomic_NM_001848_2(COL6A1)c_1002+1GA	AGACGGAACCCTGGATATCT	AGACGGGACCCTGGATATCT	0.00359712	0.60802
CTRL_genomic_NM_001848_2(COL6A1)c_362AG(p_Lys121Arg)	ACACACATCTGCCCAATTGC	ACGCACATCTGCCCAATTGC	0.944	0.0445887
CTRL_genomic_NM_001848_2(COL6A1)c_362AG(p_Lys121Arg)	ACACACATCTGCCCAATTGC	ACACACGTCTGCCCAATTGC	0.024	0.269379
CTRL_genomic_NM_001848_2(COL6A1)c_362AG(p_Lys121Arg)	ACACACATCTGCCCAATTGC	ACACGCATCTGCCCAATTGC	0.024	0.481867
CTRL_genomic_NM_001848_2(COL6A1)c_362AG(p_Lys121Arg)	ACACACATCTGCCCAATTGC	ACACACATCTGCCCGATTGC	0.008	0.000355167
CTRL_genomic_NM_004092_3(ECHS1)c_5CT(p_Ala2Val)	AAGCCATGCTTCCGTCTTCT	AAGCCGTGCTTCCGTCTTCT	0.994764	0.984112
CTRL_genomic_NM_004092_3(ECHS1)c_5CT(p_Ala2Val)	AAGCCATGCTTCCGTCTTCT	AGGCCATGCTTCCGTCTTCT	0.0052356	0.00599922
CTRL_genomic_NM_004333_5(BRAF)c_770AG(p_Gln257Arg)	ATGTTTGACAGCGGAAACCC	ATGTTTGGCAGCGGAAACCC	0.760504	0.843679
CTRL_genomic_NM_004333_5(BRAF)c_770AG(p_Gln257Arg)	ATGTTTGACAGCGGAAACCC	ATGTTTGACGGCGGAAACCC	0.239496	0.138179
CTRL_genomic_NM_004992_3(MECP2)c_622CT(p_Gln208Ter)	AGGAGCTGCCCCGCTGCTTC	AGGGGCTGCCCCGCTGCTTC	1	0.991016
CTRL_genomic_NM_006516_3(SLC2A1)c_844CT(p_Gln282Ter)	ATTGATGCCAGACAGCTGCT	ATTGGTGCCAGACAGCTGCT	0.830882	0.952953
CTRL_genomic_NM_006516_3(SLC2A1)c_844CT(p_Gln282Ter)	ATTGATGCCAGACAGCTGCT	ATTGATGCCGGACAGCTGCT	0.165441	0.0264424
CTRL_genomic_NM_006516_3(SLC2A1)c_844CT(p_Gln282Ter)	ATTGATGCCAGACAGCTGCT	GTTGATGCCAGACAGCTGCT	0.00367647	0.000600766
CTRL_genomic_NM_006915_2(RP2)c_353GA(p_Arg118His)	ACTCAGTGGCCGCCTCTACT	ACTCGGTGGCCGCCTCTACT	1	0.995907
CTRL_genomic_NM_017890_4(VPS13B)c_9491GA(p_Trp3164Ter)	ATCCAGCTCCCTTCCTTGCT	ATCCGGCTCCCTTCCTTGCT	1	0.993376
CTRL_genomic_NM_018684_3(ZC4H2)c_148CT(p_Gln50Ter)	ATCCAGGGACTCCTTAGCCC	ATCCGGGGACTCCTTAGCCC	0.987372	0.920174
CTRL_genomic_NM_018684_3(ZC4H2)c_148CT(p_Gln50Ter)	ATCCAGGGACTCCTTAGCCC	ATCCAGGGGCTCCTTAGCCC	0.0120265	0.0400447
CTRL_genomic_NM_018684_3(ZC4H2)c_148CT(p_Gln50Ter)	ATCCAGGGACTCCTTAGCCC	GTCCAGGGACTCCTTAGCCC	0.000601323	0.00208813
CTRL_genomic_NM_024426_4(WT1)c_1432+4CT	ACTGACCAGTCCCAGAGCTC	ACTGGCCAGTCCCAGAGCTC	0.99708	0.740661
CTRL_genomic_NM_024426_4(WT1)c_1432+4CT	ACTGACCAGTCCCAGAGCTC	ACTGACCAGTCCCGGAGCTC	0.00145985	0.000560007
CTRL_genomic_NM_024426_4(WT1)c_1432+4CT	ACTGACCAGTCCCAGAGCTC	ACTGACCAGTCCCAGGGCTC	0.00145985	7.09474e-05
CTRL_genomic_NM_032043_2(BRIP1)c_484CT(p_Arg162Ter)	ATGGATGAGGAGCGGGCATC	ATGGGTGAGGAGCGGGCATC	0.998374	0.736546
CTRL_genomic_NM_032043_2(BRIP1)c_484CT(p_Arg162Ter)	ATGGATGAGGAGCGGGCATC	ATGGATGGGGAGCGGGCATC	0.00162602	0.147234
CTRL_genomic_NM_174917_4(ACSF3)c_1405CT(p_Arg469Ter)	AGCTGATGGGTTGGTGCCTC	AGCTGGTGGGTTGGTGCCTC	1	0.994536
CTRL_HEKsiteNO2	GAGTATGAGGCATAGACTGC	GAGTATGAGGCATGGACTGC	1	0.000343795
CTRL_HEKsiteNO8	GTAAACAAAGCATAGACTGA	GTAAGCAAAGCATAGACTGA	1	0.31523
CTRL_HEKsiteNO9	GAAGACCAAGGATAGACTGC	GAAGGCCAAGGATAGACTGC	1	0.606311
NM_000016_5(ACADM)c_583GA(p_Gly195Arg)	CCAACAGAGGAAAAGCTAAT	CCAACGGAGGAAAAGCTAAT	1	0.615409
NM_000017_3(ACADS)c_136CT(p_Arg46Trp)	GCCAGAGCCCACGTCTTATG	GCCAGGGCCCACGTCTTATG	0.991845	0.590628
NM_000017_3(ACADS)c_136CT(p_Arg46Trp)	GCCAGAGCCCACGTCTTATG	GCCAGAGCCCGCGTCTTATG	0.0030581	0.0148319
NM_000017_3(ACADS)c_136CT(p_Arg46Trp)	GCCAGAGCCCACGTCTTATG	GCCAGAGCCCACGTCTTGTG	0.0030581	0.00080013
NM_000017_3(ACADS)c_136CT(p_Arg46Trp)	GCCAGAGCCCACGTCTTATG	GCCGGAGCCCACGTCTTATG	0.00203874	0.327169
NM_000017_3(ACADS)c_268GA(p_Gly90Ser)	GCATCAGAACAAAGACCTAA	GCATCGGAACAAAGACCTAA	0.993421	0.747436
NM_000017_3(ACADS)c_268GA(p_Gly90Ser)	GCATCAGAACAAAGACCTAA	GCATCAGAACAAAGACCTGA	0.00219298	0.000162958
NM_000017_3(ACADS)c_268GA(p_Gly90Ser)	GCATCAGAACAAAGACCTAA	GCATCAGAACAAGGACCTAA	0.00219298	0.000608967
NM_000017_3(ACADS)c_268GA(p_Gly90Ser)	GCATCAGAACAAAGACCTAA	GCATCAGAACAAAGACCTAG	0.00219298	5.52918e-05
NM_000018_3(ACADVL)c_1246GA(p_Ala416Thr)	CCCCAGGAGTGAGCCATGGA	CCCCGGGAGTGAGCCATGGA	0.991342	0.734127
NM_000018_3(ACADVL)c_1246GA(p_Ala416Thr)	CCCCAGGAGTGAGCCATGGA	CCCCAGGAGTGGGCCATGGA	0.00865801	0.00871093
NM_000018_3(ACADVL)c_1406GA(p_Arg469Gln)	TGCCTTGACCCGACACCGGA	TGCCTTGGCCCGACACCGGA	0.998946	0.993775
NM_000018_3(ACADVL)c_1406GA(p_Arg469Gln)	TGCCTTGACCCGACACCGGA	TGCCTTGACCCGACACCGGG	0.00105374	0.000198459
NM_000018_3(ACADVL)c_637GA(p_Ala213Thr)	ACGAGCTGATAGTGCACCGC	ACGAGCTGGTAGTGCACCGC	0.37606	0.189598
NM_000018_3(ACADVL)c_637GA(p_Ala213Thr)	ACGAGCTGATAGTGCACCGC	ACGAGCTGATGGTGCACCGC	0.315395	0.110861
NM_000018_3(ACADVL)c_637GA(p_Ala213Thr)	ACGAGCTGATAGTGCACCGC	ACGGGCTGATAGTGCACCGC	0.176451	0.631352
NM_000018_3(ACADVL)c_637GA(p_Ala213Thr)	ACGAGCTGATAGTGCACCGC	ACGAGCTGATAGTGCGCCGC	0.119048	0.000255382
NM_000018_3(ACADVL)c_637GA(p_Ala213Thr)	ACGAGCTGATAGTGCACCGC	GCGAGCTGATAGTGCACCGC	0.0130463	0.0014981
NM_000018_4(ACADVL)c_1316GA(p_Gly439Asp)	TGATATTTCTTGTTCAAGAC	TGATGTTTCTTGTTCAAGAC	1	0.844296
NM_000018_4(ACADVL)c_520GA(p_Val174Met)	GGACCATGAGGATTAGCGGC	GGACCGTGAGGATTAGCGGC	1	0.758406
NM_000019_3(ACAT1)c_1160TC(p_Ile387Thr)	CACGGCCTGAAGACTTCACG	CACGGCCTGGAGACTTCACG	0.822335	0.53603
NM_000019_3(ACAT1)c_1160TC(p_Ile387Thr)	CACGGCCTGAAGACTTCACG	CGCGGCCTGAAGACTTCACG	0.126904	0.161831
NM_000019_3(ACAT1)c_1160TC(p_Ile387Thr)	CACGGCCTGAAGACTTCACG	CACGGCCTGAGGACTTCACG	0.0456853	0.271887
NM_000019_3(ACAT1)c_1160TC(p_Ile387Thr)	CACGGCCTGAAGACTTCACG	CACGGCCTGAAGACTTCGCG	0.00507614	0.00321134
NM_000020_2(ACVRL1)c_1120CT(p_Arg374Trp)	CACACACAGGTAACGGCTAA	CACACGCAGGTAACGGCTAA	0.991067	0.536502
NM_000020_2(ACVRL1)c_1120CT(p_Arg374Trp)	CACACACAGGTAACGGCTAA	CGCACACAGGTAACGGCTAA	0.00347395	0.0168504
NM_000020_2(ACVRL1)c_1120CT(p_Arg374Trp)	CACACACAGGTAACGGCTAA	CACACACGGGTAACGGCTAA	0.00198511	0.0703561
NM_000020_2(ACVRL1)c_1120CT(p_Arg374Trp)	CACACACAGGTAACGGCTAA	CACGCACAGGTAACGGCTAA	0.000992556	0.240968
NM_000020_2(ACVRL1)c_1120CT(p_Arg374Trp)	CACACACAGGTAACGGCTAA	CACACACAGGTGACGGCTAA	0.000992556	0.00307529
NM_000020_2(ACVRL1)c_1120CT(p_Arg374Trp)	CACACACAGGTAACGGCTAA	CACACACAGGTAGCGGCTAA	0.000992556	0.00094897
NM_000020_2(ACVRL1)c_1120CT(p_Arg374Trp)	CACACACAGGTAACGGCTAA	CACACACAGGTAACGGCTAG	0.000496278	5.67682e-05
NM_000020_2(ACVRL1)c_1135GA(p_Glu379Lys)	GCGGCACCAGGTGCCAGGTG	GCGGCGCCAGGTGCCAGGTG	0.998089	0.859169
NM_000020_2(ACVRL1)c_1135GA(p_Glu379Lys)	GCGGCACCAGGTGCCAGGTG	GCGGCACCGGGTGCCAGGTG	0.00191078	0.0847964
NM_000020_2(ACVRL1)c_269GA(p_Cys90Tyr)	GCTGGACCGCAAGCGCATCG	GCTGGGCCGCAAGCGCATCG	1	0.94644
NM_000020_2(ACVRL1)c_822GA(p_Trp274Ter)	TCTTCATCAATGCCACAGTA	TCTTCGTCAATGCCACAGTA	0.999605	0.863562
NM_000020_2(ACVRL1)c_822GA(p_Trp274Ter)	TCTTCATCAATGCCACAGTA	TCTTCATCAGTGCCACAGTA	0.000394945	0.0316647
NM_000021_3(PSEN1)c_799CT(p_Pro267Ser)	GGTCATTGGCCCATATACTC	GGTCGTTGGCCCATATACTC	1	0.993954
NM_000022_3(ADA)c_467GA(p_Arg156His)	CCGGGCTAATGATGCCAATG	CCGGGCTGATGATGCCAATG	0.992832	0.768689
NM_000022_3(ADA)c_467GA(p_Arg156His)	CCGGGCTAATGATGCCAATG	CCGGGCTAATGATGCCGATG	0.00358423	0.000408198
NM_000022_3(ADA)c_467GA(p_Arg156His)	CCGGGCTAATGATGCCAATG	CCGGGCTAATGGTGCCAATG	0.00358423	0.0115924
NM_000026_2(ADSL)c_1342TC(p_Ser448Pro)	TACCGGACCGACTCTGTCCT	TACCGGGCCGACTCTGTCCT	0.998354	0.847757
NM_000026_2(ADSL)c_1342TC(p_Ser448Pro)	TACCGGACCGACTCTGTCCT	TACCGGACCGGCTCTGTCCT	0.00164609	0.0406843
NM_000026_3(ADSL)c_1277GA(p_Arg426His)	GCCCCCATGGCTCTTCGGGA	GCCCCCGTGGCTCTTCGGGA	0.999663	0.994739
NM_000026_3(ADSL)c_1277GA(p_Arg426His)	GCCCCCATGGCTCTTCGGGA	GCCCCCATGGCTCTTCGGGG	0.000337268	0.00235223
NM_000026_3(ADSL)c_550CT(p_Gln184Ter)	TCCCCAGGTGTCCCTCAGGA	TCCCCGGGTGTCCCTCAGGA	1	0.992281
NM_000030_2(AGXT)c_130CT(p_Gln44Ter)	CCCGATCATCTACAGCCCCC	CCCGGTCATCTACAGCCCCC	0.999789	0.673576
NM_000030_2(AGXT)c_130CT(p_Gln44Ter)	CCCGATCATCTACAGCCCCC	CCCGATCATCTGCAGCCCCC	0.000211327	0.0131772
NM_000030_2(AGXT)c_508GA(p_Gly170Arg)	GCTTCAGGGAACTCTGCCAC	GCTTCGGGGAACTCTGCCAC	0.935484	0.941587
NM_000030_2(AGXT)c_508GA(p_Gly170Arg)	GCTTCAGGGAACTCTGCCAC	GCTTCAGGGAGCTCTGCCAC	0.0546595	0.0117263
NM_000030_2(AGXT)c_508GA(p_Gly170Arg)	GCTTCAGGGAACTCTGCCAC	GCTTCAGGGGACTCTGCCAC	0.00985663	0.0207615
NM_000030_2(AGXT)c_613TC(p_Ser205Pro)	CCTGTACCCGGGCTCCCAGA	CCTGTGCCCGGGCTCCCAGA	1	0.997796
NM_000030_2(AGXT)c_697CT(p_Arg233Cys)	GGAGAAGGGCTTCGTCTTGC	GGAGAGGGGCTTCGTCTTGC	0.799733	0.342216
NM_000030_2(AGXT)c_697CT(p_Arg233Cys)	GGAGAAGGGCTTCGTCTTGC	GGAGGAGGGCTTCGTCTTGC	0.106809	0.391503
NM_000030_2(AGXT)c_697CT(p_Arg233Cys)	GGAGAAGGGCTTCGTCTTGC	GGGGAAGGGCTTCGTCTTGC	0.0934579	0.0762919
NM_000033_3(ABCD1)c_1628CT(p_Pro543Leu)	GAATGGTGGCCCTAGTGGAA	GAGTGGTGGCCCTAGTGGAA	0.995976	0.662474
NM_000033_3(ABCD1)c_1628CT(p_Pro543Leu)	GAATGGTGGCCCTAGTGGAA	GGATGGTGGCCCTAGTGGAA	0.00402414	0.307537
NM_000033_3(ABCD1)c_311GA(p_Arg104His)	GCACCATAAGTCCCGAGGTC	GCACCGTAAGTCCCGAGGTC	0.94517	0.48804
NM_000033_3(ABCD1)c_311GA(p_Arg104His)	GCACCATAAGTCCCGAGGTC	GCACCATGAGTCCCGAGGTC	0.0522193	0.239692
NM_000033_3(ABCD1)c_311GA(p_Arg104His)	GCACCATAAGTCCCGAGGTC	GCGCCATAAGTCCCGAGGTC	0.00261097	0.0717774
NM_000035_4(ALDOB)c_1027TC(p_Tyr343His)	AAAGGACAGCATGTTCACAC	AAAGGGCAGCATGTTCACAC	0.671233	0.691861
NM_000035_4(ALDOB)c_1027TC(p_Tyr343His)	AAAGGACAGCATGTTCACAC	AAAGGACAGCGTGTTCACAC	0.328767	0.0136491
NM_000036_2(AMPD1)c_1373GA(p_Arg458His)	GAGCCCCACCTGTCCATCTA	GAGCCCCGCCTGTCCATCTA	1	0.90423
NM_000038_5(APC)c_1234CT(p_Gln412Ter)	GTATCTATTCCAAAAGATGA	GTATCTGTTCCAAAAGATGA	0.961991	0.823302
NM_000038_5(APC)c_1234CT(p_Gln412Ter)	GTATCTATTCCAAAAGATGA	GTGTCTATTCCAAAAGATGA	0.0371041	0.143692
NM_000038_5(APC)c_1234CT(p_Gln412Ter)	GTATCTATTCCAAAAGATGA	GTATCTATTCCAGAAGATGA	0.000904977	0.00172194
NM_000038_5(APC)c_1873CT(p_Gln625Ter)	CTAAAGTGTTTGTCTAGCTC	CTAAGGTGTTTGTCTAGCTC	0.996364	0.515421
NM_000038_5(APC)c_1873CT(p_Gln625Ter)	CTAAAGTGTTTGTCTAGCTC	CTGAAGTGTTTGTCTAGCTC	0.00363636	0.132653
NM_000038_5(APC)c_2097GA(p_Trp699Ter)	GGAAGCATTATGAGACATGG	GGAAGCATTGTGAGACATGG	1	0.0681808
NM_000038_5(APC)c_2626CT(p_Arg876Ter)	CCTCACTTTGAAGAAGTTCC	CCTCGCTTTGAAGAAGTTCC	1	0.883327
NM_000038_5(APC)c_2656CT(p_Gln886Ter)	GGCAATCTAGGCTGCAGTGG	GGCAGTCTAGGCTGCAGTGG	0.50655	0.427031
NM_000038_5(APC)c_2656CT(p_Gln886Ter)	GGCAATCTAGGCTGCAGTGG	GGCGATCTAGGCTGCAGTGG	0.49345	0.315253
NM_000038_5(APC)c_3682CT(p_Gln1228Ter)	ATGGAGCTGATTCTACCTCT	ATGGGGCTGATTCTACCTCT	0.98412	0.902828
NM_000038_5(APC)c_3682CT(p_Gln1228Ter)	ATGGAGCTGATTCTACCTCT	ATGGAGCTGGTTCTACCTCT	0.0154389	0.059777
NM_000038_5(APC)c_3682CT(p_Gln1228Ter)	ATGGAGCTGATTCTACCTCT	ATGGAGCTGATTCTGCCTCT	0.000441112	0.0026603
NM_000038_5(APC)c_4012CT(p_Gln1338Ter)	ACCCTACAGTCTGCTGGATT	ACCCTGCAGTCTGCTGGATT	1	0.799716
NM_000038_5(APC)c_4549CT(p_Gln1517Ter)	TCTATATAAATGGCTCATCG	TCTATGTAAATGGCTCATCG	1	0.418762
NM_000038_5(APC)c_6709CT(p_Arg2237Ter)	GAGGAGCTATTTCAAACTCC	GAGGGGCTATTTCAAACTCC	1	0.699983
NM_000044_4(AR)c_1739GA(p_Cys580Tyr)	TAAATCCCTCCGAGTCCTCC	TAAGTCCCTCCGAGTCCTCC	0.889571	0.714354
NM_000044_4(AR)c_1739GA(p_Cys580Tyr)	TAAATCCCTCCGAGTCCTCC	TGAATCCCTCCGAGTCCTCC	0.0981595	0.110206
NM_000044_4(AR)c_1739GA(p_Cys580Tyr)	TAAATCCCTCCGAGTCCTCC	TAGATCCCTCCGAGTCCTCC	0.00613497	0.14527
NM_000044_4(AR)c_1739GA(p_Cys580Tyr)	TAAATCCCTCCGAGTCCTCC	TAAATCCCTCCGGGTCCTCC	0.00613497	0.00439466
NM_000044_4(AR)c_1768+2TC	AGGCACTGGGGACGAGATCG	AGGCGCTGGGGACGAGATCG	1	0.988905
NM_000044_4(AR)c_2566CT(p_Arg856Cys)	GTTGCACAACTTCTTATAGC	GTTGCGCAACTTCTTATAGC	1	0.731427
NM_000044_4(AR)c_2659AG(p_Met887Val)	GGCACTTGCAGCCACCCTCC	GGCGCTTGCAGCCACCCTCC	0.994667	0.818589
NM_000044_4(AR)c_2659AG(p_Met887Val)	GGCACTTGCAGCCACCCTCC	GGCACTTGCAGCCGCCCTCC	0.00266667	0.00141241
NM_000044_4(AR)c_2659AG(p_Met887Val)	GGCACTTGCAGCCACCCTCC	GGCACTTGCGGCCACCCTCC	0.00266667	0.163997
NM_000044_4(AR)c_2668GA(p_Val890Met)	GTCTACAAGGACCGAGTCAA	GTCTACGAGGACCGAGTCAA	0.991228	0.221398
NM_000044_4(AR)c_2668GA(p_Val890Met)	GTCTACAAGGACCGAGTCAA	GTCTACAAGGACCGAGTCGA	0.00292398	0.00014105
NM_000044_4(AR)c_2668GA(p_Val890Met)	GTCTACAAGGACCGAGTCAA	GTCTACAGGGACCGAGTCAA	0.00292398	0.0658431
NM_000044_4(AR)c_2668GA(p_Val890Met)	GTCTACAAGGACCGAGTCAA	GTCTACAAGGGCCGAGTCAA	0.00292398	0.00694073
NM_000044_4(AR)c_292CT(p_Gln98Ter)	CCCCAGCAGCACCTGCATCA	CCCCGGCAGCACCTGCATCA	0.963975	0.700685
NM_000044_4(AR)c_292CT(p_Gln98Ter)	CCCCAGCAGCACCTGCATCA	CCCCAGCGGCACCTGCATCA	0.0360248	0.221622
NM_000047_2(ARSE)c_1300GA(p_Gly434Ser)	CAGTTGAAATGTAAAGGTGA	CAGTTGGAATGTAAAGGTGA	0.746032	0.677047
NM_000047_2(ARSE)c_1300GA(p_Gly434Ser)	CAGTTGAAATGTAAAGGTGA	CAGTTGAGATGTAAAGGTGA	0.192744	0.180908
NM_000047_2(ARSE)c_1300GA(p_Gly434Ser)	CAGTTGAAATGTAAAGGTGA	CAGTTGAAGTGTAAAGGTGA	0.0544218	0.0416151
NM_000047_2(ARSE)c_1300GA(p_Gly434Ser)	CAGTTGAAATGTAAAGGTGA	CAGTTGAAATGTAAGGGTGA	0.00453515	0.000708703
NM_000047_2(ARSE)c_1300GA(p_Gly434Ser)	CAGTTGAAATGTAAAGGTGA	CAGTTGAAATGTAGAGGTGA	0.00226757	0.000980865
NM_000048_3(ASL)c_1079TC(p_Met360Thr)	TCACCAAGAGAACACGGGAC	TCACCGAGAGAACACGGGAC	0.635417	0.550669
NM_000048_3(ASL)c_1079TC(p_Met360Thr)	TCACCAAGAGAACACGGGAC	TCGCCAAGAGAACACGGGAC	0.348958	0.095457
NM_000048_3(ASL)c_1079TC(p_Met360Thr)	TCACCAAGAGAACACGGGAC	TCACCAGGAGAACACGGGAC	0.015625	0.214184
NM_000048_3(ASL)c_446+1GA	GCAGAGGCATGAGTCCTACA	GCAGGGGCATGAGTCCTACA	0.920455	0.752174
NM_000048_3(ASL)c_446+1GA	GCAGAGGCATGAGTCCTACA	GCAGAGGCGTGAGTCCTACA	0.0530303	0.0614028
NM_000048_3(ASL)c_446+1GA	GCAGAGGCATGAGTCCTACA	GCAGAGGCATGAGTCCTACG	0.0151515	0.000291184
NM_000048_3(ASL)c_446+1GA	GCAGAGGCATGAGTCCTACA	GCGGAGGCATGAGTCCTACA	0.0113636	0.113576
NM_000048_3(ASL)c_532GA(p_Val178Met)	GGCTTCCCACAGCCACGCCA	GGCTTCCCGCAGCCACGCCA	0.830508	0.744708
NM_000048_3(ASL)c_532GA(p_Val178Met)	GGCTTCCCACAGCCACGCCA	GGCTTCCCACGGCCACGCCA	0.169492	0.230704
NM_000050_4(ASS1)c_539GA(p_Ser180Asn)	TCCCAAGAACCCGTGGAACA	TCCCAAGAGCCCGTGGAACA	0.999399	0.0180106
NM_000050_4(ASS1)c_539GA(p_Ser180Asn)	TCCCAAGAACCCGTGGAACA	TCCCAGGAACCCGTGGAACA	0.000601142	0.340612
NM_000050_4(ASS1)c_773+49CT	CTCGTGCTCACCCGAGACGG	CTCGTGCTCGCCCGAGACGG	0.999004	0.991003
NM_000050_4(ASS1)c_773+49CT	CTCGTGCTCACCCGAGACGG	CTCGTGCTCACCCGAGGCGG	0.000996016	0.00193993
NM_000050_4(ASS1)c_787GA(p_Val263Met)	CACAGGGGCAAGCATGGCAT	CACGGGGGCAAGCATGGCAT	0.995268	0.77523
NM_000050_4(ASS1)c_787GA(p_Val263Met)	CACAGGGGCAAGCATGGCAT	CACAGGGGCAGGCATGGCAT	0.00315457	0.0459299
NM_000050_4(ASS1)c_787GA(p_Val263Met)	CACAGGGGCAAGCATGGCAT	CACAGGGGCGAGCATGGCAT	0.00157729	0.0773378
NM_000051_3(ATM)c_1063CT(p_Gln355Ter)	GAATTCAGTTTTCATCAAGG	GAATTCGGTTTTCATCAAGG	0.881473	0.857555
NM_000051_3(ATM)c_1063CT(p_Gln355Ter)	GAATTCAGTTTTCATCAAGG	GAGTTCAGTTTTCATCAAGG	0.116226	0.0749733
NM_000051_3(ATM)c_1063CT(p_Gln355Ter)	GAATTCAGTTTTCATCAAGG	GGATTCAGTTTTCATCAAGG	0.0023015	0.035483
NM_000051_3(ATM)c_1339CT(p_Arg447Ter)	GTGTCACCTGTGTTCTGACC	GTGTCGCCTGTGTTCTGACC	1	0.994396
NM_000051_3(ATM)c_1463GA(p_Trp488Ter)	TCCTCCAGCCAGAGTCAGCG	TCCTCCAGCCGGAGTCAGCG	0.607973	0.033784
NM_000051_3(ATM)c_1463GA(p_Trp488Ter)	TCCTCCAGCCAGAGTCAGCG	TCCTCCGGCCAGAGTCAGCG	0.392027	0.946611
NM_000051_3(ATM)c_1960CT(p_Gln654Ter)	GCTAACAGACTTGTGGTCGC	GCTAGCAGACTTGTGGTCGC	1	0.294047
NM_000051_3(ATM)c_2638+2TC	AGGGTACCCGGACGACCCCA	AGGGTGCCCGGACGACCCCA	0.991525	0.993601
NM_000051_3(ATM)c_2638+2TC	AGGGTACCCGGACGACCCCA	GGGGTACCCGGACGACCCCA	0.00282486	0.000483575
NM_000051_3(ATM)c_2638+2TC	AGGGTACCCGGACGACCCCA	AGGGTACCCGGACGACCCCG	0.00282486	7.88534e-05
NM_000051_3(ATM)c_2638+2TC	AGGGTACCCGGACGACCCCA	AGGGTACCCGGACGGCCCCA	0.00282486	0.000235095
NM_000051_3(ATM)c_2TC(p_Met1Thr)	TGCAGACATCTGCCTCACCA	TGCGGACATCTGCCTCACCA	0.782303	0.303902
NM_000051_3(ATM)c_2TC(p_Met1Thr)	TGCAGACATCTGCCTCACCA	TGCAGGCATCTGCCTCACCA	0.217697	0.485677
NM_000051_3(ATM)c_3077GA(p_Trp1026Ter)	CTGAATTGCGAATTTTACCA	CTGAGTTGCGAATTTTACCA	1	0.497668
NM_000051_3(ATM)c_4735CT(p_Gln1579Ter)	AGGACATGAAGCCAGTGCCA	AGGACGTGAAGCCAGTGCCA	1	0.600632
NM_000051_3(ATM)c_4909+1GA	CCAGAACTCATAGGTTCAAC	CCAGAGCTCATAGGTTCAAC	0.602923	0.366406
NM_000051_3(ATM)c_4909+1GA	CCAGAACTCATAGGTTCAAC	CCAGGACTCATAGGTTCAAC	0.308161	0.406051
NM_000051_3(ATM)c_4909+1GA	CCAGAACTCATAGGTTCAAC	CCAGAACTCGTAGGTTCAAC	0.046285	0.0188158
NM_000051_3(ATM)c_4909+1GA	CCAGAACTCATAGGTTCAAC	CCGGAACTCATAGGTTCAAC	0.0414129	0.064181
NM_000051_3(ATM)c_4909+1GA	CCAGAACTCATAGGTTCAAC	CCAGAACTCATGGGTTCAAC	0.00121803	0.0037262
NM_000051_3(ATM)c_5515CT(p_Gln1839Ter)	GAGGAAAGAAACGCGGCTCA	GAGGGAAGAAACGCGGCTCA	0.873711	0.340634
NM_000051_3(ATM)c_5515CT(p_Gln1839Ter)	GAGGAAAGAAACGCGGCTCA	GAGGAGAGAAACGCGGCTCA	0.12457	0.267029
NM_000051_3(ATM)c_5515CT(p_Gln1839Ter)	GAGGAAAGAAACGCGGCTCA	GAGGAAAGAAACGCGGCTCG	0.00171821	4.14654e-05
NM_000051_3(ATM)c_664CT(p_Gln222Ter)	CCGGGAGCCTCACATGTTCC	CCGGGGGCCTCACATGTTCC	1	0.96102
NM_000051_3(ATM)c_901+1GA	ATGAGGACCGCTACTTCAAG	ATGAGGGCCGCTACTTCAAG	0.991304	0.517351
NM_000051_3(ATM)c_901+1GA	ATGAGGACCGCTACTTCAAG	ATGAGGACCGCTACTTCAGG	0.00434783	0.000438791
NM_000051_3(ATM)c_901+1GA	ATGAGGACCGCTACTTCAAG	ATGGGGACCGCTACTTCAAG	0.00217391	0.385872
NM_000051_3(ATM)c_901+1GA	ATGAGGACCGCTACTTCAAG	ATGAGGACCGCTGCTTCAAG	0.00217391	0.00209301
NM_000052_6(ATP7A)c_1639CT(p_Arg547Ter)	TTCAGGACAGCATGTCCAGG	TTCGGGACAGCATGTCCAGG	0.627832	0.468112
NM_000052_6(ATP7A)c_1639CT(p_Arg547Ter)	TTCAGGACAGCATGTCCAGG	TTCAGGGCAGCATGTCCAGG	0.37055	0.415206
NM_000052_6(ATP7A)c_1639CT(p_Arg547Ter)	TTCAGGACAGCATGTCCAGG	TTCAGGACGGCATGTCCAGG	0.00161812	0.0490932
NM_000052_6(ATP7A)c_1910CT(p_Ser637Leu)	CCATCACATCGTAGGGCCGC	CCATCGCATCGTAGGGCCGC	0.789137	0.712735
NM_000052_6(ATP7A)c_1910CT(p_Ser637Leu)	CCATCACATCGTAGGGCCGC	CCATCACGTCGTAGGGCCGC	0.210863	0.094351
NM_000052_6(ATP7A)c_1946+5GA	CCATGAGGACTGGGGTCACT	CCATGGGGACTGGGGTCACT	1	0.808043
NM_000052_6(ATP7A)c_1950GA(p_Trp650Ter)	CATCATGCAGATGGGCCCCC	CATCGTGCAGATGGGCCCCC	0.994975	0.873053
NM_000052_6(ATP7A)c_1950GA(p_Trp650Ter)	CATCATGCAGATGGGCCCCC	CATCATGCGGATGGGCCCCC	0.00502513	0.0424803
NM_000052_6(ATP7A)c_4226+5GA	GTGAGAGATGCCCCAGGTCA	GTGAGGGATGCCCCAGGTCA	0.990196	0.47506
NM_000052_6(ATP7A)c_4226+5GA	GTGAGAGATGCCCCAGGTCA	GTGAGAGGTGCCCCAGGTCA	0.00980392	0.0847528
NM_000052_6(ATP7A)c_601CT(p_Arg201Ter)	GACGGTGAGCAACAGCAGCA	GACGGTGGGCAACAGCAGCA	0.959421	0.814169
NM_000052_6(ATP7A)c_601CT(p_Arg201Ter)	GACGGTGAGCAACAGCAGCA	GACGGTGAGCGACAGCAGCA	0.016055	0.064471
NM_000052_6(ATP7A)c_601CT(p_Arg201Ter)	GACGGTGAGCAACAGCAGCA	GGCGGTGAGCAACAGCAGCA	0.0144672	0.0927531
NM_000052_6(ATP7A)c_601CT(p_Arg201Ter)	GACGGTGAGCAACAGCAGCA	GACGGTGAGCAGCAGCAGCA	0.00811574	0.0112522
NM_000052_6(ATP7A)c_601CT(p_Arg201Ter)	GACGGTGAGCAACAGCAGCA	GACGGTGAGCAACGGCAGCA	0.00105857	0.00118493
NM_000052_6(ATP7A)c_601CT(p_Arg201Ter)	GACGGTGAGCAACAGCAGCA	GACGGTGAGCAACAGCGGCA	0.000529287	0.000415742
NM_000052_6(ATP7A)c_601CT(p_Arg201Ter)	GACGGTGAGCAACAGCAGCA	GACGGTGAGCAACAGCAGCG	0.000352858	0.000181607
NM_000052_7(ATP7A)c_1933CT(p_Arg645Ter)	CCATCACGTCGTAGAGCCGC	CCATCGCGTCGTAGAGCCGC	0.99403	0.860083
NM_000052_7(ATP7A)c_1933CT(p_Arg645Ter)	CCATCACGTCGTAGAGCCGC	CCGTCACGTCGTAGAGCCGC	0.00597015	0.110642
NM_000053_3(ATP7B)c_2293GA(p_Asp765Asn)	GGCAGATGCAGCCTGGGGTG	GGCAGGTGCAGCCTGGGGTG	0.759124	0.541327
NM_000053_3(ATP7B)c_2293GA(p_Asp765Asn)	GGCAGATGCAGCCTGGGGTG	GGCGGATGCAGCCTGGGGTG	0.231752	0.324962
NM_000053_3(ATP7B)c_2293GA(p_Asp765Asn)	GGCAGATGCAGCCTGGGGTG	GGCAGATGCGGCCTGGGGTG	0.00912409	0.0335004
NM_000053_3(ATP7B)c_2294AG(p_Asp765Gly)	AGAGATCCAGTGTTCCCGCG	AGAGGTCCAGTGTTCCCGCG	1	0.770914
NM_000053_3(ATP7B)c_2930CT(p_Thr977Met)	GAGCCATTGCAGGCAGTCGA	GAGCCGTTGCAGGCAGTCGA	0.990291	0.891872
NM_000053_3(ATP7B)c_2930CT(p_Thr977Met)	GAGCCATTGCAGGCAGTCGA	GAGCCATTGCGGGCAGTCGA	0.00970874	0.0433849
NM_000053_3(ATP7B)c_2975CT(p_Pro992Leu)	GGGACCCTCAAAGATCTAGT	GGGGCCCTCAAAGATCTAGT	0.80786	0.685663
NM_000053_3(ATP7B)c_2975CT(p_Pro992Leu)	GGGACCCTCAAAGATCTAGT	GGGACCCTCGAAGATCTAGT	0.183406	0.173448
NM_000053_3(ATP7B)c_2975CT(p_Pro992Leu)	GGGACCCTCAAAGATCTAGT	GGGACCCTCAAAGATCTGGT	0.00436681	0.000884671
NM_000053_3(ATP7B)c_2975CT(p_Pro992Leu)	GGGACCCTCAAAGATCTAGT	GGGACCCTCAAGGATCTAGT	0.00436681	0.0160554
NM_000053_3(ATP7B)c_3007GA(p_Ala1003Thr)	CGGGGTGGAGCTGACCCAGG	CGGGGTGGGGCTGACCCAGG	0.999028	0.979292
NM_000053_3(ATP7B)c_3007GA(p_Ala1003Thr)	CGGGGTGGAGCTGACCCAGG	CGGGGTGGAGCTGGCCCAGG	0.00097229	0.0115698
NM_000053_3(ATP7B)c_3305TC(p_Ile1102Thr)	CGCCCCCCAGGGTCTGCACT	CGCCCCCCGGGGTCTGCACT	1	0.990363
NM_000053_3(ATP7B)c_3722CT(p_Ala1241Val)	CTCCTAGGCGCCCTGCTCCT	CTCCTGGGCGCCCTGCTCCT	1	1
NM_000053_3(ATP7B)c_4021GA(p_Gly1341Ser)	CGACGTCACACCTGCCGACA	CGACGTCGCACCTGCCGACA	0.728395	0.67118
NM_000053_3(ATP7B)c_4021GA(p_Gly1341Ser)	CGACGTCACACCTGCCGACA	CGACGTCACGCCTGCCGACA	0.268519	0.0840015
NM_000053_3(ATP7B)c_4021GA(p_Gly1341Ser)	CGACGTCACACCTGCCGACA	CGACGTCACACCTGCCGGCA	0.00308642	0.000382731
NM_000057_3(BLM)c_1933CT(p_Gln645Ter)	CGGCCCAGCGGCACACGGCC	CGGCCCGGCGGCACACGGCC	1	0.990816
NM_000057_3(BLM)c_3847CT(p_Gln1283Ter)	GACTCAGCTGTCCAGGGAGG	GACTCGGCTGTCCAGGGAGG	0.999113	0.951896
NM_000057_3(BLM)c_3847CT(p_Gln1283Ter)	GACTCAGCTGTCCAGGGAGG	GACTCAGCTGTCCGGGGAGG	0.000887311	0.00124911
NM_000059_3(BRCA2)c_-39-1GA	ACTAGGACATTTTCTCATCT	ACTAGGGCATTTTCTCATCT	0.891892	0.424762
NM_000059_3(BRCA2)c_-39-1GA	ACTAGGACATTTTCTCATCT	ACTAGGACGTTTTCTCATCT	0.0675676	0.034192
NM_000059_3(BRCA2)c_-39-1GA	ACTAGGACATTTTCTCATCT	GCTAGGACATTTTCTCATCT	0.0225225	0.00218907
NM_000059_3(BRCA2)c_-39-1GA	ACTAGGACATTTTCTCATCT	ACTGGGACATTTTCTCATCT	0.018018	0.427191
NM_000059_3(BRCA2)c_1189CT(p_Gln397Ter)	TCTGGAGGGTTCACACCACC	TCTGGGGGGTTCACACCACC	1	0.976589
NM_000059_3(BRCA2)c_1689GA(p_Trp563Ter)	GGACATGTTCACCACGCTGG	GGACGTGTTCACCACGCTGG	1	0.773167
NM_000059_3(BRCA2)c_1825CT(p_Gln609Ter)	GGGCTACCCCTCTTTGGTCC	GGGCTGCCCCTCTTTGGTCC	1	1
NM_000059_3(BRCA2)c_1855CT(p_Gln619Ter)	CCACCTAGAAAGGGATGAGA	CCGCCTAGAAAGGGATGAGA	0.816	0.0908451
NM_000059_3(BRCA2)c_1855CT(p_Gln619Ter)	CCACCTAGAAAGGGATGAGA	CCACCTAGGAAGGGATGAGA	0.168	0.0403558
NM_000059_3(BRCA2)c_1855CT(p_Gln619Ter)	CCACCTAGAAAGGGATGAGA	CCACCTGGAAAGGGATGAGA	0.004	0.780397
NM_000059_3(BRCA2)c_1855CT(p_Gln619Ter)	CCACCTAGAAAGGGATGAGA	CCACCTAGAAAGGGATGGGA	0.004	0.000105764
NM_000059_3(BRCA2)c_1855CT(p_Gln619Ter)	CCACCTAGAAAGGGATGAGA	CCACCTAGAAAGGGGTGAGA	0.004	0.000256068
NM_000059_3(BRCA2)c_1855CT(p_Gln619Ter)	CCACCTAGAAAGGGATGAGA	CCACCTAGAAAGGGATGAGG	0.004	4.48761e-05
NM_000059_3(BRCA2)c_2095CT(p_Gln699Ter)	CTAAAGCCGTGGCCGTTCTG	CTAAGGCCGTGGCCGTTCTG	0.69685	0.497852
NM_000059_3(BRCA2)c_2095CT(p_Gln699Ter)	CTAAAGCCGTGGCCGTTCTG	CTAGAGCCGTGGCCGTTCTG	0.153543	0.244046
NM_000059_3(BRCA2)c_2095CT(p_Gln699Ter)	CTAAAGCCGTGGCCGTTCTG	CTGAAGCCGTGGCCGTTCTG	0.149606	0.132501
NM_000059_3(BRCA2)c_2266CT(p_Gln756Ter)	CCGCACTCAGAAAAGCAGCC	CCGCGCTCAGAAAAGCAGCC	1	0.787261
NM_000059_3(BRCA2)c_2905CT(p_Gln969Ter)	TCTACCCGTCCTTCTTGAAC	TCTGCCCGTCCTTCTTGAAC	1	0.988753
NM_000059_3(BRCA2)c_3187CT(p_Gln1063Ter)	GCTACCCCACCATCACCAGC	GCTGCCCCACCATCACCAGC	0.991525	0.835
NM_000059_3(BRCA2)c_3187CT(p_Gln1063Ter)	GCTACCCCACCATCACCAGC	GCTACCCCGCCATCACCAGC	0.00847458	0.129213
NM_000059_3(BRCA2)c_3265CT(p_Gln1089Ter)	GCCACCCACCACGCACTAGT	GCCACCCGCCACGCACTAGT	1	0.400782
NM_000059_3(BRCA2)c_4111CT(p_Gln1371Ter)	GCACACGCAGCACTCGAGCA	GCACGCGCAGCACTCGAGCA	0.990291	0.776759
NM_000059_3(BRCA2)c_4111CT(p_Gln1371Ter)	GCACACGCAGCACTCGAGCA	GCACACGCAGCACTCGGGCA	0.00970874	0.00031014
NM_000059_3(BRCA2)c_4285CT(p_Gln1429Ter)	GGTGCAGGCCACAGAGATGG	GGTGCGGGCCACAGAGATGG	0.994728	0.945273
NM_000059_3(BRCA2)c_4285CT(p_Gln1429Ter)	GGTGCAGGCCACAGAGATGG	GGTGCAGGCCGCAGAGATGG	0.00527241	0.0224848
NM_000059_3(BRCA2)c_475GA(p_Val159Met)	TGGCCATGCCTACCCAGATG	TGGCCGTGCCTACCCAGATG	1	0.977086
NM_000059_3(BRCA2)c_4972CT(p_Gln1658Ter)	GCGGCATCTTTCACTGGCAG	GCGGCGTCTTTCACTGGCAG	0.998516	0.96671
NM_000059_3(BRCA2)c_4972CT(p_Gln1658Ter)	GCGGCATCTTTCACTGGCAG	GCGGCATCTTTCACTGGCGG	0.00111317	0.00166066
NM_000059_3(BRCA2)c_4972CT(p_Gln1658Ter)	GCGGCATCTTTCACTGGCAG	GCGGCATCTTTCGCTGGCAG	0.000371058	0.0194204
NM_000059_3(BRCA2)c_516GA(p_Lys172=)	GCCGGGTATTGGTCTGTCTC	GCCGGGTGTTGGTCTGTCTC	1	1
NM_000059_3(BRCA2)c_5800CT(p_Gln1934Ter)	GCTCAGTATGGAGAGAGGCC	GCTCAGTGTGGAGAGAGGCC	0.992063	0.29759
NM_000059_3(BRCA2)c_5800CT(p_Gln1934Ter)	GCTCAGTATGGAGAGAGGCC	GCTCGGTATGGAGAGAGGCC	0.00529101	0.611788
NM_000059_3(BRCA2)c_5800CT(p_Gln1934Ter)	GCTCAGTATGGAGAGAGGCC	GCTCAGTATGGAGAGGGGCC	0.0026455	5.54405e-05
NM_000059_3(BRCA2)c_581GA(p_Trp194Ter)	TGACTTCTCCCTACAATGGG	TGGCTTCTCCCTACAATGGG	0.995935	0.958584
NM_000059_3(BRCA2)c_581GA(p_Trp194Ter)	TGACTTCTCCCTACAATGGG	TGACTTCTCCCTGCAATGGG	0.00406504	0.0301742
NM_000059_3(BRCA2)c_631+1GA	CCCATTGTAGCTGAGAAGGA	CCCGTTGTAGCTGAGAAGGA	0.996236	0.654795
NM_000059_3(BRCA2)c_631+1GA	CCCATTGTAGCTGAGAAGGA	CCCATTGTAGCTGAGGAGGA	0.00250941	0.000258664
NM_000059_3(BRCA2)c_631+1GA	CCCATTGTAGCTGAGAAGGA	CCCATTGTGGCTGAGAAGGA	0.00125471	0.312382
NM_000059_3(BRCA2)c_6475CT(p_Gln2159Ter)	CTATCCCTCAAAACGGCCTA	CTGTCCCTCAAAACGGCCTA	0.996622	0.55271
NM_000059_3(BRCA2)c_6475CT(p_Gln2159Ter)	CTATCCCTCAAAACGGCCTA	CTATCCCTCAAAGCGGCCTA	0.00337838	0.00677536
NM_000059_3(BRCA2)c_6490CT(p_Gln2164Ter)	GGTCCTAGAGGGCGGAACCT	GGTCCTGGAGGGCGGAACCT	0.946047	0.902336
NM_000059_3(BRCA2)c_6490CT(p_Gln2164Ter)	GGTCCTAGAGGGCGGAACCT	GGTCCTAGGGGGCGGAACCT	0.0532745	0.0574632
NM_000059_3(BRCA2)c_6490CT(p_Gln2164Ter)	GGTCCTAGAGGGCGGAACCT	GGTCCTAGAGGGCGGGACCT	0.000339328	5.94885e-05
NM_000059_3(BRCA2)c_6490CT(p_Gln2164Ter)	GGTCCTAGAGGGCGGAACCT	GGTCCTAGAGGGCGGAGCCT	0.000339328	0.000118359
NM_000059_3(BRCA2)c_67+2TC	CACGCGAGTGGCCATCCTCA	CACGCGGGTGGCCATCCTCA	0.98995	0.936009
NM_000059_3(BRCA2)c_67+2TC	CACGCGAGTGGCCATCCTCA	CGCGCGAGTGGCCATCCTCA	0.00502513	0.052989
NM_000059_3(BRCA2)c_67+2TC	CACGCGAGTGGCCATCCTCA	CACGCGAGTGGCCGTCCTCA	0.00502513	0.00161109
NM_000059_3(BRCA2)c_7878GA(p_Trp2626Ter)	CCACTCCATGATATATGTAT	CCACTCCGTGATATATGTAT	0.995984	0.640328
NM_000059_3(BRCA2)c_7878GA(p_Trp2626Ter)	CCACTCCATGATATATGTAT	CCACTCCATGGTATATGTAT	0.00401606	0.0913818
NM_000059_3(BRCA2)c_8023AG(p_Ile2675Val)	GTACCCGGGTGGGGGCCGCA	GTGCCCGGGTGGGGGCCGCA	1	0.991767
NM_000059_3(BRCA2)c_8485CT(p_Gln2829Ter)	TCAGACGCGGAACTCCGCAA	TCAGGCGCGGAACTCCGCAA	1	0.798092
NM_000059_3(BRCA2)c_8524CT(p_Arg2842Cys)	CACACTCCGCACCTCTCAGA	CACGCTCCGCACCTCTCAGA	0.999448	0.868033
NM_000059_3(BRCA2)c_8524CT(p_Arg2842Cys)	CACACTCCGCACCTCTCAGA	CACACTCCGCGCCTCTCAGA	0.000551572	0.0600617
NM_000059_3(BRCA2)c_8575CT(p_Gln2859Ter)	GTACCAGTCACCTCAACTCA	GTGCCAGTCACCTCAACTCA	0.914339	0.146387
NM_000059_3(BRCA2)c_8575CT(p_Gln2859Ter)	GTACCAGTCACCTCAACTCA	GTACCGGTCACCTCAACTCA	0.0856611	0.77543
NM_000059_3(BRCA2)c_9148CT(p_Gln3050Ter)	CACGATCAGCGCATCTGCCC	CACGGTCAGCGCATCTGCCC	0.996169	0.669614
NM_000059_3(BRCA2)c_9148CT(p_Gln3050Ter)	CACGATCAGCGCATCTGCCC	CACGATCGGCGCATCTGCCC	0.00383142	0.213718
NM_000059_3(BRCA2)c_9318GA(p_Trp3106Ter)	TTCCTAGTTCAAGAATGGCC	TTCCTGGTTCAAGAATGGCC	1	0.935262
NM_000059_3(BRCA2)c_9382CT(p_Arg3128Ter)	GCAAACACACGCCTCAGCTC	GCAAGCACACGCCTCAGCTC	0.584127	0.335305
NM_000059_3(BRCA2)c_9382CT(p_Arg3128Ter)	GCAAACACACGCCTCAGCTC	GCAAACGCACGCCTCAGCTC	0.412698	0.257725
NM_000059_3(BRCA2)c_9382CT(p_Arg3128Ter)	GCAAACACACGCCTCAGCTC	GCAAACACGCGCCTCAGCTC	0.0031746	0.0168697
NM_000059_3(BRCA2)c_9501+1GA	TTACCGCCGCACCCACTGCA	TTACCGCCGCGCCCACTGCA	0.900077	0.148448
NM_000059_3(BRCA2)c_9501+1GA	TTACCGCCGCACCCACTGCA	TTGCCGCCGCACCCACTGCA	0.0991545	0.836392
NM_000059_3(BRCA2)c_9501+1GA	TTACCGCCGCACCCACTGCA	TTACCGCCGCACCCGCTGCA	0.00076864	0.00422512
NM_000059_3(BRCA2)c_9739CT(p_Gln3247Ter)	GCTAAATGGACTCCAGGAGG	GCTAAGTGGACTCCAGGAGG	0.829501	0.252565
NM_000059_3(BRCA2)c_9739CT(p_Gln3247Ter)	GCTAAATGGACTCCAGGAGG	GCTAAATGGGCTCCAGGAGG	0.108805	0.0107001
NM_000059_3(BRCA2)c_9739CT(p_Gln3247Ter)	GCTAAATGGACTCCAGGAGG	GCTAGATGGACTCCAGGAGG	0.0600112	0.277467
NM_000059_3(BRCA2)c_9739CT(p_Gln3247Ter)	GCTAAATGGACTCCAGGAGG	GCTGAATGGACTCCAGGAGG	0.0011217	0.268067
NM_000059_3(BRCA2)c_9739CT(p_Gln3247Ter)	GCTAAATGGACTCCAGGAGG	GCTAAATGGACTCCAGGGGG	0.000560852	5.48788e-05
NM_000060_4(BTD)c_133GA(p_Gly45Arg)	CCACACCAGGGAGGAGAGCG	CCACGCCAGGGAGGAGAGCG	0.999709	0.617412
NM_000060_4(BTD)c_133GA(p_Gly45Arg)	CCACACCAGGGAGGAGAGCG	CCACACCAGGGAGGGGAGCG	0.000290698	0.000290481
NM_000060_4(BTD)c_1595CT(p_Thr532Met)	AGCCGCCATCACCAGCCCAG	AGCCGCCGTCACCAGCCCAG	0.992883	0.839066
NM_000060_4(BTD)c_1595CT(p_Thr532Met)	AGCCGCCATCACCAGCCCAG	GGCCGCCATCACCAGCCCAG	0.00355872	0.00161436
NM_000060_4(BTD)c_1595CT(p_Thr532Met)	AGCCGCCATCACCAGCCCAG	AGCCGCCATCACCGGCCCAG	0.00355872	0.00244454
NM_000060_4(BTD)c_212TC(p_Leu71Pro)	CATCCTGAGTCCGAACCCTC	CATCCTGGGTCCGAACCCTC	0.994955	0.890094
NM_000060_4(BTD)c_212TC(p_Leu71Pro)	CATCCTGAGTCCGAACCCTC	CATCCTGAGTCCGAGCCCTC	0.00302725	0.00207582
NM_000060_4(BTD)c_212TC(p_Leu71Pro)	CATCCTGAGTCCGAACCCTC	CATCCTGAGTCCGGACCCTC	0.00100908	0.00271641
NM_000060_4(BTD)c_212TC(p_Leu71Pro)	CATCCTGAGTCCGAACCCTC	CGTCCTGAGTCCGAACCCTC	0.00100908	0.0990389
NM_000060_4(BTD)c_469CT(p_Arg157Cys)	TCAGGCACTGGAGCACCTAG	TCAGGCGCTGGAGCACCTAG	1	0.775814
NM_000060_4(BTD)c_629AG(p_Tyr210Cys)	TTTACGGCAGCGGTCAACAA	TTTACGGCGGCGGTCAACAA	0.929316	0.0821156
NM_000060_4(BTD)c_629AG(p_Tyr210Cys)	TTTACGGCAGCGGTCAACAA	TTTGCGGCAGCGGTCAACAA	0.0695249	0.893303
NM_000060_4(BTD)c_629AG(p_Tyr210Cys)	TTTACGGCAGCGGTCAACAA	TTTACGGCAGCGGTCGACAA	0.00115875	0.00077999
NM_000060_4(BTD)c_683AG(p_Asp228Gly)	GTGATGAGACCCACTTTAAG	GTGATGGGACCCACTTTAAG	0.650034	0.488858
NM_000060_4(BTD)c_683AG(p_Asp228Gly)	GTGATGAGACCCACTTTAAG	GTGGTGAGACCCACTTTAAG	0.303486	0.413373
NM_000060_4(BTD)c_683AG(p_Asp228Gly)	GTGATGAGACCCACTTTAAG	GTGATGAGGCCCACTTTAAG	0.0464798	0.0332367
NM_000060_4(BTD)c_701CT(p_Thr234Ile)	GCCAGCAAAGGGGATATCAA	GCCAGCGAAGGGGATATCAA	0.997636	0.444544
NM_000060_4(BTD)c_701CT(p_Thr234Ile)	GCCAGCAAAGGGGATATCAA	GCCAGCAAGGGGGATATCAA	0.00118203	0.0353907
NM_000060_4(BTD)c_701CT(p_Thr234Ile)	GCCAGCAAAGGGGATATCAA	GCCAGCAAAGGGGGTATCAA	0.000591017	0.000314919
NM_000060_4(BTD)c_701CT(p_Thr234Ile)	GCCAGCAAAGGGGATATCAA	GCCAGCAAAGGGGATATCAG	0.000591017	0.000101288
NM_000060_4(BTD)c_934GA(p_Gly312Ser)	AAGTAGCATACACACCCCTC	AAGTGGCATACACACCCCTC	1	0.780043
NM_000061_2(BTK)c_1632-2AG	AAAGGCAACAGGCCCCAGTC	AAAGGCGACAGGCCCCAGTC	0.88076	0.613237
NM_000061_2(BTK)c_1632-2AG	AAAGGCAACAGGCCCCAGTC	AAAGGCAGCAGGCCCCAGTC	0.114489	0.172498
NM_000061_2(BTK)c_1632-2AG	AAAGGCAACAGGCCCCAGTC	AAAGGCAACGGGCCCCAGTC	0.00190024	0.027726
NM_000061_2(BTK)c_1632-2AG	AAAGGCAACAGGCCCCAGTC	GAAGGCAACAGGCCCCAGTC	0.000950119	0.0005278
NM_000061_2(BTK)c_1632-2AG	AAAGGCAACAGGCCCCAGTC	AAGGGCAACAGGCCCCAGTC	0.000950119	0.058171
NM_000061_2(BTK)c_1632-2AG	AAAGGCAACAGGCCCCAGTC	AGAGGCAACAGGCCCCAGTC	0.000475059	0.003658
NM_000061_2(BTK)c_1632-2AG	AAAGGCAACAGGCCCCAGTC	AAAGGCAACAGGCCCCGGTC	0.000475059	0.000176245
NM_000061_2(BTK)c_307CT(p_Gln103Ter)	CACTTACTTCAAGGTTCTCG	CACTTGCTTCAAGGTTCTCG	0.999169	0.912948
NM_000061_2(BTK)c_307CT(p_Gln103Ter)	CACTTACTTCAAGGTTCTCG	CACTTACTTCAGGGTTCTCG	0.000554324	0.0044958
NM_000061_2(BTK)c_307CT(p_Gln103Ter)	CACTTACTTCAAGGTTCTCG	CACTTACTTCGAGGTTCTCG	0.000277162	0.0257951
NM_000061_2(BTK)c_46CT(p_Gln16Ter)	CTGACCTGTAGACCCAGTAT	CTGGCCTGTAGACCCAGTAT	0.738994	0.757137
NM_000061_2(BTK)c_46CT(p_Gln16Ter)	CTGACCTGTAGACCCAGTAT	CTGACCTGTGGACCCAGTAT	0.261006	0.200583
NM_000061_2(BTK)c_953CT(p_Ser318Phe)	CAGGACCCAGGCCTGGACAT	CAGGGCCCAGGCCTGGACAT	0.991614	0.839877
NM_000061_2(BTK)c_953CT(p_Ser318Phe)	CAGGACCCAGGCCTGGACAT	CGGGACCCAGGCCTGGACAT	0.00628931	0.0322489
NM_000061_2(BTK)c_953CT(p_Ser318Phe)	CAGGACCCAGGCCTGGACAT	CAGGACCCGGGCCTGGACAT	0.00209644	0.0854426
NM_000062_2(SERPING1)c_1420CT(p_Gln474Ter)	TTCCTAGTTCACAGTCTCTG	TTCCTGGTTCACAGTCTCTG	1	0.938672
NM_000062_2(SERPING1)c_1480CT(p_Arg494Ter)	CCCTAGCTCCCTCGCTCCCG	CCCTGGCTCCCTCGCTCCCG	1	1
NM_000066_3(C8B)c_1282CT(p_Arg428Ter)	CACTTGCCCCTCCTCATACC	CGCTTGCCCCTCCTCATACC	0.999726	0.933294
NM_000066_3(C8B)c_1282CT(p_Arg428Ter)	CACTTGCCCCTCCTCATACC	CACTTGCCCCTCCTCATGCC	0.000273823	0.0424162
NM_000069_2(CACNA1S)c_1583GA(p_Arg528His)	TCCACTGCATCCGCCTCCTG	TCCACTGCGTCCGCCTCCTG	1	0.147054
NM_000070_2(CAPN3)c_1318CT(p_Arg440Trp)	TCATCCACCATCCTTTCCAG	TCATCCGCCATCCTTTCCAG	0.987261	0.732338
NM_000070_2(CAPN3)c_1318CT(p_Arg440Trp)	TCATCCACCATCCTTTCCAG	TCGTCCACCATCCTTTCCAG	0.0127389	0.191391
NM_000070_2(CAPN3)c_1342CT(p_Arg448Cys)	GGGAAACCTCATTCACCCTG	GGGAAGCCTCATTCACCCTG	0.999172	0.344583
NM_000070_2(CAPN3)c_1342CT(p_Arg448Cys)	GGGAAACCTCATTCACCCTG	GGGGAACCTCATTCACCCTG	0.000827815	0.211623
NM_000070_2(CAPN3)c_1381CT(p_Arg461Cys)	TGCTCACCTCGTTCACCAGC	TGCTCGCCTCGTTCACCAGC	0.998551	0.994887
NM_000070_2(CAPN3)c_1381CT(p_Arg461Cys)	TGCTCACCTCGTTCACCAGC	TGCTCACCTCGTTCACCGGC	0.00144928	0.000666477
NM_000070_2(CAPN3)c_1466GA(p_Arg489Gln)	AGGCGGTATGGGCAGTGTCC	AGGCGGTGTGGGCAGTGTCC	1	0.993181
NM_000070_2(CAPN3)c_439CT	CCTCTCTCACCACATTGCCC	CCTCTCTCGCCACATTGCCC	0.97541	0.946057
NM_000070_2(CAPN3)c_439CT	CCTCTCTCACCACATTGCCC	CCTCTCTCACCGCATTGCCC	0.0245902	0.0429782
NM_000070_2(CAPN3)c_566TC(p_Leu189Pro)	CACCAAGCTGGCCCCGGACG	CACCGAGCTGGCCCCGGACG	0.828467	0.465822
NM_000070_2(CAPN3)c_566TC(p_Leu189Pro)	CACCAAGCTGGCCCCGGACG	CACCAGGCTGGCCCCGGACG	0.171533	0.356092
NM_000070_2(CAPN3)c_801+1GA	CGACCTATCCCAGAATGATG	CGACCTGTCCCAGAATGATG	1	0.867791
NM_000071_2(CBS)c_1006CT(p_Arg336Cys)	CGGGCAATCCTCAAGCACCC	CGGGCAGTCCTCAAGCACCC	0.920319	0.313997
NM_000071_2(CBS)c_1006CT(p_Arg336Cys)	CGGGCAATCCTCAAGCACCC	CGGGCGATCCTCAAGCACCC	0.0796813	0.583364
NM_000071_2(CBS)c_1058CT(p_Thr353Met)	GGCAACCTCTCTCACCAGGC	GGCAGCCTCTCTCACCAGGC	0.90099	0.537267
NM_000071_2(CBS)c_1058CT(p_Thr353Met)	GGCAACCTCTCTCACCAGGC	GGCGACCTCTCTCACCAGGC	0.0940594	0.38731
NM_000071_2(CBS)c_1058CT(p_Thr353Met)	GGCAACCTCTCTCACCAGGC	GGCAACCTCTCTCGCCAGGC	0.0049505	0.0033669
NM_000071_2(CBS)c_1135CT(p_Arg379Trp)	TCAGAGCCTCAGGGCCCTTG	TCAGGGCCTCAGGGCCCTTG	0.928389	0.749308
NM_000071_2(CBS)c_1135CT(p_Arg379Trp)	TCAGAGCCTCAGGGCCCTTG	TCAGAGCCTCGGGGCCCTTG	0.0716113	0.0421247
NM_000071_2(CBS)c_1280CT(p_Pro427Leu)	CCTCAGGCACCAGGGAAGCC	CCTCGGGCACCAGGGAAGCC	1	0.897751
NM_000071_2(CBS)c_325TC(p_Cys109Arg)	GCCGCGTTAATGGTGAGCGC	GCCGCGTTGATGGTGAGCGC	1	0.698696
NM_000077_4(CDKN2A)c_266GA(p_Gly89Asp)	GGAGGACTTCCTGGACACGC	GGAGGGCTTCCTGGACACGC	0.997268	0.847164
NM_000077_4(CDKN2A)c_266GA(p_Gly89Asp)	GGAGGACTTCCTGGACACGC	GGAGGACTTCCTGGGCACGC	0.00273224	0.00150434
NM_000077_4(CDKN2A)c_44GA(p_Trp15Ter)	TGACTAGCTGGCCACGGCCG	TGACTGGCTGGCCACGGCCG	1	0.833625
NM_000081_3(LYST)c_5956CT(p_Arg1986Ter)	CTACAAACCTCTCAGGGCAT	CTACGAACCTCTCAGGGCAT	0.992167	0.356415
NM_000081_3(LYST)c_5956CT(p_Arg1986Ter)	CTACAAACCTCTCAGGGCAT	CTACAGACCTCTCAGGGCAT	0.00261097	0.266068
NM_000081_3(LYST)c_5956CT(p_Arg1986Ter)	CTACAAACCTCTCAGGGCAT	CTACAAGCCTCTCAGGGCAT	0.00261097	0.10137
NM_000081_3(LYST)c_5956CT(p_Arg1986Ter)	CTACAAACCTCTCAGGGCAT	CTGCAAACCTCTCAGGGCAT	0.00261097	0.0808311
NM_000082_3(ERCC8)c_479CT(p_Ala160Val)	ACCTACTACCAAACAGTGCT	ACCTACTGCCAAACAGTGCT	0.519115	0.275896
NM_000082_3(ERCC8)c_479CT(p_Ala160Val)	ACCTACTACCAAACAGTGCT	ACCTGCTACCAAACAGTGCT	0.480135	0.571688
NM_000082_3(ERCC8)c_479CT(p_Ala160Val)	ACCTACTACCAAACAGTGCT	ACCTACTACCAAGCAGTGCT	0.000374813	0.000879632
NM_000082_3(ERCC8)c_479CT(p_Ala160Val)	ACCTACTACCAAACAGTGCT	ACCTACTACCAGACAGTGCT	0.000374813	0.00327262
NM_000083_2(CLCN1)c_1012CT(p_Arg338Ter)	GGGGAAATCCATTCAGAAAT	GGGGAAGTCCATTCAGAAAT	0.995851	0.190789
NM_000083_2(CLCN1)c_1012CT(p_Arg338Ter)	GGGGAAATCCATTCAGAAAT	GGGGAAATCCATTCAGAGAT	0.00414938	0.000121082
NM_000083_2(CLCN1)c_892GA(p_Ala298Thr)	ACTTTACTGTTCGGAACTAC	ACTTTGCTGTTCGGAACTAC	0.997773	0.997372
NM_000083_2(CLCN1)c_892GA(p_Ala298Thr)	ACTTTACTGTTCGGAACTAC	ACTTTACTGTTCGGAGCTAC	0.00222717	9.33329e-05
NM_000084_4(CLCN5)c_1039CT(p_Arg347Ter)	GGAGGCCACCTCTCACGTGG	GGAGGCCGCCTCTCACGTGG	1	0.73076
NM_000084_4(CLCN5)c_134GA(p_Trp45Ter)	CCCCATCAGTAAGCGCGGGC	CCCCGTCAGTAAGCGCGGGC	0.999178	0.650051
NM_000084_4(CLCN5)c_134GA(p_Trp45Ter)	CCCCATCAGTAAGCGCGGGC	CCCCATCGGTAAGCGCGGGC	0.000822368	0.231184
NM_000088_3(COL1A1)c_1243CT(p_Arg415Ter)	CTAGTTGAGTCGGTCAAACT	CTGGTTGAGTCGGTCAAACT	0.69112	0.365314
NM_000088_3(COL1A1)c_1243CT(p_Arg415Ter)	CTAGTTGAGTCGGTCAAACT	CTAGTTGGGTCGGTCAAACT	0.30888	0.609056
NM_000088_3(COL1A1)c_1354-12GA	AGCACTCTGAAAGGCGGTCG	AGCGCTCTGAAAGGCGGTCG	0.999093	0.736445
NM_000088_3(COL1A1)c_1354-12GA	AGCACTCTGAAAGGCGGTCG	AGCACTCTGAGAGGCGGTCG	0.000906618	0.0650056
NM_000088_3(COL1A1)c_1369CT(p_Gln457Ter)	CAGCTAGTAGACGTCCTCTG	CAGCTGGTAGACGTCCTCTG	0.957458	0.810456
NM_000088_3(COL1A1)c_1369CT(p_Gln457Ter)	CAGCTAGTAGACGTCCTCTG	CAGCTAGTGGACGTCCTCTG	0.0425423	0.0668038
NM_000088_3(COL1A1)c_1414CT(p_Arg472Ter)	GCCAGGCAATCCACTTGGAG	GCCAGGCGATCCACTTGGAG	0.998062	0.385533
NM_000088_3(COL1A1)c_1414CT(p_Arg472Ter)	GCCAGGCAATCCACTTGGAG	GCCAGGCAATCCACTTGGGG	0.00193798	0.000877255
NM_000088_3(COL1A1)c_1678GA(p_Gly560Ser)	CCGGCAGCACATGGACATCC	CCGGCGGCACATGGACATCC	0.982456	0.849506
NM_000088_3(COL1A1)c_1678GA(p_Gly560Ser)	CCGGCAGCACATGGACATCC	CCGGCAGCACGTGGACATCC	0.0116959	0.0224996
NM_000088_3(COL1A1)c_1678GA(p_Gly560Ser)	CCGGCAGCACATGGACATCC	CCGGCAGCGCATGGACATCC	0.00584795	0.0691718
NM_000088_3(COL1A1)c_1821+1GA	CCCCAACATCTGGCACGAGT	CCCCAACGTCTGGCACGAGT	0.983333	0.0921226
NM_000088_3(COL1A1)c_1821+1GA	CCCCAACATCTGGCACGAGT	CCCCAACATCTGGCGCGAGT	0.0166667	0.000568633
NM_000088_3(COL1A1)c_2235+1GA	CAATAGTATATTTTCCATCA	CAATGGTATATTTTCCATCA	0.788584	0.630542
NM_000088_3(COL1A1)c_2235+1GA	CAATAGTATATTTTCCATCA	CAATAGTGTATTTTCCATCA	0.207188	0.144713
NM_000088_3(COL1A1)c_2235+1GA	CAATAGTATATTTTCCATCA	CAGTAGTATATTTTCCATCA	0.00211416	0.0290689
NM_000088_3(COL1A1)c_2235+1GA	CAATAGTATATTTTCCATCA	CAATAGTATGTTTTCCATCA	0.00211416	0.0266594
NM_000088_3(COL1A1)c_2344-1GA	TGGTGGAAGAGCATTACTCT	TGGTGGAGGAGCATTACTCT	1	0.237419
NM_000088_3(COL1A1)c_3208GA(p_Gly1070Ser)	TGCCAGCACCATCACTCGCC	TGCCAGCGCCATCACTCGCC	0.701942	0.206973
NM_000088_3(COL1A1)c_3208GA(p_Gly1070Ser)	TGCCAGCACCATCACTCGCC	TGCCGGCACCATCACTCGCC	0.296117	0.712097
NM_000088_3(COL1A1)c_3208GA(p_Gly1070Ser)	TGCCAGCACCATCACTCGCC	TGCCAGCACCGTCACTCGCC	0.000970874	0.0202375
NM_000088_3(COL1A1)c_3208GA(p_Gly1070Ser)	TGCCAGCACCATCACTCGCC	TGCCAGCACCATCGCTCGCC	0.000970874	0.000995744
NM_000088_3(COL1A1)c_333+2TC	CACGAGCCCGTGGAGGCAGT	CACGGGCCCGTGGAGGCAGT	0.995413	0.950718
NM_000088_3(COL1A1)c_333+2TC	CACGAGCCCGTGGAGGCAGT	CGCGAGCCCGTGGAGGCAGT	0.00458716	0.0393854
NM_000088_3(COL1A1)c_3479GA(p_Gly1160Asp)	GACCAGCCATGTGAATTGGG	GACCGGCCATGTGAATTGGG	0.740175	0.844803
NM_000088_3(COL1A1)c_3479GA(p_Gly1160Asp)	GACCAGCCATGTGAATTGGG	GACCAGCCGTGTGAATTGGG	0.257642	0.0702928
NM_000088_3(COL1A1)c_3479GA(p_Gly1160Asp)	GACCAGCCATGTGAATTGGG	GGCCAGCCATGTGAATTGGG	0.00218341	0.0337762
NM_000088_3(COL1A1)c_3GA(p_Met1Ile)	CCATTACCGCAACTCTGGCC	CCATTGCCGCAACTCTGGCC	1	0.873419
NM_000088_3(COL1A1)c_697-1GA	AAGATGCTGAAGCTGGTTCT	AAGGTGCTGAAGCTGGTTCT	1	0.778065
NM_000089_3(COL1A2)c_1171GA(p_Gly391Ser)	CCAGCCCTCCAGGACCTCCT	CCGGCCCTCCAGGACCTCCT	0.998353	0.602986
NM_000089_3(COL1A2)c_1171GA(p_Gly391Ser)	CCAGCCCTCCAGGACCTCCT	CCAGCCCTCCAGGGCCTCCT	0.00164745	0.00668329
NM_000089_3(COL1A2)c_1316GA(p_Gly439Asp)	GCTGATCGCCCTGGGGAGCC	GCTGGTCGCCCTGGGGAGCC	1	0.998894
NM_000089_3(COL1A2)c_1702GA(p_Gly568Ser)	AGTTAGCAAACCAGGAGAAA	AGTTGGCAAACCAGGAGAAA	1	0.795584
NM_000089_3(COL1A2)c_2099GA(p_Gly700Asp)	GCTGATCCTGCTGGTCCTGC	GCTGGTCCTGCTGGTCCTGC	1	1
NM_000089_3(COL1A2)c_2296GA(p_Gly766Ser)	TAGAGTCCAAATGGTCCCCC	TAGGGTCCAAATGGTCCCCC	1	0.652667
NM_000089_3(COL1A2)c_2521GA(p_Gly841Ser)	CCTAGCTTCGCTGGTGAGAA	CCTGGCTTCGCTGGTGAGAA	1	0.994262
NM_000089_3(COL1A2)c_2891GA(p_Gly964Asp)	CCTGATCCTCATGGCCCCGT	CCTGGTCCTCATGGCCCCGT	0.999186	0.929263
NM_000089_3(COL1A2)c_2891GA(p_Gly964Asp)	CCTGATCCTCATGGCCCCGT	CCTGATCCTCGTGGCCCCGT	0.00081367	0.0487051
NM_000089_3(COL1A2)c_577GA(p_Gly193Ser)	GCCCAGTGCTCCTGGTGTGA	GCCCGGTGCTCCTGGTGTGA	0.999292	0.994571
NM_000089_3(COL1A2)c_577GA(p_Gly193Ser)	GCCCAGTGCTCCTGGTGTGA	GCCCAGTGCTCCTGGTGTGG	0.000708215	0.00313022
NM_000089_3(COL1A2)c_856GA(p_Gly286Ser)	GTGAGTCTTCCAGGCCTCTC	GTGGGTCTTCCAGGCCTCTC	1	0.960522
NM_000089_3(COL1A2)c_983GA(p_Gly328Asp)	CGCGATATTCCTGGCCCTGT	CGCGATGTTCCTGGCCCTGT	1	0.422553
NM_000089_3(COL1A2)c_992GA(p_Gly331Asp)	CCTGACCCTGTTGGTGCTGC	CCTGGCCCTGTTGGTGCTGC	1	1
NM_000090_3(COL3A1)c_1222GA(p_Gly408Arg)	CCTAGACTGATGGGAGCCCG	CCTGGACTGATGGGAGCCCG	0.54915	0.390888
NM_000090_3(COL3A1)c_1222GA(p_Gly408Arg)	CCTAGACTGATGGGAGCCCG	CCTAGGCTGATGGGAGCCCG	0.450635	0.468538
NM_000090_3(COL3A1)c_1222GA(p_Gly408Arg)	CCTAGACTGATGGGAGCCCG	CCTAGACTGATGGGGGCCCG	0.0002151	0.00040927
NM_000090_3(COL3A1)c_1358GA(p_Gly453Asp)	GCTGATATTCCAGGTGTTCC	GCTGATGTTCCAGGTGTTCC	1	0.368597
NM_000090_3(COL3A1)c_1475GA(p_Gly492Glu)	CGAGAACCTGCTGGACCAAA	CGAGAGCCTGCTGGACCAAA	0.894366	0.374184
NM_000090_3(COL3A1)c_1475GA(p_Gly492Glu)	CGAGAACCTGCTGGACCAAA	CGAGGACCTGCTGGACCAAA	0.105634	0.416362
NM_000090_3(COL3A1)c_1763GA(p_Gly588Asp)	TAGGATGCTCCTGGTAAGAA	TAGGGTGCTCCTGGTAAGAA	1	0.92974
NM_000090_3(COL3A1)c_1786CT(p_Arg596Ter)	CCTCATTCTCCATTCTTACC	CCTCGTTCTCCATTCTTACC	1	0.978859
NM_000090_3(COL3A1)c_1844GA(p_Gly615Glu)	CTGAACCTCAGGGACCCCCA	CTGAGCCTCAGGGACCCCCA	0.988506	0.477278
NM_000090_3(COL3A1)c_1844GA(p_Gly615Glu)	CTGAACCTCAGGGACCCCCA	CTGAACCTCAGGGGCCCCCA	0.00574713	0.00052438
NM_000090_3(COL3A1)c_1844GA(p_Gly615Glu)	CTGAACCTCAGGGACCCCCA	CTGGACCTCAGGGACCCCCA	0.00574713	0.378157
NM_000090_3(COL3A1)c_1988GA(p_Gly663Asp)	AAGGATGATGCCGGTGCACC	AAGGGTGATGCCGGTGCACC	1	0.732898
NM_000090_3(COL3A1)c_2105GA(p_Gly702Asp)	CCCTGATCCCGAAGGAGGAA	CCCTGGTCCCGAAGGAGGAA	0.999351	0.987519
NM_000090_3(COL3A1)c_2105GA(p_Gly702Asp)	CCCTGATCCCGAAGGAGGAA	CCCTGATCCCGAAGGGGGAA	0.000432479	9.13576e-05
NM_000090_3(COL3A1)c_2105GA(p_Gly702Asp)	CCCTGATCCCGAAGGAGGAA	CCCTGATCCCGAAGGAGGAG	0.00021624	6.96767e-05
NM_000090_3(COL3A1)c_2150GA(p_Gly717Asp)	CCTGATGCTGCTGGTACTCC	CCTGGTGCTGCTGGTACTCC	1	0.99857
NM_000090_3(COL3A1)c_2185GA(p_Gly729Arg)	CCTAGAGAAAGAGGAGGTCT	CCTAGGGAAAGAGGAGGTCT	0.99185	0.430526
NM_000090_3(COL3A1)c_2185GA(p_Gly729Arg)	CCTAGAGAAAGAGGAGGTCT	CCTGGAGAAAGAGGAGGTCT	0.00564263	0.349796
NM_000090_3(COL3A1)c_2185GA(p_Gly729Arg)	CCTAGAGAAAGAGGAGGTCT	CCTAGAGAGAGAGGAGGTCT	0.000626959	0.0162182
NM_000090_3(COL3A1)c_2185GA(p_Gly729Arg)	CCTAGAGAAAGAGGAGGTCT	CCTAGAGAAGGAGGAGGTCT	0.000626959	0.0105511
NM_000090_3(COL3A1)c_2185GA(p_Gly729Arg)	CCTAGAGAAAGAGGAGGTCT	CCTAGAGAAAGGGGAGGTCT	0.000626959	0.00131877
NM_000090_3(COL3A1)c_2185GA(p_Gly729Arg)	CCTAGAGAAAGAGGAGGTCT	CCTAGAGGAAGAGGAGGTCT	0.000626959	0.0604901
NM_000090_3(COL3A1)c_2569CT(p_Gln857Ter)	TTGACACCTTAGGGACCAGG	TTGACGCCTTAGGGACCAGG	1	0.509627
NM_000090_3(COL3A1)c_2753GA(p_Gly918Glu)	CCTGAAGTGTCTGGACCAAA	CCTGAGGTGTCTGGACCAAA	0.936885	0.350446
NM_000090_3(COL3A1)c_2753GA(p_Gly918Glu)	CCTGAAGTGTCTGGACCAAA	CCTGGAGTGTCTGGACCAAA	0.0625362	0.538027
NM_000090_3(COL3A1)c_2753GA(p_Gly918Glu)	CCTGAAGTGTCTGGACCAAA	CCTGAAGTGTCTGGGCCAAA	0.000579039	0.000649981
NM_000090_3(COL3A1)c_2771GA(p_Gly924Asp)	AAAGATGATGCTGGCCAACC	AAAGGTGATGCTGGCCAACC	0.99902	0.714731
NM_000090_3(COL3A1)c_2771GA(p_Gly924Asp)	AAAGATGATGCTGGCCAACC	GAAGATGATGCTGGCCAACC	0.000653168	0.000407433
NM_000090_3(COL3A1)c_2771GA(p_Gly924Asp)	AAAGATGATGCTGGCCAACC	AAAGATGGTGCTGGCCAACC	0.000326584	0.122305
NM_000090_3(COL3A1)c_2780GA(p_Gly927Asp)	GCTGACCAACCAGGAGAGAA	GCTGGCCAACCAGGAGAGAA	0.993103	0.705783
NM_000090_3(COL3A1)c_2780GA(p_Gly927Asp)	GCTGACCAACCAGGAGAGAA	GCTGACCAACCAGGAGAGAG	0.00689655	4.59672e-05
NM_000090_3(COL3A1)c_2824GA(p_Gly942Arg)	AGAGAGCTCCAGGCCCACTT	AGAGGGCTCCAGGCCCACTT	0.969697	0.80847
NM_000090_3(COL3A1)c_2824GA(p_Gly942Arg)	AGAGAGCTCCAGGCCCACTT	AGAGAGCTCCAGGCCCGCTT	0.0151515	0.000204969
NM_000090_3(COL3A1)c_2824GA(p_Gly942Arg)	AGAGAGCTCCAGGCCCACTT	GGAGAGCTCCAGGCCCACTT	0.0151515	0.00116267
NM_000090_3(COL3A1)c_2987GA(p_Gly996Glu)	CCTGAACCCCAGGGTCTTCC	CCTGAGCCCCAGGGTCTTCC	1	0.336739
NM_000090_3(COL3A1)c_3023GA(p_Gly1008Asp)	GCTGGTACAGCTGATGAACC	GCTGGTGCAGCTGATGAACC	1	0.897156
NM_000090_3(COL3A1)c_3041GA(p_Gly1014Glu)	CAGGAAAACCCTGGATCAGA	CAGGAAAGCCCTGGATCAGA	0.579177	0.0313087
NM_000090_3(COL3A1)c_3041GA(p_Gly1014Glu)	CAGGAAAACCCTGGATCAGA	CAGGAAGACCCTGGATCAGA	0.27845	0.135779
NM_000090_3(COL3A1)c_3041GA(p_Gly1014Glu)	CAGGAAAACCCTGGATCAGA	CAGGGAAACCCTGGATCAGA	0.116223	0.332707
NM_000090_3(COL3A1)c_3041GA(p_Gly1014Glu)	CAGGAAAACCCTGGATCAGA	CAGGAGAACCCTGGATCAGA	0.0237288	0.265039
NM_000090_3(COL3A1)c_3041GA(p_Gly1014Glu)	CAGGAAAACCCTGGATCAGA	CAGGAAAACCCTGGATCAGG	0.00145278	4.15919e-05
NM_000090_3(COL3A1)c_3041GA(p_Gly1014Glu)	CAGGAAAACCCTGGATCAGA	CGGGAAAACCCTGGATCAGA	0.000968523	0.0137642
NM_000090_3(COL3A1)c_3167GA(p_Gly1056Asp)	GTCGATCCAGCTGGAAAGAG	GTCGGTCCAGCTGGAAAGAG	1	0.892505
NM_000090_3(COL3A1)c_3220GA(p_Gly1074Ser)	GCTAGTGCTCCCGGTCCTGC	GCTGGTGCTCCCGGTCCTGC	1	1
NM_000090_3(COL3A1)c_3319GA(p_Gly1107Arg)	AAAAGACATCGAGGATTCCC	AAAAGGCATCGAGGATTCCC	0.949605	0.416322
NM_000090_3(COL3A1)c_3319GA(p_Gly1107Arg)	AAAAGACATCGAGGATTCCC	AAAGGACATCGAGGATTCCC	0.0326087	0.269495
NM_000090_3(COL3A1)c_3319GA(p_Gly1107Arg)	AAAAGACATCGAGGATTCCC	AAAAGACGTCGAGGATTCCC	0.0177866	0.058775
NM_000090_3(COL3A1)c_3517GA(p_Gly1173Arg)	CAGAGGTGAAAGAAGATCTG	CAGGGGTGAAAGAAGATCTG	0.998004	0.59457
NM_000090_3(COL3A1)c_3517GA(p_Gly1173Arg)	CAGAGGTGAAAGAAGATCTG	CAGAGGTGGAAGAAGATCTG	0.00199601	0.179365
NM_000090_3(COL3A1)c_3562GA(p_Gly1188Arg)	CCTAGACCTCCTGGTGCCCC	CCTGGACCTCCTGGTGCCCC	0.946263	0.408783
NM_000090_3(COL3A1)c_3562GA(p_Gly1188Arg)	CCTAGACCTCCTGGTGCCCC	CCTAGGCCTCCTGGTGCCCC	0.0537373	0.490812
NM_000090_3(COL3A1)c_4254GA(p_Thr1418=)	CTGGAGGATGGTTGCACAGT	CTGGGGGATGGTTGCACAGT	0.936293	0.727967
NM_000090_3(COL3A1)c_4254GA(p_Thr1418=)	CTGGAGGATGGTTGCACAGT	CTGGAGGGTGGTTGCACAGT	0.0617761	0.199697
NM_000090_3(COL3A1)c_4254GA(p_Thr1418=)	CTGGAGGATGGTTGCACAGT	CTGGAGGATGGTTGCGCAGT	0.0019305	0.000658483
NM_000090_3(COL3A1)c_539GA(p_Gly180Asp)	CCAGACCCTCCCGGTCCCCC	CCAGGCCCTCCCGGTCCCCC	1	0.840719
NM_000090_3(COL3A1)c_556GA(p_Gly186Ser)	CCTAGTACATCTGGTCATCC	CCTAGTGCATCTGGTCATCC	0.999442	0.503406
NM_000090_3(COL3A1)c_556GA(p_Gly186Ser)	CCTAGTACATCTGGTCATCC	CCTGGTACATCTGGTCATCC	0.000557724	0.379152
NM_000090_3(COL3A1)c_637GA(p_Gly213Ser)	CAGAGCCCTCCAGGACCTCC	CAGGGCCCTCCAGGACCTCC	0.973317	0.897791
NM_000090_3(COL3A1)c_637GA(p_Gly213Ser)	CAGAGCCCTCCAGGACCTCC	CGGAGCCCTCCAGGACCTCC	0.02547	0.0625402
NM_000090_3(COL3A1)c_637GA(p_Gly213Ser)	CAGAGCCCTCCAGGACCTCC	CAGAGCCCTCCAGGGCCTCC	0.00121286	0.00186777
NM_000090_3(COL3A1)c_647GA(p_Gly216Glu)	CCAGAACCTCCTGGTGCTAT	CCAGGACCTCCTGGTGCTAT	0.794564	0.406876
NM_000090_3(COL3A1)c_647GA(p_Gly216Glu)	CCAGAACCTCCTGGTGCTAT	CCAGAGCCTCCTGGTGCTAT	0.204304	0.372285
NM_000090_3(COL3A1)c_647GA(p_Gly216Glu)	CCAGAACCTCCTGGTGCTAT	CCGGAACCTCCTGGTGCTAT	0.0011325	0.0703382
NM_000090_3(COL3A1)c_709GA(p_Gly237Arg)	CCCAGACGACCTGGAGAGCG	CCCAGGCGACCTGGAGAGCG	0.941597	0.565887
NM_000090_3(COL3A1)c_709GA(p_Gly237Arg)	CCCAGACGACCTGGAGAGCG	CCCGGACGACCTGGAGAGCG	0.0520461	0.321091
NM_000090_3(COL3A1)c_709GA(p_Gly237Arg)	CCCAGACGACCTGGAGAGCG	CCCAGACGGCCTGGAGAGCG	0.00595948	0.0364712
NM_000090_3(COL3A1)c_709GA(p_Gly237Arg)	CCCAGACGACCTGGAGAGCG	CCCAGACGACCTGGGGAGCG	0.000397298	0.000536254
NM_000090_3(COL3A1)c_827GA(p_Gly276Asp)	AAGGATGAAACAGGTGCTCC	AAGGGTGAAACAGGTGCTCC	1	0.689033
NM_000092_4(COL4A4)c_1118GA(p_Gly373Glu)	CCAGAGTTCCCTGGCCGCTA	CCAGGGTTCCCTGGCCGCTA	0.977778	0.84114
NM_000092_4(COL4A4)c_1118GA(p_Gly373Glu)	CCAGAGTTCCCTGGCCGCTA	CCGGAGTTCCCTGGCCGCTA	0.0222222	0.132672
NM_000092_4(COL4A4)c_2734GA(p_Gly912Ser)	CCTAGTTTCCCAGGTTTTCC	CCTGGTTTCCCAGGTTTTCC	1	0.974391
NM_000092_4(COL4A4)c_2878GA(p_Gly960Arg)	TCCCAGAGATGAAGGAGAAA	TCCCAGGGATGAAGGAGAAA	0.993103	0.304205
NM_000092_4(COL4A4)c_2878GA(p_Gly960Arg)	TCCCAGAGATGAAGGAGAAA	TCCCAGAGATGAAGGAGAGA	0.00689655	0.000115976
NM_000092_4(COL4A4)c_4129CT(p_Arg1377Ter)	CCAGGAAGGCCTGGGATTCA	CCAGGGAGGCCTGGGATTCA	0.993801	0.515479
NM_000092_4(COL4A4)c_4129CT(p_Arg1377Ter)	CCAGGAAGGCCTGGGATTCA	CCAGGAGGGCCTGGGATTCA	0.00287802	0.264279
NM_000092_4(COL4A4)c_4129CT(p_Arg1377Ter)	CCAGGAAGGCCTGGGATTCA	CCAGGAAGGCCTGGGATTCG	0.00177109	0.000125069
NM_000092_4(COL4A4)c_4129CT(p_Arg1377Ter)	CCAGGAAGGCCTGGGATTCA	CCGGGAAGGCCTGGGATTCA	0.000885544	0.0788406
NM_000092_4(COL4A4)c_4129CT(p_Arg1377Ter)	CCAGGAAGGCCTGGGATTCA	CCAGGAAGGCCTGGGGTTCA	0.000664158	6.94918e-05
NM_000093_4(COL5A1)c_1780CT(p_Arg594Ter)	CACCTCAAGGACCCTGCCAG	CACCTCAGGGACCCTGCCAG	0.526316	0.194288
NM_000093_4(COL5A1)c_1780CT(p_Arg594Ter)	CACCTCAAGGACCCTGCCAG	CACCTCGAGGACCCTGCCAG	0.466599	0.686199
NM_000093_4(COL5A1)c_1780CT(p_Arg594Ter)	CACCTCAAGGACCCTGCCAG	CGCCTCAAGGACCCTGCCAG	0.00506073	0.0325608
NM_000093_4(COL5A1)c_1780CT(p_Arg594Ter)	CACCTCAAGGACCCTGCCAG	CACCTCAAGGACCCTGCCGG	0.00101215	0.000302431
NM_000093_4(COL5A1)c_1780CT(p_Arg594Ter)	CACCTCAAGGACCCTGCCAG	CACCTCAAGGGCCCTGCCAG	0.00101215	0.01873
NM_000093_4(COL5A1)c_3805CT(p_Gln1269Ter)	CCTTATGGGCCATCAGCACC	CCTTGTGGGCCATCAGCACC	1	0.992867
NM_000093_4(COL5A1)c_4338+1GA	TGTGATGAGTAGGCTGTGAG	TGTGGTGAGTAGGCTGTGAG	0.999511	0.738399
NM_000093_4(COL5A1)c_4338+1GA	TGTGATGAGTAGGCTGTGAG	TGTGATGAGTAGGCTGTGGG	0.000489476	0.000475041
NM_000094_3(COL7A1)c_1573CT(p_Arg525Ter)	GACACTCACACCCGCTGCCC	GACGCTCACACCCGCTGCCC	0.998851	0.4764
NM_000094_3(COL7A1)c_1573CT(p_Arg525Ter)	GACACTCACACCCGCTGCCC	GACACTCGCACCCGCTGCCC	0.000765697	0.359258
NM_000094_3(COL7A1)c_1573CT(p_Arg525Ter)	GACACTCACACCCGCTGCCC	GGCACTCACACCCGCTGCCC	0.000382848	0.0357688
NM_000094_3(COL7A1)c_3140-1GA	TACAATGTGCCCCCGTGGCC	TACAGTGTGCCCCCGTGGCC	1	0.53142
NM_000094_3(COL7A1)c_4448GA(p_Gly1483Asp)	CGGGACTTTCCAGGGCCCCT	CGGGGCTTTCCAGGGCCCCT	1	0.957255
NM_000094_3(COL7A1)c_5344GA(p_Gly1782Arg)	AGCAGACTGGATGGGAAACC	AGCAGGCTGGATGGGAAACC	1	0.647551
NM_000094_3(COL7A1)c_5797CT(p_Arg1933Ter)	CTCACAGGCCACGCTCTCCA	CTCACGGGCCACGCTCTCCA	0.787355	0.557002
NM_000094_3(COL7A1)c_5797CT(p_Arg1933Ter)	CTCACAGGCCACGCTCTCCA	CTCGCAGGCCACGCTCTCCA	0.212369	0.362712
NM_000094_3(COL7A1)c_5797CT(p_Arg1933Ter)	CTCACAGGCCACGCTCTCCA	CTCACAGGCCGCGCTCTCCA	0.000138351	0.0116945
NM_000094_3(COL7A1)c_5797CT(p_Arg1933Ter)	CTCACAGGCCACGCTCTCCA	CTCACAGGCCACGCTCTCCG	0.000138351	0.000290501
NM_000094_3(COL7A1)c_5820GA(p_Pro1940=)	TGTGCCAGTGAGCCAGGCTT	TGTGCCGGTGAGCCAGGCTT	0.99848	0.916791
NM_000094_3(COL7A1)c_5820GA(p_Pro1940=)	TGTGCCAGTGAGCCAGGCTT	TGTGCCAGTGGGCCAGGCTT	0.00151976	0.0502373
NM_000094_3(COL7A1)c_6190GA(p_Gly2064Arg)	CGGAGAGAGAAAGGAGAACG	CGGAGGGAGAAAGGAGAACG	0.977143	0.501113
NM_000094_3(COL7A1)c_6190GA(p_Gly2064Arg)	CGGAGAGAGAAAGGAGAACG	CGGAGAGAGAAAGGAGGACG	0.00571429	8.60808e-05
NM_000094_3(COL7A1)c_6190GA(p_Gly2064Arg)	CGGAGAGAGAAAGGAGAACG	CGGAGAGGGAAAGGAGAACG	0.00571429	0.0938934
NM_000094_3(COL7A1)c_6190GA(p_Gly2064Arg)	CGGAGAGAGAAAGGAGAACG	CGGGGAGAGAAAGGAGAACG	0.00571429	0.270454
NM_000094_3(COL7A1)c_6190GA(p_Gly2064Arg)	CGGAGAGAGAAAGGAGAACG	CGGAGAGAGAAAGGAGAGCG	0.00571429	6.09639e-05
NM_000094_3(COL7A1)c_6769GA(p_Gly2257Arg)	CCGAGAGCCCCAGGTCGAGA	CCGGGAGCCCCAGGTCGAGA	0.880358	0.328858
NM_000094_3(COL7A1)c_6769GA(p_Gly2257Arg)	CCGAGAGCCCCAGGTCGAGA	CCGAGGGCCCCAGGTCGAGA	0.119642	0.60255
NM_000094_3(COL7A1)c_6781CT(p_Arg2261Ter)	CCATCTCAACCTGGGGCTCC	CCGTCTCAACCTGGGGCTCC	0.993007	0.217676
NM_000094_3(COL7A1)c_6781CT(p_Arg2261Ter)	CCATCTCAACCTGGGGCTCC	CCATCTCGACCTGGGGCTCC	0.00699301	0.607095
NM_000094_3(COL7A1)c_7234CT(p_Arg2412Ter)	CTCAAGGGCCTGTCTGACCC	CTCGAGGGCCTGTCTGACCC	0.688679	0.406519
NM_000094_3(COL7A1)c_7234CT(p_Arg2412Ter)	CTCAAGGGCCTGTCTGACCC	CTCAGGGGCCTGTCTGACCC	0.308962	0.501863
NM_000094_3(COL7A1)c_7234CT(p_Arg2412Ter)	CTCAAGGGCCTGTCTGACCC	CTCAAGGGCCTGTCTGGCCC	0.00235849	0.00144912
NM_000094_3(COL7A1)c_7442GA(p_Gly2481Asp)	CAGGATGAAGATGGCCGCCC	CAGGGTGAAGATGGCCGCCC	0.997222	0.656612
NM_000094_3(COL7A1)c_7442GA(p_Gly2481Asp)	CAGGATGAAGATGGCCGCCC	CAGGATGGAGATGGCCGCCC	0.00138889	0.164465
NM_000094_3(COL7A1)c_7442GA(p_Gly2481Asp)	CAGGATGAAGATGGCCGCCC	CGGGATGAAGATGGCCGCCC	0.000694444	0.0268023
NM_000094_3(COL7A1)c_7442GA(p_Gly2481Asp)	CAGGATGAAGATGGCCGCCC	CAGGATGAAGGTGGCCGCCC	0.000694444	0.0134406
NM_000094_3(COL7A1)c_7485+5GA	ACTCACGGTGGATCCCGCTG	ACTCGCGGTGGATCCCGCTG	0.999623	0.986112
NM_000094_3(COL7A1)c_7485+5GA	ACTCACGGTGGATCCCGCTG	ACTCACGGTGGGTCCCGCTG	0.000376932	0.00537193
NM_000094_3(COL7A1)c_7865GA(p_Arg2622Gln)	GGTCCCCAGGGCCTCAAGGT	GGTCCCCGGGGCCTCAAGGT	0.998505	0.996051
NM_000094_3(COL7A1)c_7865GA(p_Arg2622Gln)	GGTCCCCAGGGCCTCAAGGT	GGTCCCCAGGGCCTCGAGGT	0.00149477	0.000793367
NM_000096_3(CP)c_1652CT(p_Thr551Ile)	CCAATGAATATATCTTTAGT	CCAATGAATATGTCTTTAGT	0.636364	0.00589957
NM_000096_3(CP)c_1652CT(p_Thr551Ile)	CCAATGAATATATCTTTAGT	CCAATGAATGTATCTTTAGT	0.363636	0.0331682
NM_000101_3(CYBA)c_268CT(p_Arg90Trp)	CTACAGCCGCTTGGAGCGAC	CTACGGCCGCTTGGAGCGAC	0.990677	0.793252
NM_000101_3(CYBA)c_268CT(p_Arg90Trp)	CTACAGCCGCTTGGAGCGAC	CTGCAGCCGCTTGGAGCGAC	0.00807955	0.16684
NM_000101_3(CYBA)c_268CT(p_Arg90Trp)	CTACAGCCGCTTGGAGCGAC	CTACAGCCGCTTGGGGCGAC	0.00103584	0.00162005
NM_000101_3(CYBA)c_268CT(p_Arg90Trp)	CTACAGCCGCTTGGAGCGAC	CTACAGCCGCTTGGAGCGGC	0.000207168	0.000503712
NM_000104_3(CYP1B1)c_1168CT(p_Arg390Cys)	GCACATGGCTTCATAAAGGA	GCACGTGGCTTCATAAAGGA	0.99983	0.853195
NM_000104_3(CYP1B1)c_1168CT(p_Arg390Cys)	GCACATGGCTTCATAAAGGA	GCACATGGCTTCATGAAGGA	0.000170474	0.00190744
NM_000104_3(CYP1B1)c_1302GA(p_Trp434Ter)	CCCACTGAAGTGACCTAACC	CCCGCTGAAGTGACCTAACC	0.979282	0.513887
NM_000104_3(CYP1B1)c_1302GA(p_Trp434Ter)	CCCACTGAAGTGACCTAACC	CCCACTGAGGTGACCTAACC	0.0157233	0.0897285
NM_000104_3(CYP1B1)c_1302GA(p_Trp434Ter)	CCCACTGAAGTGACCTAACC	CCCACTGGAGTGACCTAACC	0.00480947	0.350153
NM_000104_3(CYP1B1)c_1302GA(p_Trp434Ter)	CCCACTGAAGTGACCTAACC	CCCACTGAAGTGGCCTAACC	0.00018498	0.00300351
NM_000104_3(CYP1B1)c_1330CT(p_Arg444Ter)	TCCTTGTCCAAGAATCAAGC	TCCTTGTCCAGGAATCAAGC	0.946728	0.319315
NM_000104_3(CYP1B1)c_1330CT(p_Arg444Ter)	TCCTTGTCCAAGAATCAAGC	TCCTTGTCCGAGAATCAAGC	0.0502283	0.639691
NM_000104_3(CYP1B1)c_1330CT(p_Arg444Ter)	TCCTTGTCCAAGAATCAAGC	TCCTTGTCCAAGGATCAAGC	0.00152207	0.00813559
NM_000104_3(CYP1B1)c_1330CT(p_Arg444Ter)	TCCTTGTCCAAGAATCAAGC	TCCTTGTCCAAGAATCGAGC	0.00152207	0.00135748
NM_000116_3(TAZ)c_639GA(p_Trp213Ter)	CGGCCAGGGCTTCATGAATG	CGGCCGGGGCTTCATGAATG	0.998889	0.981602
NM_000116_3(TAZ)c_639GA(p_Trp213Ter)	CGGCCAGGGCTTCATGAATG	CGGCCAGGGCTTCGTGAATG	0.000555556	0.00428717
NM_000116_3(TAZ)c_639GA(p_Trp213Ter)	CGGCCAGGGCTTCATGAATG	CGGCCAGGGCTTCATGAGTG	0.000555556	0.0012105
NM_000116_4(TAZ)c_280CT(p_Arg94Cys)	CAATTGCCGAGGAGATGCAC	CAGTTGCCGAGGAGATGCAC	1	0.449653
NM_000116_4(TAZ)c_310TC(p_Phe104Leu)	TGACATGAAGCGGCCTTCCA	TGACGTGAAGCGGCCTTCCA	0.994302	0.622501
NM_000116_4(TAZ)c_310TC(p_Phe104Leu)	TGACATGAAGCGGCCTTCCA	TGGCATGAAGCGGCCTTCCA	0.0042735	0.121614
NM_000116_4(TAZ)c_310TC(p_Phe104Leu)	TGACATGAAGCGGCCTTCCA	TGACATGAGGCGGCCTTCCA	0.0014245	0.029101
NM_000118_3(ENG)c_220-1GA	CCCCCAAGGCCCGTCACAGC	CCCCCGAGGCCCGTCACAGC	0.926571	0.615536
NM_000118_3(ENG)c_220-1GA	CCCCCAAGGCCCGTCACAGC	CCCCCAGGGCCCGTCACAGC	0.0726722	0.289257
NM_000118_3(ENG)c_220-1GA	CCCCCAAGGCCCGTCACAGC	CCCCCAAGGCCCGTCGCAGC	0.000757002	0.000183577
NM_000126_3(ETFA)c_2TC(p_Met1Thr)	GTTCACTGATAGCAGGAAGG	GTTCGCTGATAGCAGGAAGG	0.996448	0.837326
NM_000126_3(ETFA)c_2TC(p_Met1Thr)	GTTCACTGATAGCAGGAAGG	GTTCACTGGTAGCAGGAAGG	0.0035524	0.0779834
NM_000127_2(EXT1)c_1056+1GA	GCTTTGCAGATAAGAGGCCC	GCTTTGCAGATGAGAGGCCC	0.716811	0.0194857
NM_000127_2(EXT1)c_1056+1GA	GCTTTGCAGATAAGAGGCCC	GCTTTGCAGGTAAGAGGCCC	0.212862	0.109951
NM_000127_2(EXT1)c_1056+1GA	GCTTTGCAGATAAGAGGCCC	GCTTTGCGGATAAGAGGCCC	0.0691989	0.834208
NM_000127_2(EXT1)c_1056+1GA	GCTTTGCAGATAAGAGGCCC	GCTTTGCAGATAGGAGGCCC	0.000752162	0.00421235
NM_000127_2(EXT1)c_1056+1GA	GCTTTGCAGATAAGAGGCCC	GCTTTGCAGATAAGGGGCCC	0.000376081	0.00116925
NM_000127_2(EXT1)c_250CT(p_Gln84Ter)	GGCATCTCGCTTCTACCGGG	GGCGTCTCGCTTCTACCGGG	1	0.986474
NM_000128_3(F11)c_400CT(p_Gln134Ter)	TTGGCATTCTTAAGCACTCT	TTGGCGTTCTTAAGCACTCT	1	0.944552
NM_000132_3(F8)c_1094AG(p_Tyr365Cys)	ACTGGTGTTACTACGTTATC	ACTGGTGTTGCTACGTTATC	1	0.93779
NM_000132_3(F8)c_3169GA(p_Glu1057Lys)	GGGGGACCTGCCCCTGGAGG	GGGGGGCCTGCCCCTGGAGG	0.999943	0.994739
NM_000132_3(F8)c_3169GA(p_Glu1057Lys)	GGGGGACCTGCCCCTGGAGG	GGGGGACCTGCCCCTGGGGG	5.71396e-05	0.00177798
NM_000133_3(F9)c_1025CT(p_Thr342Met)	GTCTCAGGCGTCCCTCCAAG	GTCTCGGGCGTCCCTCCAAG	1	0.994557
NM_000135_2(FANCA)c_295CT(p_Gln99Ter)	GCAGTAGTTGTGCACTCAGA	GCAGTGGTTGTGCACTCAGA	0.99308	0.879275
NM_000135_2(FANCA)c_295CT(p_Gln99Ter)	GCAGTAGTTGTGCACTCAGA	GCAGTAGTTGTGCACTCAGG	0.00346021	0.000213719
NM_000135_2(FANCA)c_295CT(p_Gln99Ter)	GCAGTAGTTGTGCACTCAGA	GCAGTAGTTGTGCGCTCAGA	0.00346021	0.00101124
NM_000135_2(FANCA)c_65GA(p_Trp22Ter)	GAACAAGAGGCTGGAGGATG	GAACGAGAGGCTGGAGGATG	1	0.399396
NM_000135_3(FANCA)c_2151+1GA	ACGCATCAAGGAGCTGGAGG	ACGCGTCAAGGAGCTGGAGG	0.999268	0.628228
NM_000135_3(FANCA)c_2151+1GA	ACGCATCAAGGAGCTGGAGG	GCGCATCAAGGAGCTGGAGG	0.000585523	0.000299514
NM_000135_3(FANCA)c_2151+1GA	ACGCATCAAGGAGCTGGAGG	ACGCATCAAGGAGCTGGGGG	7.31904e-05	8.80842e-05
NM_000135_3(FANCA)c_2151+1GA	ACGCATCAAGGAGCTGGAGG	ACGCATCGAGGAGCTGGAGG	7.31904e-05	0.19471
NM_000135_3(FANCA)c_3188GA(p_Trp1063Ter)	GCAGGACACCAGCACCCACC	GCAGGGCACCAGCACCCACC	0.856034	0.634571
NM_000135_3(FANCA)c_3188GA(p_Trp1063Ter)	GCAGGACACCAGCACCCACC	GCAGGACGCCAGCACCCACC	0.138533	0.156199
NM_000135_3(FANCA)c_3188GA(p_Trp1063Ter)	GCAGGACACCAGCACCCACC	GCGGGACACCAGCACCCACC	0.00232829	0.0896399
NM_000135_3(FANCA)c_3188GA(p_Trp1063Ter)	GCAGGACACCAGCACCCACC	GCAGGACACCGGCACCCACC	0.00155219	0.0141892
NM_000135_3(FANCA)c_3188GA(p_Trp1063Ter)	GCAGGACACCAGCACCCACC	GCAGGACACCAGCGCCCACC	0.00116414	0.000310565
NM_000135_3(FANCA)c_3188GA(p_Trp1063Ter)	GCAGGACACCAGCACCCACC	GCAGGACACCAGCACCCGCC	0.000388048	0.000108122
NM_000135_4(FANCA)c_2317-2AG	CTCCCACCTCAAGGTAAGCT	CTCCCGCCTCAAGGTAAGCT	0.996086	0.915597
NM_000135_4(FANCA)c_2317-2AG	CTCCCACCTCAAGGTAAGCT	CTCCCACCTCGAGGTAAGCT	0.00195695	0.0476047
NM_000135_4(FANCA)c_2317-2AG	CTCCCACCTCAAGGTAAGCT	CTCCCACCTCAAGGTAGGCT	0.00195695	0.000507072
NM_000136_2(FANCC)c_-78-2AG	CACATTAAATCCGTAAGAAA	CACGTTAAATCCGTAAGAAA	1	0.191758
NM_000136_2(FANCC)c_553CT(p_Arg185Ter)	TGGGACACAAACTCATGACA	TGGGGCACAAACTCATGACA	0.974747	0.521689
NM_000136_2(FANCC)c_553CT(p_Arg185Ter)	TGGGACACAAACTCATGACA	TGGGACGCAAACTCATGACA	0.010101	0.340951
NM_000136_2(FANCC)c_553CT(p_Arg185Ter)	TGGGACACAAACTCATGACA	TGGGACACAAACTCATGGCA	0.010101	0.000175138
NM_000136_2(FANCC)c_553CT(p_Arg185Ter)	TGGGACACAAACTCATGACA	TGGGACACAAACTCGTGACA	0.00505051	0.000406759
NM_000138_4(FBN1)c_1360CT(p_Gln454Ter)	CTTGTAGTCCAGGCGAGCCC	CTTGTGGTCCAGGCGAGCCC	1	0.957904
NM_000138_4(FBN1)c_185GA(p_Arg62His)	CTGCCCAACTCACCGCGCTG	CTGCCCGACTCACCGCGCTG	0.884259	0.656576
NM_000138_4(FBN1)c_185GA(p_Arg62His)	CTGCCCAACTCACCGCGCTG	CTGCCCAGCTCACCGCGCTG	0.0925926	0.247207
NM_000138_4(FBN1)c_185GA(p_Arg62His)	CTGCCCAACTCACCGCGCTG	CTGCCCAACTCGCCGCGCTG	0.0231481	0.00859045
NM_000138_4(FBN1)c_1879CT(p_Arg627Cys)	AGGGAGCCCTCATCTCAGGC	AGGGGGCCCTCATCTCAGGC	1	0.971471
NM_000138_4(FBN1)c_2342GA(p_Cys781Tyr)	CCTGTTGTACCATGGTGACG	CCTGTTGTGCCATGGTGACG	1	0.959373
NM_000138_4(FBN1)c_266GA(p_Cys89Tyr)	CGGACCATCGTGAATGATGA	CGGGCCATCGTGAATGATGA	0.517241	0.374156
NM_000138_4(FBN1)c_266GA(p_Cys89Tyr)	CGGACCATCGTGAATGATGA	CGGACCGTCGTGAATGATGA	0.476762	0.571697
NM_000138_4(FBN1)c_266GA(p_Cys89Tyr)	CGGACCATCGTGAATGATGA	CGGACCATCGTGAATGATGG	0.00449775	0.000191584
NM_000138_4(FBN1)c_266GA(p_Cys89Tyr)	CGGACCATCGTGAATGATGA	CGGACCATCGTGGATGATGA	0.00149925	0.00340281
NM_000138_4(FBN1)c_2722TC(p_Cys908Arg)	TCGCATTACGATCCTCGTTG	TCGCATTGCGATCCTCGTTG	0.99633	0.40142
NM_000138_4(FBN1)c_2722TC(p_Cys908Arg)	TCGCATTACGATCCTCGTTG	TCGCATTACGGTCCTCGTTG	0.00275229	0.0186117
NM_000138_4(FBN1)c_2722TC(p_Cys908Arg)	TCGCATTACGATCCTCGTTG	TCGCGTTACGATCCTCGTTG	0.000917431	0.496023
NM_000138_4(FBN1)c_2810GA(p_Cys937Tyr)	ACAGCCGATGAGGCTCCAGG	ACAGCCGGTGAGGCTCCAGG	0.821013	0.577101
NM_000138_4(FBN1)c_2810GA(p_Cys937Tyr)	ACAGCCGATGAGGCTCCAGG	ACGGCCGATGAGGCTCCAGG	0.11794	0.266605
NM_000138_4(FBN1)c_2810GA(p_Cys937Tyr)	ACAGCCGATGAGGCTCCAGG	ACAGCCGATGGGGCTCCAGG	0.0606312	0.0891309
NM_000138_4(FBN1)c_2810GA(p_Cys937Tyr)	ACAGCCGATGAGGCTCCAGG	ACAGCCGATGAGGCTCCGGG	0.000415282	0.00071729
NM_000138_4(FBN1)c_3256TC(p_Cys1086Arg)	GCTCCCAGTGGCCATGCACG	GCTCCCGGTGGCCATGCACG	0.997147	0.994828
NM_000138_4(FBN1)c_3256TC(p_Cys1086Arg)	GCTCCCAGTGGCCATGCACG	GCTCCCAGTGGCCGTGCACG	0.00142653	0.00159388
NM_000138_4(FBN1)c_3256TC(p_Cys1086Arg)	GCTCCCAGTGGCCATGCACG	GCTCCCAGTGGCCATGCGCG	0.00142653	0.000771985
NM_000138_4(FBN1)c_401GA(p_Cys134Tyr)	TGCTGTAGGAGATTGCCCGC	TGCTGTGGGAGATTGCCCGC	1	0.941914
NM_000138_4(FBN1)c_4087+1GA	AACAGTGACCCTGGCCGTCC	AACGGTGACCCTGGCCGTCC	0.995392	0.631112
NM_000138_4(FBN1)c_4087+1GA	AACAGTGACCCTGGCCGTCC	AACAGTGGCCCTGGCCGTCC	0.00460829	0.244416
NM_000138_4(FBN1)c_4099TC(p_Cys1367Arg)	GGCGACTCACGGGTTCTGAA	GGCGGCTCACGGGTTCTGAA	0.792388	0.815733
NM_000138_4(FBN1)c_4099TC(p_Cys1367Arg)	GGCGACTCACGGGTTCTGAA	GGCGACTCGCGGGTTCTGAA	0.204152	0.146228
NM_000138_4(FBN1)c_4099TC(p_Cys1367Arg)	GGCGACTCACGGGTTCTGAA	GGCGACTCACGGGTTCTGAG	0.00346021	0.00053149
NM_000138_4(FBN1)c_4460-8GA	GGAGCACCTGAGCCTCAGGT	GGAGCGCCTGAGCCTCAGGT	0.995868	0.800831
NM_000138_4(FBN1)c_4460-8GA	GGAGCACCTGAGCCTCAGGT	GGAGCACCTGAGCCTCGGGT	0.00413223	0.000430457
NM_000138_4(FBN1)c_4615CT(p_Arg1539Ter)	GAGTCAGTCATCGCTAGGGA	GAGTCGGTCATCGCTAGGGA	0.984756	0.894688
NM_000138_4(FBN1)c_4615CT(p_Arg1539Ter)	GAGTCAGTCATCGCTAGGGA	GAGTCAGTCGTCGCTAGGGA	0.0152439	0.0372187
NM_000138_4(FBN1)c_4786CT(p_Arg1596Ter)	TGACATGGCAAATCACATGG	TGACGTGGCAAATCACATGG	0.972603	0.776732
NM_000138_4(FBN1)c_4786CT(p_Arg1596Ter)	TGACATGGCAAATCACATGG	TGGCATGGCAAATCACATGG	0.0273973	0.141544
NM_000138_4(FBN1)c_493CT(p_Arg165Ter)	GATGTTGAACAGGACAGGCA	GATGTTGGACAGGACAGGCA	0.878827	0.67755
NM_000138_4(FBN1)c_493CT(p_Arg165Ter)	GATGTTGAACAGGACAGGCA	GATGTTGAGCAGGACAGGCA	0.0752551	0.155855
NM_000138_4(FBN1)c_493CT(p_Arg165Ter)	GATGTTGAACAGGACAGGCA	GATGTTGAACGGGACAGGCA	0.0395408	0.0570369
NM_000138_4(FBN1)c_493CT(p_Arg165Ter)	GATGTTGAACAGGACAGGCA	GGTGTTGAACAGGACAGGCA	0.00510204	0.0805211
NM_000138_4(FBN1)c_493CT(p_Arg165Ter)	GATGTTGAACAGGACAGGCA	GATGTTGAACAGGACGGGCA	0.00127551	0.000133223
NM_000138_4(FBN1)c_530GA(p_Cys177Tyr)	CAAGCAGTACATGGCACCCG	CAAGCAGTGCATGGCACCCG	0.604938	0.0725979
NM_000138_4(FBN1)c_530GA(p_Cys177Tyr)	CAAGCAGTACATGGCACCCG	CAAGCGGTACATGGCACCCG	0.395062	0.743141
NM_000138_4(FBN1)c_5423-2AG	CACATTCATGACGGAGGGGA	CACGTTCATGACGGAGGGGA	0.987013	0.499604
NM_000138_4(FBN1)c_5423-2AG	CACATTCATGACGGAGGGGA	CACATTCATGACGGGGGGGA	0.00649351	0.000520568
NM_000138_4(FBN1)c_5423-2AG	CACATTCATGACGGAGGGGA	CACATTCATGGCGGAGGGGA	0.00649351	0.0394892
NM_000138_4(FBN1)c_5504GA(p_Cys1835Tyr)	TATGAAGGTCGCTAGGGAAG	TATGAGGGTCGCTAGGGAAG	0.977778	0.33218
NM_000138_4(FBN1)c_5504GA(p_Cys1835Tyr)	TATGAAGGTCGCTAGGGAAG	TATGGAGGTCGCTAGGGAAG	0.0222222	0.508135
NM_000138_4(FBN1)c_5801GA(p_Cys1934Tyr)	GCAGAATGAAATTGATGAGT	GCAGAGTGAAATTGATGAGT	0.849772	0.329558
NM_000138_4(FBN1)c_5801GA(p_Cys1934Tyr)	GCAGAATGAAATTGATGAGT	GCAGGATGAAATTGATGAGT	0.149772	0.388404
NM_000138_4(FBN1)c_5801GA(p_Cys1934Tyr)	GCAGAATGAAATTGATGAGT	GCGGAATGAAATTGATGAGT	0.000456621	0.0637002
NM_000138_4(FBN1)c_6158GA(p_Cys2053Tyr)	GTAGTTGGAGCTGATGGCGT	GTAGTTGGGGCTGATGGCGT	0.714286	0.285637
NM_000138_4(FBN1)c_6158GA(p_Cys2053Tyr)	GTAGTTGGAGCTGATGGCGT	GTGGTTGGAGCTGATGGCGT	0.285714	0.692457
NM_000138_4(FBN1)c_6313+2TC	ACTTACACCTGTCCATCTGC	ACTTACGCCTGTCCATCTGC	0.659612	0.171468
NM_000138_4(FBN1)c_6313+2TC	ACTTACACCTGTCCATCTGC	ACTTGCACCTGTCCATCTGC	0.340388	0.670449
NM_000138_4(FBN1)c_6425GA(p_Cys2142Tyr)	AACATCAACAAAGACAAGAC	AACGTCAACAAAGACAAGAC	0.692938	0.23512
NM_000138_4(FBN1)c_6425GA(p_Cys2142Tyr)	AACATCAACAAAGACAAGAC	AACATCAACGAAGACAAGAC	0.22825	0.0381745
NM_000138_4(FBN1)c_6425GA(p_Cys2142Tyr)	AACATCAACAAAGACAAGAC	AACATCAGCAAAGACAAGAC	0.035824	0.121737
NM_000138_4(FBN1)c_6425GA(p_Cys2142Tyr)	AACATCAACAAAGACAAGAC	AACATCGACAAAGACAAGAC	0.0266121	0.486606
NM_000138_4(FBN1)c_6425GA(p_Cys2142Tyr)	AACATCAACAAAGACAAGAC	AACATCAACAAGGACAAGAC	0.011259	0.00592743
NM_000138_4(FBN1)c_6425GA(p_Cys2142Tyr)	AACATCAACAAAGACAAGAC	AACATCAACAGAGACAAGAC	0.00409417	0.0272074
NM_000138_4(FBN1)c_6425GA(p_Cys2142Tyr)	AACATCAACAAAGACAAGAC	AACATCAACAAAGACGAGAC	0.00102354	0.000176227
NM_000138_4(FBN1)c_671GA(p_Cys224Tyr)	GGATATGGGCCTGGGGACCT	GGATGTGGGCCTGGGGACCT	0.999872	0.841781
NM_000138_4(FBN1)c_671GA(p_Cys224Tyr)	GGATATGGGCCTGGGGACCT	GGATATGGGCCTGGGGGCCT	0.000128025	0.000199971
NM_000138_4(FBN1)c_6806TC(p_Ile2269Thr)	AAGATCTCGAGGCATGACAT	AAGGTCTCGAGGCATGACAT	0.99187	0.817641
NM_000138_4(FBN1)c_6806TC(p_Ile2269Thr)	AAGATCTCGAGGCATGACAT	AAGATCTCGAGGCATGACGT	0.00406504	0.000567501
NM_000138_4(FBN1)c_6806TC(p_Ile2269Thr)	AAGATCTCGAGGCATGACAT	AAGATCTCGAGGCATGGCAT	0.00406504	0.0005864
NM_000138_4(FBN1)c_772CT(p_Gln258Ter)	AAGTCTACAAACACTGCCCA	AAGTCTGCAAACACTGCCCA	1	0.861459
NM_000138_4(FBN1)c_7954TC(p_Cys2652Arg)	GAATGGAGGCCGCCTCCCGG	GAATGGGGGCCGCCTCCCGG	0.928571	0.812554
NM_000138_4(FBN1)c_7954TC(p_Cys2652Arg)	GAATGGAGGCCGCCTCCCGG	GAGTGGAGGCCGCCTCCCGG	0.0714286	0.0990494
NM_000140_4(FECH)c_801GA(p_Met267Ile)	GTGATCATCCTGGGGGAAGG	GTGATCGTCCTGGGGGAAGG	0.977273	0.509731
NM_000140_4(FECH)c_801GA(p_Met267Ile)	GTGATCATCCTGGGGGAAGG	GTGGTCATCCTGGGGGAAGG	0.0113636	0.416368
NM_000140_4(FECH)c_801GA(p_Met267Ile)	GTGATCATCCTGGGGGAAGG	GTGATCATCCTGGGGGAGGG	0.0113636	0.000176188
NM_000141_4(FGFR2)c_1013GA(p_Gly338Glu)	CCCTCAGCTGGATCAGGGAT	CCCTCGGCTGGATCAGGGAT	0.998998	0.984077
NM_000141_4(FGFR2)c_1013GA(p_Gly338Glu)	CCCTCAGCTGGATCAGGGAT	CCCTCAGCTGGATCGGGGAT	0.001002	0.00122926
NM_000143_3(FH)c_1189GA(p_Gly397Arg)	GTCACTGTCAGAGGCAGCAA	GTCGCTGTCAGAGGCAGCAA	0.980892	0.833901
NM_000143_3(FH)c_1189GA(p_Gly397Arg)	GTCACTGTCAGAGGCAGCAA	GTCACTGTCGGAGGCAGCAA	0.0191083	0.136244
NM_000143_3(FH)c_1301GA(p_Cys434Tyr)	AAACTACGTGGTGGGAATCC	AAACTGCGTGGTGGGAATCC	1	0.918518
NM_000143_3(FH)c_1500GA(p_Trp500Ter)	TGACGAATGAGTAAAACCTA	TGACGGATGAGTAAAACCTA	0.648069	0.526608
NM_000143_3(FH)c_1500GA(p_Trp500Ter)	TGACGAATGAGTAAAACCTA	TGACGAGTGAGTAAAACCTA	0.300429	0.247158
NM_000143_3(FH)c_1500GA(p_Trp500Ter)	TGACGAATGAGTAAAACCTA	TGACGAATGAGTGAAACCTA	0.0321888	0.00120869
NM_000143_3(FH)c_1500GA(p_Trp500Ter)	TGACGAATGAGTAAAACCTA	TGACGAATGGGTAAAACCTA	0.0193133	0.0209429
NM_000151_3(G6PC)c_248GA(p_Arg83His)	GAGATCATGCACCGATGAGT	GAGATCGTGCACCGATGAGT	1	0.543342
NM_000152_3(GAA)c_2105GA(p_Arg702His)	CACACAGGAGAGAAGGTGAG	CACACGGGAGAGAAGGTGAG	0.928571	0.582744
NM_000152_3(GAA)c_2105GA(p_Arg702His)	CACACAGGAGAGAAGGTGAG	CACGCAGGAGAGAAGGTGAG	0.0714286	0.267313
NM_000152_4(GAA)c_1843GA(p_Gly615Arg)	GCCAGCAGGGCTTCCCCAAC	GCCAGCGGGGCTTCCCCAAC	1	0.564345
NM_000152_4(GAA)c_1942GA(p_Gly648Ser)	GGCTGCACACACTGCACTCC	GGCTGCGCACACTGCACTCC	1	0.835385
NM_000152_4(GAA)c_2512CT(p_Gln838Ter)	TCGTATGGACTAGAGAGTGC	TCGTGTGGACTAGAGAGTGC	0.995868	0.926117
NM_000152_4(GAA)c_2512CT(p_Gln838Ter)	TCGTATGGACTAGAGAGTGC	TCGTATGGGCTAGAGAGTGC	0.00413223	0.042853
NM_000152_4(GAA)c_853CT(p_Pro285Ser)	CCGGGAAACAAATTCTTCTG	CCGGGGAACAAATTCTTCTG	1	0.463948
NM_000152_4(GAA)c_953TC(p_Met318Thr)	AATCGGAGTGGCAGGCGGAT	AATCGGGGTGGCAGGCGGAT	0.999565	0.959256
NM_000152_4(GAA)c_953TC(p_Met318Thr)	AATCGGAGTGGCAGGCGGAT	AATCGGAGTGGCGGGCGGAT	0.00043535	0.0026101
NM_000154_1(GALK1)c_593CT(p_Ala198Val)	TGTCCCAAATCAAAAAGGTG	TGTCCCAAGTCAAAAAGGTG	0.632653	0.0511921
NM_000154_1(GALK1)c_593CT(p_Ala198Val)	TGTCCCAAATCAAAAAGGTG	TGTCCCGAATCAAAAAGGTG	0.357143	0.637604
NM_000154_1(GALK1)c_593CT(p_Ala198Val)	TGTCCCAAATCAAAAAGGTG	TGTCCCAGATCAAAAAGGTG	0.0102041	0.220154
NM_000155_3(GALT)c_1057CT(p_Gln353Ter)	TCCTGACCTACTCAGGGGTG	TCCTGGCCTACTCAGGGGTG	0.923541	0.895178
NM_000155_3(GALT)c_1057CT(p_Gln353Ter)	TCCTGACCTACTCAGGGGTG	TCCTGACCTGCTCAGGGGTG	0.0764588	0.0618003
NM_000155_3(GALT)c_199CT(p_Arg67Cys)	GGGTTGAGAGGGTCATGGCA	GGGTTGGGAGGGTCATGGCA	0.987179	0.89086
NM_000155_3(GALT)c_199CT(p_Arg67Cys)	GGGTTGAGAGGGTCATGGCA	GGGTTGAGGGGGTCATGGCA	0.00641026	0.0640094
NM_000155_3(GALT)c_199CT(p_Arg67Cys)	GGGTTGAGAGGGTCATGGCA	GGGTTGAGAGGGTCATGGCG	0.00641026	0.000220475
NM_000155_3(GALT)c_241GA(p_Ala81Thr)	GGCCATCCGAACCAACGGAG	GGCCGTCCGAACCAACGGAG	0.997701	0.900714
NM_000155_3(GALT)c_241GA(p_Ala81Thr)	GGCCATCCGAACCAACGGAG	GGCCATCCGAACCAACGGGG	0.00229885	0.000200259
NM_000155_3(GALT)c_328+2TC	TGCCCCCAGTCCAGGCAACC	TGCCCCCGGTCCAGGCAACC	0.99734	0.985393
NM_000155_3(GALT)c_328+2TC	TGCCCCCAGTCCAGGCAACC	TGCCCCCAGTCCAGGCAGCC	0.00265957	0.000585127
NM_000155_3(GALT)c_367CT(p_Arg123Ter)	CTCCTCAAGCAGACTTTGCT	CTCCTCGAGCAGACTTTGCT	0.990741	0.688596
NM_000155_3(GALT)c_367CT(p_Arg123Ter)	CTCCTCAAGCAGACTTTGCT	CTCCTCAGGCAGACTTTGCT	0.00462963	0.208654
NM_000155_3(GALT)c_367CT(p_Arg123Ter)	CTCCTCAAGCAGACTTTGCT	CTCCTCAAGCAGGCTTTGCT	0.00462963	0.000912409
NM_000155_3(GALT)c_443GA(p_Arg148Gln)	CCAGGCTGTTGTTGATGCAT	CCGGGCTGTTGTTGATGCAT	0.996359	0.925639
NM_000155_3(GALT)c_443GA(p_Arg148Gln)	CCAGGCTGTTGTTGATGCAT	CCAGGCTGTTGTTGATGCGT	0.00242718	0.0195875
NM_000155_3(GALT)c_443GA(p_Arg148Gln)	CCAGGCTGTTGTTGATGCAT	CCAGGCTGTTGTTGGTGCAT	0.00121359	0.0506007
NM_000155_3(GALT)c_542CT(p_Ser181Phe)	GGGGTTAAAACAGCCCATCA	GGGGTTGAAACAGCCCATCA	1	0.672851
NM_000155_3(GALT)c_553CT(p_Pro185Ser)	TTACCTGGCAGTGGGAGTGG	TTACCTGGCGGTGGGAGTGG	1	0.172673
NM_000155_3(GALT)c_610CT(p_Arg204Ter)	CTGAGATCACTCCTCACGCT	CTGAGGTCACTCCTCACGCT	1	0.515052
NM_000155_3(GALT)c_616CT(p_Gln206Ter)	GCTAAGATCGCTCCTCACGC	GCTAAGGTCGCTCCTCACGC	0.51735	0.208726
NM_000155_3(GALT)c_616CT(p_Gln206Ter)	GCTAAGATCGCTCCTCACGC	GCTGAGATCGCTCCTCACGC	0.48265	0.298555
NM_000155_3(GALT)c_770CT(p_Pro257Leu)	GACGGAGCAGCAGCAGTGTC	GACGGGGCAGCAGCAGTGTC	0.999908	0.838687
NM_000155_3(GALT)c_770CT(p_Pro257Leu)	GACGGAGCAGCAGCAGTGTC	GACGGAGCGGCAGCAGTGTC	9.23105e-05	0.0571676
NM_000155_3(GALT)c_815GA(p_Arg272His)	CTGACCCCTGCTGAGCATGA	CTGGCCCCTGCTGAGCATGA	0.996593	0.988152
NM_000155_3(GALT)c_815GA(p_Arg272His)	CTGACCCCTGCTGAGCATGA	CTGACCCCTGCTGAGCATGG	0.00170358	0.0010913
NM_000155_3(GALT)c_815GA(p_Arg272His)	CTGACCCCTGCTGAGCATGA	CTGACCCCTGCTGGGCATGA	0.000851789	0.0065397
NM_000155_3(GALT)c_815GA(p_Arg272His)	CTGACCCCTGCTGAGCATGA	CTGACCCCTGCTGAGCGTGA	0.000851789	0.00163757
NM_000155_3(GALT)c_821-2AG	TTCATGATGGAGGCTAGATC	TTCATGGTGGAGGCTAGATC	0.964286	0.432229
NM_000155_3(GALT)c_821-2AG	TTCATGATGGAGGCTAGATC	TTCATGATGGGGGCTAGATC	0.0178571	0.0202399
NM_000155_3(GALT)c_821-2AG	TTCATGATGGAGGCTAGATC	TTCATGATGGAGGCTAGGTC	0.0178571	0.00020554
NM_000155_3(GALT)c_986CT(p_Ser329Phe)	TGGCAAAGCGCAGGAGCGGA	TGGCAAGGCGCAGGAGCGGA	0.985507	0.171534
NM_000155_3(GALT)c_986CT(p_Ser329Phe)	TGGCAAAGCGCAGGAGCGGA	TGGCGAAGCGCAGGAGCGGA	0.00483092	0.383937
NM_000155_3(GALT)c_986CT(p_Ser329Phe)	TGGCAAAGCGCAGGAGCGGA	TGGCAAAGCGCAGGAGCGGG	0.00483092	3.84777e-05
NM_000155_3(GALT)c_986CT(p_Ser329Phe)	TGGCAAAGCGCAGGAGCGGA	TGGCAGAGCGCAGGAGCGGA	0.00483092	0.278059
NM_000155_3(GALT)c_98GA(p_Arg33His)	TATCCACTACAACCCGCTGC	TATCCGCTACAACCCGCTGC	1	0.779797
NM_000155_3(GALT)c_997CT(p_Arg333Trp)	TCCAGACAGTGGCAGAGCGC	TCCAGGCAGTGGCAGAGCGC	1	0.473011
NM_000156_5(GAMT)c_491GA(p_Gly164Asp)	TGCTCAGCCCCCCCGGCTGT	TGCTCGGCCCCCCCGGCTGT	1	1
NM_000159_2(GCDH)c_1213AG(p_Met405Val)	GCAAACTCCGTAACAACACA	GCAAGCTCCGTAACAACACA	1	0.584352
NM_000159_3(GCDH)c_479AG(p_Gln160Arg)	CAGGCCCCAAAGTCATGCCG	CAGGCCCCGAAGTCATGCCG	0.857241	0.495209
NM_000159_3(GCDH)c_479AG(p_Gln160Arg)	CAGGCCCCAAAGTCATGCCG	CAGGCCCCAAGGTCATGCCG	0.131724	0.127027
NM_000159_3(GCDH)c_479AG(p_Gln160Arg)	CAGGCCCCAAAGTCATGCCG	CGGGCCCCAAAGTCATGCCG	0.00827586	0.119799
NM_000159_3(GCDH)c_479AG(p_Gln160Arg)	CAGGCCCCAAAGTCATGCCG	CAGGCCCCAGAGTCATGCCG	0.00275862	0.229418
NM_000161_2(GCH1)c_607GA(p_Gly203Arg)	GGCACCCCGGGATCGTCGCC	GGCGCCCCGGGATCGTCGCC	1	0.977964
NM_000162_3(GCK)c_533GA(p_Gly178Glu)	CAGAAGAGAACAATGTCGTG	CAGAAGGGAACAATGTCGTG	1	0.208956
NM_000162_3(GCK)c_775GA(p_Ala259Thr)	TGGGGCACCTTCGGGGACTC	TGGGGCGCCTTCGGGGACTC	1	0.997071
NM_000162_4(GCK)c_98TC(p_Val33Ala)	ACCTGAAGAAGGCGATGAGA	ACCTGGAGAAGGCGATGAGA	0.672165	0.602212
NM_000162_4(GCK)c_98TC(p_Val33Ala)	ACCTGAAGAAGGCGATGAGA	ACCTGAGGAAGGCGATGAGA	0.325773	0.218286
NM_000162_4(GCK)c_98TC(p_Val33Ala)	ACCTGAAGAAGGCGATGAGA	ACCTGAAGAAGGCGATGAGG	0.000687285	4.13443e-05
NM_000162_4(GCK)c_98TC(p_Val33Ala)	ACCTGAAGAAGGCGATGAGA	ACCTGAAGAAGGCGGTGAGA	0.000687285	0.000170903
NM_000162_4(GCK)c_98TC(p_Val33Ala)	ACCTGAAGAAGGCGATGAGA	GCCTGAAGAAGGCGATGAGA	0.000687285	0.000156734
NM_000165_5(GJA1)c_119CT(p_Ala40Val)	CAACCACTGTCCCCAGCAGC	CAACCGCTGTCCCCAGCAGC	0.998729	0.907725
NM_000165_5(GJA1)c_119CT(p_Ala40Val)	CAACCACTGTCCCCAGCAGC	CAACCACTGTCCCCGGCAGC	0.000794407	0.000687982
NM_000165_5(GJA1)c_119CT(p_Ala40Val)	CAACCACTGTCCCCAGCAGC	CAGCCACTGTCCCCAGCAGC	0.000317763	0.0466797
NM_000165_5(GJA1)c_119CT(p_Ala40Val)	CAACCACTGTCCCCAGCAGC	CGACCACTGTCCCCAGCAGC	0.000158881	0.0237418
NM_000165_5(GJA1)c_65GA(p_Gly22Glu)	CAACTGCTGGAGAGAAGGTG	CAGCTGCTGGAGAGAAGGTG	0.713333	0.445616
NM_000165_5(GJA1)c_65GA(p_Gly22Glu)	CAACTGCTGGAGAGAAGGTG	CAACTGCTGGGGAGAAGGTG	0.147407	0.302982
NM_000165_5(GJA1)c_65GA(p_Gly22Glu)	CAACTGCTGGAGAGAAGGTG	CGACTGCTGGAGAGAAGGTG	0.137037	0.218591
NM_000165_5(GJA1)c_65GA(p_Gly22Glu)	CAACTGCTGGAGAGAAGGTG	CAACTGCTGGAGGGAAGGTG	0.00222222	0.012689
NM_000166_5(GJB1)c_112GA(p_Val38Met)	GAACGGGCTCTGACTCAAGG	GAGCGGGCTCTGACTCAAGG	0.99637	0.587401
NM_000166_5(GJB1)c_112GA(p_Val38Met)	GAACGGGCTCTGACTCAAGG	GAACGGGCTCTGACTCGAGG	0.00362976	0.0160583
NM_000166_5(GJB1)c_151TC(p_Phe51Leu)	ACGACTAATAGACCGGGGTT	ACGACTGATAGACCGGGGTT	0.996988	0.533747
NM_000166_5(GJB1)c_151TC(p_Phe51Leu)	ACGACTAATAGACCGGGGTT	ACGGCTAATAGACCGGGGTT	0.00150602	0.17373
NM_000166_5(GJB1)c_151TC(p_Phe51Leu)	ACGACTAATAGACCGGGGTT	ACGACTAATAGGCCGGGGTT	0.00150602	0.00215081
NM_000166_5(GJB1)c_187GA(p_Val63Ile)	CTCCACAGCGTGTGCATGGC	CTCCACGGCGTGTGCATGGC	0.867461	0.32032
NM_000166_5(GJB1)c_187GA(p_Val63Ile)	CTCCACAGCGTGTGCATGGC	CTCCGCAGCGTGTGCATGGC	0.131794	0.593789
NM_000166_5(GJB1)c_187GA(p_Val63Ile)	CTCCACAGCGTGTGCATGGC	CTCCACAGCGTGTGCGTGGC	0.000744602	0.000291867
NM_000166_5(GJB1)c_548GA(p_Arg183His)	TGAGCACTTCGAGGGCCGCG	TGAGCGCTTCGAGGGCCGCG	0.992537	0.79029
NM_000166_5(GJB1)c_548GA(p_Arg183His)	TGAGCACTTCGAGGGCCGCG	TGGGCACTTCGAGGGCCGCG	0.00746269	0.15934
NM_000168_5(GLI3)c_868CT(p_Arg290Ter)	TGTACGTTTTCAGCTCGGCC	TGTGCGTTTTCAGCTCGGCC	1	0.940855
NM_000170_2(GLDC)c_2405CT(p_Ala802Val)	GCCACACTGACGGTTCCCAC	GCCACGCTGACGGTTCCCAC	0.996314	0.576125
NM_000170_2(GLDC)c_2405CT(p_Ala802Val)	GCCACACTGACGGTTCCCAC	GCCACACTGGCGGTTCCCAC	0.002457	0.0364804
NM_000170_2(GLDC)c_2405CT(p_Ala802Val)	GCCACACTGACGGTTCCCAC	GCCGCACTGACGGTTCCCAC	0.0012285	0.313422
NM_000171_3(GLRA1)c_920AG(p_Tyr307Cys)	ACACAGGACACCTAGAGTGG	ACACGGGACACCTAGAGTGG	0.999485	0.690563
NM_000171_3(GLRA1)c_920AG(p_Tyr307Cys)	ACACAGGACACCTAGAGTGG	ACACAGGACACCTGGAGTGG	0.000515198	0.000504096
NM_000178_4(GSS)c_491GA(p_Arg164Gln)	CTTATGGTTACTTTGAAGGC	CTTGTGGTTACTTTGAAGGC	0.99853	0.834689
NM_000178_4(GSS)c_491GA(p_Arg164Gln)	CTTATGGTTACTTTGAAGGC	CTTATGGTTACTTTGAGGGC	0.00146951	0.00122122
NM_000179_2(MSH6)c_1045CT(p_Gln349Ter)	CTTAGGATTCAGAATTTTGA	CTTAGGGTTCAGAATTTTGA	0.907801	0.366546
NM_000179_2(MSH6)c_1045CT(p_Gln349Ter)	CTTAGGATTCAGAATTTTGA	CTTGGGATTCAGAATTTTGA	0.0851064	0.526902
NM_000179_2(MSH6)c_1045CT(p_Gln349Ter)	CTTAGGATTCAGAATTTTGA	CTTAGGATTCAGGATTTTGA	0.0070922	0.00189414
NM_000179_2(MSH6)c_1876CT(p_Gln626Ter)	GCATCCCAAAACTAGGAGCC	GCATCCCGAAACTAGGAGCC	0.997678	0.510278
NM_000179_2(MSH6)c_1876CT(p_Gln626Ter)	GCATCCCAAAACTAGGAGCC	GCGTCCCAAAACTAGGAGCC	0.00185787	0.200561
NM_000179_2(MSH6)c_1876CT(p_Gln626Ter)	GCATCCCAAAACTAGGAGCC	GCATCCCAAAACTGGGAGCC	0.000464468	0.00169959
NM_000179_2(MSH6)c_3463CT(p_Gln1155Ter)	AGGGACGTAACAACCCATCT	AGGGGCGTAACAACCCATCT	0.991379	0.686696
NM_000179_2(MSH6)c_3463CT(p_Gln1155Ter)	AGGGACGTAACAACCCATCT	AGGGACGTAGCAACCCATCT	0.00862069	0.0601352
NM_000181_3(GUSB)c_1144CT(p_Arg382Cys)	GTGGCTGGTACAGAAAGCGT	GTGGCTGGTGCAGAAAGCGT	0.933504	0.902776
NM_000181_3(GUSB)c_1144CT(p_Arg382Cys)	GTGGCTGGTACAGAAAGCGT	GTGGCTGGTACGGAAAGCGT	0.0664962	0.0765524
NM_000183_2(HADHB)c_685CT(p_Arg229Ter)	CGGCCAGTCAGTCTGCAGAG	CGGCCGGTCAGTCTGCAGAG	1	0.891706
NM_000192_3(TBX5)c_1078CT(p_Gln360Ter)	GCACCGCACCTAAATGAGTG	GCACCGCGCCTAAATGAGTG	0.684304	0.696997
NM_000192_3(TBX5)c_1078CT(p_Gln360Ter)	GCACCGCACCTAAATGAGTG	GCGCCGCACCTAAATGAGTG	0.315101	0.234316
NM_000192_3(TBX5)c_1078CT(p_Gln360Ter)	GCACCGCACCTAAATGAGTG	GCACCGCACCTGAATGAGTG	0.00059453	0.0312745
NM_000192_3(TBX5)c_868CT(p_Gln290Ter)	GCGTCAAATGACCTTAATGG	GCGTCGAATGACCTTAATGG	0.992095	0.559806
NM_000192_3(TBX5)c_868CT(p_Gln290Ter)	GCGTCAAATGACCTTAATGG	GCGTCAAATGGCCTTAATGG	0.00395257	0.0108609
NM_000192_3(TBX5)c_868CT(p_Gln290Ter)	GCGTCAAATGACCTTAATGG	GCGTCAAGTGACCTTAATGG	0.00395257	0.0669595
NM_000193_3(SHH)c_1040CT(p_Pro347Leu)	GAGCAGCGCGTAGGCGCCCG	GAGCGGCGCGTAGGCGCCCG	1	0.921726
NM_000193_3(SHH)c_1147GA(p_Ala383Thr)	CCGCCTGACGCACGCGCTCC	CCGCCTGGCGCACGCGCTCC	1	0.976845
NM_000193_3(SHH)c_869GA(p_Gly290Asp)	CGGACTCGGGGCCGCCTTCC	CGGGCTCGGGGCCGCCTTCC	1	1
NM_000194_2(HPRT1)c_325CT(p_Gln109Ter)	GATCACTGGTGGAACTCTTC	GATCGCTGGTGGAACTCTTC	1	0.956356
NM_000195_3(HPS1)c_398+2TC	AGGCAGCTACTCCAAAGGCA	AGGCGGCTACTCCAAAGGCA	0.71888	0.739567
NM_000195_3(HPS1)c_398+2TC	AGGCAGCTACTCCAAAGGCA	AGGCAGCTGCTCCAAAGGCA	0.280305	0.185692
NM_000195_3(HPS1)c_398+2TC	AGGCAGCTACTCCAAAGGCA	GGGCAGCTACTCCAAAGGCA	0.000305344	0.00052645
NM_000195_3(HPS1)c_398+2TC	AGGCAGCTACTCCAAAGGCA	AGGCAGCTACTCCAGAGGCA	0.000203562	0.00100517
NM_000195_3(HPS1)c_398+2TC	AGGCAGCTACTCCAAAGGCA	AGGCAGCTACTCCAAGGGCA	0.000203562	0.000169897
NM_000195_3(HPS1)c_398+2TC	AGGCAGCTACTCCAAAGGCA	AGGCAGCTACTCCAAAGGCG	0.000101781	0.000104453
NM_000197_2(HSD17B3)c_608CT(p_Ala203Val)	CACAAACACCTGGAGCAAGA	CACGAACACCTGGAGCAAGA	0.957371	0.176171
NM_000197_2(HSD17B3)c_608CT(p_Ala203Val)	CACAAACACCTGGAGCAAGA	CACAAGCACCTGGAGCAAGA	0.035524	0.277813
NM_000197_2(HSD17B3)c_608CT(p_Ala203Val)	CACAAACACCTGGAGCAAGA	CACAAACGCCTGGAGCAAGA	0.0035524	0.0291928
NM_000197_2(HSD17B3)c_608CT(p_Ala203Val)	CACAAACACCTGGAGCAAGA	CACAAACACCTGGAGCAAGG	0.0017762	2.74721e-05
NM_000197_2(HSD17B3)c_608CT(p_Ala203Val)	CACAAACACCTGGAGCAAGA	CGCAAACACCTGGAGCAAGA	0.0017762	0.0135044
NM_000199_3(SGSH)c_220CT(p_Arg74Cys)	GCAGAGCTTCTTACATCCCT	GCAGGGCTTCTTACATCCCT	0.990893	0.820474
NM_000199_3(SGSH)c_220CT(p_Arg74Cys)	GCAGAGCTTCTTACATCCCT	GCAGAGCTTCTTGCATCCCT	0.00728597	0.0206706
NM_000199_3(SGSH)c_220CT(p_Arg74Cys)	GCAGAGCTTCTTACATCCCT	GCAGAGCTTCTTACGTCCCT	0.00182149	0.00315134
NM_000202_7(IDS)c_1403GA(p_Arg468Gln)	CATTAGATTCCCAGGACCCA	CATTGGATTCCCAGGACCCA	0.913759	0.721702
NM_000202_7(IDS)c_1403GA(p_Arg468Gln)	CATTAGATTCCCAGGACCCA	CATTAGGTTCCCAGGACCCA	0.0854567	0.149861
NM_000202_7(IDS)c_1403GA(p_Arg468Gln)	CATTAGATTCCCAGGACCCA	CATTAGATTCCCAGGACCCG	0.000392003	5.12219e-05
NM_000202_7(IDS)c_1403GA(p_Arg468Gln)	CATTAGATTCCCAGGACCCA	CATTAGATTCCCGGGACCCA	0.000392003	0.000878708
NM_000202_7(IDS)c_262CT(p_Arg88Cys)	GTCCAGGCCAAACACATCTC	GTCCGGGCCAAACACATCTC	0.968127	0.889926
NM_000202_7(IDS)c_262CT(p_Arg88Cys)	GTCCAGGCCAAACACATCTC	GTCCAGGCCGAACACATCTC	0.0278884	0.0431115
NM_000202_7(IDS)c_262CT(p_Arg88Cys)	GTCCAGGCCAAACACATCTC	GTCCAGGCCAGACACATCTC	0.00398406	0.0270894
NM_000203_4(IDUA)c_1855CT(p_Arg619Ter)	GTCCAGGGCTCGAACTCAGT	GTCCGGGGCTCGAACTCAGT	1	0.980484
NM_000203_4(IDUA)c_1882CT(p_Arg628Ter)	TGGTCAGGCCCAGTAGTCCA	TGGTCGGGCCCAGTAGTCCA	0.997768	0.987053
NM_000203_4(IDUA)c_1882CT(p_Arg628Ter)	TGGTCAGGCCCAGTAGTCCA	TGGTCAGGCCCGGTAGTCCA	0.00223214	0.00397748
NM_000203_5(IDUA)c_590-7GA	ACGCAGTGCTCCCCCAGCCC	ACGCGGTGCTCCCCCAGCCC	0.998907	0.997217
NM_000203_5(IDUA)c_590-7GA	ACGCAGTGCTCCCCCAGCCC	GCGCAGTGCTCCCCCAGCCC	0.000546448	0.0017781
NM_000203_5(IDUA)c_590-7GA	ACGCAGTGCTCCCCCAGCCC	ACGCAGTGCTCCCCCGGCCC	0.000546448	0.000224227
NM_000206_2(IL2RG)c_270GA(p_Trp90Ter)	GGACCTTCAAGATGAGAAGA	GGGCCTTCAAGATGAGAAGA	0.593284	0.289139
NM_000206_2(IL2RG)c_270GA(p_Trp90Ter)	GGACCTTCAAGATGAGAAGA	GGACCTTCGAGATGAGAAGA	0.205224	0.450588
NM_000206_2(IL2RG)c_270GA(p_Trp90Ter)	GGACCTTCAAGATGAGAAGA	GGACCTTCAAGGTGAGAAGA	0.119403	0.0176032
NM_000206_2(IL2RG)c_270GA(p_Trp90Ter)	GGACCTTCAAGATGAGAAGA	GGACCTTCAGGATGAGAAGA	0.0820896	0.213982
NM_000206_2(IL2RG)c_720GA(p_Trp240Ter)	GGGTGAGCGGTATCAGCTGG	GGGTGGGCGGTATCAGCTGG	1	0.971491
NM_000208_3(INSR)c_707AG(p_His236Arg)	CCGCCACCAGCGTGTCGCCA	CCGCCGCCAGCGTGTCGCCA	0.996845	0.873799
NM_000208_3(INSR)c_707AG(p_His236Arg)	CCGCCACCAGCGTGTCGCCA	CCGCCACCGGCGTGTCGCCA	0.00315457	0.0813807
NM_000214_3(JAG1)c_1326GA(p_Trp442Ter)	CGTCTACAGTCGGGGGCCTA	CGTCTGCAGTCGGGGGCCTA	1	0.791964
NM_000214_3(JAG1)c_439CT(p_Gln147Ter)	GGTCAGGCCAAACACCACCA	GGTCGGGCCAAACACCACCA	0.994774	0.900771
NM_000214_3(JAG1)c_439CT(p_Gln147Ter)	GGTCAGGCCAAACACCACCA	GGTCAGGCCGAACACCACCA	0.00522648	0.0371058
NM_000217_3(KCNA1)c_1202CT(p_Ala401Val)	TCACGACTGGGATGAACCAC	TCACGGCTGGGATGAACCAC	1	0.826063
NM_000218_2(KCNQ1)c_1135TC(p_Trp379Arg)	CATATCTCCAGCGATCCCCT	CATGTCTCCAGCGATCCCCT	0.989474	0.851473
NM_000218_2(KCNQ1)c_1135TC(p_Trp379Arg)	CATATCTCCAGCGATCCCCT	CATATCTCCGGCGATCCCCT	0.0105263	0.0807816
NM_000218_2(KCNQ1)c_674CT(p_Ser225Leu)	TTTACCCTGTCAGGCCTTCG	TTTGCCCTGTCAGGCCTTCG	1	0.972307
NM_000218_2(KCNQ1)c_805GA(p_Gly269Ser)	CTTGGCGCTGGACTCATCAT	CTTGGCGCTGGGCTCATCAT	1	0.861105
NM_000218_2(KCNQ1)c_922-1GA	CAACCCATGAGTGCCGGAAG	CAACCCGTGAGTGCCGGAAG	0.993301	0.800969
NM_000218_2(KCNQ1)c_922-1GA	CAACCCATGAGTGCCGGAAG	CGACCCATGAGTGCCGGAAG	0.00669856	0.0303717
NM_000222_2(KIT)c_1669TC(p_Trp557Arg)	AGTACAGCGGAAGGTTGTTG	AGTGCAGCGGAAGGTTGTTG	0.90496	0.300642
NM_000222_2(KIT)c_1669TC(p_Trp557Arg)	AGTACAGCGGAAGGTTGTTG	AGTACGGCGGAAGGTTGTTG	0.0944718	0.528766
NM_000222_2(KIT)c_1669TC(p_Trp557Arg)	AGTACAGCGGAAGGTTGTTG	AGTACAGCGGGAGGTTGTTG	0.000378644	0.00611103
NM_000222_2(KIT)c_1669TC(p_Trp557Arg)	AGTACAGCGGAAGGTTGTTG	AGTACAGCGGAGGGTTGTTG	0.000189322	0.0011066
NM_000226_3(KRT9)c_488GA(p_Arg163Gln)	GCTATTCTCTGGGTAAAGCC	GCTGTTCTCTGGGTAAAGCC	1	0.99381
NM_000228_2(LAMB3)c_2914CT(p_Arg972Ter)	ACTGCATGGGCTCAGCTCCT	ACTGCGTGGGCTCAGCTCCT	1	0.995956
NM_000237_3(LPL)c_644GA(p_Gly215Glu)	ACATTCACCAGAGAGTCCCC	ACATTCGCCAGAGAGTCCCC	0.903226	0.801207
NM_000237_3(LPL)c_644GA(p_Gly215Glu)	ACATTCACCAGAGAGTCCCC	ACGTTCACCAGAGAGTCCCC	0.0967742	0.100788
NM_000237_3(LPL)c_662TC(p_Ile221Thr)	ACTGGAATCCAGAAACCAGT	ACTGGGATCCAGAAACCAGT	0.893939	0.585422
NM_000237_3(LPL)c_662TC(p_Ile221Thr)	ACTGGAATCCAGAAACCAGT	ACTGGAATCCGGAAACCAGT	0.0909091	0.0160767
NM_000237_3(LPL)c_662TC(p_Ile221Thr)	ACTGGAATCCAGAAACCAGT	ACTGGAGTCCAGAAACCAGT	0.0151515	0.280651
NM_000238_3(KCNH2)c_125TC(p_Ile42Thr)	GCCGTCACCTACTGCAACGA	GCCGTCGCCTACTGCAACGA	0.997531	0.905073
NM_000238_3(KCNH2)c_125TC(p_Ile42Thr)	GCCGTCACCTACTGCAACGA	GCCGTCACCTGCTGCAACGA	0.00246914	0.0623172
NM_000238_3(KCNH2)c_1502AG(p_Asp501Gly)	TGGCGGCCACCATGCCGATG	TGGCGGCCGCCATGCCGATG	0.997482	0.927001
NM_000238_3(KCNH2)c_1502AG(p_Asp501Gly)	TGGCGGCCACCATGCCGATG	TGGCGGCCACCGTGCCGATG	0.00251783	0.0550298
NM_000238_3(KCNH2)c_1682CT(p_Ala561Val)	CCAGTGCACGATGAGCGCAA	CCAGTGCGCGATGAGCGCAA	0.489451	0.679428
NM_000238_3(KCNH2)c_1682CT(p_Ala561Val)	CCAGTGCACGATGAGCGCAA	CCGGTGCACGATGAGCGCAA	0.451477	0.240495
NM_000238_3(KCNH2)c_1682CT(p_Ala561Val)	CCAGTGCACGATGAGCGCAA	CCAGTGCACGGTGAGCGCAA	0.0590717	0.0526373
NM_000238_3(KCNH2)c_1684CT(p_His562Tyr)	CCAGTACGCGATGAGCGCAA	CCAGTGCGCGATGAGCGCAA	0.993092	0.870662
NM_000238_3(KCNH2)c_1684CT(p_His562Tyr)	CCAGTACGCGATGAGCGCAA	CCAGTACGCGATGAGCGCGA	0.00172712	0.000149954
NM_000238_3(KCNH2)c_1684CT(p_His562Tyr)	CCAGTACGCGATGAGCGCAA	CCAGTACGCGGTGAGCGCAA	0.00172712	0.0102019
NM_000238_3(KCNH2)c_1684CT(p_His562Tyr)	CCAGTACGCGATGAGCGCAA	CCGGTACGCGATGAGCGCAA	0.00172712	0.0922683
NM_000238_3(KCNH2)c_1684CT(p_His562Tyr)	CCAGTACGCGATGAGCGCAA	CCAGTACGCGATGGGCGCAA	0.00172712	0.000433808
NM_000238_3(KCNH2)c_1825GA(p_Asp609Asn)	CATCAAGAACAAGTATGTGA	CATCGAGAACAAGTATGTGA	0.434426	0.490703
NM_000238_3(KCNH2)c_1825GA(p_Asp609Asn)	CATCAAGAACAAGTATGTGA	CATCAGGAACAAGTATGTGA	0.280328	0.287826
NM_000238_3(KCNH2)c_1825GA(p_Asp609Asn)	CATCAAGAACAAGTATGTGA	CATCAAGGACAAGTATGTGA	0.252459	0.0292288
NM_000238_3(KCNH2)c_1825GA(p_Asp609Asn)	CATCAAGAACAAGTATGTGA	CGTCAAGAACAAGTATGTGA	0.0262295	0.0154104
NM_000238_3(KCNH2)c_1825GA(p_Asp609Asn)	CATCAAGAACAAGTATGTGA	CATCAAGAACAAGTATGTGG	0.00491803	7.06044e-05
NM_000238_3(KCNH2)c_1825GA(p_Asp609Asn)	CATCAAGAACAAGTATGTGA	CATCAAGAACGAGTATGTGA	0.00163934	0.00492083
NM_000238_3(KCNH2)c_1933AG(p_Met645Val)	GCCAATGAGCACGACGCAGA	GCCAGTGAGCACGACGCAGA	0.814607	0.428133
NM_000238_3(KCNH2)c_1933AG(p_Met645Val)	GCCAATGAGCACGACGCAGA	GCCAATGAGCGCGACGCAGA	0.179775	0.0143852
NM_000238_3(KCNH2)c_1933AG(p_Met645Val)	GCCAATGAGCACGACGCAGA	GCCAATGGGCACGACGCAGA	0.00561798	0.146866
NM_000238_3(KCNH2)c_2145+1GA	GCGATGAGGCCACCAGAGCG	GCGATGGGGCCACCAGAGCG	0.993902	0.558345
NM_000238_3(KCNH2)c_2145+1GA	GCGATGAGGCCACCAGAGCG	GCGATGAGGCCACCAGGGCG	0.00304878	0.000123802
NM_000238_3(KCNH2)c_2145+1GA	GCGATGAGGCCACCAGAGCG	GCGATGAGGCCACCGGAGCG	0.00304878	0.000329518
NM_000238_3(KCNH2)c_2254CT(p_Arg752Trp)	GGCCCAAAGGCAGCCCTTGG	GGCCCGAAGGCAGCCCTTGG	1	0.502584
NM_000238_3(KCNH2)c_2458GA(p_Gly820Arg)	CAAGTCGAACAGGGATGTGC	CAAGTCGGACAGGGATGTGC	0.772487	0.572828
NM_000238_3(KCNH2)c_2458GA(p_Gly820Arg)	CAAGTCGAACAGGGATGTGC	CAAGTCGAACGGGGATGTGC	0.116402	0.0542305
NM_000238_3(KCNH2)c_2458GA(p_Gly820Arg)	CAAGTCGAACAGGGATGTGC	CAAGTCGAGCAGGGATGTGC	0.111111	0.132735
NM_000238_3(KCNH2)c_2510AG(p_Asp837Gly)	CCTCCAGCAGGCCGTCCCGA	CCTCCGGCAGGCCGTCCCGA	1	0.90064
NM_000238_3(KCNH2)c_296AG(p_Tyr99Cys)	CCTACCATCTTTCCGGCAGA	CCTGCCATCTTTCCGGCAGA	0.951153	0.48725
NM_000238_3(KCNH2)c_296AG(p_Tyr99Cys)	CCTACCATCTTTCCGGCAGA	CCTACCGTCTTTCCGGCAGA	0.0485075	0.44464
NM_000238_3(KCNH2)c_296AG(p_Tyr99Cys)	CCTACCATCTTTCCGGCAGA	CCTACCATCTTTCCGGCAGG	0.000339213	0.000305859
NM_000240_3(MAOA)c_133CT(p_Arg45Trp)	AGGCACAAACTAGAACTCCA	AGGCACAAACTGGAACTCCA	0.956897	0.00485413
NM_000240_3(MAOA)c_133CT(p_Arg45Trp)	AGGCACAAACTAGAACTCCA	AGGCGCAAACTAGAACTCCA	0.0344828	0.371876
NM_000240_3(MAOA)c_133CT(p_Arg45Trp)	AGGCACAAACTAGAACTCCA	AGGCACAAACTAGAGCTCCA	0.00862069	0.000472765
NM_000243_2(MEFV)c_2177TC(p_Val726Ala)	TACACTCACGTCAACTATTA	TACACTCGCGTCAACTATTA	0.994595	0.384704
NM_000243_2(MEFV)c_2177TC(p_Val726Ala)	TACACTCACGTCAACTATTA	TACGCTCACGTCAACTATTA	0.00540541	0.508962
NM_000249_3(MLH1)c_1225CT(p_Gln409Ter)	GCCTAGGGCTGACTGGACAG	GCCTGGGGCTGACTGGACAG	1	0.979329
NM_000249_3(MLH1)c_142CT(p_Gln48Ter)	AACAATCACTTAAATACTTG	AACAGTCACTTAAATACTTG	0.868852	0.528616
NM_000249_3(MLH1)c_142CT(p_Gln48Ter)	AACAATCACTTAAATACTTG	AACGATCACTTAAATACTTG	0.0819672	0.211749
NM_000249_3(MLH1)c_142CT(p_Gln48Ter)	AACAATCACTTAAATACTTG	AACAATCACTTAAGTACTTG	0.0491803	0.00123165
NM_000249_3(MLH1)c_2059CT(p_Arg687Trp)	AGATATGTACTGCTTCCAGA	AGATGTGTACTGCTTCCAGA	0.994012	0.811202
NM_000249_3(MLH1)c_2059CT(p_Arg687Trp)	AGATATGTACTGCTTCCAGA	AGATATGTGCTGCTTCCAGA	0.00598802	0.0497917
NM_000249_3(MLH1)c_2098CT(p_Gln700Ter)	CTGTACCTGCTAGCCTGAGA	CTGTGCCTGCTAGCCTGAGA	1	0.978003
NM_000249_3(MLH1)c_883AG(p_Ser295Gly)	ATTACCCGAGGTACAGGAAT	ATTGCCCGAGGTACAGGAAT	0.961538	0.889788
NM_000249_3(MLH1)c_883AG(p_Ser295Gly)	ATTACCCGAGGTACAGGAAT	ATTACCCGGGGTACAGGAAT	0.032967	0.0739697
NM_000249_3(MLH1)c_883AG(p_Ser295Gly)	ATTACCCGAGGTACAGGAAT	GTTACCCGAGGTACAGGAAT	0.00549451	0.000580039
NM_000249_3(MLH1)c_884+4AG	TGCTACACTACCTGAGGTAC	TGCTGCACTACCTGAGGTAC	0.675676	0.617898
NM_000249_3(MLH1)c_884+4AG	TGCTACACTACCTGAGGTAC	TGCTACGCTACCTGAGGTAC	0.324324	0.251673
NM_000249_3(MLH1)c_982CT(p_Gln328Ter)	TGTGCTACTGCACCCGCTCC	TGTGCTGCTGCACCCGCTCC	1	0.987275
NM_000251_2(MSH2)c_1034GA(p_Trp345Ter)	GTAGATTAAGCAGCCTCTCA	GTAGGTTAAGCAGCCTCTCA	1	0.376652
NM_000251_2(MSH2)c_1552CT(p_Gln518Ter)	GTAATATCCAAACTATGCAC	GTAATGTCCAAACTATGCAC	0.982759	0.62167
NM_000251_2(MSH2)c_1552CT(p_Gln518Ter)	GTAATATCCAAACTATGCAC	GTAATATCCAGACTATGCAC	0.00862069	0.00910613
NM_000251_2(MSH2)c_1552CT(p_Gln518Ter)	GTAATATCCAAACTATGCAC	GTGATATCCAAACTATGCAC	0.00862069	0.0877192
NM_000251_2(MSH2)c_1915CT(p_His639Tyr)	AACTTCAACACAAGCATACC	AACTTCAACGCAAGCATACC	0.52459	0.0483929
NM_000251_2(MSH2)c_1915CT(p_His639Tyr)	AACTTCAACACAAGCATACC	AACTTCGACACAAGCATACC	0.47541	0.714406
NM_000251_2(MSH2)c_388CT(p_Gln130Ter)	TCAAACTAAGAGAGATTGCC	TCAAGCTAAGAGAGATTGCC	0.82716	0.333043
NM_000251_2(MSH2)c_388CT(p_Gln130Ter)	TCAAACTAAGAGAGATTGCC	TCAAACTAGGAGAGATTGCC	0.113169	0.0325907
NM_000251_2(MSH2)c_388CT(p_Gln130Ter)	TCAAACTAAGAGAGATTGCC	TCAAACTGAGAGAGATTGCC	0.0308642	0.210411
NM_000251_2(MSH2)c_388CT(p_Gln130Ter)	TCAAACTAAGAGAGATTGCC	TCAAACTAAGAGGGATTGCC	0.0144033	0.000700178
NM_000251_2(MSH2)c_388CT(p_Gln130Ter)	TCAAACTAAGAGAGATTGCC	TCAAACTAAGGGAGATTGCC	0.00823045	0.0113517
NM_000251_2(MSH2)c_388CT(p_Gln130Ter)	TCAAACTAAGAGAGATTGCC	TCAGACTAAGAGAGATTGCC	0.00411523	0.153682
NM_000251_2(MSH2)c_388CT(p_Gln130Ter)	TCAAACTAAGAGAGATTGCC	TCGAACTAAGAGAGATTGCC	0.00205761	0.0779587
NM_000252_2(MTM1)c_1136GA(p_Trp379Ter)	CCCAGATAGTAAAGATACCC	CCCGGATAGTAAAGATACCC	1	0.206191
NM_000252_2(MTM1)c_1367TC(p_Phe456Ser)	CGACCTCCCGGTGGTGCACC	CGGCCTCCCGGTGGTGCACC	0.997942	0.990036
NM_000252_2(MTM1)c_1367TC(p_Phe456Ser)	CGACCTCCCGGTGGTGCACC	CGACCTCCCGGTGGTGCGCC	0.00205761	0.00895606
NM_000252_2(MTM1)c_1433TC(p_Phe478Ser)	TTTGGGGCCAAGCCGGTGCG	TTTGGGGCCGAGCCGGTGCG	1	0.585976
NM_000252_2(MTM1)c_232-1GA	GCAGGACCCCATGGAGACTC	GCAGGGCCCCATGGAGACTC	0.99537	0.828126
NM_000252_2(MTM1)c_232-1GA	GCAGGACCCCATGGAGACTC	GCAGGACCCCATGGGGACTC	0.00462963	0.000631221
NM_000252_2(MTM1)c_678+1GA	TCGACAGCTCCAAGAGCATT	TCGACGGCTCCAAGAGCATT	1	0.590826
NM_000252_2(MTM1)c_679GA(p_Val227Met)	GCAGCTTGCAGGGACGCGTG	GCAGCTTGCGGGGACGCGTG	0.986111	0.386309
NM_000252_2(MTM1)c_679GA(p_Val227Met)	GCAGCTTGCAGGGACGCGTG	GCGGCTTGCAGGGACGCGTG	0.0138889	0.596914
NM_000252_2(MTM1)c_688TC(p_Trp230Arg)	GCGAGCGTGGGCTGCTGGGA	GCGGGCGTGGGCTGCTGGGA	0.994595	0.989883
NM_000252_2(MTM1)c_688TC(p_Trp230Arg)	GCGAGCGTGGGCTGCTGGGA	GCGAGCGTGGGCTGCTGGGG	0.00540541	0.00606434
NM_000252_2(MTM1)c_757CT(p_Arg253Ter)	GTCCTATGCTCAAAGAAAGG	GTCCTGTGCTCAAAGAAAGG	1	0.98245
NM_000255_3(MMUT)c_1956+2TC	AGGCACTAAAAACTGTTGGG	AGGCGCTAAAAACTGTTGGG	1	0.376829
NM_000255_3(MMUT)c_1975CT(p_Gln659Ter)	GCCTGCTAGGCCACTTCACG	GCCTGCTGGGCCACTTCACG	0.996667	0.994495
NM_000255_3(MMUT)c_1975CT(p_Gln659Ter)	GCCTGCTAGGCCACTTCACG	GCCTGCTAGGCCACTTCGCG	0.00166667	0.000699838
NM_000255_3(MMUT)c_1975CT(p_Gln659Ter)	GCCTGCTAGGCCACTTCACG	GCCTGCTAGGCCGCTTCACG	0.00166667	0.00213696
NM_000255_3(MMUT)c_2026GA(p_Ala676Thr)	GGCATAAGCACCCTCGCTAC	GGCATGAGCACCCTCGCTAC	1	0.478817
NM_000255_3(MMUT)c_806CT(p_Ala269Val)	CAGCCCCTACTTCCTGCATA	CAGCCCCTGCTTCCTGCATA	0.995522	0.889605
NM_000255_3(MMUT)c_806CT(p_Ala269Val)	CAGCCCCTACTTCCTGCATA	CAGCCCCTACTTCCTGCGTA	0.00298507	0.00444147
NM_000255_3(MMUT)c_806CT(p_Ala269Val)	CAGCCCCTACTTCCTGCATA	CAGCCCCTACTTCCTGCATG	0.00149254	0.00275832
NM_000256_3(MYBPC3)c_1000GA(p_Glu334Lys)	TCCAGTAAATTATAAAATTT	TCCAGTGAATTATAAAATTT	0.894737	0.51787
NM_000256_3(MYBPC3)c_1000GA(p_Glu334Lys)	TCCAGTAAATTATAAAATTT	TCCAGTAAATTGTAAAATTT	0.105263	0.00600781
NM_000256_3(MYBPC3)c_1224-19GA	TAGAGAGAACGTGGATTTCC	TAGGGAGAACGTGGATTTCC	0.695652	0.254205
NM_000256_3(MYBPC3)c_1224-19GA	TAGAGAGAACGTGGATTTCC	TAGAGGGAACGTGGATTTCC	0.282609	0.503648
NM_000256_3(MYBPC3)c_1224-19GA	TAGAGAGAACGTGGATTTCC	TGGAGAGAACGTGGATTTCC	0.0217391	0.0333945
NM_000256_3(MYBPC3)c_1227-13GA	CAAGATGGAGAGAAGGGTAT	CAAGGTGGAGAGAAGGGTAT	0.995968	0.824791
NM_000256_3(MYBPC3)c_1227-13GA	CAAGATGGAGAGAAGGGTAT	CAAGATGGAGAGAGGGGTAT	0.00403226	0.000266485
NM_000256_3(MYBPC3)c_1484GA(p_Arg495Gln)	CAGAGAGAGAGAGGGTTTCC	CAGGGAGAGAGAGGGTTTCC	0.985294	0.243674
NM_000256_3(MYBPC3)c_1484GA(p_Arg495Gln)	CAGAGAGAGAGAGGGTTTCC	CAGAGAGGGAGAGGGTTTCC	0.0110294	0.068152
NM_000256_3(MYBPC3)c_1484GA(p_Arg495Gln)	CAGAGAGAGAGAGGGTTTCC	CAGAGAGAGAGGGGGTTTCC	0.00367647	0.00128327
NM_000256_3(MYBPC3)c_2048GA(p_Trp683Ter)	TTCCTTCACCAAGACCTGGT	TTCCTTCGCCAAGACCTGGT	0.96875	0.900575
NM_000256_3(MYBPC3)c_2048GA(p_Trp683Ter)	TTCCTTCACCAAGACCTGGT	TTCCTTCACCGAGACCTGGT	0.03125	0.0654708
NM_000256_3(MYBPC3)c_2747GA(p_Trp916Ter)	ACAAGAGTAGGTGCTCAAAA	ACAAGGGTAGGTGCTCAAAA	0.996418	0.605497
NM_000256_3(MYBPC3)c_2747GA(p_Trp916Ter)	ACAAGAGTAGGTGCTCAAAA	ACAAGAGTAGGTGCTCGAAA	0.000716332	0.000328607
NM_000256_3(MYBPC3)c_2747GA(p_Trp916Ter)	ACAAGAGTAGGTGCTCAAAA	ACAAGAGTGGGTGCTCAAAA	0.000716332	0.0379138
NM_000256_3(MYBPC3)c_2747GA(p_Trp916Ter)	ACAAGAGTAGGTGCTCAAAA	ACAAGAGTAGGTGCTCAGAA	0.000716332	0.000233861
NM_000256_3(MYBPC3)c_2747GA(p_Trp916Ter)	ACAAGAGTAGGTGCTCAAAA	GCAAGAGTAGGTGCTCAAAA	0.000716332	0.000277644
NM_000256_3(MYBPC3)c_2747GA(p_Trp916Ter)	ACAAGAGTAGGTGCTCAAAA	ACAAGAGTAGGTGCTCAAGA	0.000716332	0.000179791
NM_000256_3(MYBPC3)c_2905CT(p_Gln969Ter)	GCACTGGTGGGCTCGCCTCA	GCGCTGGTGGGCTCGCCTCA	0.998246	0.987968
NM_000256_3(MYBPC3)c_2905CT(p_Gln969Ter)	GCACTGGTGGGCTCGCCTCA	GCACTGGTGGGCTCGCCTCG	0.00175439	0.010381
NM_000256_3(MYBPC3)c_2920CT(p_Gln974Ter)	CGACAAACTAGGGATCCAGT	CGACGAACTAGGGATCCAGT	0.843293	0.327682
NM_000256_3(MYBPC3)c_2920CT(p_Gln974Ter)	CGACAAACTAGGGATCCAGT	CGACAAGCTAGGGATCCAGT	0.125719	0.110009
NM_000256_3(MYBPC3)c_2920CT(p_Gln974Ter)	CGACAAACTAGGGATCCAGT	CGACAGACTAGGGATCCAGT	0.0252324	0.269315
NM_000256_3(MYBPC3)c_2920CT(p_Gln974Ter)	CGACAAACTAGGGATCCAGT	CGACAAACTGGGGATCCAGT	0.00531208	0.0111528
NM_000256_3(MYBPC3)c_2920CT(p_Gln974Ter)	CGACAAACTAGGGATCCAGT	CGACAAACTAGGGATCCGGT	0.000442674	7.56676e-05
NM_000256_3(MYBPC3)c_3330+5GA	CTGCACTACTTGTGGACAAC	CTGCACTGCTTGTGGACAAC	0.984303	0.361298
NM_000256_3(MYBPC3)c_3330+5GA	CTGCACTACTTGTGGACAAC	CTGCGCTACTTGTGGACAAC	0.0156971	0.57323
NM_000256_3(MYBPC3)c_3641GA(p_Trp1214Ter)	TAGAGTAAGGTAGCCGAACG	TAGAGTGAGGTAGCCGAACG	0.671518	0.527629
NM_000256_3(MYBPC3)c_3641GA(p_Trp1214Ter)	TAGAGTAAGGTAGCCGAACG	TAGGGTAAGGTAGCCGAACG	0.170478	0.234611
NM_000256_3(MYBPC3)c_3641GA(p_Trp1214Ter)	TAGAGTAAGGTAGCCGAACG	TAGAGTAGGGTAGCCGAACG	0.158004	0.100175
NM_000256_3(MYBPC3)c_979CT(p_Gln327Ter)	AAGCATCTTGAGCAGGATGT	AAGCGTCTTGAGCAGGATGT	1	0.915539
NM_000257_2(MYH7)c_5410GA(p_Ala1804Thr)	ACCTGCAAAACCCAAGAGAG	ACCTGCAAGACCCAAGAGAG	0.630219	0.0496101
NM_000257_2(MYH7)c_5410GA(p_Ala1804Thr)	ACCTGCAAAACCCAAGAGAG	ACCTGCGAAACCCAAGAGAG	0.306163	0.644015
NM_000257_2(MYH7)c_5410GA(p_Ala1804Thr)	ACCTGCAAAACCCAAGAGAG	ACCTGCAGAACCCAAGAGAG	0.055666	0.197507
NM_000257_2(MYH7)c_5410GA(p_Ala1804Thr)	ACCTGCAAAACCCAAGAGAG	ACCTGCAAAACCCAGGAGAG	0.00397614	0.000576211
NM_000257_2(MYH7)c_5410GA(p_Ala1804Thr)	ACCTGCAAAACCCAAGAGAG	ACCTGCAAAACCCAAGAGGG	0.00198807	0.000176125
NM_000257_2(MYH7)c_5410GA(p_Ala1804Thr)	ACCTGCAAAACCCAAGAGAG	ACCTGCAAAACCCAAGGGAG	0.00198807	0.000232264
NM_000257_3(MYH7)c_1618TC(p_Phe540Leu)	GCTCGAAGAATCTCTTCCAG	GCTCGGAGAATCTCTTCCAG	0.778894	0.580953
NM_000257_3(MYH7)c_1618TC(p_Phe540Leu)	GCTCGAAGAATCTCTTCCAG	GCTCGAGGAATCTCTTCCAG	0.21608	0.259298
NM_000257_3(MYH7)c_1618TC(p_Phe540Leu)	GCTCGAAGAATCTCTTCCAG	GCTCGAAGAGTCTCTTCCAG	0.00502513	0.0136238
NM_000257_3(MYH7)c_2135GA(p_Arg712His)	CTGACACGGCAAGGGCAACG	CTGACGCGGCAAGGGCAACG	0.99981	0.557052
NM_000257_3(MYH7)c_2135GA(p_Arg712His)	CTGACACGGCAAGGGCAACG	CTGACACGGCAAGGGCAGCG	9.48677e-05	8.64608e-05
NM_000257_3(MYH7)c_2135GA(p_Arg712His)	CTGACACGGCAAGGGCAACG	CTGGCACGGCAAGGGCAACG	9.48677e-05	0.356019
NM_000257_3(MYH7)c_2221GA(p_Gly741Arg)	AAGATGGGGGCATCTAAGGA	AAGGTGGGGGCATCTAAGGA	1	0.966204
NM_000257_3(MYH7)c_2710CT(p_Arg904Cys)	AGTCTAAGAACAGCATCCTT	AGTCTGAGAACAGCATCCTT	0.934272	0.681853
NM_000257_3(MYH7)c_2710CT(p_Arg904Cys)	AGTCTAAGAACAGCATCCTT	AGTCTAGGAACAGCATCCTT	0.0657277	0.148743
NM_000257_3(MYH7)c_5655GA(p_Ala1885=)	GCCACTTCCGCCAGCCACAG	GCCGCTTCCGCCAGCCACAG	0.999169	0.989571
NM_000257_3(MYH7)c_5655GA(p_Ala1885=)	GCCACTTCCGCCAGCCACAG	GCCACTTCCGCCAGCCACGG	0.000830565	0.00103219
NM_000257_3(MYH7)c_728GA(p_Arg243His)	CCAAGAGCTGCGGGCCCTGG	CCAGGAGCTGCGGGCCCTGG	0.547244	0.20567
NM_000257_3(MYH7)c_728GA(p_Arg243His)	CCAAGAGCTGCGGGCCCTGG	CCGAGAGCTGCGGGCCCTGG	0.344488	0.0898695
NM_000257_3(MYH7)c_728GA(p_Arg243His)	CCAAGAGCTGCGGGCCCTGG	CCAAGGGCTGCGGGCCCTGG	0.108268	0.588001
NM_000257_4(MYH7)c_1358GA(p_Arg453His)	TTGACCCAGCCTTGCGGCAG	TTGACCCGGCCTTGCGGCAG	0.627889	0.319846
NM_000257_4(MYH7)c_1358GA(p_Arg453His)	TTGACCCAGCCTTGCGGCAG	TTGGCCCAGCCTTGCGGCAG	0.371726	0.628803
NM_000257_4(MYH7)c_1358GA(p_Arg453His)	TTGACCCAGCCTTGCGGCAG	TTGACCCAGCCTTGCGGCGG	0.000385208	0.000728634
NM_000257_4(MYH7)c_2146GA(p_Gly716Arg)	AAGAGCTAGCTGTACCTGAA	AAGAGCTGGCTGTACCTGAA	0.954392	0.609157
NM_000257_4(MYH7)c_2146GA(p_Gly716Arg)	AAGAGCTAGCTGTACCTGAA	AAGGGCTAGCTGTACCTGAA	0.0399775	0.270452
NM_000257_4(MYH7)c_2146GA(p_Gly716Arg)	AAGAGCTAGCTGTACCTGAA	AAGAGCTAGCTGTGCCTGAA	0.00168919	0.00134149
NM_000257_4(MYH7)c_2146GA(p_Gly716Arg)	AAGAGCTAGCTGTACCTGAA	AAGAGCTAGCTGTACCTGAG	0.00168919	0.000129693
NM_000257_4(MYH7)c_2146GA(p_Gly716Arg)	AAGAGCTAGCTGTACCTGAA	AGGAGCTAGCTGTACCTGAA	0.00112613	0.0017674
NM_000257_4(MYH7)c_2146GA(p_Gly716Arg)	AAGAGCTAGCTGTACCTGAA	AAGAGCTAGCTGTACCTGGA	0.000563063	0.000446817
NM_000257_4(MYH7)c_2146GA(p_Gly716Arg)	AAGAGCTAGCTGTACCTGAA	GAGAGCTAGCTGTACCTGAA	0.000563063	0.000706812
NM_000257_4(MYH7)c_2156GA(p_Arg719Gln)	AAGAGCTGACTGTACCTGAA	AAGGGCTGACTGTACCTGAA	0.999131	0.72498
NM_000257_4(MYH7)c_2156GA(p_Arg719Gln)	AAGAGCTGACTGTACCTGAA	AAGAGCTGGCTGTACCTGAA	0.00086881	0.215809
NM_000257_4(MYH7)c_2609GA(p_Arg870His)	GGAATGAGGATCCCCCTACT	GGAATGAGGGTCCCCCTACT	0.970297	0.0211722
NM_000257_4(MYH7)c_2609GA(p_Arg870His)	GGAATGAGGATCCCCCTACT	GGAGTGAGGATCCCCCTACT	0.029703	0.236228
NM_000257_4(MYH7)c_4066GA(p_Glu1356Lys)	TCACCCTGTACAACCATGAG	TCACCCTGTGCAACCATGAG	0.991453	0.429241
NM_000257_4(MYH7)c_4066GA(p_Glu1356Lys)	TCACCCTGTACAACCATGAG	TCACCCTGTACAACCATGGG	0.00854701	0.00136661
NM_000257_4(MYH7)c_428GA(p_Arg143Gln)	GCGCTCATCAAGTCCATTGA	GCGCTCGTCAAGTCCATTGA	0.986301	0.840388
NM_000257_4(MYH7)c_428GA(p_Arg143Gln)	GCGCTCATCAAGTCCATTGA	GCGCTCATCAAGTCCATTGG	0.0136986	0.000197423
NM_000257_4(MYH7)c_5740GA(p_Glu1914Lys)	GAGCAGGGAGGTGGGGGAGC	GAGCGGGGAGGTGGGGGAGC	0.99182	0.827404
NM_000257_4(MYH7)c_5740GA(p_Glu1914Lys)	GAGCAGGGAGGTGGGGGAGC	GAGCAGGGGGGTGGGGGAGC	0.00408998	0.0640124
NM_000257_4(MYH7)c_5740GA(p_Glu1914Lys)	GAGCAGGGAGGTGGGGGAGC	GAGCAGGGAGGTGGGGGGGC	0.00204499	0.000405715
NM_000257_4(MYH7)c_5740GA(p_Glu1914Lys)	GAGCAGGGAGGTGGGGGAGC	GGGCAGGGAGGTGGGGGAGC	0.00204499	0.0410388
NM_000258_2(MYL3)c_427GA(p_Glu143Lys)	GTCTTCGACAAGAAGGGCAA	GTCTTCGGCAAGAAGGGCAA	0.831325	0.7722
NM_000258_2(MYL3)c_427GA(p_Glu143Lys)	GTCTTCGACAAGAAGGGCAA	GTCTTCGACGAGAAGGGCAA	0.168675	0.121021
NM_000258_2(MYL3)c_461GA(p_Arg154His)	TGCTGAGCTTCACCACGTGC	TGCTGGGCTTCACCACGTGC	0.994881	0.969836
NM_000258_2(MYL3)c_461GA(p_Arg154His)	TGCTGAGCTTCACCACGTGC	TGCTGAGCTTCGCCACGTGC	0.00426621	0.0142281
NM_000258_2(MYL3)c_461GA(p_Arg154His)	TGCTGAGCTTCACCACGTGC	TGCTGAGCTTCACCGCGTGC	0.000853242	0.00107346
NM_000260_3(MYO7A)c_1900CT(p_Arg634Ter)	GGCTCAGCTATTCACGTAGT	GGCTCAGCTGTTCACGTAGT	0.85259	0.0589038
NM_000260_3(MYO7A)c_1900CT(p_Arg634Ter)	GGCTCAGCTATTCACGTAGT	GGCTCGGCTATTCACGTAGT	0.14077	0.898309
NM_000260_3(MYO7A)c_1900CT(p_Arg634Ter)	GGCTCAGCTATTCACGTAGT	GGCTCAGCTATTCGCGTAGT	0.00664011	0.00230074
NM_000260_3(MYO7A)c_2005CT(p_Arg669Ter)	TCATATTCCTGCAGTCAAAA	TCATGTTCCTGCAGTCAAAA	0.993538	0.857426
NM_000260_3(MYO7A)c_2005CT(p_Arg669Ter)	TCATATTCCTGCAGTCAAAA	TCATATTCCTGCAGTCAAAG	0.00161551	7.08391e-05
NM_000260_3(MYO7A)c_2005CT(p_Arg669Ter)	TCATATTCCTGCAGTCAAAA	TCATATTCCTGCGGTCAAAA	0.00161551	0.00199377
NM_000260_3(MYO7A)c_2005CT(p_Arg669Ter)	TCATATTCCTGCAGTCAAAA	TCGTATTCCTGCAGTCAAAA	0.00161551	0.11937
NM_000260_3(MYO7A)c_2005CT(p_Arg669Ter)	TCATATTCCTGCAGTCAAAA	TCATATTCCTGCAGTCAGAA	0.00161551	0.000228211
NM_000260_3(MYO7A)c_2323CT(p_Gln775Ter)	GCGATCAGACACCCACACCA	GCGGTCAGACACCCACACCA	0.584884	0.328224
NM_000260_3(MYO7A)c_2323CT(p_Gln775Ter)	GCGATCAGACACCCACACCA	GCGATCGGACACCCACACCA	0.284884	0.565695
NM_000260_3(MYO7A)c_2323CT(p_Gln775Ter)	GCGATCAGACACCCACACCA	GCGATCAGACGCCCACACCA	0.0895349	0.0147134
NM_000260_3(MYO7A)c_2323CT(p_Gln775Ter)	GCGATCAGACACCCACACCA	GCGATCAGGCACCCACACCA	0.0360465	0.0354208
NM_000260_3(MYO7A)c_2323CT(p_Gln775Ter)	GCGATCAGACACCCACACCA	GCGATCAGACACCCGCACCA	0.00232558	0.00033249
NM_000260_3(MYO7A)c_2323CT(p_Gln775Ter)	GCGATCAGACACCCACACCA	GCGATCAGACACCCACACCG	0.00232558	6.54929e-05
NM_000260_3(MYO7A)c_2461CT(p_Gln821Ter)	GATGACCAGCGGATTGTCAT	GATGGCCAGCGGATTGTCAT	0.992063	0.723097
NM_000260_3(MYO7A)c_2461CT(p_Gln821Ter)	GATGACCAGCGGATTGTCAT	GATGACCGGCGGATTGTCAT	0.00793651	0.156802
NM_000260_3(MYO7A)c_5617CT(p_Arg1873Trp)	GTCCCACCAGGTCTCAGTGA	GTCCCGCCAGGTCTCAGTGA	0.999299	0.890275
NM_000260_3(MYO7A)c_5617CT(p_Arg1873Trp)	GTCCCACCAGGTCTCAGTGA	GTCCCACCGGGTCTCAGTGA	0.000700771	0.0719287
NM_000260_3(MYO7A)c_5648GA(p_Arg1883Gln)	CTGACAAGTCAACCAGGCTT	CTGGCAAGTCAACCAGGCTT	0.706667	0.269417
NM_000260_3(MYO7A)c_5648GA(p_Arg1883Gln)	CTGACAAGTCAACCAGGCTT	CTGACGAGTCAACCAGGCTT	0.286667	0.411406
NM_000260_3(MYO7A)c_5648GA(p_Arg1883Gln)	CTGACAAGTCAACCAGGCTT	CTGACAAGTCAGCCAGGCTT	0.00666667	0.00202257
NM_000260_3(MYO7A)c_6070CT(p_Arg2024Ter)	TTATCTCATGCTCTCCACCA	TTATCTCGTGCTCTCCACCA	0.984726	0.585796
NM_000260_3(MYO7A)c_6070CT(p_Arg2024Ter)	TTATCTCATGCTCTCCACCA	TTGTCTCATGCTCTCCACCA	0.0143756	0.390761
NM_000260_3(MYO7A)c_6070CT(p_Arg2024Ter)	TTATCTCATGCTCTCCACCA	TTATCTCATGCTCTCCGCCA	0.000898473	0.00123722
NM_000260_3(MYO7A)c_635GA(p_Arg212His)	CTAAGTCCCAAAGGTAACCC	CTAGGTCCCAAAGGTAACCC	0.799392	0.551488
NM_000260_3(MYO7A)c_635GA(p_Arg212His)	CTAAGTCCCAAAGGTAACCC	CTGAGTCCCAAAGGTAACCC	0.115502	0.276122
NM_000260_3(MYO7A)c_635GA(p_Arg212His)	CTAAGTCCCAAAGGTAACCC	CTAAGTCCCGAAGGTAACCC	0.0820669	0.0761454
NM_000260_3(MYO7A)c_635GA(p_Arg212His)	CTAAGTCCCAAAGGTAACCC	CTAAGTCCCAAAGGTGACCC	0.00303951	0.000214374
NM_000260_4(MYO7A)c_905GA(p_Arg302His)	CCTGAACCTTCTGGAGTTCC	CCTGAGCCTTCTGGAGTTCC	0.975	0.343056
NM_000260_4(MYO7A)c_905GA(p_Arg302His)	CCTGAACCTTCTGGAGTTCC	CCTGGACCTTCTGGAGTTCC	0.0208333	0.527515
NM_000260_4(MYO7A)c_905GA(p_Arg302His)	CCTGAACCTTCTGGAGTTCC	CCTGAACCTTCTGGGGTTCC	0.00416667	0.000867851
NM_000263_3(NAGLU)c_889CT(p_Arg297Ter)	GCAGCAAGAAGTCGATGAAA	GCAGCGAGAAGTCGATGAAA	0.981818	0.536637
NM_000263_3(NAGLU)c_889CT(p_Arg297Ter)	GCAGCAAGAAGTCGATGAAA	GCAGCAAGGAGTCGATGAAA	0.0181818	0.0178262
NM_000264_3(PTCH1)c_1177GA(p_Ala393Thr)	CAAAGCGACAGCCATCCTGG	CAAAGCGGCAGCCATCCTGG	0.988346	0.267375
NM_000264_3(PTCH1)c_1177GA(p_Ala393Thr)	CAAAGCGACAGCCATCCTGG	CAAAGCGACGGCCATCCTGG	0.0111974	0.0436097
NM_000264_3(PTCH1)c_1177GA(p_Ala393Thr)	CAAAGCGACAGCCATCCTGG	CAAGGCGACAGCCATCCTGG	0.000457038	0.481295
NM_000264_3(PTCH1)c_3155CT(p_Thr1052Met)	CGGCCATCCAGGGGTTCAGA	CGGCCGTCCAGGGGTTCAGA	1	0.910122
NM_000267_3(NF1)c_1381CT(p_Arg461Ter)	TGGTGCACCAGGAAATCTCA	TGGTGCGCCAGGAAATCTCA	0.999606	0.927967
NM_000267_3(NF1)c_1381CT(p_Arg461Ter)	TGGTGCACCAGGAAATCTCA	TGGTGCACCGGGAAATCTCA	0.00019685	0.046005
NM_000267_3(NF1)c_1381CT(p_Arg461Ter)	TGGTGCACCAGGAAATCTCA	TGGTGCACCAGGAAATCTCG	0.00019685	0.000132318
NM_000267_3(NF1)c_1466AG(p_Tyr489Cys)	CCCACGACAGCCTCATTGAG	CCCACGGCAGCCTCATTGAG	0.986982	0.499943
NM_000267_3(NF1)c_1466AG(p_Tyr489Cys)	CCCACGACAGCCTCATTGAG	CCCACGACGGCCTCATTGAG	0.0110454	0.0598561
NM_000267_3(NF1)c_1466AG(p_Tyr489Cys)	CCCACGACAGCCTCATTGAG	CCCACGACAGCCTCATTGGG	0.00197239	0.000742336
NM_000267_3(NF1)c_1595TC(p_Leu532Pro)	CCAGCGTGTGAACACCCCTG	CCGGCGTGTGAACACCCCTG	0.996094	0.565394
NM_000267_3(NF1)c_1595TC(p_Leu532Pro)	CCAGCGTGTGAACACCCCTG	CCAGCGTGTGGACACCCCTG	0.00390625	0.350337
NM_000267_3(NF1)c_1603CT(p_Gln535Ter)	TGGGCTCATTTGCATCGGTC	TGGGCTCGTTTGCATCGGTC	0.994949	0.990966
NM_000267_3(NF1)c_1603CT(p_Gln535Ter)	TGGGCTCATTTGCATCGGTC	TGGGCTCATTTGCGTCGGTC	0.00505051	0.00543132
NM_000267_3(NF1)c_1726CT(p_Gln576Ter)	GAGATCTGTCAAGAAAATCT	GAGGTCTGTCAAGAAAATCT	1	0.78317
NM_000267_3(NF1)c_2848CT(p_Gln950Ter)	TCAAACCTTGTTACTGACGT	TCAAGCCTTGTTACTGACGT	1	0.530425
NM_000267_3(NF1)c_2850+1GA	GGGAGGCTCCTGGAGAGCCA	GGGGGGCTCCTGGAGAGCCA	1	0.987123
NM_000267_3(NF1)c_2953CT(p_Gln985Ter)	CCTATGCAGAAGTAACCAGG	CCTGTGCAGAAGTAACCAGG	1	0.641315
NM_000267_3(NF1)c_4772+1GA	GATGAGGATGAGTATGAAGA	GATGGGGATGAGTATGAAGA	0.703704	0.749781
NM_000267_3(NF1)c_4772+1GA	GATGAGGATGAGTATGAAGA	GATGAGGGTGAGTATGAAGA	0.259259	0.116848
NM_000267_3(NF1)c_4772+1GA	GATGAGGATGAGTATGAAGA	GATGAGGATGGGTATGAAGA	0.037037	0.018658
NM_000267_3(NF1)c_479+1GA	TCACCCATGCATCAACAACC	TCACCCGTGCATCAACAACC	1	0.750707
NM_000267_3(NF1)c_484CT(p_Gln162Ter)	TCTTTTCAGAGAAGACCCAG	TCTTTTCAGGGAAGACCCAG	0.987395	0.103134
NM_000267_3(NF1)c_484CT(p_Gln162Ter)	TCTTTTCAGAGAAGACCCAG	TCTTTTCGGAGAAGACCCAG	0.00840336	0.859685
NM_000267_3(NF1)c_484CT(p_Gln162Ter)	TCTTTTCAGAGAAGACCCAG	TCTTTTCAGAGAGGACCCAG	0.00420168	0.0016668
NM_000267_3(NF1)c_5205+5GA	GGTCCAATGATGACATATGA	GGTCCGATGATGACATATGA	0.748299	0.616691
NM_000267_3(NF1)c_5205+5GA	GGTCCAATGATGACATATGA	GGTCCAGTGATGACATATGA	0.233236	0.250894
NM_000267_3(NF1)c_5205+5GA	GGTCCAATGATGACATATGA	GGTCCAATGGTGACATATGA	0.0174927	0.0242188
NM_000267_3(NF1)c_5205+5GA	GGTCCAATGATGACATATGA	GGTCCAATGATGACATATGG	0.000971817	9.96104e-05
NM_000267_3(NF1)c_5206-2AG	ATCAACCCGCATCTCCCACA	ATCAGCCCGCATCTCCCACA	0.983251	0.555206
NM_000267_3(NF1)c_5206-2AG	ATCAACCCGCATCTCCCACA	ATCGACCCGCATCTCCCACA	0.008867	0.310953
NM_000267_3(NF1)c_5206-2AG	ATCAACCCGCATCTCCCACA	ATCAACCCGCGTCTCCCACA	0.00788177	0.0117579
NM_000267_3(NF1)c_5458CT(p_Gln1820Ter)	CCACACCCGGCCAATGTTGT	CCACGCCCGGCCAATGTTGT	1	0.849631
NM_000267_3(NF1)c_5839CT(p_Arg1947Ter)	ACACTCATGTATCTTCATTC	ACACTCGTGTATCTTCATTC	1	0.797858
NM_000267_3(NF1)c_6801AG(p_Gln2267=)	GACATCTGGAGGGTCCCCGA	GACGTCTGGAGGGTCCCCGA	1	0.804661
NM_000267_3(NF1)c_79CT(p_Gln27Ter)	CCGCCAGTTCTTCTGCATCA	CCGCCGGTTCTTCTGCATCA	0.993804	0.98934
NM_000267_3(NF1)c_79CT(p_Gln27Ter)	CCGCCAGTTCTTCTGCATCA	CCGCCAGTTCTTCTGCATCG	0.00495663	0.00270882
NM_000267_3(NF1)c_79CT(p_Gln27Ter)	CCGCCAGTTCTTCTGCATCA	CCGCCAGTTCTTCTGCGTCA	0.00123916	0.00330972
NM_000268_3(NF2)c_122GA(p_Trp41Ter)	TCAAGGCAATGTTCCAACTC	TCAAGGCGATGTTCCAACTC	0.549052	0.312045
NM_000268_3(NF2)c_122GA(p_Trp41Ter)	TCAAGGCAATGTTCCAACTC	TCAGGGCAATGTTCCAACTC	0.288541	0.367192
NM_000268_3(NF2)c_122GA(p_Trp41Ter)	TCAAGGCAATGTTCCAACTC	TCAAGGCAGTGTTCCAACTC	0.126134	0.0687261
NM_000268_3(NF2)c_122GA(p_Trp41Ter)	TCAAGGCAATGTTCCAACTC	TCGAGGCAATGTTCCAACTC	0.0346249	0.171125
NM_000268_3(NF2)c_122GA(p_Trp41Ter)	TCAAGGCAATGTTCCAACTC	TCAAGGCAATGTTCCAGCTC	0.000824402	0.000640369
NM_000268_3(NF2)c_122GA(p_Trp41Ter)	TCAAGGCAATGTTCCAACTC	TCAAGGCAATGTTCCGACTC	0.000824402	0.000446075
NM_000268_3(NF2)c_1550TC(p_Leu517Pro)	TGTCCCAGAGAATGACCTGC	TGTCCCGGAGAATGACCTGC	0.998967	0.848478
NM_000268_3(NF2)c_1550TC(p_Leu517Pro)	TGTCCCAGAGAATGACCTGC	TGTCCCAGAGAATGGCCTGC	0.00103306	0.00063575
NM_000268_3(NF2)c_1786TC(p_Ter596Gln)	ACCCAGCCTGACAGAGCCCA	ACCCGGCCTGACAGAGCCCA	1	0.926982
NM_000268_3(NF2)c_586CT(p_Arg196Ter)	GCCTCAAAGGTGAGTTCCTA	GCCTCGAAGGTGAGTTCCTA	1	0.57422
NM_000271_4(NPC1)c_1553GA(p_Arg518Gln)	GCGCATTGAAAGAACGCGGT	GCGCGTTGAAAGAACGCGGT	1	0.734339
NM_000271_4(NPC1)c_2872CT(p_Arg958Ter)	GCAGGGACTAGTTCTCGGAC	GCAGGGGCTAGTTCTCGGAC	0.853741	0.69156
NM_000271_4(NPC1)c_2872CT(p_Arg958Ter)	GCAGGGACTAGTTCTCGGAC	GCAGGGACTGGTTCTCGGAC	0.142857	0.0950787
NM_000271_4(NPC1)c_2872CT(p_Arg958Ter)	GCAGGGACTAGTTCTCGGAC	GCAGGGACTAGTTCTCGGGC	0.00340136	0.000923044
NM_000271_4(NPC1)c_3104CT(p_Ala1035Val)	CTACAGCAGGGCCAGGGCCC	CTGCAGCAGGGCCAGGGCCC	1	0.135131
NM_000271_4(NPC1)c_3229CT(p_Arg1077Ter)	CAGCTCTTTAGGCACGCTAG	CAGCTCTTTGGGCACGCTAG	0.994911	0.873541
NM_000271_4(NPC1)c_3229CT(p_Arg1077Ter)	CAGCTCTTTAGGCACGCTAG	CAGCTCTTTAGGCGCGCTAG	0.00254453	0.00448162
NM_000271_4(NPC1)c_3229CT(p_Arg1077Ter)	CAGCTCTTTAGGCACGCTAG	CAGCTCTTTAGGCACGCTGG	0.00254453	0.00215901
NM_000271_4(NPC1)c_530GA(p_Cys177Tyr)	TGAAGACAGATTCTTGTTGG	TGAAGGCAGATTCTTGTTGG	0.999732	0.473164
NM_000271_4(NPC1)c_530GA(p_Cys177Tyr)	TGAAGACAGATTCTTGTTGG	TGAAGACGGATTCTTGTTGG	0.000267953	0.0786843
NM_000275_2(OCA2)c_1182+1GA	TTATTCCAGAAAGCCAAAGT	TTGTTCCAGAAAGCCAAAGT	1	0.390594
NM_000276_3(OCRL)c_1576CT(p_Pro526Ser)	CTCAGTCTCCCTGGAAGAAA	CTCGGTCTCCCTGGAAGAAA	1	0.993581
NM_000276_3(OCRL)c_940-11GA	CCAGGGACCTCGGACCTGTT	CCAGGGGCCTCGGACCTGTT	1	0.815313
NM_000277_1(PAH)c_1045TC(p_Ser349Pro)	GGGGAACATACGTGCTTGGC	GGGGAGCATACGTGCTTGGC	0.992366	0.30756
NM_000277_1(PAH)c_1045TC(p_Ser349Pro)	GGGGAACATACGTGCTTGGC	GGGGAACATGCGTGCTTGGC	0.00763359	0.024495
NM_000277_2(PAH)c_143TC(p_Leu48Ser)	CTGGAGGCTCCCGGGCTCCG	CTGGGGGCTCCCGGGCTCCG	1	1
NM_000277_2(PAH)c_691TC(p_Ser231Pro)	CAAAACTGACCACCAGGTAA	CAAAGCTGACCACCAGGTAA	0.986667	0.559657
NM_000277_2(PAH)c_691TC(p_Ser231Pro)	CAAAACTGACCACCAGGTAA	CAAGACTGACCACCAGGTAA	0.00888889	0.236248
NM_000277_2(PAH)c_691TC(p_Ser231Pro)	CAAAACTGACCACCAGGTAA	CAAAACTGACCACCGGGTAA	0.00444444	0.000315793
NM_000277_2(PAH)c_694CT(p_Gln232Ter)	CTAGGCGGCTGGGGACAAAG	CTGGGCGGCTGGGGACAAAG	0.996855	0.966566
NM_000277_2(PAH)c_694CT(p_Gln232Ter)	CTAGGCGGCTGGGGACAAAG	CTAGGCGGCTGGGGACGAAG	0.00157233	0.00695486
NM_000277_2(PAH)c_694CT(p_Gln232Ter)	CTAGGCGGCTGGGGACAAAG	CTAGGCGGCTGGGGACAAGG	0.00157233	0.00465634
NM_000277_2(PAH)c_776CT(p_Ala259Val)	CCACACCTGCAGGGAGGGGC	CCACGCCTGCAGGGAGGGGC	0.972222	0.786764
NM_000277_2(PAH)c_776CT(p_Ala259Val)	CCACACCTGCAGGGAGGGGC	CCGCACCTGCAGGGAGGGGC	0.0277778	0.124641
NM_000277_3(PAH)c_331CT(p_Arg111Ter)	CGTCGATGGCCAGCATGTAC	CGTCGGTGGCCAGCATGTAC	0.996403	0.987457
NM_000277_3(PAH)c_331CT(p_Arg111Ter)	CGTCGATGGCCAGCATGTAC	CGTCGATGGCCAGCGTGTAC	0.00359712	0.00056974
NM_000277_3(PAH)c_472CT(p_Arg158Trp)	TCTCACAGGTCCCGCTCCTG	TCTCACGGGTCCCGCTCCTG	0.99389	0.279194
NM_000277_3(PAH)c_472CT(p_Arg158Trp)	TCTCACAGGTCCCGCTCCTG	TCTCGCAGGTCCCGCTCCTG	0.00610998	0.624881
NM_000277_3(PAH)c_526CT(p_Arg176Ter)	CTGATGTCAGAAGAAGTCGT	CTGGTGTCAGAAGAAGTCGT	0.988889	0.723
NM_000277_3(PAH)c_526CT(p_Arg176Ter)	CTGATGTCAGAAGAAGTCGT	CTGATGTCAGAAGGAGTCGT	0.0111111	0.000761107
NM_000277_3(PAH)c_533AG(p_Glu178Gly)	ACAGATTGCATATCTTGTAA	ACAGGTTGCATATCTTGTAA	0.990741	0.813589
NM_000277_3(PAH)c_533AG(p_Glu178Gly)	ACAGATTGCATATCTTGTAA	ACAGATTGCATATCTTGTGA	0.00925926	0.00106866
NM_000280_4(PAX6)c_139CT(p_Gln47Ter)	CACCTACCGCTGGAGCTGCT	CACCTGCCGCTGGAGCTGCT	0.996241	0.961546
NM_000280_4(PAX6)c_139CT(p_Gln47Ter)	CACCTACCGCTGGAGCTGCT	CACCTACCGCTGGGGCTGCT	0.0037594	0.000690696
NM_000280_4(PAX6)c_141+1GA	AACCAGCATTCTACTGCCAT	AACCGGCATTCTACTGCCAT	0.577039	0.748422
NM_000280_4(PAX6)c_141+1GA	AACCAGCATTCTACTGCCAT	AACCAGCGTTCTACTGCCAT	0.422686	0.135576
NM_000280_4(PAX6)c_141+1GA	AACCAGCATTCTACTGCCAT	AACCAGCATTCTACTGCCGT	0.00027465	0.000375918
NM_000280_4(PAX6)c_403CT(p_Gln135Ter)	TGAGAGCCTAGATGTTGGGC	TGAGGGCCTAGATGTTGGGC	1	0.701938
NM_000280_4(PAX6)c_486GA(p_Trp162Ter)	CATCACCAAGGCCACAATCG	CATCGCCAAGGCCACAATCG	0.842466	0.738813
NM_000280_4(PAX6)c_486GA(p_Trp162Ter)	CATCACCAAGGCCACAATCG	CATCACCGAGGCCACAATCG	0.155251	0.125038
NM_000280_4(PAX6)c_486GA(p_Trp162Ter)	CATCACCAAGGCCACAATCG	CGTCACCAAGGCCACAATCG	0.00228311	0.0218586
NM_000282_3(PCCA)c_2040GA(p_Ala680=)	TGTCCACGATGAGGGGGCCC	TGTCCACGGTGAGGGGGCCC	0.869258	0.0537072
NM_000282_3(PCCA)c_2040GA(p_Ala680=)	TGTCCACGATGAGGGGGCCC	TGTCCGCGATGAGGGGGCCC	0.123675	0.896741
NM_000282_3(PCCA)c_2040GA(p_Ala680=)	TGTCCACGATGAGGGGGCCC	TGTCCACGATGGGGGGGCCC	0.00706714	0.00671273
NM_000282_3(PCCA)c_425GA(p_Gly142Asp)	GGCCCAAAGAGTAAGAATCG	GGCCCGAAGAGTAAGAATCG	0.868026	0.520127
NM_000282_3(PCCA)c_425GA(p_Gly142Asp)	GGCCCAAAGAGTAAGAATCG	GGCCCAGAGAGTAAGAATCG	0.130901	0.251552
NM_000282_3(PCCA)c_425GA(p_Gly142Asp)	GGCCCAAAGAGTAAGAATCG	GGCCCAAAGGGTAAGAATCG	0.00107296	0.0147438
NM_000284_3(PDHA1)c_483CT(p_Tyr161=)	GCGCGCACTCGGTGTTGCAG	GCGCGCGCTCGGTGTTGCAG	1	0.992943
NM_000286_2(PEX12)c_334CT(p_Gln112Ter)	ATATCCAGCTCAGCACTGAC	ATATCCGGCTCAGCACTGAC	0.855263	0.71882
NM_000286_2(PEX12)c_334CT(p_Gln112Ter)	ATATCCAGCTCAGCACTGAC	ATGTCCAGCTCAGCACTGAC	0.105263	0.212722
NM_000286_2(PEX12)c_334CT(p_Gln112Ter)	ATATCCAGCTCAGCACTGAC	ATATCCAGCTCAGCACTGGC	0.0263158	0.000373936
NM_000286_2(PEX12)c_334CT(p_Gln112Ter)	ATATCCAGCTCAGCACTGAC	GTATCCAGCTCAGCACTGAC	0.0131579	0.000705571
NM_000288_3(PEX7)c_618GA(p_Trp206Ter)	TGACTGATGTAAATACAATG	TGACTGATGTGAATACAATG	1	0.0617401
NM_000290_3(PGAM2)c_233GA(p_Trp78Ter)	GGACCAGATGTAGCTGCCTG	GGACCGGATGTAGCTGCCTG	0.648387	0.672092
NM_000290_3(PGAM2)c_233GA(p_Trp78Ter)	GGACCAGATGTAGCTGCCTG	GGACCAGGTGTAGCTGCCTG	0.296774	0.106924
NM_000290_3(PGAM2)c_233GA(p_Trp78Ter)	GGACCAGATGTAGCTGCCTG	GGGCCAGATGTAGCTGCCTG	0.0548387	0.101473
NM_000295_4(SERPINA1)c_1177CT(p_Pro393Ser)	CCTCGTGATCCATTTCCCGG	CCTCGTGGTCCATTTCCCGG	0.976526	0.964283
NM_000295_4(SERPINA1)c_1177CT(p_Pro393Ser)	CCTCGTGATCCATTTCCCGG	CCTCGTGATCCGTTTCCCGG	0.0234742	0.0251886
NM_000296_3(PKD1)c_11710-2AG	CTGGACCAACCCAGCCAAAG	CTGGGCCAACCCAGCCAAAG	0.756842	0.674302
NM_000296_3(PKD1)c_11710-2AG	CTGGACCAACCCAGCCAAAG	CTGGACCGACCCAGCCAAAG	0.243158	0.209531
NM_000296_3(PKD1)c_1198CT(p_Arg400Ter)	GAAGCCAGCTAATTATAAGA	GAAGCCGGCTAATTATAAGA	1	0.811782
NM_000296_3(PKD1)c_2854-2AG	TTTACACGAGTCGTGTTAAG	TTTACGCGAGTCGTGTTAAG	1	0.457119
NM_000296_3(PKD1)c_7987CT(p_Gln2663Ter)	ATAACAAATCCATTCATTCT	ATAACGAATCCATTCATTCT	0.509231	0.450676
NM_000296_3(PKD1)c_7987CT(p_Gln2663Ter)	ATAACAAATCCATTCATTCT	ATAGCAAATCCATTCATTCT	0.230769	0.156238
NM_000296_3(PKD1)c_7987CT(p_Gln2663Ter)	ATAACAAATCCATTCATTCT	ATGACAAATCCATTCATTCT	0.224615	0.0718506
NM_000296_3(PKD1)c_7987CT(p_Gln2663Ter)	ATAACAAATCCATTCATTCT	ATAACAAGTCCATTCATTCT	0.0276923	0.0365801
NM_000296_3(PKD1)c_7987CT(p_Gln2663Ter)	ATAACAAATCCATTCATTCT	ATAACAAATCCGTTCATTCT	0.00769231	0.00287492
NM_000297_3(PKD2)c_145CT(p_Gln49Ter)	GCTACTCGCAGAGGCCGCCC	GCTGCTCGCAGAGGCCGCCC	0.943162	0.905113
NM_000297_3(PKD2)c_145CT(p_Gln49Ter)	GCTACTCGCAGAGGCCGCCC	GCTACTCGCGGAGGCCGCCC	0.0568384	0.070398
NM_000298_5(PKLR)c_1436GA(p_Arg479His)	TGGCCAGTGAGGGGGATATT	TGGCCGGTGAGGGGGATATT	1	0.910025
NM_000298_5(PKLR)c_1529GA(p_Arg510Gln)	CGCCAGGTCCACTTATGCCA	CGCCGGGTCCACTTATGCCA	0.895097	0.909965
NM_000298_5(PKLR)c_1529GA(p_Arg510Gln)	CGCCAGGTCCACTTATGCCA	CGCCAGGTCCGCTTATGCCA	0.101482	0.0609003
NM_000298_5(PKLR)c_1529GA(p_Arg510Gln)	CGCCAGGTCCACTTATGCCA	CGCCAGGTCCACTTATGCCG	0.00342075	0.00136997
NM_000303_2(PMM2)c_484CT(p_Arg162Trp)	TCTACATTTCTTTACACTTT	TCTACGTTTCTTTACACTTT	0.98062	0.509222
NM_000303_2(PMM2)c_484CT(p_Arg162Trp)	TCTACATTTCTTTACACTTT	TCTGCATTTCTTTACACTTT	0.0193798	0.415383
NM_000307_4(POU3F4)c_499CT(p_Arg167Ter)	TACTGCAGGCAGCACGAAGA	TACTGCGGGCAGCACGAAGA	0.923077	0.876227
NM_000307_4(POU3F4)c_499CT(p_Arg167Ter)	TACTGCAGGCAGCACGAAGA	TGCTGCAGGCAGCACGAAGA	0.0769231	0.0808411
NM_000312_3(PROC)c_169CT(p_Arg57Trp)	CCCACTCCAGGCTGCTGTGA	CCCGCTCCAGGCTGCTGTGA	0.873832	0.78014
NM_000312_3(PROC)c_169CT(p_Arg57Trp)	CCCACTCCAGGCTGCTGTGA	CCCACTCCGGGCTGCTGTGA	0.126168	0.19365
NM_000314_4(PTEN)c_335TC(p_Leu112Pro)	TCATTGCTGAACCGTTCTTC	TCGTTGCTGAACCGTTCTTC	0.942125	0.603158
NM_000314_4(PTEN)c_335TC(p_Leu112Pro)	TCATTGCTGAACCGTTCTTC	TCATTGCTGAGCCGTTCTTC	0.0336996	0.127146
NM_000314_4(PTEN)c_335TC(p_Leu112Pro)	TCATTGCTGAACCGTTCTTC	TCATTGCTGGACCGTTCTTC	0.0241758	0.250708
NM_000314_4(PTEN)c_370TC(p_Cys124Arg)	AGGAGTACGCCTACCCCAAG	AGGAGTGCGCCTACCCCAAG	1	0.679874
NM_000314_4(PTEN)c_385GA(p_Gly129Arg)	CAATGCAGAATTTGGAACAG	CAATGCGGAATTTGGAACAG	0.997296	0.783469
NM_000314_4(PTEN)c_385GA(p_Gly129Arg)	CAATGCAGAATTTGGAACAG	CAGTGCAGAATTTGGAACAG	0.00108167	0.0632257
NM_000314_4(PTEN)c_385GA(p_Gly129Arg)	CAATGCAGAATTTGGAACAG	CAATGCAGGATTTGGAACAG	0.00108167	0.0483461
NM_000314_4(PTEN)c_385GA(p_Gly129Arg)	CAATGCAGAATTTGGAACAG	CAATGCAGAGTTTGGAACAG	0.000540833	0.0318252
NM_000314_4(PTEN)c_407GA(p_Cys136Tyr)	GACAAATCTCCAGTGAATAA	GACGAATCTCCAGTGAATAA	1	0.190962
NM_000314_4(PTEN)c_493GA(p_Gly165Arg)	ACAGATCTGTTGAGAAATAG	ACAGGTCTGTTGAGAAATAG	1	0.899549
NM_000314_6(PTEN)c_328CT(p_Gln110Ter)	GATCTTAGAGAGAGTCAATG	GATCTTGGAGAGAGTCAATG	1	0.886068
NM_000314_6(PTEN)c_401TC(p_Met134Thr)	GCTCATGCCTGAGCTGGCCC	GCTCGTGCCTGAGCTGGCCC	1	0.983383
NM_000314_7(PTEN)c_701GA(p_Arg234Gln)	CATCACAAAGTGAATCATTC	CATCGCAAAGTGAATCATTC	0.995593	0.54774
NM_000314_7(PTEN)c_701GA(p_Arg234Gln)	CATCACAAAGTGAATCATTC	CATCACAAAGTGAGTCATTC	0.00146915	0.000347222
NM_000314_7(PTEN)c_701GA(p_Arg234Gln)	CATCACAAAGTGAATCATTC	CATCACAAGGTGAATCATTC	0.000979432	0.0162259
NM_000314_7(PTEN)c_701GA(p_Arg234Gln)	CATCACAAAGTGAATCATTC	CGTCACAAAGTGAATCATTC	0.000979432	0.016439
NM_000314_7(PTEN)c_701GA(p_Arg234Gln)	CATCACAAAGTGAATCATTC	CATCACAAAGTGGATCATTC	0.000489716	0.000906655
NM_000314_7(PTEN)c_701GA(p_Arg234Gln)	CATCACAAAGTGAATCATTC	CATCACAGAGTGAATCATTC	0.000489716	0.0586282
NM_000321_2(RB1)c_1147CT(p_Gln383Ter)	CCACAAGGTATAGAGCTAGG	CCACGAGGTATAGAGCTAGG	1	0.413286
NM_000321_2(RB1)c_1215+1GA	ACCCCCAAGCTCAGAGTGGG	ACCCCCGAGCTCAGAGTGGG	0.993464	0.660313
NM_000321_2(RB1)c_1215+1GA	ACCCCCAAGCTCAGAGTGGG	ACCCCCAAGCTCAGGGTGGG	0.0043573	0.000710927
NM_000321_2(RB1)c_1215+1GA	ACCCCCAAGCTCAGAGTGGG	ACCCCCAAGCTCGGAGTGGG	0.00217865	0.00277514
NM_000321_2(RB1)c_1399CT(p_Arg467Ter)	CGGCATTCTACCTGTCGGTG	CGGCGTTCTACCTGTCGGTG	0.995595	0.806908
NM_000321_2(RB1)c_1399CT(p_Arg467Ter)	CGGCATTCTACCTGTCGGTG	CGGCATTCTGCCTGTCGGTG	0.00440529	0.151685
NM_000321_2(RB1)c_1666CT(p_Arg556Ter)	GGCCATGCAGCCCTTGAAAC	GGCCGTGCAGCCCTTGAAAC	0.990385	0.88893
NM_000321_2(RB1)c_1666CT(p_Arg556Ter)	GGCCATGCAGCCCTTGAAAC	GGCCATGCAGCCCTTGAGAC	0.00480769	0.000600899
NM_000321_2(RB1)c_1666CT(p_Arg556Ter)	GGCCATGCAGCCCTTGAAAC	GGCCATGCGGCCCTTGAAAC	0.00480769	0.085964
NM_000321_2(RB1)c_2101GA(p_Asp701Asn)	CCCTGAGCCAGACTACATCC	CCCTGGGCCAGACTACATCC	0.999457	0.944364
NM_000321_2(RB1)c_2101GA(p_Asp701Asn)	CCCTGAGCCAGACTACATCC	CCCTGAGCCAGACTACGTCC	0.000542888	0.000271703
NM_000321_2(RB1)c_2548CT(p_Gln850Ter)	ACCACAGCTGGCGCACGCAC	ACCACGGCTGGCGCACGCAC	1	0.602894
NM_000328_2(RPGR)c_1366CT(p_Gln456Ter)	AGAACCAACAGCAGCAGGAC	AGAACCAACGGCAGCAGGAC	0.584642	0.0226509
NM_000328_2(RPGR)c_1366CT(p_Gln456Ter)	AGAACCAACAGCAGCAGGAC	AGAACCGACAGCAGCAGGAC	0.195462	0.492135
NM_000328_2(RPGR)c_1366CT(p_Gln456Ter)	AGAACCAACAGCAGCAGGAC	AGAACCAGCAGCAGCAGGAC	0.118674	0.11515
NM_000328_2(RPGR)c_1366CT(p_Gln456Ter)	AGAACCAACAGCAGCAGGAC	AGAGCCAACAGCAGCAGGAC	0.0924956	0.153432
NM_000328_2(RPGR)c_1366CT(p_Gln456Ter)	AGAACCAACAGCAGCAGGAC	AGGACCAACAGCAGCAGGAC	0.0078534	0.0444754
NM_000328_2(RPGR)c_1366CT(p_Gln456Ter)	AGAACCAACAGCAGCAGGAC	GGAACCAACAGCAGCAGGAC	0.0008726	0.000195797
NM_000328_2(RPGR)c_1387CT(p_Gln463Ter)	AACAACCTCCATTTGCACAC	AACAGCCTCCATTTGCACAC	0.875	0.600116
NM_000328_2(RPGR)c_1387CT(p_Gln463Ter)	AACAACCTCCATTTGCACAC	AACGACCTCCATTTGCACAC	0.0833333	0.259324
NM_000328_2(RPGR)c_1387CT(p_Gln463Ter)	AACAACCTCCATTTGCACAC	AGCAACCTCCATTTGCACAC	0.0416667	0.000762007
NM_000329_2(RPE65)c_118GA(p_Gly40Ser)	ACCAGCAGTCTCCTTCGATG	ACCAGCGGTCTCCTTCGATG	0.907563	0.558323
NM_000329_2(RPE65)c_118GA(p_Gly40Ser)	ACCAGCAGTCTCCTTCGATG	ACCGGCAGTCTCCTTCGATG	0.092437	0.334701
NM_000329_2(RPE65)c_271CT(p_Arg91Trp)	CCCATACGTAAGCATCAGTG	CCCATGCGTAAGCATCAGTG	0.997442	0.619823
NM_000329_2(RPE65)c_271CT(p_Arg91Trp)	CCCATACGTAAGCATCAGTG	CCCATACGTAAGCATCGGTG	0.00255754	0.00019022
NM_000335_4(SCN5A)c_1231GA(p_Val411Met)	GATCCTGGCCATGGTCGCAA	GATCCTGGCCGTGGTCGCAA	0.991643	0.471478
NM_000335_4(SCN5A)c_1231GA(p_Val411Met)	GATCCTGGCCATGGTCGCAA	GATCCTGGCCATGGTCGCAG	0.00278552	0.00588099
NM_000335_4(SCN5A)c_1231GA(p_Val411Met)	GATCCTGGCCATGGTCGCAA	GGTCCTGGCCATGGTCGCAA	0.00278552	0.505882
NM_000335_4(SCN5A)c_1231GA(p_Val411Met)	GATCCTGGCCATGGTCGCAA	GATCCTGGCCATGGTCGCGA	0.00278552	0.0112331
NM_000335_4(SCN5A)c_4531CT(p_Arg1511Trp)	GGCCATGGGATGGGCTTCTG	GGCCGTGGGATGGGCTTCTG	0.995665	0.9385
NM_000335_4(SCN5A)c_4531CT(p_Arg1511Trp)	GGCCATGGGATGGGCTTCTG	GGCCATGGGGTGGGCTTCTG	0.00433526	0.0437952
NM_000338_2(SLC12A1)c_2873+1GA	CCATACCACGGCAGCACACC	CCATGCCACGGCAGCACACC	0.998532	0.72035
NM_000338_2(SLC12A1)c_2873+1GA	CCATACCACGGCAGCACACC	CCATACCACGGCAGCACGCC	0.00146843	9.80266e-05
NM_000342_3(SLC4A1)c_1765CT(p_Arg589Cys)	CCTTACCTGCCCCTACACGA	CCTTGCCTGCCCCTACACGA	0.990654	0.996592
NM_000342_3(SLC4A1)c_1765CT(p_Arg589Cys)	CCTTACCTGCCCCTACACGA	CCTTACCTGCCCCTGCACGA	0.00934579	0.00129824
NM_000343_3(SLC5A1)c_1673GA(p_Arg558His)	GATCAACGATTATTTCGACT	GATCAGCGATTATTTCGACT	0.748593	0.295923
NM_000343_3(SLC5A1)c_1673GA(p_Arg558His)	GATCAACGATTATTTCGACT	GATCGACGATTATTTCGACT	0.217636	0.505434
NM_000343_3(SLC5A1)c_1673GA(p_Arg558His)	GATCAACGATTATTTCGACT	GATCAACGGTTATTTCGACT	0.0300188	0.0115897
NM_000343_3(SLC5A1)c_1673GA(p_Arg558His)	GATCAACGATTATTTCGACT	GGTCAACGATTATTTCGACT	0.00187617	0.018978
NM_000343_3(SLC5A1)c_1673GA(p_Arg558His)	GATCAACGATTATTTCGACT	GATCAACGATTATTTCGGCT	0.00187617	0.000285533
NM_000346_3(SOX9)c_509CT(p_Pro170Leu)	TGCAGCAGCTAGTTGTTCCG	TGCAGCAGCTGGTTGTTCCG	0.919205	0.037963
NM_000346_3(SOX9)c_509CT(p_Pro170Leu)	TGCAGCAGCTAGTTGTTCCG	TGCAGCGGCTAGTTGTTCCG	0.0794702	0.487214
NM_000346_3(SOX9)c_509CT(p_Pro170Leu)	TGCAGCAGCTAGTTGTTCCG	TGCGGCAGCTAGTTGTTCCG	0.0013245	0.401755
NM_000348_3(SRD5A2)c_271TC(p_Tyr91His)	TCTGCCTACATCACTTCCAC	TCTGCCTGCATCACTTCCAC	0.99914	0.878783
NM_000348_3(SRD5A2)c_271TC(p_Tyr91His)	TCTGCCTACATCACTTCCAC	TCTGCCTACGTCACTTCCAC	0.000859845	0.0837989
NM_000348_3(SRD5A2)c_2TC(p_Met1Thr)	CGAGGAACACGGCGCGACGC	CGAGGAACGCGGCGCGACGC	0.570433	0.0199329
NM_000348_3(SRD5A2)c_2TC(p_Met1Thr)	CGAGGAACACGGCGCGACGC	CGAGGAGCACGGCGCGACGC	0.416925	0.252592
NM_000348_3(SRD5A2)c_2TC(p_Met1Thr)	CGAGGAACACGGCGCGACGC	CGGGGAACACGGCGCGACGC	0.0113519	0.0796761
NM_000348_3(SRD5A2)c_2TC(p_Met1Thr)	CGAGGAACACGGCGCGACGC	CGAGGGACACGGCGCGACGC	0.00128999	0.477692
NM_000349_2(STAR)c_577CT(p_Arg193Ter)	ACAGGTGGAGCCTCAGCGCT	ACAGGTGGGGCCTCAGCGCT	1	0.304731
NM_000350_2(ABCA4)c_3056CT(p_Thr1019Met)	CACCATGAGGCTAGGAGGAT	CACCGTGAGGCTAGGAGGAT	0.637192	0.736959
NM_000350_2(ABCA4)c_3056CT(p_Thr1019Met)	CACCATGAGGCTAGGAGGAT	CACCATGGGGCTAGGAGGAT	0.357794	0.158166
NM_000350_2(ABCA4)c_3056CT(p_Thr1019Met)	CACCATGAGGCTAGGAGGAT	CGCCATGAGGCTAGGAGGAT	0.00182315	0.0272346
NM_000350_2(ABCA4)c_3056CT(p_Thr1019Met)	CACCATGAGGCTAGGAGGAT	CACCATGAGGCTGGGAGGAT	0.00136737	0.00135032
NM_000350_2(ABCA4)c_3056CT(p_Thr1019Met)	CACCATGAGGCTAGGAGGAT	CACCATGAGGCTAGGAGGGT	0.000911577	0.000135376
NM_000350_2(ABCA4)c_3056CT(p_Thr1019Met)	CACCATGAGGCTAGGAGGAT	CACCATGAGGCTAGGGGGAT	0.000911577	7.1839e-05
NM_000350_2(ABCA4)c_3113CT(p_Ala1038Val)	CTCCAGCTGGACCTCCTCCT	CTCCGGCTGGACCTCCTCCT	0.999244	0.94191
NM_000350_2(ABCA4)c_3113CT(p_Ala1038Val)	CTCCAGCTGGACCTCCTCCT	CTCCAGCTGGGCCTCCTCCT	0.00075643	0.0427402
NM_000350_2(ABCA4)c_4457CT(p_Pro1486Leu)	TGCACCTGCAGGATAGTGAA	TGCGCCTGCAGGATAGTGAA	0.906504	0.854682
NM_000350_2(ABCA4)c_4457CT(p_Pro1486Leu)	TGCACCTGCAGGATAGTGAA	TGCACCTGCGGGATAGTGAA	0.0813008	0.126013
NM_000350_2(ABCA4)c_4457CT(p_Pro1486Leu)	TGCACCTGCAGGATAGTGAA	TGCACCTGCAGGATAGTGAG	0.00813008	0.000273546
NM_000350_2(ABCA4)c_4457CT(p_Pro1486Leu)	TGCACCTGCAGGATAGTGAA	TGCACCTGCAGGATAGTGGA	0.00406504	0.00105557
NM_000350_2(ABCA4)c_5312+1GA	GCTGTATGGATAAGCCGTTT	GCTGTGTGGATAAGCCGTTT	1	0.93424
NM_000350_2(ABCA4)c_5714+5GA	GTACATCCATGCCACACCCT	GTACGTCCATGCCACACCCT	1	0.747672
NM_000350_2(ABCA4)c_6118CT(p_Arg2040Ter)	CACCTCAAAGCCGGGCATAA	CACCTCGAAGCCGGGCATAA	0.794872	0.670789
NM_000350_2(ABCA4)c_6118CT(p_Arg2040Ter)	CACCTCAAAGCCGGGCATAA	CACCTCAGAGCCGGGCATAA	0.121795	0.184855
NM_000350_2(ABCA4)c_6118CT(p_Arg2040Ter)	CACCTCAAAGCCGGGCATAA	CGCCTCAAAGCCGGGCATAA	0.0769231	0.0298639
NM_000350_2(ABCA4)c_6118CT(p_Arg2040Ter)	CACCTCAAAGCCGGGCATAA	CACCTCAAAGCCGGGCATGA	0.00641026	0.000265579
NM_000350_2(ABCA4)c_634CT(p_Arg212Cys)	GATGATGAAGCACTCCAGGA	GATGGTGAAGCACTCCAGGA	1	0.733575
NM_000350_2(ABCA4)c_6647CT(p_Ala2216Val)	GATCCTCACCAGGGAGGAGG	GATCCTCGCCAGGGAGGAGG	0.994737	0.830206
NM_000350_2(ABCA4)c_6647CT(p_Ala2216Val)	GATCCTCACCAGGGAGGAGG	GATCCTCACCGGGGAGGAGG	0.00361842	0.0689696
NM_000350_2(ABCA4)c_6647CT(p_Ala2216Val)	GATCCTCACCAGGGAGGAGG	GATCCTCACCAGGGGGGAGG	0.000657895	0.000987729
NM_000350_2(ABCA4)c_6647CT(p_Ala2216Val)	GATCCTCACCAGGGAGGAGG	GATCCTCACCAGGGAGGGGG	0.000657895	0.000243778
NM_000350_2(ABCA4)c_6647CT(p_Ala2216Val)	GATCCTCACCAGGGAGGAGG	GGTCCTCACCAGGGAGGAGG	0.000328947	0.0817981
NM_000352_4(ABCC8)c_3640CT(p_Arg1214Trp)	TAGGCCTATAAAGCATCCAT	TAGGCCTGTAAAGCATCCAT	0.989209	0.714702
NM_000352_4(ABCC8)c_3640CT(p_Arg1214Trp)	TAGGCCTATAAAGCATCCAT	TAGGCCTATGAAGCATCCAT	0.00899281	0.116372
NM_000352_4(ABCC8)c_3640CT(p_Arg1214Trp)	TAGGCCTATAAAGCATCCAT	TGGGCCTATAAAGCATCCAT	0.00179856	0.0636816
NM_000359_2(TGM1)c_832GA(p_Gly278Arg)	TTGTCACTCAAGTGGAACAG	TTGTCGCTCAAGTGGAACAG	0.997917	0.905897
NM_000359_2(TGM1)c_832GA(p_Gly278Arg)	TTGTCACTCAAGTGGAACAG	TTGTCACTCGAGTGGAACAG	0.00208333	0.0399458
NM_000359_2(TGM1)c_872GA(p_Gly291Asp)	CTGCAGCCATAAGTGCCTCA	CTGCGGCCATAAGTGCCTCA	0.977564	0.811107
NM_000359_2(TGM1)c_872GA(p_Gly291Asp)	CTGCAGCCATAAGTGCCTCA	CTGCAGCCATAGGTGCCTCA	0.0117521	0.00917864
NM_000359_2(TGM1)c_872GA(p_Gly291Asp)	CTGCAGCCATAAGTGCCTCA	CTGCAGCCGTAAGTGCCTCA	0.00641026	0.0771383
NM_000359_2(TGM1)c_872GA(p_Gly291Asp)	CTGCAGCCATAAGTGCCTCA	CTGCAGCCATGAGTGCCTCA	0.00213675	0.0525255
NM_000359_2(TGM1)c_872GA(p_Gly291Asp)	CTGCAGCCATAAGTGCCTCA	CTGCAGCCATAAGTGCCTCG	0.00213675	0.000314973
NM_000363_4(TNNI3)c_433CT(p_Arg145Trp)	TGATCAGCTCTCACAGGAAG	TGATCGGCTCTCACAGGAAG	1	0.834386
NM_000363_4(TNNI3)c_497CT(p_Ser166Phe)	TTCCAGGATCTGAATCACAG	TTCCAGGGTCTGAATCACAG	0.584314	0.143119
NM_000363_4(TNNI3)c_497CT(p_Ser166Phe)	TTCCAGGATCTGAATCACAG	TTCCGGGATCTGAATCACAG	0.413725	0.805095
NM_000363_4(TNNI3)c_497CT(p_Ser166Phe)	TTCCAGGATCTGAATCACAG	TTCCAGGATCTGGATCACAG	0.00196078	0.00509925
NM_000364_3(TNNT2)c_853CT(p_Arg285Cys)	CGCAGGTCTTGGAGCTGCAG	CGCGGGTCTTGGAGCTGCAG	0.991724	0.970789
NM_000364_3(TNNT2)c_853CT(p_Arg285Cys)	CGCAGGTCTTGGAGCTGCAG	CGCAGGTCTTGGGGCTGCAG	0.00413793	0.0206781
NM_000364_3(TNNT2)c_853CT(p_Arg285Cys)	CGCAGGTCTTGGAGCTGCAG	CGCAGGTCTTGGAGCTGCGG	0.00413793	0.00351602
NM_000368_4(TSC1)c_1525CT(p_Arg509Ter)	GGGAGACTGTCTCAGTAAAA	GGGAGGCTGTCTCAGTAAAA	0.989983	0.622542
NM_000368_4(TSC1)c_1525CT(p_Arg509Ter)	GGGAGACTGTCTCAGTAAAA	GGGGGACTGTCTCAGTAAAA	0.0100171	0.323014
NM_000368_4(TSC1)c_492GA(p_Trp164Ter)	TCATGATGCCTGAAGAAACC	TCATGGTGCCTGAAGAAACC	1	0.836088
NM_000368_4(TSC1)c_973CT(p_Gln325Ter)	AGAGTCTGAGGTAGCTACCC	AGAGTCTGGGGTAGCTACCC	0.958217	0.532585
NM_000368_4(TSC1)c_973CT(p_Gln325Ter)	AGAGTCTGAGGTAGCTACCC	AGGGTCTGAGGTAGCTACCC	0.0417827	0.425878
NM_000371_3(TTR)c_113AG(p_Asp38Gly)	GGCCGAGAGGAACATCAGCA	GGCCGGGAGGAACATCAGCA	0.987217	0.733379
NM_000371_3(TTR)c_113AG(p_Asp38Gly)	GGCCGAGAGGAACATCAGCA	GGCCGAGGGGAACATCAGCA	0.00589971	0.171311
NM_000371_3(TTR)c_113AG(p_Asp38Gly)	GGCCGAGAGGAACATCAGCA	GGCCGAGAGGGACATCAGCA	0.00294985	0.0145715
NM_000371_3(TTR)c_113AG(p_Asp38Gly)	GGCCGAGAGGAACATCAGCA	GGCCGAGAGGAACATCGGCA	0.00196657	0.000258371
NM_000371_3(TTR)c_113AG(p_Asp38Gly)	GGCCGAGAGGAACATCAGCA	GGCCGAGAGGAACGTCAGCA	0.000983284	0.000380179
NM_000371_3(TTR)c_113AG(p_Asp38Gly)	GGCCGAGAGGAACATCAGCA	GGCCGAGAGGAACATCAGCG	0.000983284	0.000112069
NM_000371_3(TTR)c_118GA(p_Val40Ile)	TACAGGCTGTTTGACGTCAG	TACGGGCTGTTTGACGTCAG	1	0.867328
NM_000372_4(TYR)c_616GA(p_Ala206Thr)	TCTCCGGATCCAGCTCTGGA	TCTCCGGGTCCAGCTCTGGA	0.997821	0.946393
NM_000372_4(TYR)c_616GA(p_Ala206Thr)	TCTCCGGATCCAGCTCTGGA	TCTCCGGATCCAGCTCTGGG	0.00145243	0.00125585
NM_000372_4(TYR)c_616GA(p_Ala206Thr)	TCTCCGGATCCAGCTCTGGA	TCTCCGGATCCGGCTCTGGA	0.000726216	0.0364583
NM_000372_4(TYR)c_649CT(p_Arg217Trp)	CCTTTCTAACCCCTTTCTCC	CCTTTCTAGCCCCTTTCTCC	0.911429	0.153822
NM_000372_4(TYR)c_649CT(p_Arg217Trp)	CCTTTCTAACCCCTTTCTCC	CCTTTCTGACCCCTTTCTCC	0.0885714	0.793944
NM_000377_2(WAS)c_271CT(p_Gln91Ter)	ACGGCATGTTGAGCACCAGT	ACGGCGTGTTGAGCACCAGT	0.999194	0.969
NM_000377_2(WAS)c_271CT(p_Gln91Ter)	ACGGCATGTTGAGCACCAGT	GCGGCATGTTGAGCACCAGT	0.000671321	0.00106863
NM_000377_2(WAS)c_271CT(p_Gln91Ter)	ACGGCATGTTGAGCACCAGT	ACGGCATGTTGGGCACCAGT	0.000134264	0.0173223
NM_000382_2(ALDH3A2)c_551CT(p_Thr184Met)	CAGAGCAACCCCATACCCAG	CAGGGCAACCCCATACCCAG	0.986577	0.271692
NM_000382_2(ALDH3A2)c_551CT(p_Thr184Met)	CAGAGCAACCCCATACCCAG	CAGAGCAACCCCATGCCCAG	0.00671141	0.000503164
NM_000382_2(ALDH3A2)c_551CT(p_Thr184Met)	CAGAGCAACCCCATACCCAG	CAGAGCGACCCCATACCCAG	0.00671141	0.472366
NM_000383_2(AIRE)c_83TC(p_Leu28Pro)	GAACGCTTGGACAACAACGG	GAACGCTTGGGCAACAACGG	0.531117	0.406058
NM_000383_2(AIRE)c_83TC(p_Leu28Pro)	GAACGCTTGGACAACAACGG	GAGCGCTTGGACAACAACGG	0.363171	0.38234
NM_000383_2(AIRE)c_83TC(p_Leu28Pro)	GAACGCTTGGACAACAACGG	GGACGCTTGGACAACAACGG	0.0520034	0.174543
NM_000383_2(AIRE)c_83TC(p_Leu28Pro)	GAACGCTTGGACAACAACGG	GAACGCTTGGACAGCAACGG	0.0460358	0.00538154
NM_000383_2(AIRE)c_83TC(p_Leu28Pro)	GAACGCTTGGACAACAACGG	GAACGCTTGGACGACAACGG	0.00511509	0.0148683
NM_000383_2(AIRE)c_83TC(p_Leu28Pro)	GAACGCTTGGACAACAACGG	GAACGCTTGGACAACAGCGG	0.00255754	0.00139592
NM_000383_3(AIRE)c_274CT(p_Arg92Trp)	GCTAAATGCAGGCAGTAGCA	GCTAAGTGCAGGCAGTAGCA	1	0.260258
NM_000390_2(CHM)c_799CT(p_Arg267Ter)	ACAAGGCCAGGATGAGACAA	ACAGGGCCAGGATGAGACAA	0.881029	0.624823
NM_000390_2(CHM)c_799CT(p_Arg267Ter)	ACAAGGCCAGGATGAGACAA	ACGAGGCCAGGATGAGACAA	0.10075	0.166989
NM_000390_2(CHM)c_799CT(p_Arg267Ter)	ACAAGGCCAGGATGAGACAA	ACAAGGCCGGGATGAGACAA	0.00428725	0.127435
NM_000390_2(CHM)c_799CT(p_Arg267Ter)	ACAAGGCCAGGATGAGACAA	GCAAGGCCAGGATGAGACAA	0.00428725	0.000780077
NM_000390_2(CHM)c_799CT(p_Arg267Ter)	ACAAGGCCAGGATGAGACAA	ACAAGGCCAGGATGGGACAA	0.00428725	0.0014192
NM_000390_2(CHM)c_799CT(p_Arg267Ter)	ACAAGGCCAGGATGAGACAA	ACAAGGCCAGGATGAGACAG	0.00321543	0.000184741
NM_000390_2(CHM)c_799CT(p_Arg267Ter)	ACAAGGCCAGGATGAGACAA	ACAAGGCCAGGATGAGACGA	0.00107181	0.000472673
NM_000390_2(CHM)c_799CT(p_Arg267Ter)	ACAAGGCCAGGATGAGACAA	ACAAGGCCAGGGTGAGACAA	0.00107181	0.00849956
NM_000391_3(TPP1)c_640CT(p_Gln214Ter)	CTCCTATTTGGTCTTCTCCA	CTCCTGTTTGGTCTTCTCCA	1	0.997637
NM_000397_3(CYBB)c_469CT(p_Arg157Ter)	TGCAGCCCTGGTAGCCAGGT	TGCGGCCCTGGTAGCCAGGT	1	0.973026
NM_000397_3(CYBB)c_781CT(p_Gln261Ter)	AGCAGGCACCGTGGGCACAA	AGCAGGCGCCGTGGGCACAA	0.568767	0.412162
NM_000397_3(CYBB)c_781CT(p_Gln261Ter)	AGCAGGCACCGTGGGCACAA	AGCGGGCACCGTGGGCACAA	0.431233	0.49987
NM_000397_3(CYBB)c_907CT(p_His303Tyr)	AGACACCACAGCCAGCACAG	AGACGCCACAGCCAGCACAG	0.998782	0.627186
NM_000397_3(CYBB)c_907CT(p_His303Tyr)	AGACACCACAGCCAGCACAG	GGACACCACAGCCAGCACAG	0.00121803	0.000199235
NM_000402_4(G6PD)c_653CT(p_Ser218Phe)	GAGACTGCCAAGGGCTCTGG	GAGGCTGCCAAGGGCTCTGG	0.926945	0.78794
NM_000402_4(G6PD)c_653CT(p_Ser218Phe)	GAGACTGCCAAGGGCTCTGG	GAGACTGCCGAGGGCTCTGG	0.0532875	0.0766679
NM_000402_4(G6PD)c_653CT(p_Ser218Phe)	GAGACTGCCAAGGGCTCTGG	GAGACTGCCAGGGGCTCTGG	0.0189085	0.0396711
NM_000402_4(G6PD)c_653CT(p_Ser218Phe)	GAGACTGCCAAGGGCTCTGG	GGGACTGCCAAGGGCTCTGG	0.000859476	0.0616579
NM_000402_4(G6PD)c_961GA(p_Val321Met)	CCCAGGATAACCCCTCCCCG	CCCAGGGTAACCCCTCCCCG	0.998789	0.420962
NM_000402_4(G6PD)c_961GA(p_Val321Met)	CCCAGGATAACCCCTCCCCG	CCCAGGATGACCCCTCCCCG	0.00100888	0.125701
NM_000402_4(G6PD)c_961GA(p_Val321Met)	CCCAGGATAACCCCTCCCCG	CCCGGGATAACCCCTCCCCG	0.000201776	0.311776
NM_000404_2(GLB1)c_245CT	CCCTCCTACTTACATCTGGA	CCCTCCTGCTTACATCTGGA	1	0.942003
NM_000404_3(GLB1)c_145CT(p_Arg49Cys)	CTGAGATGTAGCAAAATGGC	CTGAGGTGTAGCAAAATGGC	1	0.527318
NM_000404_3(GLB1)c_1769GA(p_Arg590His)	GGCCACTATTGGCCAGCCCG	GGCCACTGTTGGCCAGCCCG	0.612303	0.383462
NM_000404_3(GLB1)c_1769GA(p_Arg590His)	GGCCACTATTGGCCAGCCCG	GGCCGCTATTGGCCAGCCCG	0.386266	0.535418
NM_000404_3(GLB1)c_1769GA(p_Arg590His)	GGCCACTATTGGCCAGCCCG	GGCCACTATTGGCCGGCCCG	0.00143062	0.00097876
NM_000404_3(GLB1)c_276GA(p_Trp92Ter)	AACTTTCATGAGCCCTGACC	AACTTTCGTGAGCCCTGACC	0.953704	0.86465
NM_000404_3(GLB1)c_276GA(p_Trp92Ter)	AACTTTCATGAGCCCTGACC	AACTTTCATGGGCCCTGACC	0.037037	0.101594
NM_000404_3(GLB1)c_276GA(p_Trp92Ter)	AACTTTCATGAGCCCTGACC	GACTTTCATGAGCCCTGACC	0.00925926	0.00139108
NM_000404_3(GLB1)c_397-1GA	ACTAAGGAGGATTACCTGCT	ACTGAGGAGGATTACCTGCT	0.515106	0.281827
NM_000404_3(GLB1)c_397-1GA	ACTAAGGAGGATTACCTGCT	ACTAGGGAGGATTACCTGCT	0.48191	0.4653
NM_000404_3(GLB1)c_397-1GA	ACTAAGGAGGATTACCTGCT	ACTAAGGGGGATTACCTGCT	0.00111899	0.0428681
NM_000404_3(GLB1)c_397-1GA	ACTAAGGAGGATTACCTGCT	ACTAAGGAGGATTGCCTGCT	0.00074599	0.000505423
NM_000404_3(GLB1)c_397-1GA	ACTAAGGAGGATTACCTGCT	GCTAAGGAGGATTACCTGCT	0.00074599	0.000636033
NM_000404_3(GLB1)c_397-1GA	ACTAAGGAGGATTACCTGCT	ACTAAGGAGGGTTACCTGCT	0.000372995	0.00519214
NM_000404_3(GLB1)c_446CT(p_Ser149Phe)	ACCTACCTGGGTCGGAGAAG	ACCTGCCTGGGTCGGAGAAG	1	0.998163
NM_000414_3(HSD17B4)c_1516CT(p_Arg506Cys)	AGGCAGTACAAAGCAGCCTG	AGGCGGTACAAAGCAGCCTG	0.951289	0.439633
NM_000414_3(HSD17B4)c_1516CT(p_Arg506Cys)	AGGCAGTACAAAGCAGCCTG	AGGCAGTGCAAAGCAGCCTG	0.0458453	0.382577
NM_000414_3(HSD17B4)c_1516CT(p_Arg506Cys)	AGGCAGTACAAAGCAGCCTG	AGGCAGTACAGAGCAGCCTG	0.00286533	0.0163769
NM_000417_2(IL2RA)c_368-2AG	CAAGACCAACGGCATACCTG	CAAGGCCAACGGCATACCTG	1	0.625226
NM_000424_3(KRT5)c_502GA(p_Glu168Lys)	TGCAATTTCCCCGTGGAGGC	TGCGATTTCCCCGTGGAGGC	0.882338	0.39639
NM_000424_3(KRT5)c_502GA(p_Glu168Lys)	TGCAATTTCCCCGTGGAGGC	TGCAGTTTCCCCGTGGAGGC	0.1169	0.517965
NM_000424_3(KRT5)c_502GA(p_Glu168Lys)	TGCAATTTCCCCGTGGAGGC	TGCAATTTCCCCGTGGGGGC	0.000762389	0.000390536
NM_000425_4(L1CAM)c_1108GA(p_Gly370Arg)	TGCAGCTCTACCATCTGTGT	TGCGGCTCTACCATCTGTGT	0.910035	0.743114
NM_000425_4(L1CAM)c_1108GA(p_Gly370Arg)	TGCAGCTCTACCATCTGTGT	TGCAGCTCTGCCATCTGTGT	0.0899654	0.225809
NM_000425_4(L1CAM)c_1417CT(p_Arg473Cys)	AGCACTCTTACCTCAAGTGC	AGCGCTCTTACCTCAAGTGC	0.931677	0.663719
NM_000425_4(L1CAM)c_1417CT(p_Arg473Cys)	AGCACTCTTACCTCAAGTGC	AGCACTCTTGCCTCAAGTGC	0.068323	0.286303
NM_000425_4(L1CAM)c_1704-1GA	TCGTACAGTGACAAGGAGAT	TCGTGCAGTGACAAGGAGAT	0.516444	0.628611
NM_000425_4(L1CAM)c_1704-1GA	TCGTACAGTGACAAGGAGAT	TCGTACGGTGACAAGGAGAT	0.483556	0.264449
NM_000425_4(L1CAM)c_2380CT(p_Gln794Ter)	GTCACACCAACACTGGATAC	GTCACGCCAACACTGGATAC	0.722403	0.541055
NM_000425_4(L1CAM)c_2380CT(p_Gln794Ter)	GTCACACCAACACTGGATAC	GTCGCACCAACACTGGATAC	0.274351	0.336295
NM_000425_4(L1CAM)c_2380CT(p_Gln794Ter)	GTCACACCAACACTGGATAC	GTCACACCAACACTGGGTAC	0.00162338	0.000193377
NM_000425_4(L1CAM)c_2380CT(p_Gln794Ter)	GTCACACCAACACTGGATAC	GTCACACCGACACTGGATAC	0.00162338	0.0311174
NM_000426_3(LAMA2)c_112+1GA	AAGAGATACAGTCGAGGCAT	AAGAGGTACAGTCGAGGCAT	0.994975	0.403049
NM_000426_3(LAMA2)c_112+1GA	AAGAGATACAGTCGAGGCAT	AAGAGATGCAGTCGAGGCAT	0.00502513	0.164211
NM_000426_3(LAMA2)c_2836CT(p_Gln946Ter)	ACATCTCTAACCCTGAACGT	ACATCTCTAGCCCTGAACGT	0.998148	0.225905
NM_000426_3(LAMA2)c_2836CT(p_Gln946Ter)	ACATCTCTAACCCTGAACGT	ACATCTCTAACCCTGAGCGT	0.00185185	0.000984804
NM_000426_3(LAMA2)c_3829CT(p_Arg1277Ter)	CCACCTCAAATGATCACTTG	CCGCCTCAAATGATCACTTG	0.903704	0.17341
NM_000426_3(LAMA2)c_3829CT(p_Arg1277Ter)	CCACCTCAAATGATCACTTG	CCACCTCAAGTGATCACTTG	0.0962963	0.0730765
NM_000426_3(LAMA2)c_7810CT(p_Arg2604Ter)	CCTCATTGTTCATGCCCCTG	CCTCGTTGTTCATGCCCCTG	0.998737	0.967633
NM_000426_3(LAMA2)c_7810CT(p_Arg2604Ter)	CCTCATTGTTCATGCCCCTG	CCTCATTGTTCGTGCCCCTG	0.00126263	0.02284
NM_000426_3(LAMA2)c_7888CT(p_Arg2630Ter)	TCTAGTTCACTCTACATGAA	TCTGGTTCACTCTACATGAA	0.791353	0.803102
NM_000426_3(LAMA2)c_7888CT(p_Arg2630Ter)	TCTAGTTCACTCTACATGAA	TCTAGTTCGCTCTACATGAA	0.208647	0.169883
NM_000426_3(LAMA2)c_8245-2AG	AAGGACCCCGTAAAATACCC	AAGGGCCCCGTAAAATACCC	0.9953	0.966832
NM_000426_3(LAMA2)c_8245-2AG	AAGGACCCCGTAAAATACCC	GAGGACCCCGTAAAATACCC	0.00235018	0.000870587
NM_000426_3(LAMA2)c_8245-2AG	AAGGACCCCGTAAAATACCC	AGGGACCCCGTAAAATACCC	0.00117509	0.00142232
NM_000426_3(LAMA2)c_8245-2AG	AAGGACCCCGTAAAATACCC	AAGGACCCCGTGAAATACCC	0.00117509	0.0134464
NM_000429_2(MAT1A)c_776CT(p_Ala259Val)	CTTGAAGTAGGCGTACTCCT	CTTGAGGTAGGCGTACTCCT	0.722222	0.307624
NM_000429_2(MAT1A)c_776CT(p_Ala259Val)	CTTGAAGTAGGCGTACTCCT	CTTGAAGTGGGCGTACTCCT	0.277778	0.0403409
NM_000429_2(MAT1A)c_790CT(p_Arg264Cys)	CACTACAGGCCCGGCACGTC	CACTGCAGGCCCGGCACGTC	0.996587	0.61365
NM_000429_2(MAT1A)c_790CT(p_Arg264Cys)	CACTACAGGCCCGGCACGTC	CACTACGGGCCCGGCACGTC	0.00341297	0.225949
NM_000430_3(PAFAH1B1)c_1002+1GA	GACGCACATCAATGCCACCC	GACGCGCATCAATGCCACCC	0.804065	0.686201
NM_000430_3(PAFAH1B1)c_1002+1GA	GACGCACATCAATGCCACCC	GACGCACGTCAATGCCACCC	0.194665	0.159014
NM_000430_3(PAFAH1B1)c_1002+1GA	GACGCACATCAATGCCACCC	GACGCACATCGATGCCACCC	0.00127024	0.0240708
NM_000430_3(PAFAH1B1)c_337CT(p_Arg113Ter)	GTCAGAAGTCAATGTAGAGG	GTCAGGAGTCAATGTAGAGG	1	0.399645
NM_000430_3(PAFAH1B1)c_405GA(p_Trp135Ter)	GCTGCACTGCAATGGTGTGC	GCTGCGCTGCAATGGTGTGC	0.991935	0.927308
NM_000430_3(PAFAH1B1)c_405GA(p_Trp135Ter)	GCTGCACTGCAATGGTGTGC	GCTGCACTGCAGTGGTGTGC	0.00806452	0.00670413
NM_000431_3(MVK)c_803TC(p_Ile268Thr)	CCCGACCTCAGACCGCACGG	CCCGGCCTCAGACCGCACGG	0.944867	0.863304
NM_000431_3(MVK)c_803TC(p_Ile268Thr)	CCCGACCTCAGACCGCACGG	CCCGACCTCGGACCGCACGG	0.0551329	0.0967716
NM_000433_3(NCF2)c_565CT(p_Gln189Ter)	TGAGCCACTTATCTCTCATT	TGAGCCGCTTATCTCTCATT	1	0.687491
NM_000435_2(NOTCH3)c_1451GA(p_Cys484Tyr)	AGGAGATGGTATGGAATTGA	AGGAGGTGGTATGGAATTGA	0.99061	0.652076
NM_000435_2(NOTCH3)c_1451GA(p_Cys484Tyr)	AGGAGATGGTATGGAATTGA	AGGAGATGGTATGGGATTGA	0.00469484	0.000584137
NM_000435_2(NOTCH3)c_1451GA(p_Cys484Tyr)	AGGAGATGGTATGGAATTGA	GGGAGATGGTATGGAATTGA	0.00234742	0.000863526
NM_000435_2(NOTCH3)c_1451GA(p_Cys484Tyr)	AGGAGATGGTATGGAATTGA	AGGAGATGGTATGGAGTTGA	0.00234742	8.79084e-05
NM_000435_2(NOTCH3)c_3011GA(p_Cys1004Tyr)	TACCTGACAGACTGAGTTAT	TACCTGGCAGACTGAGTTAT	0.888889	0.790535
NM_000435_2(NOTCH3)c_3011GA(p_Cys1004Tyr)	TACCTGACAGACTGAGTTAT	TGCCTGACAGACTGAGTTAT	0.111111	0.0755009
NM_000435_2(NOTCH3)c_3040CT(p_Arg1014Cys)	CAGGTCACATCACCCGCCTA	CAGGTCGCATCACCCGCCTA	0.999876	0.857838
NM_000435_2(NOTCH3)c_3040CT(p_Arg1014Cys)	CAGGTCACATCACCCGCCTA	CAGGTCACATCGCCCGCCTA	0.000124177	0.00794649
NM_000435_2(NOTCH3)c_457CT(p_Arg153Cys)	CACCTCAGTCTGCAGCTACA	CACCTCGGTCTGCAGCTACA	0.990476	0.949254
NM_000435_2(NOTCH3)c_457CT(p_Arg153Cys)	CACCTCAGTCTGCAGCTACA	CACCTCAGTCTGCAGCTGCA	0.00952381	0.00064413
NM_000441_1(SLC26A4)c_1229CT(p_Thr410Met)	GGCCATGCGGGAAAGAGCAG	GGCCGTGCGGGAAAGAGCAG	0.996667	0.987048
NM_000441_1(SLC26A4)c_1229CT(p_Thr410Met)	GGCCATGCGGGAAAGAGCAG	GGCCATGCGGGAGAGAGCAG	0.00333333	0.00181019
NM_000441_1(SLC26A4)c_1336CT(p_Gln446Ter)	CAGGGTTATACCTTCTACAA	CAGGGTTGTACCTTCTACAA	0.99711	0.811191
NM_000441_1(SLC26A4)c_1336CT(p_Gln446Ter)	CAGGGTTATACCTTCTACAA	CAGGGTTATACCTTCTACGA	0.00289017	0.000758156
NM_000441_1(SLC26A4)c_164+2TC	GCTGCAGGCAGCGGCCGCGC	GCTGCGGGCAGCGGCCGCGC	0.996923	0.931926
NM_000441_1(SLC26A4)c_164+2TC	GCTGCAGGCAGCGGCCGCGC	GCTGCAGGCGGCGGCCGCGC	0.00307692	0.0344669
NM_000441_1(SLC26A4)c_2074TC(p_Phe692Leu)	GTGTATCTTGCATCACTTCA	GTGTGTCTTGCATCACTTCA	0.998899	0.983769
NM_000441_1(SLC26A4)c_2074TC(p_Phe692Leu)	GTGTATCTTGCATCACTTCA	GTGTATCTTGCGTCACTTCA	0.000550661	0.0095764
NM_000441_1(SLC26A4)c_2074TC(p_Phe692Leu)	GTGTATCTTGCATCACTTCA	GTGTATCTTGCATCACTTCG	0.000550661	0.000369927
NM_000444_4(PHEX)c_1174-2AG	GACCCGCAGAGGTTCGCACC	GACCCGCGGAGGTTCGCACC	0.986842	0.784863
NM_000444_4(PHEX)c_1174-2AG	GACCCGCAGAGGTTCGCACC	GGCCCGCAGAGGTTCGCACC	0.0131579	0.0804894
NM_000444_4(PHEX)c_1645+1GA	ATCCAGAGCCGGCAACAACT	ATCCAGGGCCGGCAACAACT	0.565714	0.265634
NM_000444_4(PHEX)c_1645+1GA	ATCCAGAGCCGGCAACAACT	ATCCGGAGCCGGCAACAACT	0.424286	0.615138
NM_000444_4(PHEX)c_1645+1GA	ATCCAGAGCCGGCAACAACT	ATCCAGAGCCGGCAGCAACT	0.01	0.000238276
NM_000444_4(PHEX)c_397CT(p_Gln133Ter)	CCACGACCAGCCCCAGCCGC	CCACGGCCAGCCCCAGCCGC	0.953182	0.784155
NM_000444_4(PHEX)c_397CT(p_Gln133Ter)	CCACGACCAGCCCCAGCCGC	CCACGACCGGCCCCAGCCGC	0.0453548	0.0531384
NM_000444_4(PHEX)c_397CT(p_Gln133Ter)	CCACGACCAGCCCCAGCCGC	CCGCGACCAGCCCCAGCCGC	0.00146306	0.109605
NM_000444_4(PHEX)c_503CT(p_Pro168Leu)	TCTACCGTGGGGCCCAGTCC	TCTGCCGTGGGGCCCAGTCC	1	0.999121
NM_000444_4(PHEX)c_733-1GA	TCCGACGTCATGATCATGGC	TCCGGCGTCATGATCATGGC	0.509275	0.893655
NM_000444_4(PHEX)c_733-1GA	TCCGACGTCATGATCATGGC	TCCGACGTCGTGATCATGGC	0.487352	0.0756751
NM_000444_4(PHEX)c_733-1GA	TCCGACGTCATGATCATGGC	TCCGACGTCATGGTCATGGC	0.00337268	0.00476022
NM_000444_5(PHEX)c_1033CT(p_Gln345Ter)	GGCCTCAGTGGTAGTACCGC	GGCCTCGGTGGTAGTACCGC	0.999123	0.98692
NM_000444_5(PHEX)c_1033CT(p_Gln345Ter)	GGCCTCAGTGGTAGTACCGC	GGCCTCAGTGGTGGTACCGC	0.000877193	0.00590125
NM_000444_5(PHEX)c_187+1GA	GAAATAAGTATGGCTTGCTG	GAAATGAGTATGGCTTGCTG	1	0.513512
NM_000444_5(PHEX)c_263GA(p_Trp88Ter)	CTGTCAGCTGATTGACGACC	CTGTCGGCTGATTGACGACC	0.988166	0.947284
NM_000444_5(PHEX)c_263GA(p_Trp88Ter)	CTGTCAGCTGATTGACGACC	CTGTCAGCTGATTGGCGACC	0.0118343	0.00136209
NM_000444_5(PHEX)c_436+6TC	GCCGGCCCACCCCTTCTCCT	GCCGGCCCGCCCCTTCTCCT	1	1
NM_000445_4(PLEC)c_1486CT(p_Gln496Ter)	GGTACATCTACTCGCCCTGC	GGTACGTCTACTCGCCCTGC	0.991894	0.468698
NM_000445_4(PLEC)c_1486CT(p_Gln496Ter)	GGTACATCTACTCGCCCTGC	GGTGCATCTACTCGCCCTGC	0.0073692	0.36492
NM_000445_4(PLEC)c_1486CT(p_Gln496Ter)	GGTACATCTACTCGCCCTGC	GGTACATCTGCTCGCCCTGC	0.00073692	0.0469631
NM_000448_2(RAG1)c_2333GA(p_Arg778Gln)	ATGTCATCAGCATGGTGTTC	ATGTCGTCAGCATGGTGTTC	1	0.889411
NM_000454_4(SOD1)c_434TC(p_Leu145Ser)	CACCCGCATCCCCCAGCTGT	CACCCGCGTCCCCCAGCTGT	1	0.901519
NM_000455_4(STK11)c_109CT(p_Gln37Ter)	AACCCACCAATGGGACTCTG	AACCCGCCAATGGGACTCTG	0.900254	0.865929
NM_000455_4(STK11)c_109CT(p_Gln37Ter)	AACCCACCAATGGGACTCTG	AACCCACCGATGGGACTCTG	0.0747189	0.040302
NM_000455_4(STK11)c_109CT(p_Gln37Ter)	AACCCACCAATGGGACTCTG	AACCCACCAGTGGGACTCTG	0.0250272	0.0242175
NM_000466_2(PEX1)c_1991TC(p_Leu664Pro)	GATGACCCTGACCTCATTGC	GATGGCCCTGACCTCATTGC	0.997879	0.906884
NM_000466_2(PEX1)c_1991TC(p_Leu664Pro)	GATGACCCTGACCTCATTGC	GATGACCCTGACCTCGTTGC	0.00106045	0.000255283
NM_000466_2(PEX1)c_1991TC(p_Leu664Pro)	GATGACCCTGACCTCATTGC	GATGACCCTGGCCTCATTGC	0.00106045	0.0342994
NM_000475_4(NR0B1)c_1169-1GA	CGTGTATGTCATGGGCAGTG	CGTGTGTGTCATGGGCAGTG	1	0.933885
NM_000475_4(NR0B1)c_871TC(p_Trp291Arg)	CGCTGGAGCTCATGGCGAGT	CGCTGGGGCTCATGGCGAGT	1	0.969525
NM_000478_4(ALPL)c_346GA(p_Ala116Thr)	CGCCACCACCTACCTGTGTG	CGCCGCCACCTACCTGTGTG	0.675497	0.689483
NM_000478_4(ALPL)c_346GA(p_Ala116Thr)	CGCCACCACCTACCTGTGTG	CGCCACCGCCTACCTGTGTG	0.322848	0.233518
NM_000478_4(ALPL)c_346GA(p_Ala116Thr)	CGCCACCACCTACCTGTGTG	CGCCACCACCTGCCTGTGTG	0.00165563	0.0114347
NM_000478_4(ALPL)c_571GA(p_Glu191Lys)	AGACAACAAGATGCCCCCTG	AGGCAACAAGATGCCCCCTG	1	0.0323581
NM_000478_5(ALPL)c_211CT(p_Arg71Cys)	GATGCAGGCAGCCGTCACTG	GATGCGGGCAGCCGTCACTG	1	0.908391
NM_000478_5(ALPL)c_526GA(p_Ala176Thr)	CAGCACCGCCTACGCCCACT	CAGCGCCGCCTACGCCCACT	0.97076	0.938867
NM_000478_5(ALPL)c_526GA(p_Ala176Thr)	CAGCACCGCCTACGCCCACT	CGGCACCGCCTACGCCCACT	0.0253411	0.033926
NM_000478_5(ALPL)c_526GA(p_Ala176Thr)	CAGCACCGCCTACGCCCACT	CAGCACCGCCTGCGCCCACT	0.00194932	0.0145094
NM_000478_5(ALPL)c_526GA(p_Ala176Thr)	CAGCACCGCCTACGCCCACT	CAGCACCGCCTACGCCCGCT	0.00194932	0.000445984
NM_000484_3(APP)c_2143GA(p_Val715Met)	CAGAGTGAAGCTGGTCCCCA	CAGAGTGGAGCTGGTCCCCA	0.998302	0.31069
NM_000484_3(APP)c_2143GA(p_Val715Met)	CAGAGTGAAGCTGGTCCCCA	CAGAGTGAGGCTGGTCCCCA	0.000848896	0.0645947
NM_000484_3(APP)c_2143GA(p_Val715Met)	CAGAGTGAAGCTGGTCCCCA	CAGGGTGAAGCTGGTCCCCA	0.000424448	0.510078
NM_000484_3(APP)c_2143GA(p_Val715Met)	CAGAGTGAAGCTGGTCCCCA	CGGAGTGAAGCTGGTCCCCA	0.000424448	0.0365189
NM_000487_5(ARSA)c_1108-2AG	CCAGACCAGCAGGGTAGGGG	CCAGGCCAGCAGGGTAGGGG	0.815771	0.56677
NM_000487_5(ARSA)c_1108-2AG	CCAGACCAGCAGGGTAGGGG	CCAGACCGGCAGGGTAGGGG	0.182796	0.203846
NM_000487_5(ARSA)c_1108-2AG	CCAGACCAGCAGGGTAGGGG	CCGGACCAGCAGGGTAGGGG	0.00143369	0.0945172
NM_000487_5(ARSA)c_256CT(p_Arg86Trp)	GAATTATCTGCCCTGTTTCA	GAATTGTCTGCCCTGTTTCA	0.995261	0.914169
NM_000487_5(ARSA)c_256CT(p_Arg86Trp)	GAATTATCTGCCCTGTTTCA	GGATTATCTGCCCTGTTTCA	0.00473934	0.0193457
NM_000487_5(ARSA)c_641CT(p_Ala214Val)	GGATGCTCAAGACTCAGGTT	GGATGCTCGAGACTCAGGTT	0.955556	0.420715
NM_000487_5(ARSA)c_641CT(p_Ala214Val)	GGATGCTCAAGACTCAGGTT	GGGTGCTCAAGACTCAGGTT	0.0333333	0.33893
NM_000487_5(ARSA)c_641CT(p_Ala214Val)	GGATGCTCAAGACTCAGGTT	GGATGCTCAGGACTCAGGTT	0.0111111	0.194817
NM_000488_3(SERPINC1)c_166CT(p_Arg56Cys)	GGGGAGCAGTAAATGCACAT	GGGGGGCAGTAAATGCACAT	0.967568	0.613602
NM_000488_3(SERPINC1)c_166CT(p_Arg56Cys)	GGGGAGCAGTAAATGCACAT	GGGGAGCGGTAAATGCACAT	0.0216216	0.259923
NM_000488_3(SERPINC1)c_166CT(p_Arg56Cys)	GGGGAGCAGTAAATGCACAT	GGGGAGCAGTGAATGCACAT	0.00540541	0.0436926
NM_000488_3(SERPINC1)c_166CT(p_Arg56Cys)	GGGGAGCAGTAAATGCACAT	GGGGAGCAGTAGATGCACAT	0.00540541	0.00756941
NM_000489_4(ATRX)c_134-2AG	CACTCCCGGGGCAGAAGAAG	CGCTCCCGGGGCAGAAGAAG	1	0.897221
NM_000489_4(ATRX)c_189+1GA	CACCGCATGGGTACCTCCCT	CACCGCGTGGGTACCTCCCT	1	0.934485
NM_000489_4(ATRX)c_5579AG(p_Asn1860Ser)	ATACCTAGGGTGATGCCACT	ATGCCTAGGGTGATGCCACT	0.713442	0.134117
NM_000489_4(ATRX)c_5579AG(p_Asn1860Ser)	ATACCTAGGGTGATGCCACT	ATACCTGGGGTGATGCCACT	0.286558	0.803808
NM_000489_5(ATRX)c_5039TC(p_Ile1680Thr)	CGGCGAGTGACTACTCGGGA	CGGCGGGTGACTACTCGGGA	0.970588	0.885863
NM_000489_5(ATRX)c_5039TC(p_Ile1680Thr)	CGGCGAGTGACTACTCGGGA	CGGCGAGTGACTACTCGGGG	0.0294118	0.000394717
NM_000492_3(CFTR)c_1013CT(p_Thr338Ile)	TGGTGATGAATATTTTCCGG	TGGTGGTGAATATTTTCCGG	1	0.83295
NM_000492_3(CFTR)c_2551CT(p_Arg851Ter)	TGTGGACAGTAATATATCAA	TGTGGGCAGTAATATATCAA	1	0.721291
NM_000492_3(CFTR)c_2620-2AG	AAAGAAGCAGCCACCCGGAA	AAAGGAGCAGCCACCCGGAA	0.977876	0.391867
NM_000492_3(CFTR)c_2620-2AG	AAAGAAGCAGCCACCCGGAA	AAGGAAGCAGCCACCCGGAA	0.0132743	0.0252852
NM_000492_3(CFTR)c_2620-2AG	AAAGAAGCAGCCACCCGGAA	AAAGAGGCAGCCACCCGGAA	0.00884956	0.370812
NM_000492_3(CFTR)c_2780TC(p_Leu927Pro)	CCTGCTATGGGATTCTTCAG	CCTGCTGTGGGATTCTTCAG	1	0.98713
NM_000492_3(CFTR)c_293AG(p_Gln98Arg)	TAAGAGAGGCCGTACTGCTT	TGAGAGAGGCCGTACTGCTT	0.467332	0.0352935
NM_000492_3(CFTR)c_293AG(p_Gln98Arg)	TAAGAGAGGCCGTACTGCTT	TAAGGGAGGCCGTACTGCTT	0.421446	0.544768
NM_000492_3(CFTR)c_293AG(p_Gln98Arg)	TAAGAGAGGCCGTACTGCTT	TAAGAGGGGCCGTACTGCTT	0.109726	0.239978
NM_000492_3(CFTR)c_293AG(p_Gln98Arg)	TAAGAGAGGCCGTACTGCTT	TAGGAGAGGCCGTACTGCTT	0.000997506	0.0458634
NM_000492_3(CFTR)c_293AG(p_Gln98Arg)	TAAGAGAGGCCGTACTGCTT	TAAGAGAGGCCGTGCTGCTT	0.000498753	0.000552884
NM_000492_3(CFTR)c_3611GA(p_Trp1204Ter)	GATGACATCTAGCCCTCAGG	GATGACGTCTAGCCCTCAGG	0.566667	0.265409
NM_000492_3(CFTR)c_3611GA(p_Trp1204Ter)	GATGACATCTAGCCCTCAGG	GATGGCATCTAGCCCTCAGG	0.413333	0.544163
NM_000492_3(CFTR)c_3611GA(p_Trp1204Ter)	GATGACATCTAGCCCTCAGG	GATGACATCTGGCCCTCAGG	0.02	0.0245611
NM_000492_3(CFTR)c_3612GA(p_Trp1204Ter)	GATGACATCTGACCCTCAGG	GATGGCATCTGACCCTCAGG	0.522081	0.566698
NM_000492_3(CFTR)c_3612GA(p_Trp1204Ter)	GATGACATCTGACCCTCAGG	GATGACGTCTGACCCTCAGG	0.473684	0.276524
NM_000492_3(CFTR)c_3612GA(p_Trp1204Ter)	GATGACATCTGACCCTCAGG	GATGACATCTGACCCTCGGG	0.00241984	0.000178791
NM_000492_3(CFTR)c_3612GA(p_Trp1204Ter)	GATGACATCTGACCCTCAGG	GATGACATCTGGCCCTCAGG	0.00181488	0.00430296
NM_000492_3(CFTR)c_3808GA(p_Asp1270Asn)	CCAGATCAATGGTGTGTCTT	CCAGGTCAATGGTGTGTCTT	0.995363	0.559897
NM_000492_3(CFTR)c_3808GA(p_Asp1270Asn)	CCAGATCAATGGTGTGTCTT	CCAGATCAGTGGTGTGTCTT	0.0015456	0.0381741
NM_000492_3(CFTR)c_3808GA(p_Asp1270Asn)	CCAGATCAATGGTGTGTCTT	CCAGATCGATGGTGTGTCTT	0.0015456	0.193209
NM_000492_3(CFTR)c_3808GA(p_Asp1270Asn)	CCAGATCAATGGTGTGTCTT	CCGGATCAATGGTGTGTCTT	0.0015456	0.0903295
NM_000492_3(CFTR)c_3846GA(p_Trp1282Ter)	CAACAGTGAAGGAAAGCCTT	CAACGGTGAAGGAAAGCCTT	0.988	0.775832
NM_000492_3(CFTR)c_3846GA(p_Trp1282Ter)	CAACAGTGAAGGAAAGCCTT	CAGCAGTGAAGGAAAGCCTT	0.008	0.0420189
NM_000492_3(CFTR)c_3846GA(p_Trp1282Ter)	CAACAGTGAAGGAAAGCCTT	CAACAGTGGAGGAAAGCCTT	0.004	0.059472
NM_000492_3(CFTR)c_3873+2TC	TGATACCACAGGCGAGCAAA	TGATGCCACAGGCGAGCAAA	0.957447	0.702386
NM_000492_3(CFTR)c_3873+2TC	TGATACCACAGGCGAGCAAA	TGATACCACAGGCGAGCAAG	0.0212766	3.38885e-05
NM_000492_3(CFTR)c_3873+2TC	TGATACCACAGGCGAGCAAA	TGATACCGCAGGCGAGCAAA	0.0212766	0.0936287
NM_000494_4(COL17A1)c_25CT(p_Arg9Ter)	CTACTTGTCAATGAATGTGA	CTACTTGTCGATGAATGTGA	1	0.277518
NM_000495_4(COL4A5)c_1216GA(p_Gly406Ser)	CCGCAGATGAGGGGCCCTGG	CCGCAGGTGAGGGGCCCTGG	0.989041	0.316118
NM_000495_4(COL4A5)c_1216GA(p_Gly406Ser)	CCGCAGATGAGGGGCCCTGG	CCGCGGATGAGGGGCCCTGG	0.0109589	0.529497
NM_000495_4(COL4A5)c_1397GA(p_Gly466Glu)	AGTTTAAGCAGCCCACCCTG	AGTTTGAGCAGCCCACCCTG	1	0.703838
NM_000495_4(COL4A5)c_2023GA(p_Gly675Ser)	TATGACTCGCGTGGCCACTT	TATGGCTCGCGTGGCCACTT	1	0.931194
NM_000495_4(COL4A5)c_2245-1GA	GCGCCACCAGCCCAATGAGT	GCGCCGCCAGCCCAATGAGT	0.99359	0.882534
NM_000495_4(COL4A5)c_2245-1GA	GCGCCACCAGCCCAATGAGT	GCGCCACCGGCCCAATGAGT	0.00641026	0.0781257
NM_000495_4(COL4A5)c_232-1GA	GGACAGCAACTCTGATGACC	GGACGGCAACTCTGATGACC	0.785992	0.57635
NM_000495_4(COL4A5)c_232-1GA	GGACAGCAACTCTGATGACC	GGACAGCGACTCTGATGACC	0.190661	0.177502
NM_000495_4(COL4A5)c_232-1GA	GGACAGCAACTCTGATGACC	GGGCAGCAACTCTGATGACC	0.0233463	0.0889531
NM_000495_4(COL4A5)c_2332GA(p_Gly778Ser)	CCTCAGCAAGATCTACCCTG	CCTCGGCAAGATCTACCCTG	1	0.71382
NM_000495_4(COL4A5)c_3319GA(p_Gly1107Arg)	TGGACCAGCGGGGAGGCACC	TGGACCGGCGGGGAGGCACC	0.902331	0.513695
NM_000495_4(COL4A5)c_3319GA(p_Gly1107Arg)	TGGACCAGCGGGGAGGCACC	TGGGCCAGCGGGGAGGCACC	0.0965594	0.419259
NM_000495_4(COL4A5)c_3319GA(p_Gly1107Arg)	TGGACCAGCGGGGAGGCACC	TGGACCAGCGGGGGGGCACC	0.000739919	0.000325615
NM_000495_4(COL4A5)c_3319GA(p_Gly1107Arg)	TGGACCAGCGGGGAGGCACC	TGGACCAGCGGGGAGGCGCC	0.000369959	0.000166702
NM_000495_4(COL4A5)c_4069+1GA	TGGCTGTCATGGAAGCAGTG	TGGCTGTCGTGGAAGCAGTG	0.993658	0.97726
NM_000495_4(COL4A5)c_4069+1GA	TGGCTGTCATGGAAGCAGTG	TGGCTGTCATGGGAGCAGTG	0.00634249	0.0130716
NM_000495_4(COL4A5)c_4699TC(p_Cys1567Arg)	CTGCAGTGTCACGCGGTTCC	CTGCGGTGTCACGCGGTTCC	1	0.907978
NM_000495_4(COL4A5)c_4756TC(p_Cys1586Arg)	CATGTACAGGCACCGCCGCC	CATGTGCAGGCACCGCCGCC	0.998012	0.799048
NM_000495_4(COL4A5)c_4756TC(p_Cys1586Arg)	CATGTACAGGCACCGCCGCC	CATGTACGGGCACCGCCGCC	0.00132538	0.0865485
NM_000495_4(COL4A5)c_4756TC(p_Cys1586Arg)	CATGTACAGGCACCGCCGCC	CGTGTACAGGCACCGCCGCC	0.000662691	0.0252863
NM_000495_4(COL4A5)c_4803+121TC	GGATGCACCCTGGTGGGGCC	GGATGCGCCCTGGTGGGGCC	0.990826	0.792532
NM_000495_4(COL4A5)c_4803+121TC	GGATGCACCCTGGTGGGGCC	GGGTGCACCCTGGTGGGGCC	0.00917431	0.172822
NM_000495_4(COL4A5)c_4913GA(p_Cys1638Tyr)	GCAGGAGGGCCAGCGCTGCA	GCAGGGGGGCCAGCGCTGCA	0.999857	0.832088
NM_000495_4(COL4A5)c_4913GA(p_Cys1638Tyr)	GCAGGAGGGCCAGCGCTGCA	GCGGGAGGGCCAGCGCTGCA	0.000142857	0.126732
NM_000495_4(COL4A5)c_4977-2AG	TTAGCCCACACTCACCTCCT	TTAGCCCGCACTCACCTCCT	0.79845	0.527002
NM_000495_4(COL4A5)c_4977-2AG	TTAGCCCACACTCACCTCCT	TTAGCCCACGCTCACCTCCT	0.196382	0.0785609
NM_000495_4(COL4A5)c_4977-2AG	TTAGCCCACACTCACCTCCT	TTGGCCCACACTCACCTCCT	0.00516796	0.362812
NM_000495_4(COL4A5)c_5020CT(p_Arg1674Ter)	TTCTGACCACCCACCCAGAC	TTCTGGCCACCCACCCAGAC	1	0.923558
NM_000495_4(COL4A5)c_547-2AG	GCTGCATGAGGTCCGGCTCG	GCTGCGTGAGGTCCGGCTCG	1	0.863944
NM_000495_4(COL4A5)c_891+1GA	CTGTGAAGCGCAGGGCAGGA	CTGTGGAGCGCAGGGCAGGA	0.961039	0.62139
NM_000495_4(COL4A5)c_891+1GA	CTGTGAAGCGCAGGGCAGGA	CTGTGAGGCGCAGGGCAGGA	0.0324675	0.243376
NM_000495_4(COL4A5)c_891+1GA	CTGTGAAGCGCAGGGCAGGA	CTGTGAAGCGCAGGGCAGGG	0.00324675	5.02088e-05
NM_000495_4(COL4A5)c_891+1GA	CTGTGAAGCGCAGGGCAGGA	CTGTGAAGCGCGGGGCAGGA	0.00324675	0.00152631
NM_000497_3(CYP11B1)c_124CT(p_Pro42Ser)	CGCCGGGACATGGCTTCAAA	CGCCGGGGCATGGCTTCAAA	0.885886	0.806152
NM_000497_3(CYP11B1)c_124CT(p_Pro42Ser)	CGCCGGGACATGGCTTCAAA	CGCCGGGACGTGGCTTCAAA	0.108108	0.136006
NM_000497_3(CYP11B1)c_124CT(p_Pro42Ser)	CGCCGGGACATGGCTTCAAA	CGCCGGGACATGGCTTCAAG	0.003003	0.00127736
NM_000497_3(CYP11B1)c_124CT(p_Pro42Ser)	CGCCGGGACATGGCTTCAAA	CGCCGGGACATGGCTTCGAA	0.003003	0.00350597
NM_000501_3(ELN)c_1918+1GA	TGATGAGCACTGGGTGGAGG	TGATGGGCACTGGGTGGAGG	0.968254	0.752969
NM_000501_3(ELN)c_1918+1GA	TGATGAGCACTGGGTGGAGG	TGATGAGCGCTGGGTGGAGG	0.031746	0.0305319
NM_000503_5(EYA1)c_1276GA(p_Gly426Ser)	GTGTACGGAGCGGTGTGGAC	GTGTGCGGAGCGGTGTGGAC	1	0.917395
NM_000503_5(EYA1)c_229CT(p_Arg77Ter)	AGAACTGGTGAGTTGGTCAT	AGAGCTGGTGAGTTGGTCAT	0.888235	0.687952
NM_000503_5(EYA1)c_229CT(p_Arg77Ter)	AGAACTGGTGAGTTGGTCAT	AGAACTGGTGGGTTGGTCAT	0.111765	0.0595497
NM_000507_3(FBP1)c_825+1GA	GGAAAGATAAGGGTGTCCCC	GGAAGGATAAGGGTGTCCCC	0.370667	0.307346
NM_000507_3(FBP1)c_825+1GA	GGAAAGATAAGGGTGTCCCC	GGAGAGATAAGGGTGTCCCC	0.218667	0.138363
NM_000507_3(FBP1)c_825+1GA	GGAAAGATAAGGGTGTCCCC	GGAAAGGTAAGGGTGTCCCC	0.150667	0.210713
NM_000507_3(FBP1)c_825+1GA	GGAAAGATAAGGGTGTCCCC	GGGAAGATAAGGGTGTCCCC	0.130667	0.0615813
NM_000507_3(FBP1)c_825+1GA	GGAAAGATAAGGGTGTCCCC	GGAAAGATGAGGGTGTCCCC	0.105333	0.0340076
NM_000507_3(FBP1)c_825+1GA	GGAAAGATAAGGGTGTCCCC	GGAAAGATAGGGGTGTCCCC	0.024	0.0151994
NM_000512_4(GALNS)c_1175CT(p_Ala392Val)	TCACTGAAGGTGGATGAAGG	TCACTGAGGGTGGATGAAGG	0.652466	0.180911
NM_000512_4(GALNS)c_1175CT(p_Ala392Val)	TCACTGAAGGTGGATGAAGG	TCACTGGAGGTGGATGAAGG	0.343049	0.590303
NM_000512_4(GALNS)c_1175CT(p_Ala392Val)	TCACTGAAGGTGGATGAAGG	TCGCTGAAGGTGGATGAAGG	0.0044843	0.160446
NM_000512_4(GALNS)c_139GA(p_Gly47Arg)	CCACAAGGAACAGAACTCTG	CCACGAGGAACAGAACTCTG	0.993688	0.421249
NM_000512_4(GALNS)c_139GA(p_Gly47Arg)	CCACAAGGAACAGAACTCTG	CCGCAAGGAACAGAACTCTG	0.00411636	0.06436
NM_000512_4(GALNS)c_139GA(p_Gly47Arg)	CCACAAGGAACAGAACTCTG	CCACAAGGAGCAGAACTCTG	0.00109769	0.00854159
NM_000512_4(GALNS)c_139GA(p_Gly47Arg)	CCACAAGGAACAGAACTCTG	CCACAGGGAACAGAACTCTG	0.000548847	0.350114
NM_000512_4(GALNS)c_139GA(p_Gly47Arg)	CCACAAGGAACAGAACTCTG	CCACAAGGGACAGAACTCTG	0.000274424	0.0130637
NM_000512_4(GALNS)c_139GA(p_Gly47Arg)	CCACAAGGAACAGAACTCTG	CCACAAGGAACAGGACTCTG	0.000274424	0.000173636
NM_000512_4(GALNS)c_415GA(p_Gly139Ser)	CGTGCCCCAGCTGATGACCC	CGTGCCCCGGCTGATGACCC	0.989011	0.982072
NM_000512_4(GALNS)c_415GA(p_Gly139Ser)	CGTGCCCCAGCTGATGACCC	CGTGCCCCAGCTGATGGCCC	0.010989	0.00406686
NM_000512_4(GALNS)c_477GA(p_Trp159Ter)	CAGAGAGAGCTGGGGCGGAT	CAGGGAGAGCTGGGGCGGAT	0.712644	0.246319
NM_000512_4(GALNS)c_477GA(p_Trp159Ter)	CAGAGAGAGCTGGGGCGGAT	CAGAGGGAGCTGGGGCGGAT	0.287356	0.482178
NM_000512_4(GALNS)c_952AG(p_Met318Val)	GTCCTACCGAAAGGGTACAC	GTCCTGCCGAAAGGGTACAC	0.999684	0.936285
NM_000512_4(GALNS)c_952AG(p_Met318Val)	GTCCTACCGAAAGGGTACAC	GTCCTACCGAAGGGGTACAC	0.000316456	0.00232132
NM_000514_3(GDNF)c_277CT(p_Arg93Trp)	TGCCAATTCCGCTCTCTTCT	TGCCAGTTCCGCTCTCTTCT	0.985854	0.377946
NM_000514_3(GDNF)c_277CT(p_Arg93Trp)	TGCCAATTCCGCTCTCTTCT	TGCCGATTCCGCTCTCTTCT	0.0141458	0.523806
NM_000520_5(HEXA)c_1444GA(p_Glu482Lys)	GCTACAACCCATACACCCAA	GCTGCAACCCATACACCCAA	0.841096	0.311425
NM_000520_5(HEXA)c_1444GA(p_Glu482Lys)	GCTACAACCCATACACCCAA	GCTACAGCCCATACACCCAA	0.106849	0.13955
NM_000520_5(HEXA)c_1444GA(p_Glu482Lys)	GCTACAACCCATACACCCAA	GCTACGACCCATACACCCAA	0.0328767	0.416978
NM_000520_5(HEXA)c_1444GA(p_Glu482Lys)	GCTACAACCCATACACCCAA	GCTACAACCCGTACACCCAA	0.0136986	0.00707568
NM_000520_5(HEXA)c_1444GA(p_Glu482Lys)	GCTACAACCCATACACCCAA	GCTACAACCCATACACCCGA	0.00273973	9.87276e-05
NM_000520_5(HEXA)c_1444GA(p_Glu482Lys)	GCTACAACCCATACACCCAA	GCTACAACCCATGCACCCAA	0.00273973	0.000903195
NM_000520_5(HEXA)c_1453TC(p_Trp485Arg)	TAAGGACCCGCAGCACCGGC	TAAGGGCCCGCAGCACCGGC	0.977544	0.855191
NM_000520_5(HEXA)c_1453TC(p_Trp485Arg)	TAAGGACCCGCAGCACCGGC	TAGGGACCCGCAGCACCGGC	0.0224561	0.0651344
NM_000521_3(HEXB)c_1514GA(p_Arg505Gln)	AGGCCTCAGGCAAGTGCTGT	AGGCCTCGGGCAAGTGCTGT	0.996764	0.978728
NM_000521_3(HEXB)c_1514GA(p_Arg505Gln)	AGGCCTCAGGCAAGTGCTGT	AGGCCTCAGGCGAGTGCTGT	0.00323625	0.0113388
NM_000525_3(KCNJ11)c_440TC(p_Leu147Pro)	CATGCCGCTAGAGGAGGAAA	CATGCCGCTGGAGGAGGAAA	0.985915	0.726829
NM_000525_3(KCNJ11)c_440TC(p_Leu147Pro)	CATGCCGCTAGAGGAGGAAA	CATGCCGCTAGAGGAGGAAG	0.00469484	0.000648984
NM_000525_3(KCNJ11)c_440TC(p_Leu147Pro)	CATGCCGCTAGAGGAGGAAA	CATGCCGCTAGAGGGGGAAA	0.00469484	0.00489836
NM_000525_3(KCNJ11)c_440TC(p_Leu147Pro)	CATGCCGCTAGAGGAGGAAA	CATGCCGCTAGAGGAGGAGA	0.00469484	0.00154162
NM_000526_4(KRT14)c_1228CT(p_Gln410Ter)	AGTGCATGCACATCAATTTG	AGTGCGTGCACATCAATTTG	0.965123	0.926437
NM_000526_4(KRT14)c_1228CT(p_Gln410Ter)	AGTGCATGCACATCAATTTG	AGTGCATGCGCATCAATTTG	0.0337336	0.0457557
NM_000526_4(KRT14)c_1228CT(p_Gln410Ter)	AGTGCATGCACATCAATTTG	GGTGCATGCACATCAATTTG	0.000571755	0.00157834
NM_000526_4(KRT14)c_1228CT(p_Gln410Ter)	AGTGCATGCACATCAATTTG	AGTGCATGCACATCAGTTTG	0.000571755	0.000108488
NM_000526_4(KRT14)c_1231GA(p_Glu411Lys)	GGGAACTATGTCAACACTCC	GGGAGCTATGTCAACACTCC	0.995341	0.273598
NM_000526_4(KRT14)c_1231GA(p_Glu411Lys)	GGGAACTATGTCAACACTCC	GGGAACTGTGTCAACACTCC	0.00436808	0.408607
NM_000526_4(KRT14)c_1231GA(p_Glu411Lys)	GGGAACTATGTCAACACTCC	GGGGACTATGTCAACACTCC	0.000291206	0.195953
NM_000526_4(KRT14)c_1243TC(p_Tyr415His)	ATGTGAACGCTTCCCTGGAC	ATGTGAGCGCTTCCCTGGAC	0.792647	0.227707
NM_000526_4(KRT14)c_1243TC(p_Tyr415His)	ATGTGAACGCTTCCCTGGAC	ATGTGGACGCTTCCCTGGAC	0.207353	0.624171
NM_000527_4(LDLR)c_-120CT	CTCTCAGTCGTGGCTCTTCT	CTCTCGGTCGTGGCTCTTCT	1	1
NM_000527_4(LDLR)c_-152CT	CCACCTAGCCGAGGTGAGAC	CCACCTGGCCGAGGTGAGAC	0.986301	0.863357
NM_000527_4(LDLR)c_-152CT	CCACCTAGCCGAGGTGAGAC	CCACCTAGCCGAGGTGAGGC	0.00913242	0.000222559
NM_000527_4(LDLR)c_-152CT	CCACCTAGCCGAGGTGAGAC	CCGCCTAGCCGAGGTGAGAC	0.00456621	0.112085
NM_000527_4(LDLR)c_1028GA(p_Gly343Asp)	GCATGGGCGGCATGAACCAG	GCGTGGGCGGCATGAACCAG	0.742382	0.912212
NM_000527_4(LDLR)c_1028GA(p_Gly343Asp)	GCATGGGCGGCATGAACCAG	GCATGGGCGGCGTGAACCAG	0.138504	0.0627122
NM_000527_4(LDLR)c_1028GA(p_Gly343Asp)	GCATGGGCGGCATGAACCAG	GCATGGGCGGCATGGACCAG	0.110803	0.011613
NM_000527_4(LDLR)c_1028GA(p_Gly343Asp)	GCATGGGCGGCATGAACCAG	GCATGGGCGGCATGAACCGG	0.00554017	0.00436531
NM_000527_4(LDLR)c_1028GA(p_Gly343Asp)	GCATGGGCGGCATGAACCAG	GCATGGGCGGCATGAGCCAG	0.00277008	0.00283084
NM_000527_4(LDLR)c_1124AG(p_Tyr375Cys)	TCCAGAGCGTCATCCTTGGC	TCCAGGGCGTCATCCTTGGC	0.937008	0.564154
NM_000527_4(LDLR)c_1124AG(p_Tyr375Cys)	TCCAGAGCGTCATCCTTGGC	TCCGGAGCGTCATCCTTGGC	0.0629921	0.363637
NM_000527_4(LDLR)c_11GA(p_Trp4Ter)	CGACCACAGCAGCAAGCTTC	CGACCACAGCGGCAAGCTTC	0.743945	0.0128225
NM_000527_4(LDLR)c_11GA(p_Trp4Ter)	CGACCACAGCAGCAAGCTTC	CGACCGCAGCAGCAAGCTTC	0.249135	0.671743
NM_000527_4(LDLR)c_11GA(p_Trp4Ter)	CGACCACAGCAGCAAGCTTC	CGACCACGGCAGCAAGCTTC	0.00692042	0.124606
NM_000527_4(LDLR)c_1277TC(p_Leu426Pro)	GGACAATGGCTTCCATGGCA	GGACGATGGCTTCCATGGCA	0.67092	0.421813
NM_000527_4(LDLR)c_1277TC(p_Leu426Pro)	GGACAATGGCTTCCATGGCA	GGGCAATGGCTTCCATGGCA	0.18599	0.0734264
NM_000527_4(LDLR)c_1277TC(p_Leu426Pro)	GGACAATGGCTTCCATGGCA	GGACAGTGGCTTCCATGGCA	0.142818	0.336973
NM_000527_4(LDLR)c_1277TC(p_Leu426Pro)	GGACAATGGCTTCCATGGCA	GGACAATGGCTTCCATGGCG	0.000271518	0.000143545
NM_000527_4(LDLR)c_1285GA(p_Val429Met)	CGGCACCCGCGTCCACGCCA	CGGCGCCCGCGTCCACGCCA	1	0.994174
NM_000527_4(LDLR)c_1301CT(p_Thr434Met)	AGATGCACTTGAACAGCTCC	AGATGCGCTTGAACAGCTCC	1	0.846702
NM_000527_4(LDLR)c_1358+1GA	GACCTGCCCTATGCAGCTGT	GACCTGCCCTGTGCAGCTGT	0.993318	0.695086
NM_000527_4(LDLR)c_1358+1GA	GACCTGCCCTATGCAGCTGT	GACCTGCCCTATGCGGCTGT	0.00334076	0.0155303
NM_000527_4(LDLR)c_1358+1GA	GACCTGCCCTATGCAGCTGT	GGCCTGCCCTATGCAGCTGT	0.00334076	0.281949
NM_000527_4(LDLR)c_1432GA(p_Gly478Arg)	GCACAGTCAGTTGCCCTGAG	GCACGGTCAGTTGCCCTGAG	0.996255	0.719904
NM_000527_4(LDLR)c_1432GA(p_Gly478Arg)	GCACAGTCAGTTGCCCTGAG	GCACAGTCAGTTGCCCTGGG	0.00374532	0.000705323
NM_000527_4(LDLR)c_1448GA(p_Trp483Ter)	CAATGATTCACTGAAGACCC	CAATGGTTCACTGAAGACCC	1	0.842178
NM_000527_4(LDLR)c_1516GA(p_Val506Met)	GCACACGGAGGAGCTGGAGC	GCACGCGGAGGAGCTGGAGC	0.984375	0.765608
NM_000527_4(LDLR)c_1516GA(p_Val506Met)	GCACACGGAGGAGCTGGAGC	GCACACGGAGGGGCTGGAGC	0.015625	0.00313355
NM_000527_4(LDLR)c_1558AG(p_Arg520Gly)	CCGGTTCACGCCGCCCATGC	CCGGTTCGCGCCGCCCATGC	1	0.998816
NM_000527_4(LDLR)c_1586+1GA	CCACATGTCCATCATCGTGC	CCACGTGTCCATCATCGTGC	0.996471	0.811132
NM_000527_4(LDLR)c_1586+1GA	CCACATGTCCATCATCGTGC	CCGCATGTCCATCATCGTGC	0.00282287	0.117963
NM_000527_4(LDLR)c_1586+1GA	CCACATGTCCATCATCGTGC	CCACATGTCCGTCATCGTGC	0.000705716	0.0339402
NM_000527_4(LDLR)c_1586+5GA	AGAGATGAGTGCTGGGAGGC	AGAGGTGAGTGCTGGGAGGC	0.999696	0.62638
NM_000527_4(LDLR)c_1586+5GA	AGAGATGAGTGCTGGGAGGC	AGAGATGGGTGCTGGGAGGC	0.000304136	0.116105
NM_000527_4(LDLR)c_1618GA(p_Ala540Thr)	GGACTCTCAGATGAGAAGTT	GGACTCTCGGATGAGAAGTT	0.984127	0.496808
NM_000527_4(LDLR)c_1618GA(p_Ala540Thr)	GGACTCTCAGATGAGAAGTT	GGACTCTCAGGTGAGAAGTT	0.015873	0.123476
NM_000527_4(LDLR)c_166TC(p_Ser56Pro)	ATGAGGCAGGCAGGCGGCAG	ATGAGGCGGGCAGGCGGCAG	0.994614	0.293356
NM_000527_4(LDLR)c_166TC(p_Ser56Pro)	ATGAGGCAGGCAGGCGGCAG	ATGGGGCAGGCAGGCGGCAG	0.005386	0.588088
NM_000527_4(LDLR)c_1733TC(p_Val578Ala)	TAACCAAAAGGCATATAATT	TGACCAAAAGGCATATAATT	0.855932	0.0256445
NM_000527_4(LDLR)c_1733TC(p_Val578Ala)	TAACCAAAAGGCATATAATT	TAACCGAAAGGCATATAATT	0.118644	0.576225
NM_000527_4(LDLR)c_1733TC(p_Val578Ala)	TAACCAAAAGGCATATAATT	TAACCAGAAGGCATATAATT	0.0169492	0.172729
NM_000527_4(LDLR)c_1733TC(p_Val578Ala)	TAACCAAAAGGCATATAATT	TAACCAAGAGGCATATAATT	0.00847458	0.0545252
NM_000527_4(LDLR)c_1744CT(p_Leu582Phe)	TGGAAAATGACTCAAGTGAC	TGGAAAATGGCTCAAGTGAC	0.980479	0.00994812
NM_000527_4(LDLR)c_1744CT(p_Leu582Phe)	TGGAAAATGACTCAAGTGAC	TGGAAGATGACTCAAGTGAC	0.0170025	0.256968
NM_000527_4(LDLR)c_1744CT(p_Leu582Phe)	TGGAAAATGACTCAAGTGAC	TGGAAAGTGACTCAAGTGAC	0.00125945	0.11872
NM_000527_4(LDLR)c_1744CT(p_Leu582Phe)	TGGAAAATGACTCAAGTGAC	TGGAGAATGACTCAAGTGAC	0.000629723	0.238652
NM_000527_4(LDLR)c_1744CT(p_Leu582Phe)	TGGAAAATGACTCAAGTGAC	TGGAAAATGACTCGAGTGAC	0.000629723	0.00027075
NM_000527_4(LDLR)c_1855TC(p_Phe619Leu)	AAATCTTAGAGCGTCCCATC	AAATCTTAGGGCGTCCCATC	0.58	0.0705952
NM_000527_4(LDLR)c_1855TC(p_Phe619Leu)	AAATCTTAGAGCGTCCCATC	AAGTCTTAGAGCGTCCCATC	0.264	0.0662711
NM_000527_4(LDLR)c_1855TC(p_Phe619Leu)	AAATCTTAGAGCGTCCCATC	AAATCTTGGAGCGTCCCATC	0.156	0.802927
NM_000527_4(LDLR)c_1897CT(p_Arg633Cys)	ATCAGAGTGCCATCTTAATT	ATCAGGGTGCCATCTTAATT	1	0.621708
NM_000527_4(LDLR)c_190+5GA	TTGGATATGTACGCCTCGCG	TTGGATGTGTACGCCTCGCG	0.996899	0.379301
NM_000527_4(LDLR)c_190+5GA	TTGGATATGTACGCCTCGCG	TTGGGTATGTACGCCTCGCG	0.00155039	0.485341
NM_000527_4(LDLR)c_190+5GA	TTGGATATGTACGCCTCGCG	TTGGATATGTGCGCCTCGCG	0.00155039	0.0246496
NM_000527_4(LDLR)c_1955TC(p_Met652Thr)	CGAGGCATGGCCCCCACCCT	CGAGGCGTGGCCCCCACCCT	1	0.817894
NM_000527_4(LDLR)c_1988-2AG	GCTTGCAGATGGCCATGGCG	GCTTGCGGATGGCCATGGCG	1	0.879704
NM_000527_4(LDLR)c_211GA(p_Gly71Arg)	CCAACATCAGCCTCACCCTG	CCAACGTCAGCCTCACCCTG	0.97166	0.608613
NM_000527_4(LDLR)c_211GA(p_Gly71Arg)	CCAACATCAGCCTCACCCTG	CCAACATCGGCCTCACCCTG	0.0121457	0.042142
NM_000527_4(LDLR)c_211GA(p_Gly71Arg)	CCAACATCAGCCTCACCCTG	CCAGCATCAGCCTCACCCTG	0.0121457	0.170732
NM_000527_4(LDLR)c_211GA(p_Gly71Arg)	CCAACATCAGCCTCACCCTG	CCGACATCAGCCTCACCCTG	0.00404858	0.0737823
NM_000527_4(LDLR)c_311GA(p_Cys104Tyr)	CCCAGCTGCTAACAGACCAG	CCCGGCTGCTAACAGACCAG	1	0.758743
NM_000527_4(LDLR)c_313+1GA	CCCAACCAAGTTTGGACTCA	CCCAGCCAAGTTTGGACTCA	1	0.393355
NM_000527_4(LDLR)c_416AG(p_Asp139Gly)	TCCAATCACAGCCACATCCG	TCCAGTCACAGCCACATCCG	0.651194	0.407076
NM_000527_4(LDLR)c_416AG(p_Asp139Gly)	TCCAATCACAGCCACATCCG	TCCGATCACAGCCACATCCG	0.249337	0.312556
NM_000527_4(LDLR)c_416AG(p_Asp139Gly)	TCCAATCACAGCCACATCCG	TCCAATCGCAGCCACATCCG	0.0994695	0.15854
NM_000527_4(LDLR)c_502GA(p_Asp168Asn)	CTGGGGACCCATCAGAGCAT	CTGGGGGCCCATCAGAGCAT	0.996241	0.909284
NM_000527_4(LDLR)c_502GA(p_Asp168Asn)	CTGGGGACCCATCAGAGCAT	CTGGGGACCCATCAGGGCAT	0.0037594	0.000265497
NM_000527_4(LDLR)c_806GA(p_Gly269Asp)	CAGCTGAGGCGATAGGCTTA	CAGCTGGGGCGATAGGCTTA	0.992701	0.937312
NM_000527_4(LDLR)c_806GA(p_Gly269Asp)	CAGCTGAGGCGATAGGCTTA	CGGCTGAGGCGATAGGCTTA	0.00729927	0.047532
NM_000527_4(LDLR)c_829GA(p_Glu277Lys)	TACTATGTTCCTGCTGCTGC	TACTGTGTTCCTGCTGCTGC	1	0.937675
NM_000527_4(LDLR)c_940+2TC	ACCCACCGCCGCCTGCTGGA	ACCCGCCGCCGCCTGCTGGA	1	0.995471
NM_000527_4(LDLR)c_949GA(p_Glu317Lys)	TGGGAGAGACCGGCGCACAA	TGGGAGGGACCGGCGCACAA	0.976744	0.332214
NM_000527_4(LDLR)c_949GA(p_Glu317Lys)	TGGGAGAGACCGGCGCACAA	TGGGGGAGACCGGCGCACAA	0.0232558	0.548433
NM_000527_4(LDLR)c_952TC(p_Cys318Arg)	GTGGAGACGGACGCTGCACC	GTGGGGACGGACGCTGCACC	0.994358	0.566882
NM_000527_4(LDLR)c_952TC(p_Cys318Arg)	GTGGAGACGGACGCTGCACC	GTGGAGGCGGACGCTGCACC	0.00282087	0.326309
NM_000527_4(LDLR)c_952TC(p_Cys318Arg)	GTGGAGACGGACGCTGCACC	GTGGAGACGGACGCTGCGCC	0.00141044	0.000235889
NM_000527_4(LDLR)c_952TC(p_Cys318Arg)	GTGGAGACGGACGCTGCACC	GTGGAGACGGGCGCTGCACC	0.00141044	0.0104556
NM_000528_3(MAN2B1)c_2356-2AG	CGGCAAGGGGGACCGTAGAT	CGGCGAGGGGGACCGTAGAT	0.929397	0.50575
NM_000528_3(MAN2B1)c_2356-2AG	CGGCAAGGGGGACCGTAGAT	CGGCAGGGGGGACCGTAGAT	0.0699781	0.378418
NM_000528_3(MAN2B1)c_2356-2AG	CGGCAAGGGGGACCGTAGAT	CGGCAAGGGGGGCCGTAGAT	0.000624805	0.00180484
NM_000530_7(MPZ)c_181GA(p_Asp61Asn)	CAGATAACATCTCCTTCACC	CAGATGACATCTCCTTCACC	1	0.498556
NM_000530_7(MPZ)c_244TC(p_Tyr82His)	TAGATCTTCCACCATGCCAA	TAGGTCTTCCACCATGCCAA	0.994949	0.773831
NM_000530_7(MPZ)c_244TC(p_Tyr82His)	TAGATCTTCCACCATGCCAA	TAGATCTTCCACCATGCCGA	0.0016835	0.000822996
NM_000530_7(MPZ)c_244TC(p_Tyr82His)	TAGATCTTCCACCATGCCAA	TAGATCTTCCACCATGCCAG	0.0016835	0.0002401
NM_000530_7(MPZ)c_244TC(p_Tyr82His)	TAGATCTTCCACCATGCCAA	TAGATCTTCCGCCATGCCAA	0.0016835	0.11372
NM_000530_7(MPZ)c_302GA(p_Trp101Ter)	AGTAGGTAGGGGACCCTCGC	AGTAGGTGGGGGACCCTCGC	1	0.415876
NM_000530_7(MPZ)c_410GA(p_Gly137Asp)	CATAGTGGACAAGACCTCTC	CATGGTGGACAAGACCTCTC	0.999707	0.833095
NM_000530_7(MPZ)c_410GA(p_Gly137Asp)	CATAGTGGACAAGACCTCTC	CATAGTGGGCAAGACCTCTC	9.77613e-05	0.0690553
NM_000530_7(MPZ)c_410GA(p_Gly137Asp)	CATAGTGGACAAGACCTCTC	CATAGTGGACAAGGCCTCTC	9.77613e-05	0.000454605
NM_000530_7(MPZ)c_410GA(p_Gly137Asp)	CATAGTGGACAAGACCTCTC	CGTAGTGGACAAGACCTCTC	9.77613e-05	0.0386444
NM_000531_5(OTC)c_119GA(p_Arg40His)	GAACATGGTCGCTCTGGACA	GAACGTGGTCGCTCTGGACA	0.993846	0.882214
NM_000531_5(OTC)c_119GA(p_Arg40His)	GAACATGGTCGCTCTGGACA	GAACATGGTCGCTCTGGGCA	0.00410256	0.000346522
NM_000531_5(OTC)c_119GA(p_Arg40His)	GAACATGGTCGCTCTGGACA	GAGCATGGTCGCTCTGGACA	0.00102564	0.0590545
NM_000531_5(OTC)c_119GA(p_Arg40His)	GAACATGGTCGCTCTGGACA	GAACATGGTCGCTCTGGACG	0.00102564	0.000213715
NM_000531_5(OTC)c_205CT(p_Gln69Ter)	GGTGCAAGCGATACTGGCAC	GGTGCGAGCGATACTGGCAC	0.892592	0.603005
NM_000531_5(OTC)c_205CT(p_Gln69Ter)	GGTGCAAGCGATACTGGCAC	GGTGCAGGCGATACTGGCAC	0.107027	0.264631
NM_000531_5(OTC)c_205CT(p_Gln69Ter)	GGTGCAAGCGATACTGGCAC	GGTGCAAGCGATACTGGCGC	0.00038088	0.000205306
NM_000531_5(OTC)c_540+2TC	ACCCGTATCTGTATGGCAGG	ACCCGTGTCTGTATGGCAGG	1	0.988008
NM_000535_5(PMS2)c_1261CT(p_Arg421Ter)	GGCCTCTCACAGTCTGGAAA	GGCCTCTCGCAGTCTGGAAA	0.681818	0.763792
NM_000535_5(PMS2)c_1261CT(p_Arg421Ter)	GGCCTCTCACAGTCTGGAAA	GGCCTCTCACGGTCTGGAAA	0.314935	0.204078
NM_000535_5(PMS2)c_1261CT(p_Arg421Ter)	GGCCTCTCACAGTCTGGAAA	GGCCTCTCACAGTCTGGGAA	0.00324675	0.00127583
NM_000535_6(PMS2)c_73CT(p_Gln25Ter)	CCTGCCCAGAGCAAATCTAA	CCTGCCCGGAGCAAATCTAA	0.885593	0.856953
NM_000535_6(PMS2)c_73CT(p_Gln25Ter)	CCTGCCCAGAGCAAATCTAA	CCTGCCCAGGGCAAATCTAA	0.110169	0.111707
NM_000535_6(PMS2)c_73CT(p_Gln25Ter)	CCTGCCCAGAGCAAATCTAA	CCTGCCCAGAGCGAATCTAA	0.00423729	0.00294284
NM_000538_3(RFXAP)c_127CT(p_Gln43Ter)	GCCTACTGCTCCTTGCTGGC	GCCTGCTGCTCCTTGCTGGC	1	1
NM_000540_2(RYR1)c_11941CT(p_His3981Tyr)	TCATCTCTTAGCAAAATGAG	TCGTCTCTTAGCAAAATGAG	1	0.502672
NM_000540_2(RYR1)c_14833CT(p_Arg4945Ter)	TCATCTAAAGGAGGTTCCGC	TCATCTGAAGGAGGTTCCGC	1	0.631113
NM_000540_2(RYR1)c_1589GA(p_Arg530His)	CAAGATGCGTGCTCTGGAGG	CAAGGTGCGTGCTCTGGAGG	1	0.874394
NM_000540_2(RYR1)c_1982GA(p_Trp661Ter)	TGACCACCTGGCCTCCTACC	TGACCGCCTGGCCTCCTACC	1	0.822422
NM_000540_2(RYR1)c_325CT(p_Arg109Trp)	CCACCATGGACTAAACAAGT	CCACCGTGGACTAAACAAGT	0.537392	0.832694
NM_000540_2(RYR1)c_325CT(p_Arg109Trp)	CCACCATGGACTAAACAAGT	CCACCATGGGCTAAACAAGT	0.462608	0.0381923
NM_000540_2(RYR1)c_487CT(p_Arg163Cys)	TTACATTGGTGATGATTCAA	TTACGTTGGTGATGATTCAA	1	0.779432
NM_000545_6(HNF1A)c_1340CT(p_Pro447Leu)	CTCGGGCCACACTGATTCAC	CTCGGGCCGCACTGATTCAC	0.915094	0.729859
NM_000545_6(HNF1A)c_1340CT(p_Pro447Leu)	CTCGGGCCACACTGATTCAC	CTCGGGCCACGCTGATTCAC	0.0849057	0.223315
NM_000545_6(HNF1A)c_475CT(p_Arg159Trp)	TCAGACTTCCAGCCATCTGT	TCAGGCTTCCAGCCATCTGT	0.996874	0.762983
NM_000545_6(HNF1A)c_475CT(p_Arg159Trp)	TCAGACTTCCAGCCATCTGT	TCAGACTTCCGGCCATCTGT	0.00267937	0.0502606
NM_000545_6(HNF1A)c_475CT(p_Arg159Trp)	TCAGACTTCCAGCCATCTGT	TCGGACTTCCAGCCATCTGT	0.000297708	0.1453
NM_000545_6(HNF1A)c_475CT(p_Arg159Trp)	TCAGACTTCCAGCCATCTGT	TCAGACTTCCAGCCGTCTGT	0.000148854	0.000704892
NM_000545_6(HNF1A)c_511CT(p_Arg171Ter)	GTACCTGAAGGCCCAGATGG	GTACCTGAGGGCCCAGATGG	0.707692	0.120308
NM_000545_6(HNF1A)c_511CT(p_Arg171Ter)	GTACCTGAAGGCCCAGATGG	GTGCCTGAAGGCCCAGATGG	0.276923	0.31955
NM_000545_6(HNF1A)c_511CT(p_Arg171Ter)	GTACCTGAAGGCCCAGATGG	GTACCTGAAGGCCCAGGTGG	0.0153846	0.000262201
NM_000545_6(HNF1A)c_685CT(p_Arg229Ter)	ACGCCACCCAGAAGTACTTC	ACGCCGCCCAGAAGTACTTC	0.992857	0.931682
NM_000545_6(HNF1A)c_685CT(p_Arg229Ter)	ACGCCACCCAGAAGTACTTC	GCGCCACCCAGAAGTACTTC	0.00714286	0.00130062
NM_000545_6(HNF1A)c_812GA(p_Arg271Gln)	GTGGTCCACCTCTGGTCCGC	GTGGTCCGCCTCTGGTCCGC	1	1
NM_000546_5(TP53)c_375GA(p_Thr125=)	GACAGCATCGGCGCGGTCAG	GACGGCATCGGCGCGGTCAG	0.996269	0.345077
NM_000546_5(TP53)c_375GA(p_Thr125=)	GACAGCATCGGCGCGGTCAG	GACAGCGTCGGCGCGGTCAG	0.00373134	0.523477
NM_000546_5(TP53)c_451CT(p_Pro151Ser)	TGAATTGCTTCTTATTGCCA	TGAGTTGCTTCTTATTGCCA	0.986301	0.654839
NM_000546_5(TP53)c_451CT(p_Pro151Ser)	TGAATTGCTTCTTATTGCCA	TGGATTGCTTCTTATTGCCA	0.00684932	0.301876
NM_000546_5(TP53)c_451CT(p_Pro151Ser)	TGAATTGCTTCTTATTGCCA	TGAATTGCTTCTTGTTGCCA	0.00684932	0.0071598
NM_000546_5(TP53)c_652GA(p_Val218Met)	TGCATTCCTTGGCTCCTGAC	TGCGTTCCTTGGCTCCTGAC	1	0.996014
NM_000546_5(TP53)c_742CT(p_Arg248Trp)	AATCATACACAGCTCATTGG	AATCATGCACAGCTCATTGG	0.936082	0.312497
NM_000546_5(TP53)c_742CT(p_Arg248Trp)	AATCATACACAGCTCATTGG	AATCGTACACAGCTCATTGG	0.0639175	0.457862
NM_000546_5(TP53)c_783-1GA	TCGAGCCAAGTGAAGGAAGC	TCGGGCCAAGTGAAGGAAGC	0.632773	0.514739
NM_000546_5(TP53)c_783-1GA	TCGAGCCAAGTGAAGGAAGC	TCGAGCCGAGTGAAGGAAGC	0.303361	0.344658
NM_000546_5(TP53)c_783-1GA	TCGAGCCAAGTGAAGGAAGC	TCGAGCCAGGTGAAGGAAGC	0.0621849	0.082372
NM_000546_5(TP53)c_783-1GA	TCGAGCCAAGTGAAGGAAGC	TCGAGCCAAGTGAAGGAGGC	0.000840336	0.000176277
NM_000546_5(TP53)c_783-1GA	TCGAGCCAAGTGAAGGAAGC	TCGAGCCAAGTGGAGGAAGC	0.000840336	0.00296402
NM_000548_3(TSC2)c_1444-2AG	CGGAAAGTGCGAAGTCTCCA	CGGAAGGTGCGAAGTCTCCA	0.666081	0.348502
NM_000548_3(TSC2)c_1444-2AG	CGGAAAGTGCGAAGTCTCCA	CGGGAAGTGCGAAGTCTCCA	0.282953	0.215548
NM_000548_3(TSC2)c_1444-2AG	CGGAAAGTGCGAAGTCTCCA	CGGAGAGTGCGAAGTCTCCA	0.0509666	0.289505
NM_000548_3(TSC2)c_2353CT(p_Gln785Ter)	AGCGCACCAGGTCAGCAGCC	AGCGCGCCAGGTCAGCAGCC	0.997378	0.887995
NM_000548_3(TSC2)c_2353CT(p_Gln785Ter)	AGCGCACCAGGTCAGCAGCC	GGCGCACCAGGTCAGCAGCC	0.00214541	0.000627521
NM_000548_3(TSC2)c_2353CT(p_Gln785Ter)	AGCGCACCAGGTCAGCAGCC	AGCGCACCAGGTCAGCGGCC	0.000238379	0.00021688
NM_000548_3(TSC2)c_2353CT(p_Gln785Ter)	AGCGCACCAGGTCAGCAGCC	AGCGCACCGGGTCAGCAGCC	0.000238379	0.0628661
NM_000548_3(TSC2)c_328CT(p_Gln110Ter)	CCTAGGGCTCCATGGCAACC	CCTGGGGCTCCATGGCAACC	0.997642	0.961244
NM_000548_3(TSC2)c_328CT(p_Gln110Ter)	CCTAGGGCTCCATGGCAACC	CCTAGGGCTCCATGGCGACC	0.00235849	0.00160849
NM_000548_3(TSC2)c_3685CT(p_Gln1229Ter)	GCGCCACCTCTCACTGCTTG	GCGCCGCCTCTCACTGCTTG	1	0.981255
NM_000548_3(TSC2)c_4006-1GA	GTCTACAACACCCTGCAGCC	GTCTACGACACCCTGCAGCC	0.939805	0.218334
NM_000548_3(TSC2)c_4006-1GA	GTCTACAACACCCTGCAGCC	GTCTGCAACACCCTGCAGCC	0.0601952	0.581818
NM_000548_3(TSC2)c_4829GA(p_Trp1610Ter)	CCTCATTGTGGCTGCAAAGG	CCTCGTTGTGGCTGCAAAGG	0.994652	0.997613
NM_000548_3(TSC2)c_4829GA(p_Trp1610Ter)	CCTCATTGTGGCTGCAAAGG	CCTCATTGTGGCTGCGAAGG	0.00534759	0.000411077
NM_000548_3(TSC2)c_496CT(p_Gln166Ter)	TAGGCAGTGGTCACCTGCAC	TAGGCGGTGGTCACCTGCAC	1	0.918543
NM_000548_3(TSC2)c_5160+1GA	GCAGATGAGCCCGCCGGCCC	GCAGGTGAGCCCGCCGGCCC	0.996904	0.621837
NM_000548_3(TSC2)c_5160+1GA	GCAGATGAGCCCGCCGGCCC	GCGGATGAGCCCGCCGGCCC	0.00309598	0.106984
NM_000548_4(TSC2)c_138+2TC	AACTCCACGTATAAGCTGAC	AACTCCGCGTATAAGCTGAC	1	0.906744
NM_000548_4(TSC2)c_1474CT(p_Gln492Ter)	CGGCAAAGTCCCAGCATGTC	CGGCGAAGTCCCAGCATGTC	0.98913	0.381275
NM_000548_4(TSC2)c_1474CT(p_Gln492Ter)	CGGCAAAGTCCCAGCATGTC	CGGCAAGGTCCCAGCATGTC	0.0108696	0.181295
NM_000548_4(TSC2)c_3094CT(p_Arg1032Ter)	TCGCAGTAGTGCCGCTCTGC	TCGCGGTAGTGCCGCTCTGC	0.985185	0.572518
NM_000548_4(TSC2)c_3094CT(p_Arg1032Ter)	TCGCAGTAGTGCCGCTCTGC	TCGCAGTGGTGCCGCTCTGC	0.0148148	0.343037
NM_000548_4(TSC2)c_4762CT(p_Gln1588Ter)	TGGAGGAATCAGCCTCTCTC	TGGAGGAGTCAGCCTCTCTC	1	0.158313
NM_000548_4(TSC2)c_5126CT(p_Pro1709Leu)	GCCCAGCTGCTGGGTGTTGC	GCCCGGCTGCTGGGTGTTGC	1	1
NM_000548_4(TSC2)c_5161-1GA	ACGCTGCACACTTTCATCAG	ACGCTGCGCACTTTCATCAG	0.836125	0.856667
NM_000548_4(TSC2)c_5161-1GA	ACGCTGCACACTTTCATCAG	ACGCTGCACGCTTTCATCAG	0.163422	0.119618
NM_000548_4(TSC2)c_5161-1GA	ACGCTGCACACTTTCATCAG	ACGCTGCACACTTTCATCGG	0.000452694	0.00231183
NM_000548_4(TSC2)c_5161-2AG	CAAATCTCTCCCCTCCATAC	CAAGTCTCTCCCCTCCATAC	0.991803	0.788332
NM_000548_4(TSC2)c_5161-2AG	CAAATCTCTCCCCTCCATAC	CAGATCTCTCCCCTCCATAC	0.00819672	0.123396
NM_000548_4(TSC2)c_599+1GA	AGCCGTGACTGCGCCTCCAC	AGCCGTGGCTGCGCCTCCAC	0.997268	0.988962
NM_000548_4(TSC2)c_599+1GA	AGCCGTGACTGCGCCTCCAC	AGCCGTGACTGCGCCTCCGC	0.00273224	0.00265362
NM_000548_4(TSC2)c_648+1GA	CCGCATCAGCATCGCCTCCC	CCGCGTCAGCATCGCCTCCC	0.915289	0.669313
NM_000548_4(TSC2)c_648+1GA	CCGCATCAGCATCGCCTCCC	CCGCATCGGCATCGCCTCCC	0.0847107	0.243626
NM_000551_3(VHL)c_208GA(p_Glu70Lys)	GAACTCGCGCAAGCCCTCCC	GAGCTCGCGCAAGCCCTCCC	0.999321	0.496029
NM_000551_3(VHL)c_208GA(p_Glu70Lys)	GAACTCGCGCAAGCCCTCCC	GGACTCGCGCAAGCCCTCCC	0.000678887	0.229234
NM_000551_3(VHL)c_233AG(p_Asn78Ser)	GCGACTGCAGAAGATGACCT	GCGGCTGCAGAAGATGACCT	0.996109	0.748131
NM_000551_3(VHL)c_233AG(p_Asn78Ser)	GCGACTGCAGAAGATGACCT	GCGACTGCAGAAGATGGCCT	0.00389105	0.000478696
NM_000551_3(VHL)c_292TC(p_Tyr98His)	CCCCACCCAACGCTGCCGCC	CCCCGCCCAACGCTGCCGCC	1	0.811349
NM_000551_3(VHL)c_334TC(p_Tyr112His)	CAGCCACCGAGGTACGGGCC	CAGCCGCCGAGGTACGGGCC	1	0.899199
NM_000552_4(VWF)c_3922CT(p_Arg1308Cys)	TCAGCCCCGTTTCTTGGGAA	TCGGCCCCGTTTCTTGGGAA	0.998513	0.963743
NM_000552_4(VWF)c_3922CT(p_Arg1308Cys)	TCAGCCCCGTTTCTTGGGAA	TCAGCCCCGTTTCTTGGGAG	0.00099108	0.0142326
NM_000552_4(VWF)c_3922CT(p_Arg1308Cys)	TCAGCCCCGTTTCTTGGGAA	TCAGCCCCGTTTCTTGGGGA	0.00049554	0.0188415
NM_000553_5(WRN)c_561AG(p_Lys187=)	TCAGGAGCTGCTTACCTAAG	TCAGGGGCTGCTTACCTAAG	1	0.817127
NM_000642_2(AGL)c_3682CT(p_Arg1228Ter)	TTCATGTTTCAATCTATCTG	TTCGTGTTTCAATCTATCTG	0.91623	0.836301
NM_000642_2(AGL)c_3682CT(p_Arg1228Ter)	TTCATGTTTCAATCTATCTG	TTCATGTTTCGATCTATCTG	0.0471204	0.12183
NM_000642_2(AGL)c_3682CT(p_Arg1228Ter)	TTCATGTTTCAATCTATCTG	TTCATGTTTCAGTCTATCTG	0.0366492	0.021864
NM_000702_3(ATP1A2)c_1643GA(p_Arg548His)	GGGAGCATGTGCTGGGTGAG	GGGGGCATGTGCTGGGTGAG	0.992537	0.384973
NM_000702_3(ATP1A2)c_1643GA(p_Arg548His)	GGGAGCATGTGCTGGGTGAG	GGGAGCGTGTGCTGGGTGAG	0.00746269	0.537235
NM_000702_3(ATP1A2)c_2936CT(p_Pro979Leu)	CTTGAGCAGGTACATGCGGA	CTTGGGCAGGTACATGCGGA	1	0.765168
NM_000702_3(ATP1A2)c_788CT(p_Thr263Met)	CATCACCATCCGGTCTCCTG	CATCGCCATCCGGTCTCCTG	0.738998	0.748419
NM_000702_3(ATP1A2)c_788CT(p_Thr263Met)	CATCACCATCCGGTCTCCTG	CATCACCGTCCGGTCTCCTG	0.261002	0.139928
NM_000709_3(BCKDHA)c_288+1GA	GTCAGAGAAGATGTGGTCAA	GTCAGGGAAGATGTGGTCAA	1	0.470436
NM_000709_3(BCKDHA)c_868GA(p_Gly290Arg)	GTCAGAAGAGATGTGGTCAA	GTCAGGAGAGATGTGGTCAA	0.765697	0.394073
NM_000709_3(BCKDHA)c_868GA(p_Gly290Arg)	GTCAGAAGAGATGTGGTCAA	GTCAGAGGAGATGTGGTCAA	0.205207	0.182529
NM_000709_3(BCKDHA)c_868GA(p_Gly290Arg)	GTCAGAAGAGATGTGGTCAA	GTCAGAAGGGATGTGGTCAA	0.0168453	0.0145542
NM_000709_3(BCKDHA)c_868GA(p_Gly290Arg)	GTCAGAAGAGATGTGGTCAA	GTCAGAAGAGGTGTGGTCAA	0.0122511	0.00597992
NM_000719_6(CACNA1C)c_1553GA(p_Arg518His)	TGTGTAGCAAATGTCAAAAC	TGTGTGGCAAATGTCAAAAC	0.987952	0.895383
NM_000719_6(CACNA1C)c_1553GA(p_Arg518His)	TGTGTAGCAAATGTCAAAAC	TGTGTAGCAAATGTCAGAAC	0.0120482	0.000203537
NM_000746_5(CHRNA7)c_241-1GA	AGTAATTGGAGCATTTTAGT	AGTAGTTGGAGCATTTTAGT	0.654545	0.530685
NM_000746_5(CHRNA7)c_241-1GA	AGTAATTGGAGCATTTTAGT	AGTGATTGGAGCATTTTAGT	0.276364	0.298684
NM_000746_5(CHRNA7)c_241-1GA	AGTAATTGGAGCATTTTAGT	AGTAATTGGGGCATTTTAGT	0.0654545	0.0287131
NM_000746_5(CHRNA7)c_241-1GA	AGTAATTGGAGCATTTTAGT	GGTAATTGGAGCATTTTAGT	0.00363636	0.00127542
NM_000747_2(CHRNB1)c_727CT(p_Arg243Cys)	AGCGCTAGTAACAATCTGAG	AGCGCTGGTAACAATCTGAG	1	0.874766
NM_000782_4(CYP24A1)c_1186CT(p_Arg396Trp)	CTTGACCATTCTACTCCGTT	CTTGGCCATTCTACTCCGTT	0.6875	0.76565
NM_000782_4(CYP24A1)c_1186CT(p_Arg396Trp)	CTTGACCATTCTACTCCGTT	CTTGACCGTTCTACTCCGTT	0.3125	0.165398
NM_000784_3(CYP27A1)c_1213CT(p_Arg405Trp)	CTATGATCCAGGAGTTTGTG	CTATGGTCCAGGAGTTTGTG	0.999412	0.757128
NM_000784_3(CYP27A1)c_1213CT(p_Arg405Trp)	CTATGATCCAGGAGTTTGTG	CTGTGATCCAGGAGTTTGTG	0.000587544	0.157989
NM_000784_3(CYP27A1)c_380GA(p_Arg127Gln)	TACAGAACGACATGGAGCTA	TACGGAACGACATGGAGCTA	0.996188	0.223267
NM_000784_3(CYP27A1)c_380GA(p_Arg127Gln)	TACAGAACGACATGGAGCTA	TACAGAACGGCATGGAGCTA	0.0025413	0.0103831
NM_000784_3(CYP27A1)c_380GA(p_Arg127Gln)	TACAGAACGACATGGAGCTA	TACAGGACGACATGGAGCTA	0.00127065	0.429548
NM_000784_3(CYP27A1)c_475CT(p_Gln159Ter)	CCTAGCGCAGCTGGTACCAG	CCTGGCGCAGCTGGTACCAG	0.999082	0.847825
NM_000784_3(CYP27A1)c_475CT(p_Gln159Ter)	CCTAGCGCAGCTGGTACCAG	CCTAGCGCGGCTGGTACCAG	0.000918274	0.119576
NM_000806_5(GABRA1)c_902GA(p_Arg301Lys)	CAAAAACTCCCTCCCTAAGG	CAAAAGCTCCCTCCCTAAGG	0.78777	0.241387
NM_000806_5(GABRA1)c_902GA(p_Arg301Lys)	CAAAAACTCCCTCCCTAAGG	CAAAGACTCCCTCCCTAAGG	0.122302	0.364711
NM_000806_5(GABRA1)c_902GA(p_Arg301Lys)	CAAAAACTCCCTCCCTAAGG	CAAGAACTCCCTCCCTAAGG	0.0863309	0.158329
NM_000806_5(GABRA1)c_902GA(p_Arg301Lys)	CAAAAACTCCCTCCCTAAGG	CGAAAACTCCCTCCCTAAGG	0.00359712	0.0149995
NM_000816_3(GABRG2)c_968GA(p_Arg323Gln)	TGCCCAGAAATCGCTCCCCA	TGCCCGGAAATCGCTCCCCA	0.999507	0.716279
NM_000816_3(GABRG2)c_968GA(p_Arg323Gln)	TGCCCAGAAATCGCTCCCCA	TGCCCAGAGATCGCTCCCCA	0.00049334	0.038034
NM_000833_4(GRIN2A)c_2449AG(p_Met817Val)	ACCACGGCTCGGCTGCCACA	ACCGCGGCTCGGCTGCCACA	1	0.9895
NM_000834_4(GRIN2B)c_1328+1GA	TGGCCCACATGTTCTACCAC	TGGCCCACGTGTTCTACCAC	0.9941	0.0979748
NM_000834_4(GRIN2B)c_1328+1GA	TGGCCCACATGTTCTACCAC	TGGCCCGCATGTTCTACCAC	0.00589971	0.856294
NM_000834_4(GRIN2B)c_1677GA(p_Trp559Ter)	GGTGGCAAGAAGCAGAGAAT	GGTGGCAGGAAGCAGAGAAT	0.96371	0.238281
NM_000834_4(GRIN2B)c_1677GA(p_Trp559Ter)	GGTGGCAAGAAGCAGAGAAT	GGTGGCGAGAAGCAGAGAAT	0.0282258	0.623826
NM_000834_4(GRIN2B)c_1677GA(p_Trp559Ter)	GGTGGCAAGAAGCAGAGAAT	GGTGGCAAGAAGCAGAGAGT	0.00403226	9.1368e-05
NM_000834_4(GRIN2B)c_1677GA(p_Trp559Ter)	GGTGGCAAGAAGCAGAGAAT	GGTGGCAAGAAGCGGAGAAT	0.00201613	0.000323813
NM_000834_4(GRIN2B)c_1677GA(p_Trp559Ter)	GGTGGCAAGAAGCAGAGAAT	GGTGGCAAGAAGCAGAGGAT	0.00201613	7.74057e-05
NM_000834_4(GRIN2B)c_2087GA(p_Arg696His)	TGCAGCAGGAGGGAGGTAGG	TGCAGCGGGAGGGAGGTAGG	0.973585	0.492916
NM_000834_4(GRIN2B)c_2087GA(p_Arg696His)	TGCAGCAGGAGGGAGGTAGG	TGCAGCAGGGGGGAGGTAGG	0.0150943	0.0247347
NM_000834_4(GRIN2B)c_2087GA(p_Arg696His)	TGCAGCAGGAGGGAGGTAGG	TGCGGCAGGAGGGAGGTAGG	0.0113208	0.410707
NM_000834_4(GRIN2B)c_2458GA(p_Gly820Arg)	GCATGACCAGGTGATCTACC	GCATGGCCAGGTGATCTACC	0.999516	0.812044
NM_000834_4(GRIN2B)c_2458GA(p_Gly820Arg)	GCATGACCAGGTGATCTACC	GCGTGACCAGGTGATCTACC	0.000484496	0.106345
NM_000891_2(KCNJ2)c_199CT(p_Arg67Trp)	GTCCAGTCTATGACGTGGCA	GTCCGGTCTATGACGTGGCA	0.979167	0.844709
NM_000891_2(KCNJ2)c_199CT(p_Arg67Trp)	GTCCAGTCTATGACGTGGCA	GTCCAGTCTATGGCGTGGCA	0.0208333	0.00533519
NM_000891_2(KCNJ2)c_233AG(p_Asp78Gly)	CACCCGTGGGGGGCGCGGTC	CGCCCGTGGGGGGCGCGGTC	1	1
NM_000891_2(KCNJ2)c_431GA(p_Gly144Asp)	CAACGAGTACAAGCACCACG	CAACGAGTGCAAGCACCACG	0.925	0.0716587
NM_000891_2(KCNJ2)c_431GA(p_Gly144Asp)	CAACGAGTACAAGCACCACG	CAACGGGTACAAGCACCACG	0.07125	0.759206
NM_000891_2(KCNJ2)c_431GA(p_Gly144Asp)	CAACGAGTACAAGCACCACG	CAGCGAGTACAAGCACCACG	0.0025	0.0393913
NM_000891_2(KCNJ2)c_431GA(p_Gly144Asp)	CAACGAGTACAAGCACCACG	CAACGAGTACGAGCACCACG	0.00125	0.0183826
NM_000891_2(KCNJ2)c_652CT(p_Arg218Trp)	CATCCTAGATCTGGAAGCAG	CATCCTGGATCTGGAAGCAG	0.947233	0.892011
NM_000891_2(KCNJ2)c_652CT(p_Arg218Trp)	CATCCTAGATCTGGAAGCAG	CATCCTAGGTCTGGAAGCAG	0.0527671	0.0492791
NM_000891_2(KCNJ2)c_913AG(p_Thr305Ala)	CTGTACCTCCGCGGGGGGAA	CTGTGCCTCCGCGGGGGGAA	0.998003	0.998475
NM_000891_2(KCNJ2)c_913AG(p_Thr305Ala)	CTGTACCTCCGCGGGGGGAA	CTGTACCTCCGCGGGGGGGA	0.001997	0.000466985
NM_000944_4(PPP3CA)c_844GA(p_Glu282Lys)	CCCACAAAGCCCAAGATGCA	CCCGCAAAGCCCAAGATGCA	0.810997	0.221264
NM_000944_4(PPP3CA)c_844GA(p_Glu282Lys)	CCCACAAAGCCCAAGATGCA	CCCACGAAGCCCAAGATGCA	0.189003	0.417537
NM_001001430_2(TNNT2)c_416GA(p_Arg139His)	GCAGCACATCCGGAATGAGC	GCAGCGCATCCGGAATGAGC	0.921053	0.663111
NM_001001430_2(TNNT2)c_416GA(p_Arg139His)	GCAGCACATCCGGAATGAGC	GCAGCACGTCCGGAATGAGC	0.0526316	0.141773
NM_001001430_2(TNNT2)c_416GA(p_Arg139His)	GCAGCACATCCGGAATGAGC	GCGGCACATCCGGAATGAGC	0.0263158	0.0934426
NM_001001430_2(TNNT2)c_817AG(p_Lys273Glu)	CCTCAGACACTTACACTTCC	CCTCGGACACTTACACTTCC	0.451456	0.62259
NM_001001430_2(TNNT2)c_817AG(p_Lys273Glu)	CCTCAGACACTTACACTTCC	CCTCAGGCACTTACACTTCC	0.354369	0.262105
NM_001001430_2(TNNT2)c_817AG(p_Lys273Glu)	CCTCAGACACTTACACTTCC	CCTCAGACGCTTACACTTCC	0.194175	0.0273415
NM_001003694_1(BRPF1)c_286CT(p_Gln96Ter)	GTCCACCTCCACCATGCGCT	GTCCGCCTCCACCATGCGCT	0.998454	0.927209
NM_001003694_1(BRPF1)c_286CT(p_Gln96Ter)	GTCCACCTCCACCATGCGCT	GTCCACCTCCACCGTGCGCT	0.00103093	0.00137077
NM_001003694_1(BRPF1)c_286CT(p_Gln96Ter)	GTCCACCTCCACCATGCGCT	GTCCACCTCCGCCATGCGCT	0.000515464	0.0541726
NM_001003800_1(BICD2)c_2108CT(p_Thr703Met)	GGGCCACCTCGGCCATCTGG	GGGCCGCCTCGGCCATCTGG	1	0.996832
NM_001004334_3(GPR179)c_1543CT(p_Arg515Ter)	ACCGGAATTTAAGGTCCAGG	ACCGGAGTTTAAGGTCCAGG	0.502058	0.295212
NM_001004334_3(GPR179)c_1543CT(p_Arg515Ter)	ACCGGAATTTAAGGTCCAGG	ACCGGGATTTAAGGTCCAGG	0.465021	0.483399
NM_001004334_3(GPR179)c_1543CT(p_Arg515Ter)	ACCGGAATTTAAGGTCCAGG	ACCGGAATTTAGGGTCCAGG	0.0288066	0.00621269
NM_001004334_3(GPR179)c_1543CT(p_Arg515Ter)	ACCGGAATTTAAGGTCCAGG	GCCGGAATTTAAGGTCCAGG	0.00411523	0.000435717
NM_001004334_3(GPR179)c_673CT(p_Gln225Ter)	CCCTGGAGACCAGCATCAGC	CCCTGGGGACCAGCATCAGC	0.586749	0.872472
NM_001004334_3(GPR179)c_673CT(p_Gln225Ter)	CCCTGGAGACCAGCATCAGC	CCCTGGAGGCCAGCATCAGC	0.406625	0.0796378
NM_001004334_3(GPR179)c_673CT(p_Gln225Ter)	CCCTGGAGACCAGCATCAGC	CCCTGGAGACCAGCGTCAGC	0.00538302	0.000521728
NM_001004334_3(GPR179)c_673CT(p_Gln225Ter)	CCCTGGAGACCAGCATCAGC	CCCTGGAGACCGGCATCAGC	0.000828157	0.0053128
NM_001004334_3(GPR179)c_673CT(p_Gln225Ter)	CCCTGGAGACCAGCATCAGC	CCCTGGAGACCAGCATCGGC	0.000414079	0.00029043
NM_001008537_2(NEXMIF)c_773GA(p_Trp258Ter)	CATCTACATCTAGGATGTCA	CATCTGCATCTAGGATGTCA	1	0.826859
NM_001009944_2(PKD1)c_1722+2TC	CTGGACTCACGGGACTTTTG	CTGGGCTCACGGGACTTTTG	0.992732	0.834028
NM_001009944_2(PKD1)c_1722+2TC	CTGGACTCACGGGACTTTTG	CTGGACTCGCGGGACTTTTG	0.00726817	0.128192
NM_001009944_2(PKD1)c_9829CT(p_Arg3277Cys)	GGAGGGGACGGCGCCGCGGG	GGAGGGGGCGGCGCCGCGGG	0.570772	0.696007
NM_001009944_2(PKD1)c_9829CT(p_Arg3277Cys)	GGAGGGGACGGCGCCGCGGG	GGGGGGGACGGCGCCGCGGG	0.429228	0.263243
NM_001009999_2(KDM1A)c_2353TC(p_Tyr785His)	TCTCATTCCTATGTTGCTGC	TCTCGTTCCTATGTTGCTGC	0.943396	0.911712
NM_001009999_2(KDM1A)c_2353TC(p_Tyr785His)	TCTCATTCCTATGTTGCTGC	TCTCATTCCTGTGTTGCTGC	0.0566038	0.0649143
NM_001012331_1(NTRK1)c_526CT(p_Gln176Ter)	TGACACTACAGCTTCTGTTC	TGACGCTACAGCTTCTGTTC	0.998049	0.443227
NM_001012331_1(NTRK1)c_526CT(p_Gln176Ter)	TGACACTACAGCTTCTGTTC	TGACACTGCAGCTTCTGTTC	0.00097561	0.302809
NM_001012331_1(NTRK1)c_526CT(p_Gln176Ter)	TGACACTACAGCTTCTGTTC	TGGCACTACAGCTTCTGTTC	0.00097561	0.0889718
NM_001024630_3(RUNX2)c_673CT(p_Arg225Trp)	TACTTACTTCTGGGTTCCCA	TACTTGCTTCTGGGTTCCCA	1	0.947351
NM_001035_2(RYR2)c_689GA(p_Gly230Asp)	TCATTGATGGTGATGTCCTC	TCATTGGTGGTGATGTCCTC	0.977169	0.743682
NM_001035_2(RYR2)c_689GA(p_Gly230Asp)	TCATTGATGGTGATGTCCTC	TCGTTGATGGTGATGTCCTC	0.0228311	0.221684
NM_001037_4(SCN1B)c_254GA(p_Arg85His)	GGAGTGACACTGCAAGCAAA	GGAGTGGCACTGCAAGCAAA	0.885135	0.771773
NM_001037_4(SCN1B)c_254GA(p_Arg85His)	GGAGTGACACTGCAAGCAAA	GGAGTGACGCTGCAAGCAAA	0.114865	0.0557861
NM_001037633_1(SIL1)c_460CT(p_Gln154Ter)	ACCTCAGCCTACCTTGCCTA	ACCTCGGCCTACCTTGCCTA	0.997636	0.939894
NM_001037633_1(SIL1)c_460CT(p_Gln154Ter)	ACCTCAGCCTACCTTGCCTA	ACCTCAGCCTGCCTTGCCTA	0.00236407	0.0313519
NM_001042492_2(NF1)c_1278GA(p_Trp426Ter)	GCTGCCACAACTTCCCAGGT	GCTGCCGCAACTTCCCAGGT	0.977064	0.802825
NM_001042492_2(NF1)c_1278GA(p_Trp426Ter)	GCTGCCACAACTTCCCAGGT	GCTGCCACGACTTCCCAGGT	0.0229358	0.0890824
NM_001042492_2(NF1)c_2410-1GA	AGACTCCTGACACTGGCTTC	AGGCTCCTGACACTGGCTTC	0.995296	0.513952
NM_001042492_2(NF1)c_2410-1GA	AGACTCCTGACACTGGCTTC	AGACTCCTGGCACTGGCTTC	0.00415053	0.419187
NM_001042492_2(NF1)c_2410-1GA	AGACTCCTGACACTGGCTTC	AGACTCCTGACGCTGGCTTC	0.000276702	0.0351774
NM_001042492_2(NF1)c_2410-1GA	AGACTCCTGACACTGGCTTC	GGACTCCTGACACTGGCTTC	0.000276702	0.00831916
NM_001042492_2(NF1)c_245CT(p_Ser82Phe)	CTAGCTTCCAGTCCTTCCGC	CTGGCTTCCAGTCCTTCCGC	0.722222	0.662562
NM_001042492_2(NF1)c_245CT(p_Ser82Phe)	CTAGCTTCCAGTCCTTCCGC	CTAGCTTCCGGTCCTTCCGC	0.277778	0.323764
NM_001042492_2(NF1)c_3208CT(p_Gln1070Ter)	AGTGCTAGAGGTAGCCCTGG	AGTGCTGGAGGTAGCCCTGG	1	0.917336
NM_001042492_2(NF1)c_6772CT(p_Arg2258Ter)	CAACACAGCCAACTCAAGTT	CAACGCAGCCAACTCAAGTT	0.837079	0.533841
NM_001042492_2(NF1)c_6772CT(p_Arg2258Ter)	CAACACAGCCAACTCAAGTT	CAACACGGCCAACTCAAGTT	0.146067	0.260755
NM_001042492_2(NF1)c_6772CT(p_Arg2258Ter)	CAACACAGCCAACTCAAGTT	CAACACAGCCAACTCAGGTT	0.011236	0.000157245
NM_001042492_2(NF1)c_6772CT(p_Arg2258Ter)	CAACACAGCCAACTCAAGTT	CAACACAGCCAGCTCAAGTT	0.00561798	0.00184263
NM_001042492_2(NF1)c_6904CT(p_Gln2302Ter)	ACACCACCTCAGCATAGGAG	ACACCGCCTCAGCATAGGAG	0.996067	0.85994
NM_001042492_2(NF1)c_6904CT(p_Gln2302Ter)	ACACCACCTCAGCATAGGAG	ACGCCACCTCAGCATAGGAG	0.00196657	0.0624204
NM_001042492_2(NF1)c_6904CT(p_Gln2302Ter)	ACACCACCTCAGCATAGGAG	ACACCACCTCAGCATAGGGG	0.000983284	0.00015026
NM_001042492_2(NF1)c_6904CT(p_Gln2302Ter)	ACACCACCTCAGCATAGGAG	ACACCACCTCGGCATAGGAG	0.000983284	0.0237721
NM_001042492_2(NF1)c_7348CT(p_Arg2450Ter)	GTGGCAGCCAGCAATAGGCA	GTGGCGGCCAGCAATAGGCA	0.99734	0.930684
NM_001042492_2(NF1)c_7348CT(p_Arg2450Ter)	GTGGCAGCCAGCAATAGGCA	GTGGCAGCCAGCAATAGGCG	0.00265957	0.000139935
NM_001042498_2(SLC35A2)c_233AG(p_Lys78Arg)	ATGGGCGCACACTCGGGACT	ATGGGCGCGCACTCGGGACT	0.671503	0.738664
NM_001042498_2(SLC35A2)c_233AG(p_Lys78Arg)	ATGGGCGCACACTCGGGACT	ATGGGCGCACGCTCGGGACT	0.327461	0.229737
NM_001042498_2(SLC35A2)c_233AG(p_Lys78Arg)	ATGGGCGCACACTCGGGACT	GTGGGCGCACACTCGGGACT	0.00103627	0.00975498
NM_001065_3(TNFRSF1A)c_236CT(p_Thr79Met)	CATGACCTAGGTGGATGTGG	CATGGCCTAGGTGGATGTGG	1	0.756803
NM_001079803_2(GAA)c_896TC(p_Leu299Pro)	GTTCACCATGAGATCCTTAT	GTTCACCGTGAGATCCTTAT	0.98	0.151659
NM_001079803_2(GAA)c_896TC(p_Leu299Pro)	GTTCACCATGAGATCCTTAT	GTTCGCCATGAGATCCTTAT	0.02	0.76358
NM_001080413_3(NOBOX)c_349CT(p_Arg117Trp)	CCAGAGCAGTTCCTCCTCCC	CCAGGGCAGTTCCTCCTCCC	0.984127	0.590674
NM_001080413_3(NOBOX)c_349CT(p_Arg117Trp)	CCAGAGCAGTTCCTCCTCCC	CCAGAGCGGTTCCTCCTCCC	0.015873	0.208636
NM_001081_3(CUBN)c_1506GA(p_Trp502Ter)	GCCATAGTGCCCGGGGTGCC	GCCATGGTGCCCGGGGTGCC	1	0.606158
NM_001083116_1(PRF1)c_272CT(p_Ala91Val)	GTGTACAGTAACTATGGGGA	GTGTGCAGTAACTATGGGGA	0.993964	0.609217
NM_001083116_1(PRF1)c_272CT(p_Ala91Val)	GTGTACAGTAACTATGGGGA	GTGTACGGTAACTATGGGGA	0.00603622	0.24305
NM_001083614_1(EARS2)c_1547GA(p_Arg516Gln)	TGAATGGAGAAGACATCATC	TGAGTGGAGAAGACATCATC	0.982143	0.444671
NM_001083614_1(EARS2)c_1547GA(p_Arg516Gln)	TGAATGGAGAAGACATCATC	TGAATGGGGAAGACATCATC	0.0178571	0.220621
NM_001083614_1(EARS2)c_328GA(p_Gly110Ser)	TGAAGATAAAATTAGTTATA	TGAAGATGAAATTAGTTATA	0.634146	0.182376
NM_001083614_1(EARS2)c_328GA(p_Gly110Ser)	TGAAGATAAAATTAGTTATA	TGAAGGTAAAATTAGTTATA	0.365854	0.388002
NM_001083961_1(WDR62)c_2575CT(p_Gln859Ter)	TAACTACGCAACCTTCTTTA	TAACTGCGCAACCTTCTTTA	0.99729	0.873149
NM_001083961_1(WDR62)c_2575CT(p_Gln859Ter)	TAACTACGCAACCTTCTTTA	TAACTACGCAACCTTCTTTG	0.00271003	0.000277937
NM_001083962_1(TCF4)c_655+1GA	CTGCTCATGTTTGACTATGA	CTGCTCGTGTTTGACTATGA	1	0.989046
NM_001100_3(ACTA1)c_217AG(p_Ile73Val)	CGACAGGGTACTTCAGGGTC	CGACGGGGTACTTCAGGGTC	0.978102	0.733626
NM_001100_3(ACTA1)c_217AG(p_Ile73Val)	CGACAGGGTACTTCAGGGTC	CGGCAGGGTACTTCAGGGTC	0.0145985	0.118405
NM_001100_3(ACTA1)c_217AG(p_Ile73Val)	CGACAGGGTACTTCAGGGTC	CGACAGGGTACTTCGGGGTC	0.00729927	0.00180536
NM_001100_3(ACTA1)c_821CT(p_Ala274Val)	GCCCACCGACTCCATACCTG	GCCCGCCGACTCCATACCTG	1	0.884323
NM_001101_3(ACTB)c_1043CT(p_Ser348Leu)	GGTGGACAGCAAGGCCAGGA	GGTGGGCAGCAAGGCCAGGA	0.991213	0.703249
NM_001101_3(ACTB)c_1043CT(p_Ser348Leu)	GGTGGACAGCAAGGCCAGGA	GGTGGACGGCAAGGCCAGGA	0.00702988	0.182842
NM_001101_3(ACTB)c_1043CT(p_Ser348Leu)	GGTGGACAGCAAGGCCAGGA	GGTGGACAGCAAGGCCAGGG	0.00175747	6.53766e-05
NM_001101_3(ACTB)c_224TC(p_Ile75Thr)	GCACGGCACCGTCACCAACT	GCACGGCGCCGTCACCAACT	0.905371	0.747439
NM_001101_3(ACTB)c_224TC(p_Ile75Thr)	GCACGGCACCGTCACCAACT	GCGCGGCACCGTCACCAACT	0.0920716	0.229121
NM_001101_3(ACTB)c_224TC(p_Ile75Thr)	GCACGGCACCGTCACCAACT	GCACGGCACCGTCACCAGCT	0.00255754	0.000690277
NM_001101_3(ACTB)c_629GA(p_Arg210His)	GGAAATCGTGCATGACATTA	GGAAGTCGTGCATGACATTA	1	0.568258
NM_001110556_1(FLNA)c_1829-2AG	CCCACACAGGACAACCCGAA	CCCACGCAGGACAACCCGAA	0.999317	0.529074
NM_001110556_1(FLNA)c_1829-2AG	CCCACACAGGACAACCCGAA	CCCGCACAGGACAACCCGAA	0.00068306	0.270881
NM_001110556_1(FLNA)c_3562GA(p_Ala1188Thr)	CAAAGCTGGAGGTAGCCACC	CAAGGCTGGAGGTAGCCACC	0.905109	0.687952
NM_001110556_1(FLNA)c_3562GA(p_Ala1188Thr)	CAAAGCTGGAGGTAGCCACC	CAGAGCTGGAGGTAGCCACC	0.0729927	0.108176
NM_001110556_1(FLNA)c_3562GA(p_Ala1188Thr)	CAAAGCTGGAGGTAGCCACC	CAAAGCTGGGGGTAGCCACC	0.0145985	0.100788
NM_001110556_1(FLNA)c_3562GA(p_Ala1188Thr)	CAAAGCTGGAGGTAGCCACC	CAAAGCTGGAGGTGGCCACC	0.00729927	0.00156202
NM_001110556_1(FLNA)c_544CT(p_Gln182Ter)	TTCCATCAATTCAAGCCGAG	TTCCGTCAATTCAAGCCGAG	0.97553	0.696234
NM_001110556_1(FLNA)c_544CT(p_Gln182Ter)	TTCCATCAATTCAAGCCGAG	TTCCATCGATTCAAGCCGAG	0.0228385	0.19985
NM_001110556_1(FLNA)c_544CT(p_Gln182Ter)	TTCCATCAATTCAAGCCGAG	TTCCATCAATTCGAGCCGAG	0.00163132	0.00290361
NM_001110556_1(FLNA)c_586CT(p_Arg196Trp)	TCAGATGGCGAACTTCCCTG	TCAGGTGGCGAACTTCCCTG	0.998088	0.79344
NM_001110556_1(FLNA)c_586CT(p_Arg196Trp)	TCAGATGGCGAACTTCCCTG	TCAGATGGCGAGCTTCCCTG	0.00191205	0.00274512
NM_001111_5(ADAR)c_1675CT(p_Gln559Ter)	TTTCATAGCTGCATCCTACT	TTTCATGGCTGCATCCTACT	0.998825	0.353749
NM_001111_5(ADAR)c_1675CT(p_Gln559Ter)	TTTCATAGCTGCATCCTACT	TTTCGTAGCTGCATCCTACT	0.00117509	0.562206
NM_001111125_1(IQSEC2)c_3679CT(p_Gln1227Ter)	CAGCAGACCCTCTGAGACAT	CAGCAGGCCCTCTGAGACAT	0.994949	0.32126
NM_001111125_1(IQSEC2)c_3679CT(p_Gln1227Ter)	CAGCAGACCCTCTGAGACAT	CAGCAGACCCTCTGAGGCAT	0.0016835	0.000249394
NM_001111125_1(IQSEC2)c_3679CT(p_Gln1227Ter)	CAGCAGACCCTCTGAGACAT	CGGCAGACCCTCTGAGACAT	0.0016835	0.020372
NM_001111125_1(IQSEC2)c_3679CT(p_Gln1227Ter)	CAGCAGACCCTCTGAGACAT	CAGCAGACCCTCTGGGACAT	0.0016835	0.000769028
NM_001111125_3(IQSEC2)c_2582+2TC	CTTTACTGATGTGCTGCTCC	CTTTGCTGATGTGCTGCTCC	1	0.908345
NM_001114748_1(TMEM240)c_343GA(p_Val115Met)	GCCATGCGCGCCTGGAGAGC	GCCGTGCGCGCCTGGAGAGC	0.999057	0.995647
NM_001114748_1(TMEM240)c_343GA(p_Val115Met)	GCCATGCGCGCCTGGAGAGC	GCCATGCGCGCCTGGAGGGC	0.000943396	0.00175223
NM_001114748_1(TMEM240)c_509CT(p_Pro170Leu)	GCAGGCTGGGGTGGCCATTG	GCGGGCTGGGGTGGCCATTG	0.998035	0.990333
NM_001114748_1(TMEM240)c_509CT(p_Pro170Leu)	GCAGGCTGGGGTGGCCATTG	GCAGGCTGGGGTGGCCGTTG	0.00196464	0.00861121
NM_001127178_2(PIGG)c_1515GA(p_Trp505Ter)	CTCGTGACTGGCGGCAGGTG	CTCGTGGCTGGCGGCAGGTG	1	0.999157
NM_001127221_1(CACNA1A)c_1704GA(p_Trp568Ter)	CAGGAATAGATCAACATGAC	CAGGAATGGATCAACATGAC	0.431472	0.171282
NM_001127221_1(CACNA1A)c_1704GA(p_Trp568Ter)	CAGGAATAGATCAACATGAC	CAGGAGTAGATCAACATGAC	0.324873	0.263276
NM_001127221_1(CACNA1A)c_1704GA(p_Trp568Ter)	CAGGAATAGATCAACATGAC	CAGGGATAGATCAACATGAC	0.243655	0.32842
NM_001127221_1(CACNA1A)c_2542CT(p_Gln848Ter)	CCAGCTCCTCCGTGCACTCC	CCGGCTCCTCCGTGCACTCC	0.998834	0.993684
NM_001127221_1(CACNA1A)c_2542CT(p_Gln848Ter)	CCAGCTCCTCCGTGCACTCC	CCAGCTCCTCCGTGCGCTCC	0.0011655	0.00582254
NM_001127221_1(CACNA1A)c_3832CT(p_Arg1278Ter)	CCTAGTAGGTTTTCTGGGAA	CCTAGTGGGTTTTCTGGGAA	0.969156	0.514514
NM_001127221_1(CACNA1A)c_3832CT(p_Arg1278Ter)	CCTAGTAGGTTTTCTGGGAA	CCTGGTAGGTTTTCTGGGAA	0.0300325	0.40139
NM_001127221_1(CACNA1A)c_3832CT(p_Arg1278Ter)	CCTAGTAGGTTTTCTGGGAA	CCTAGTAGGTTTTCTGGGAG	0.000811688	0.000332538
NM_001127899_3(CLCN5)c_575GA(p_Trp192Ter)	CCCCATCGATAAGCGCGGGC	CCCCGTCGATAAGCGCGGGC	0.947277	0.816698
NM_001127899_3(CLCN5)c_575GA(p_Trp192Ter)	CCCCATCGATAAGCGCGGGC	CCCCATCGGTAAGCGCGGGC	0.0422943	0.0786503
NM_001127899_3(CLCN5)c_575GA(p_Trp192Ter)	CCCCATCGATAAGCGCGGGC	CCCCATCGATGAGCGCGGGC	0.0104287	0.0525753
NM_001128177_1(THRB)c_1286GA(p_Arg429Gln)	GTGACAGATCTGCAGATGAT	GTGGCAGATCTGCAGATGAT	0.552876	0.321175
NM_001128177_1(THRB)c_1286GA(p_Arg429Gln)	GTGACAGATCTGCAGATGAT	GTGACGGATCTGCAGATGAT	0.437848	0.501354
NM_001128177_1(THRB)c_1286GA(p_Arg429Gln)	GTGACAGATCTGCAGATGAT	GTGACAGGTCTGCAGATGAT	0.00371058	0.0740829
NM_001128177_1(THRB)c_1286GA(p_Arg429Gln)	GTGACAGATCTGCAGATGAT	GTGACAGATCTGCAGATGGT	0.00371058	0.000232388
NM_001128177_1(THRB)c_1286GA(p_Arg429Gln)	GTGACAGATCTGCAGATGAT	GTGACAGATCTGCAGGTGAT	0.00185529	0.000100231
NM_001128227_2(GNE)c_1351CT(p_Arg451Ter)	TGCTGACTATTGCAACTCAG	TGCTGGCTATTGCAACTCAG	0.996689	0.830715
NM_001128227_2(GNE)c_1351CT(p_Arg451Ter)	TGCTGACTATTGCAACTCAG	TGCTGACTGTTGCAACTCAG	0.00331126	0.108877
NM_001128425_1(MUTYH)c_1118CT(p_Ala373Val)	TGACAGAGCTCTCCTCCCTG	TGACGGAGCTCTCCTCCCTG	1	0.496959
NM_001128425_1(MUTYH)c_1171CT(p_Gln391Ter)	CCTCTACACCAGCAGAATTT	CCTCTGCACCAGCAGAATTT	0.999598	0.816888
NM_001128425_1(MUTYH)c_1171CT(p_Gln391Ter)	CCTCTACACCAGCAGAATTT	CCTCTACGCCAGCAGAATTT	0.000401768	0.0998725
NM_001128425_1(MUTYH)c_536AG(p_Tyr179Cys)	GGCCACGAGAATAGCAGCCC	GGCCGCGAGAATAGCAGCCC	1	0.698341
NM_001128425_1(MUTYH)c_548GA(p_Gly183Asp)	CGTGACCGGCGGCTGCAGGA	CGTGGCCGGCGGCTGCAGGA	0.996942	0.995612
NM_001128425_1(MUTYH)c_548GA(p_Gly183Asp)	CGTGACCGGCGGCTGCAGGA	CGTGACCGGCGGCTGCGGGA	0.0030581	0.00100415
NM_001128425_1(MUTYH)c_628CT(p_Gln210Ter)	GCCAGGCAGGAGCTACTGCA	GCCGGGCAGGAGCTACTGCA	0.853846	0.499146
NM_001128425_1(MUTYH)c_628CT(p_Gln210Ter)	GCCAGGCAGGAGCTACTGCA	GCCAGGCGGGAGCTACTGCA	0.146154	0.418625
NM_001128425_1(MUTYH)c_688CT(p_Gln230Ter)	CACCTAGCCAAAGGCGATAG	CACCTGGCCAAAGGCGATAG	0.998841	0.917132
NM_001128425_1(MUTYH)c_688CT(p_Gln230Ter)	CACCTAGCCAAAGGCGATAG	CACCTAGCCAAGGGCGATAG	0.00057971	0.0019828
NM_001128425_1(MUTYH)c_688CT(p_Gln230Ter)	CACCTAGCCAAAGGCGATAG	CACCTAGCCAAAGGCGGTAG	0.00057971	9.371e-05
NM_001128425_1(MUTYH)c_884CT(p_Pro295Leu)	GCTGCACAGTAGGCGCTGTG	GCTGCGCAGTAGGCGCTGTG	0.958133	0.690509
NM_001128425_1(MUTYH)c_884CT(p_Pro295Leu)	GCTGCACAGTAGGCGCTGTG	GCTGCACGGTAGGCGCTGTG	0.0414093	0.161394
NM_001128425_1(MUTYH)c_884CT(p_Pro295Leu)	GCTGCACAGTAGGCGCTGTG	GCTGCACAGTGGGCGCTGTG	0.000457561	0.0303161
NM_001128849_1(SMARCA4)c_1408CT(p_Gln470Ter)	TCTTGCCCATCTGGTTCCAC	TCTTGCCCGTCTGGTTCCAC	1	0.987649
NM_001128849_1(SMARCA4)c_1666CT(p_Gln556Ter)	TCGATAGAGAAGACGCCCCA	TCGATGGAGAAGACGCCCCA	1	0.567213
NM_001130089_1(KARS)c_517TC(p_Tyr173His)	TCAACCCCACCCTGTACTTC	TCAGCCCCACCCTGTACTTC	1	0.556655
NM_001130823_1(DNMT1)c_1532AG(p_Tyr511Cys)	TCCCTGCACACAGGGATGTT	TCCCTGCGCACAGGGATGTT	0.995575	0.837995
NM_001130823_1(DNMT1)c_1532AG(p_Tyr511Cys)	TCCCTGCACACAGGGATGTT	TCCCTGCACGCAGGGATGTT	0.00442478	0.115512
NM_001130987_1(DYSF)c_5174+1GA	GTGTATACGTGGATGGGGGC	GTGTGTACGTGGATGGGGGC	0.996645	0.544992
NM_001130987_1(DYSF)c_5174+1GA	GTGTATACGTGGATGGGGGC	GTGTATGCGTGGATGGGGGC	0.00323508	0.303302
NM_001130987_1(DYSF)c_5174+1GA	GTGTATACGTGGATGGGGGC	GTGTATACGTGGGTGGGGGC	0.000119818	0.000725388
NM_001130987_1(DYSF)c_5642GA(p_Gly1881Asp)	GACATTTATGTGAAAGAGTA	GACATTTGTGTGAAAGAGTA	0.984547	0.619009
NM_001130987_1(DYSF)c_5642GA(p_Gly1881Asp)	GACATTTATGTGAAAGAGTA	GACGTTTATGTGAAAGAGTA	0.0121413	0.278765
NM_001130987_1(DYSF)c_5642GA(p_Gly1881Asp)	GACATTTATGTGAAAGAGTA	GACATTTATGTGAGAGAGTA	0.00110375	0.000753005
NM_001130987_1(DYSF)c_5642GA(p_Gly1881Asp)	GACATTTATGTGAAAGAGTA	GACATTTATGTGGAAGAGTA	0.00110375	0.0021916
NM_001130987_1(DYSF)c_5642GA(p_Gly1881Asp)	GACATTTATGTGAAAGAGTA	GACATTTATGTGAAAGAGTG	0.00110375	4.31383e-05
NM_001130987_1(DYSF)c_889-2AG	AGTTGAAGAAAAGAGTCCGT	AGTTGAGGAAAAGAGTCCGT	0.703125	0.185727
NM_001130987_1(DYSF)c_889-2AG	AGTTGAAGAAAAGAGTCCGT	AGTTGGAGAAAAGAGTCCGT	0.296875	0.645345
NM_001134363_2(RBM20)c_2737GA(p_Glu913Lys)	GTTAGTGGAAGCAGGGATTG	GTTGGTGGAAGCAGGGATTG	0.959903	0.842341
NM_001134363_2(RBM20)c_2737GA(p_Glu913Lys)	GTTAGTGGAAGCAGGGATTG	GTTAGTGGGAGCAGGGATTG	0.0267315	0.0813286
NM_001134363_2(RBM20)c_2737GA(p_Glu913Lys)	GTTAGTGGAAGCAGGGATTG	GTTAGTGGAGGCAGGGATTG	0.00850547	0.0436919
NM_001134363_2(RBM20)c_2737GA(p_Glu913Lys)	GTTAGTGGAAGCAGGGATTG	GTTAGTGGAAGCGGGGATTG	0.0036452	0.00106317
NM_001134363_2(RBM20)c_2737GA(p_Glu913Lys)	GTTAGTGGAAGCAGGGATTG	GTTAGTGGAAGCAGGGGTTG	0.00121507	0.000152311
NM_001135599_3(TGFB2)c_988CT(p_Arg330Cys)	AGCACACTTCTTCCGCCGGT	AGCACGCTTCTTCCGCCGGT	0.923961	0.604388
NM_001135599_3(TGFB2)c_988CT(p_Arg330Cys)	AGCACACTTCTTCCGCCGGT	AGCGCACTTCTTCCGCCGGT	0.0760394	0.272438
NM_001142519_2(FAM111A)c_1706GA(p_Arg569His)	GATGGAGAAAATGACCAACC	GATGGGGAAAATGACCAACC	0.993377	0.711703
NM_001142519_2(FAM111A)c_1706GA(p_Arg569His)	GATGGAGAAAATGACCAACC	GATGGAGAAAATGGCCAACC	0.00662252	0.000458504
NM_001144967_2(NEDD4L)c_2690GA(p_Arg897Gln)	CTGGCCAACTTCAAACCCCA	CTGGCCGACTTCAAACCCCA	0.842105	0.669427
NM_001144967_2(NEDD4L)c_2690GA(p_Arg897Gln)	CTGGCCAACTTCAAACCCCA	CTGGCCAGCTTCAAACCCCA	0.157895	0.252119
NM_001163213_1(FGFR3)c_833AG(p_Tyr278Cys)	CGTCACTGCACACCTTGCAG	CGTCGCTGCACACCTTGCAG	0.998589	0.919075
NM_001163213_1(FGFR3)c_833AG(p_Tyr278Cys)	CGTCACTGCACACCTTGCAG	CGTCACTGCACACCTTGCGG	0.00141143	0.000626295
[truncated: 1,845 more rows]

## Sheet: BE-DICT_own_prop_CBE
Sequence ID	Input	Output	Proportion (no wild-type)	Prediction (no wild-type)		Correlation (Pearson)
CTRL_DOCK3NO1	GTGCCCCCGCCACTGCCCGC	GTGTCCCCGCCACTGCCCGC	0.93617	0.119073		r=	0.7621
CTRL_DOCK3NO1	GTGCCCCCGCCACTGCCCGC	GTGCCCCCGCCACTGCTCGC	0.0212766	0.0176712		count=	4502
CTRL_DOCK3NO1	GTGCCCCCGCCACTGCCCGC	GTGCCCCCGCCACTGCCCGT	0.0212766	0.00240378
CTRL_DOCK3NO1	GTGCCCCCGCCACTGCCCGC	GTGCCCCCGCCACTGTCCGC	0.0212766	0.0214024
CTRL_FANCFNO5	AGGCCCGGCGCACGGTGGCG	AGGCCTGGCGCACGGTGGCG	0.970537	0.449265
CTRL_FANCFNO5	AGGCCCGGCGCACGGTGGCG	AGGTCCGGCGCACGGTGGCG	0.0242634	0.0757175
CTRL_FANCFNO5	AGGCCCGGCGCACGGTGGCG	AGGCTCGGCGCACGGTGGCG	0.0034662	0.306876
CTRL_FANCFNO5	AGGCCCGGCGCACGGTGGCG	AGGCCCGGTGCACGGTGGCG	0.0017331	0.0176541
CTRL_genomic_NM_000044_4(AR)c_1822CT(p_Arg608Ter)	ACTGAAGATCAGCATGTGTC	ACTGAAGATTAGCATGTGTC	0.982405	0.871897
CTRL_genomic_NM_000044_4(AR)c_1822CT(p_Arg608Ter)	ACTGAAGATCAGCATGTGTC	ATTGAAGATCAGCATGTGTC	0.0175953	0.0980282
CTRL_genomic_NM_000050_4(ASS1)c_1168GA(p_Gly390Arg)	ATGAGCCAACTGATGCCACC	ATGAGCTAACTGATGCCACC	0.908759	0.327488
CTRL_genomic_NM_000050_4(ASS1)c_1168GA(p_Gly390Arg)	ATGAGCCAACTGATGCCACC	ATGAGCCAACTGATGTCACC	0.0437956	0.0268015
CTRL_genomic_NM_000050_4(ASS1)c_1168GA(p_Gly390Arg)	ATGAGCCAACTGATGCCACC	ATGAGCCAATTGATGCCACC	0.0291971	0.0655423
CTRL_genomic_NM_000050_4(ASS1)c_1168GA(p_Gly390Arg)	ATGAGCCAACTGATGCCACC	ATGAGTCAACTGATGCCACC	0.0182482	0.461605
CTRL_genomic_NM_000077_4(CDKN2A)c_172CT(p_Arg58Ter)	AAGCAGCAGCTCCGCCACTC	AAGCAGCAGCTTCGCCACTC	0.954529	0.355751
CTRL_genomic_NM_000077_4(CDKN2A)c_172CT(p_Arg58Ter)	AAGCAGCAGCTCCGCCACTC	AAGCAGTAGCTCCGCCACTC	0.0414048	0.267433
CTRL_genomic_NM_000077_4(CDKN2A)c_172CT(p_Arg58Ter)	AAGCAGCAGCTCCGCCACTC	AAGTAGCAGCTCCGCCACTC	0.00369686	0.141231
CTRL_genomic_NM_000077_4(CDKN2A)c_172CT(p_Arg58Ter)	AAGCAGCAGCTCCGCCACTC	AAGCAGCAGCTCCGCCACTT	0.000369686	0.00567875
CTRL_genomic_NM_000081_3(LYST)c_10345CT(p_Arg3449Ter)	AATTTCTTTGACCTGTTCTC	AATTTTTTTGACCTGTTCTC	1	0.973853
CTRL_genomic_NM_000138_4(FBN1)c_1546CT(p_Arg516Ter)	AAGGGCAGCCATGTCCTCAC	AAGGGTAGCCATGTCCTCAC	0.985507	0.290839
CTRL_genomic_NM_000138_4(FBN1)c_1546CT(p_Arg516Ter)	AAGGGCAGCCATGTCCTCAC	AAGGGCAGCTATGTCCTCAC	0.00483092	0.10019
CTRL_genomic_NM_000138_4(FBN1)c_1546CT(p_Arg516Ter)	AAGGGCAGCCATGTCCTCAC	AAGGGCAGCCATGTTCTCAC	0.00483092	0.357681
CTRL_genomic_NM_000138_4(FBN1)c_1546CT(p_Arg516Ter)	AAGGGCAGCCATGTCCTCAC	AAGGGCAGCCATGTCCTTAC	0.00483092	0.0329851
CTRL_genomic_NM_000214_3(JAG1)c_148CT(p_Gln50Ter)	ATGAGCAGCAGCTGGACTCT	ATGAGTAGCAGCTGGACTCT	0.970588	0.915927
CTRL_genomic_NM_000214_3(JAG1)c_148CT(p_Gln50Ter)	ATGAGCAGCAGCTGGACTCT	ATGAGCAGCAGCTGGACTTT	0.0294118	0.0056385
CTRL_genomic_NM_000296_3(PKD1)c_12688CT(p_Gln4230Ter)	ACCTTCGATGCGGACCTTCT	ACCTTTGATGCGGACCTTCT	0.969759	0.922429
CTRL_genomic_NM_000296_3(PKD1)c_12688CT(p_Gln4230Ter)	ACCTTCGATGCGGACCTTCT	ACTTTCGATGCGGACCTTCT	0.0261168	0.029433
CTRL_genomic_NM_000296_3(PKD1)c_12688CT(p_Gln4230Ter)	ACCTTCGATGCGGACCTTCT	ACCTTCGATGTGGACCTTCT	0.00206186	0.00350038
CTRL_genomic_NM_000296_3(PKD1)c_12688CT(p_Gln4230Ter)	ACCTTCGATGCGGACCTTCT	ACCTTCGATGCGGACTTTCT	0.00137457	0.00224591
CTRL_genomic_NM_000296_3(PKD1)c_12688CT(p_Gln4230Ter)	ACCTTCGATGCGGACCTTCT	ACCTTCGATGCGGACCTTTT	0.000687285	0.000754215
CTRL_genomic_NM_000350_2(ABCA4)c_3085CT(p_Gln1029Ter)	ATGGGACTTTCCTTTCAGCT	ATGGGACTTTTCTTTCAGCT	0.865569	0.408188
CTRL_genomic_NM_000350_2(ABCA4)c_3085CT(p_Gln1029Ter)	ATGGGACTTTCCTTTCAGCT	ATGGGACTTTCCTTTTAGCT	0.104145	0.167299
CTRL_genomic_NM_000350_2(ABCA4)c_3085CT(p_Gln1029Ter)	ATGGGACTTTCCTTTCAGCT	ATGGGATTTTCCTTTCAGCT	0.0294899	0.262864
CTRL_genomic_NM_000350_2(ABCA4)c_3085CT(p_Gln1029Ter)	ATGGGACTTTCCTTTCAGCT	ATGGGACTTTCTTTTCAGCT	0.000797024	0.0292102
CTRL_genomic_NM_000495_4(COL4A5)c_1472GA(p_Gly491Glu)	AGGCTGCCAGGACTTTGGCT	AGGCTGCTAGGACTTTGGCT	0.969147	0.185229
CTRL_genomic_NM_000495_4(COL4A5)c_1472GA(p_Gly491Glu)	AGGCTGCCAGGACTTTGGCT	AGGTTGCCAGGACTTTGGCT	0.0199637	0.207942
CTRL_genomic_NM_000495_4(COL4A5)c_1472GA(p_Gly491Glu)	AGGCTGCCAGGACTTTGGCT	AGGCTGTCAGGACTTTGGCT	0.00725953	0.420622
CTRL_genomic_NM_000495_4(COL4A5)c_1472GA(p_Gly491Glu)	AGGCTGCCAGGACTTTGGCT	AGGCTGCCAGGACTTTGGTT	0.00362976	0.0159438
CTRL_genomic_NM_000527_4(LDLR)c_68-1GA	AGTGGTAGAATGCATTTCCT	AGTGGTAGAATGCATTTTCT	1	0.534457
CTRL_genomic_NM_001024630_3(RUNX2)c_674GA(p_Arg225Gln)	AGTTACAGTAGATGGACCTC	AGTTATAGTAGATGGACCTC	0.983871	0.985867
CTRL_genomic_NM_001024630_3(RUNX2)c_674GA(p_Arg225Gln)	AGTTACAGTAGATGGACCTC	AGTTACAGTAGATGGACCTT	0.016129	0.001204
CTRL_genomic_NM_001171_5(ABCC6)c_955AG(p_Ile319Val)	ACACTTCACCAGCCGCTGCA	ACACTTTACCAGCCGCTGCA	0.997725	0.813905
CTRL_genomic_NM_001171_5(ABCC6)c_955AG(p_Ile319Val)	ACACTTCACCAGCCGCTGCA	ACACTTCACCAGTCGCTGCA	0.00139983	0.0015458
CTRL_genomic_NM_001171_5(ABCC6)c_955AG(p_Ile319Val)	ACACTTCACCAGCCGCTGCA	ATACTTCACCAGCCGCTGCA	0.000349956	0.0252389
CTRL_genomic_NM_001171_5(ABCC6)c_955AG(p_Ile319Val)	ACACTTCACCAGCCGCTGCA	ACACTTCATCAGCCGCTGCA	0.000174978	0.00663203
CTRL_genomic_NM_001171_5(ABCC6)c_955AG(p_Ile319Val)	ACACTTCACCAGCCGCTGCA	ACATTTCACCAGCCGCTGCA	0.000174978	0.107239
CTRL_genomic_NM_001171_5(ABCC6)c_955AG(p_Ile319Val)	ACACTTCACCAGCCGCTGCA	ACACTTCACCAGCCGCTGTA	0.000174978	0.000420351
CTRL_genomic_NM_001256850_1(TTN)c_39976CT(p_Arg13326Ter)	ACAGACCTTAGCATTTTCTC	ACAGATCTTAGCATTTTCTC	0.777778	0.532373
CTRL_genomic_NM_001256850_1(TTN)c_39976CT(p_Arg13326Ter)	ACAGACCTTAGCATTTTCTC	ACAGACCTTAGCATTTTCTT	0.111111	0.00955371
CTRL_genomic_NM_001256850_1(TTN)c_39976CT(p_Arg13326Ter)	ACAGACCTTAGCATTTTCTC	ACAGACCTTAGCATTTTTTC	0.0952381	0.0493065
CTRL_genomic_NM_001256850_1(TTN)c_39976CT(p_Arg13326Ter)	ACAGACCTTAGCATTTTCTC	ACAGACTTTAGCATTTTCTC	0.015873	0.226252
CTRL_genomic_NM_001369_2(DNAH5)c_11653CT(p_Arg3885Ter)	ATGCTCCTCGTACAGCCCTC	ATGTTCCTCGTACAGCCCTC	0.96	0.110393
CTRL_genomic_NM_001369_2(DNAH5)c_11653CT(p_Arg3885Ter)	ATGCTCCTCGTACAGCCCTC	ATGCTCCTCGTACAGCCTTC	0.04	0.00129667
CTRL_genomic_NM_003482_3(KMT2D)c_5707CT(p_Arg1903Ter)	AAGAGACTTGGCCACCCAGC	AAGAGACTTGGCCATCCAGC	0.740458	0.0253862
CTRL_genomic_NM_003482_3(KMT2D)c_5707CT(p_Arg1903Ter)	AAGAGACTTGGCCACCCAGC	AAGAGACTTGGTCACCCAGC	0.152672	0.051079
CTRL_genomic_NM_003482_3(KMT2D)c_5707CT(p_Arg1903Ter)	AAGAGACTTGGCCACCCAGC	AAGAGATTTGGCCACCCAGC	0.10687	0.821619
CTRL_genomic_NM_007294_3(BRCA1)c_81-2AG	AAGCAGCTGGCAGGCATCAT	AAGTAGCTGGCAGGCATCAT	0.651685	0.358832
CTRL_genomic_NM_007294_3(BRCA1)c_81-2AG	AAGCAGCTGGCAGGCATCAT	AAGCAGTTGGCAGGCATCAT	0.235955	0.539102
CTRL_genomic_NM_007294_3(BRCA1)c_81-2AG	AAGCAGCTGGCAGGCATCAT	AAGCAGCTGGTAGGCATCAT	0.0786517	0.0383024
CTRL_genomic_NM_007294_3(BRCA1)c_81-2AG	AAGCAGCTGGCAGGCATCAT	AAGCAGCTGGCAGGTATCAT	0.0337079	0.0213459
CTRL_genomic_NM_012102_3(RERE)c_4303CT(p_His1435Tyr)	ATGCTGGTGGAGGTGGAGGT	ATGTTGGTGGAGGTGGAGGT	1	1
CTRL_genomic_NM_013275_5(ANKRD11)c_7825CT(p_Gln2609Ter)	ACCACTGGCCTTGACCACCT	ACCATTGGCCTTGACCACCT	0.998037	0.798355
CTRL_genomic_NM_013275_5(ANKRD11)c_7825CT(p_Gln2609Ter)	ACCACTGGCCTTGACCACCT	ACCACTGGTCTTGACCACCT	0.00147239	0.0147871
CTRL_genomic_NM_013275_5(ANKRD11)c_7825CT(p_Gln2609Ter)	ACCACTGGCCTTGACCACCT	ACCACTGGCCTTGACCATCT	0.000490798	0.00471711
CTRL_genomic_NM_015560_2(OPA1)c_869GA(p_Arg290Gln)	AACGCAAGATCATCTGCCAC	AACGCAAGATTATCTGCCAC	0.615385	0.496872
CTRL_genomic_NM_015560_2(OPA1)c_869GA(p_Arg290Gln)	AACGCAAGATCATCTGCCAC	AACGCAAGATCATTTGCCAC	0.211538	0.102003
CTRL_genomic_NM_015560_2(OPA1)c_869GA(p_Arg290Gln)	AACGCAAGATCATCTGCCAC	AACGTAAGATCATCTGCCAC	0.173077	0.210131
CTRL_genomic_NM_020964_3(EPG5)c_1253-1GA	ACTGGCAGGCCGCAGGTCTC	ACTGGCAGGCCGTAGGTCTC	0.504804	0.0245077
CTRL_genomic_NM_020964_3(EPG5)c_1253-1GA	ACTGGCAGGCCGCAGGTCTC	ACTGGTAGGCCGCAGGTCTC	0.346637	0.671406
CTRL_genomic_NM_020964_3(EPG5)c_1253-1GA	ACTGGCAGGCCGCAGGTCTC	ATTGGCAGGCCGCAGGTCTC	0.09017	0.111135
CTRL_genomic_NM_020964_3(EPG5)c_1253-1GA	ACTGGCAGGCCGCAGGTCTC	ACTGGCAGGCTGCAGGTCTC	0.0576497	0.118405
CTRL_genomic_NM_020964_3(EPG5)c_1253-1GA	ACTGGCAGGCCGCAGGTCTC	ACTGGCAGGCCGCAGGTCTT	0.000739098	0.00548603
CTRL_genomic_NM_198253_2(TERT)c_2098CT(p_Gln700Ter)	AAGCTCAGGCGGCGGGTCCT	AAGCTTAGGCGGCGGGTCCT	0.98	0.852091
CTRL_genomic_NM_198253_2(TERT)c_2098CT(p_Gln700Ter)	AAGCTCAGGCGGCGGGTCCT	AAGCTCAGGTGGCGGGTCCT	0.02	0.00811679
CTRL_HEKsiteNO17	GACAAAGAGGAAGAGAGACG	GATAAAGAGGAAGAGAGACG	1	0.970648
NM_000018_3(ACADVL)c_848TC(p_Val283Ala)	AGTGCCTTGGCGAGTACAGT	AGTGCTTTGGCGAGTACAGT	0.993348	0.444718
NM_000018_3(ACADVL)c_848TC(p_Val283Ala)	AGTGCCTTGGCGAGTACAGT	AGTGCCTTGGTGAGTACAGT	0.00443459	0.0058409
NM_000018_3(ACADVL)c_848TC(p_Val283Ala)	AGTGCCTTGGCGAGTACAGT	AGTGTCTTGGCGAGTACAGT	0.00221729	0.429008
NM_000018_4(ACADVL)c_881GA(p_Gly294Glu)	CGGCCTGTATCCCGGGACAG	CGGCCTGTATTCCGGGACAG	0.896163	0.273396
NM_000018_4(ACADVL)c_881GA(p_Gly294Glu)	CGGCCTGTATCCCGGGACAG	CGGCTTGTATCCCGGGACAG	0.10158	0.273018
NM_000018_4(ACADVL)c_881GA(p_Gly294Glu)	CGGCCTGTATCCCGGGACAG	CGGCCTGTATCCTGGGACAG	0.00225734	0.0145259
NM_000020_2(ACVRL1)c_1120CT(p_Arg374Trp)	CACACACAGGTAACGGCTAA	CACACACAGGTAATGGCTAA	0.887324	0.00482708
NM_000020_2(ACVRL1)c_1120CT(p_Arg374Trp)	CACACACAGGTAACGGCTAA	CATACACAGGTAACGGCTAA	0.0809859	0.062827
NM_000020_2(ACVRL1)c_1120CT(p_Arg374Trp)	CACACACAGGTAACGGCTAA	CACACATAGGTAACGGCTAA	0.0246479	0.179231
NM_000020_2(ACVRL1)c_1120CT(p_Arg374Trp)	CACACACAGGTAACGGCTAA	CACATACAGGTAACGGCTAA	0.00704225	0.29552
NM_000020_2(ACVRL1)c_1232GA(p_Arg411Gln)	ATTAAGTACAGCCTTGGAGA	ATTAAGTATAGCCTTGGAGA	0.945946	0.777632
NM_000020_2(ACVRL1)c_1232GA(p_Arg411Gln)	ATTAAGTACAGCCTTGGAGA	ATTAAGTACAGTCTTGGAGA	0.0540541	0.139614
NM_000020_2(ACVRL1)c_1336CT(p_Gln446Ter)	TTAGCATCTTGTTCTATTTG	TTAGCATTTTGTTCTATTTG	1	0.512444
NM_000020_2(ACVRL1)c_1377+1GA	CTGAGGCACCACCATGCTCC	CTGAGGCACCACCATGCTTC	0.775758	0.0215235
NM_000020_2(ACVRL1)c_1377+1GA	CTGAGGCACCACCATGCTCC	CTGAGGTACCACCATGCTCC	0.169697	0.35708
NM_000020_2(ACVRL1)c_1377+1GA	CTGAGGCACCACCATGCTCC	TTGAGGCACCACCATGCTCC	0.0424242	0.0875778
NM_000020_2(ACVRL1)c_1377+1GA	CTGAGGCACCACCATGCTCC	CTGAGGCACTACCATGCTCC	0.0121212	0.139488
NM_000020_2(ACVRL1)c_1436GA(p_Arg479Gln)	GCAAGGTCTGACATTTCAGG	GCAAGGTTTGACATTTCAGG	0.995261	0.789501
NM_000020_2(ACVRL1)c_1436GA(p_Arg479Gln)	GCAAGGTCTGACATTTCAGG	GTAAGGTCTGACATTTCAGG	0.00473934	0.0202515
NM_000020_2(ACVRL1)c_1451GA(p_Arg484Gln)	CCAGAGAGCCGGCCAGTCAC	TCAGAGAGCCGGCCAGTCAC	0.944444	0.0757202
NM_000020_2(ACVRL1)c_1451GA(p_Arg484Gln)	CCAGAGAGCCGGCCAGTCAC	CCAGAGAGCCGGTCAGTCAC	0.0555556	0.0547849
NM_000020_2(ACVRL1)c_601CT(p_Gln201Ter)	TACACATAGCGCCTCTAACT	TACACATAGCGCTTCTAACT	0.782609	0.00639791
NM_000020_2(ACVRL1)c_601CT(p_Gln201Ter)	TACACATAGCGCCTCTAACT	TACATATAGCGCCTCTAACT	0.195652	0.638357
NM_000020_2(ACVRL1)c_601CT(p_Gln201Ter)	TACACATAGCGCCTCTAACT	TACACATAGTGCCTCTAACT	0.0144928	0.0121148
NM_000020_2(ACVRL1)c_601CT(p_Gln201Ter)	TACACATAGCGCCTCTAACT	TATACATAGCGCCTCTAACT	0.00724638	0.237322
NM_000021_3(PSEN1)c_1229GA(p_Cys410Tyr)	TCAACATCCACTTCAACAAG	TCAACATTCACTTCAACAAG	0.989691	0.440596
NM_000021_3(PSEN1)c_1229GA(p_Cys410Tyr)	TCAACATCCACTTCAACAAG	TTAACATCCACTTCAACAAG	0.0103093	0.121438
NM_000021_3(PSEN1)c_488AG(p_His163Arg)	AGGCTTGGCAGCCCATTGCC	AGGTTTGGCAGCCCATTGCC	0.777778	0.51684
NM_000021_3(PSEN1)c_488AG(p_His163Arg)	AGGCTTGGCAGCCCATTGCC	AGGCTTGGTAGCCCATTGCC	0.197531	0.164486
NM_000021_3(PSEN1)c_488AG(p_His163Arg)	AGGCTTGGCAGCCCATTGCC	AGGCTTGGCAGTCCATTGCC	0.0123457	0.0932023
NM_000021_3(PSEN1)c_488AG(p_His163Arg)	AGGCTTGGCAGCCCATTGCC	AGGCTTGGCAGCCCATTGTC	0.0123457	0.0330356
NM_000022_3(ADA)c_219-2AG	TGCCATCTTCCAGAAAGCTG	TGCCATTTTCCAGAAAGCTG	0.942308	0.61251
NM_000022_3(ADA)c_219-2AG	TGCCATCTTCCAGAAAGCTG	TGTCATCTTCCAGAAAGCTG	0.0384615	0.0603502
NM_000022_3(ADA)c_219-2AG	TGCCATCTTCCAGAAAGCTG	TGCCATCTTCCAGAAAGTTG	0.0192308	0.000594922
NM_000022_3(ADA)c_301CT(p_Arg101Trp)	TTATCTTTCTAACCAACCAC	TTATTTTTCTAACCAACCAC	1	0.795359
NM_000023_3(SGCA)c_229CT(p_Arg77Cys)	CAGAGTCTACAGCTCGGGAG	CAGAGTTTACAGCTCGGGAG	1	0.811358
NM_000023_3(SGCA)c_409GA(p_Glu137Lys)	CCCAGCTCTACAAGGAAGTG	CCCAGCTTTACAAGGAAGTG	1	0.277137
NM_000023_3(SGCA)c_585-1GA	CTCAGACTGCACTTACCAGT	CTTAGACTGCACTTACCAGT	1	0.558713
NM_000023_3(SGCA)c_676CT(p_Gln226Ter)	CCTCAGGGCCGGAGGCCACT	CCTTAGGGCCGGAGGCCACT	0.96875	0.702691
NM_000023_3(SGCA)c_676CT(p_Gln226Ter)	CCTCAGGGCCGGAGGCCACT	CCTCAGGGTCGGAGGCCACT	0.03125	0.00399201
NM_000026_2(ADSL)c_1276CT(p_Arg426Cys)	GGCACATGGTCACGATGCTG	GGCACATGGTTACGATGCTG	0.733175	0.417809
NM_000026_2(ADSL)c_1276CT(p_Arg426Cys)	GGCACATGGTCACGATGCTG	GGCATATGGTCACGATGCTG	0.258116	0.474232
NM_000026_2(ADSL)c_1276CT(p_Arg426Cys)	GGCACATGGTCACGATGCTG	GGTACATGGTCACGATGCTG	0.00633413	0.0317248
NM_000026_2(ADSL)c_1276CT(p_Arg426Cys)	GGCACATGGTCACGATGCTG	GGCACATGGTCACGATGTTG	0.00158353	0.00658055
NM_000026_2(ADSL)c_1276CT(p_Arg426Cys)	GGCACATGGTCACGATGCTG	GGCACATGGTCATGATGCTG	0.000791766	0.0105886
NM_000029_3(AGT)c_1087CT(p_Gln363Ter)	TCCAGTTGAGGGAGTTTTAC	TCTAGTTGAGGGAGTTTTAC	0.766355	0.308646
NM_000029_3(AGT)c_1087CT(p_Gln363Ter)	TCCAGTTGAGGGAGTTTTAC	TTCAGTTGAGGGAGTTTTAC	0.233645	0.628438
NM_000030_2(AGXT)c_2TC(p_Met1Thr)	CACGGCCTCTCACAAGCTGC	CACGGCCTCTTACAAGCTGC	0.969144	0.146453
NM_000030_2(AGXT)c_2TC(p_Met1Thr)	CACGGCCTCTCACAAGCTGC	CACGGCCTTTCACAAGCTGC	0.0196353	0.248456
NM_000030_2(AGXT)c_2TC(p_Met1Thr)	CACGGCCTCTCACAAGCTGC	CACGGTCTCTCACAAGCTGC	0.0056101	0.0888125
NM_000030_2(AGXT)c_2TC(p_Met1Thr)	CACGGCCTCTCACAAGCTGC	CACGGCCTCTCACAAGCTGT	0.00280505	0.000624081
NM_000030_2(AGXT)c_2TC(p_Met1Thr)	CACGGCCTCTCACAAGCTGC	CATGGCCTCTCACAAGCTGC	0.00280505	0.0436302
NM_000030_2(AGXT)c_473CT(p_Ser158Leu)	GCCGGTGGACAACTCCCCGT	GCTGGTGGACAACTCCCCGT	0.751553	0.0646834
NM_000030_2(AGXT)c_473CT(p_Ser158Leu)	GCCGGTGGACAACTCCCCGT	GCCGGTGGACAACTTCCCGT	0.15528	0.287617
NM_000030_2(AGXT)c_473CT(p_Ser158Leu)	GCCGGTGGACAACTCCCCGT	GTCGGTGGACAACTCCCCGT	0.0869565	0.0414556
NM_000030_2(AGXT)c_473CT(p_Ser158Leu)	GCCGGTGGACAACTCCCCGT	GCCGGTGGATAACTCCCCGT	0.00621118	0.316853
NM_000030_2(AGXT)c_508GA(p_Gly170Arg)	GCTTCAGGGAACTCTGCCAC	GCTTTAGGGAACTCTGCCAC	0.981319	0.930182
NM_000030_2(AGXT)c_508GA(p_Gly170Arg)	GCTTCAGGGAACTCTGCCAC	GCTTCAGGGAACTTTGCCAC	0.0175824	0.0219122
NM_000030_2(AGXT)c_508GA(p_Gly170Arg)	GCTTCAGGGAACTCTGCCAC	GCTTCAGGGAACTCTGCTAC	0.000549451	0.00383544
NM_000030_2(AGXT)c_508GA(p_Gly170Arg)	GCTTCAGGGAACTCTGCCAC	GTTTCAGGGAACTCTGCCAC	0.000549451	0.0160272
NM_000030_2(AGXT)c_596-2AG	TGTCGATGCCCGTAGATGGG	TGTTGATGCCCGTAGATGGG	0.997183	0.900842
NM_000030_2(AGXT)c_596-2AG	TGTCGATGCCCGTAGATGGG	TGTCGATGTCCGTAGATGGG	0.0028169	0.0126577
NM_000033_3(ABCD1)c_1270CT(p_Gln424Ter)	GGCCTCACCTGGCTCAGCCT	GGCCTTACCTGGCTCAGCCT	0.984894	0.600541
NM_000033_3(ABCD1)c_1270CT(p_Gln424Ter)	GGCCTCACCTGGCTCAGCCT	GGCCTCACCTGGCTCAGTCT	0.00906344	0.00425267
NM_000033_3(ABCD1)c_1270CT(p_Gln424Ter)	GGCCTCACCTGGCTCAGCCT	GGCCTCACTTGGCTCAGCCT	0.0060423	0.0176547
NM_000033_3(ABCD1)c_1288CT(p_Gln430Ter)	TCATCTGCTTCTCTCAAGCG	TCATTTGCTTCTCTCAAGCG	0.988764	0.712541
NM_000033_3(ABCD1)c_1288CT(p_Gln430Ter)	TCATCTGCTTCTCTCAAGCG	TTATCTGCTTCTCTCAAGCG	0.011236	0.13794
NM_000033_3(ABCD1)c_1817CT(p_Ser606Leu)	CGTGCAAGACAGGAAGAGGC	TGTGCAAGACAGGAAGAGGC	0.989011	0.0209494
NM_000033_3(ABCD1)c_1817CT(p_Ser606Leu)	CGTGCAAGACAGGAAGAGGC	CGTGCAAGACAGGAAGAGGT	0.00824176	0.00192818
NM_000033_3(ABCD1)c_1817CT(p_Ser606Leu)	CGTGCAAGACAGGAAGAGGC	CGTGTAAGACAGGAAGAGGC	0.00274725	0.802725
NM_000033_3(ABCD1)c_1992-2AG	TGTGCCGCGGGACAGAGTGA	TGTGCTGCGGGACAGAGTGA	0.862745	0.42813
NM_000033_3(ABCD1)c_1992-2AG	TGTGCCGCGGGACAGAGTGA	TGTGTCGCGGGACAGAGTGA	0.137255	0.394953
NM_000033_3(ABCD1)c_421GA(p_Ala141Thr)	CAACTTCACCAGGAAGAAGA	CAACTTTACCAGGAAGAAGA	0.928571	0.542813
NM_000033_3(ABCD1)c_421GA(p_Ala141Thr)	CAACTTCACCAGGAAGAAGA	CAACTTCACTAGGAAGAAGA	0.047619	0.00432787
NM_000033_3(ABCD1)c_421GA(p_Ala141Thr)	CAACTTCACCAGGAAGAAGA	TAACTTCACCAGGAAGAAGA	0.0238095	0.00112391
NM_000035_4(ALDOB)c_1027TC(p_Tyr343His)	AAAGGACAGCATGTTCACAC	AAAGGACAGCATGTTTACAC	0.689655	0.397993
NM_000035_4(ALDOB)c_1027TC(p_Tyr343His)	AAAGGACAGCATGTTCACAC	AAAGGATAGCATGTTCACAC	0.310345	0.482985
NM_000038_5(APC)c_1234CT(p_Gln412Ter)	GTATCTATTCCAAAAGATGA	GTATTTATTCCAAAAGATGA	0.987805	0.774824
NM_000038_5(APC)c_1234CT(p_Gln412Ter)	GTATCTATTCCAAAAGATGA	GTATCTATTTCAAAAGATGA	0.0121951	0.152824
NM_000038_5(APC)c_3682CT(p_Gln1228Ter)	ATGGAGCTGATTCTACCTCT	ATGGAGTTGATTCTACCTCT	1	0.494595
NM_000043_5(FAS)c_651+1GA	ACAAACCCTGAAGAAATAGA	ACAAATCCTGAAGAAATAGA	1	0.525219
NM_000044_4(AR)c_1847GA(p_Arg616His)	CCACGACCAACCCATGAGTA	CCATGACCAACCCATGAGTA	0.940397	0.249682
NM_000044_4(AR)c_1847GA(p_Arg616His)	CCACGACCAACCCATGAGTA	TCACGACCAACCCATGAGTA	0.0596026	0.00576804
NM_000044_4(AR)c_2171CT(p_Pro724Leu)	CCGCGGCCAGATGGAGTGGA	CCGCGGCTAGATGGAGTGGA	0.890196	0.0854365
NM_000044_4(AR)c_2171CT(p_Pro724Leu)	CCGCGGCCAGATGGAGTGGA	CCGCGGTCAGATGGAGTGGA	0.105882	0.147466
NM_000044_4(AR)c_2171CT(p_Pro724Leu)	CCGCGGCCAGATGGAGTGGA	TCGCGGCCAGATGGAGTGGA	0.00392157	0.00810984
NM_000044_4(AR)c_2450-1GA	TGATAACTATGAGGACGACG	TGATAATTATGAGGACGACG	1	0.991277
NM_000044_4(AR)c_2667CT(p_Ser889=)	GCGCCGCCCAGGAGGACCTA	GCGCCGCTCAGGAGGACCTA	0.571429	0.100898
NM_000044_4(AR)c_2667CT(p_Ser889=)	GCGCCGCCCAGGAGGACCTA	GCGTCGCCCAGGAGGACCTA	0.209524	0.0873008
NM_000044_4(AR)c_2667CT(p_Ser889=)	GCGCCGCCCAGGAGGACCTA	GCGCTGCCCAGGAGGACCTA	0.107937	0.47398
NM_000044_4(AR)c_2667CT(p_Ser889=)	GCGCCGCCCAGGAGGACCTA	GTGCCGCCCAGGAGGACCTA	0.047619	0.0240975
NM_000044_4(AR)c_2667CT(p_Ser889=)	GCGCCGCCCAGGAGGACCTA	GCGCCGTCCAGGAGGACCTA	0.0444444	0.115987
NM_000044_4(AR)c_2667CT(p_Ser889=)	GCGCCGCCCAGGAGGACCTA	GCGCCGCCTAGGAGGACCTA	0.0190476	0.0458027
NM_000048_3(ASL)c_545GA(p_Arg182Gln)	CCAAGACTCTGAGCGGCTGC	CCAAGATTCTGAGCGGCTGC	0.741379	0.242386
NM_000048_3(ASL)c_545GA(p_Arg182Gln)	CCAAGACTCTGAGCGGCTGC	CCAAGACTTTGAGCGGCTGC	0.137931	0.339463
NM_000048_3(ASL)c_545GA(p_Arg182Gln)	CCAAGACTCTGAGCGGCTGC	CTAAGACTCTGAGCGGCTGC	0.0862069	0.00684361
NM_000048_3(ASL)c_545GA(p_Arg182Gln)	CCAAGACTCTGAGCGGCTGC	CCAAGACTCTGAGTGGCTGC	0.0344828	0.00622795
NM_000048_3(ASL)c_578GA(p_Arg193Gln)	GCAGATCAATGTCCTGCCCC	GCAGATTAATGTCCTGCCCC	0.956284	0.843878
NM_000048_3(ASL)c_578GA(p_Arg193Gln)	GCAGATCAATGTCCTGCCCC	GTAGATCAATGTCCTGCCCC	0.0273224	0.0237089
NM_000048_3(ASL)c_578GA(p_Arg193Gln)	GCAGATCAATGTCCTGCCCC	GCAGATCAATGTCCTGTCCC	0.010929	0.0173768
NM_000048_3(ASL)c_578GA(p_Arg193Gln)	GCAGATCAATGTCCTGCCCC	GCAGATCAATGTCCTGCCTC	0.00546448	0.00325755
NM_000050_4(ASS1)c_53CT(p_Ser18Leu)	CGAGGATGCACAAGGTGTCC	TGAGGATGCACAAGGTGTCC	0.989691	0.330578
NM_000050_4(ASS1)c_53CT(p_Ser18Leu)	CGAGGATGCACAAGGTGTCC	CGAGGATGCACAAGGTGTCT	0.0103093	0.0208159
NM_000050_4(ASS1)c_571GA(p_Glu191Lys)	CAGCTACAAGGCTGGAATCC	CAGCTATAAGGCTGGAATCC	0.962963	0.644408
NM_000050_4(ASS1)c_571GA(p_Glu191Lys)	CAGCTACAAGGCTGGAATCC	CAGCTACAAGGCTGGAATTC	0.0123457	0.0014429
NM_000050_4(ASS1)c_571GA(p_Glu191Lys)	CAGCTACAAGGCTGGAATCC	CAGCTACAAGGTTGGAATCC	0.0123457	0.00738527
NM_000050_4(ASS1)c_571GA(p_Glu191Lys)	CAGCTACAAGGCTGGAATCC	CAGCTACAAGGCTGGAATCT	0.0123457	0.000863376
NM_000051_3(ATM)c_1063CT(p_Gln355Ter)	GAATTCAGTTTTCATCAAGG	GAATTTAGTTTTCATCAAGG	1	0.905716
NM_000051_3(ATM)c_1178GA(p_Trp393Ter)	GGTACGTTTCTACCACAATG	GGTACGTTTTTACCACAATG	0.976563	0.475601
NM_000051_3(ATM)c_1178GA(p_Trp393Ter)	GGTACGTTTCTACCACAATG	GGTATGTTTCTACCACAATG	0.0234375	0.417229
NM_000051_3(ATM)c_1537CT(p_Gln513Ter)	GTATCAACACTGATCCTTTC	GTATTAACACTGATCCTTTC	1	0.783513
NM_000051_3(ATM)c_1AG(p_Met1Val)	AGGATTCTGATCACCCGAAA	AGGATTTTGATCACCCGAAA	1	0.844566
NM_000051_3(ATM)c_2413CT(p_Arg805Ter)	GCGCCCAAGGAATCACTCCA	GCGCCTAAGGAATCACTCCA	1	0.35261
NM_000051_3(ATM)c_3GA(p_Met1Ile)	TCCACAGTGGGGTGAAGCCT	TTCACAGTGGGGTGAAGCCT	1	0.255567
NM_000051_3(ATM)c_4396CT(p_Arg1466Ter)	GGCAGTATCTCAAATGGCCA	GGCAGTATTTCAAATGGCCA	0.980769	0.563891
NM_000051_3(ATM)c_4396CT(p_Arg1466Ter)	GGCAGTATCTCAAATGGCCA	GGCAGTATCTCAAATGGTCA	0.0128205	0.00331882
NM_000051_3(ATM)c_4396CT(p_Arg1466Ter)	GGCAGTATCTCAAATGGCCA	GGTAGTATCTCAAATGGCCA	0.00641026	0.0216743
NM_000051_3(ATM)c_4735CT(p_Gln1579Ter)	AGGACATGAAGCCAGTGCCA	AGGATATGAAGCCAGTGCCA	0.982366	0.903102
NM_000051_3(ATM)c_4735CT(p_Gln1579Ter)	AGGACATGAAGCCAGTGCCA	AGGACATGAAGCTAGTGCCA	0.0154298	0.0274674
NM_000051_3(ATM)c_4735CT(p_Gln1579Ter)	AGGACATGAAGCCAGTGCCA	AGGACATGAAGTCAGTGCCA	0.00220426	0.0342492
NM_000051_3(ATM)c_4906CT(p_Gln1636Ter)	ACATATTGTGATCCTACAAT	ACATATTGTGATTCTACAAT	1	0.147005
NM_000051_3(ATM)c_664CT(p_Gln222Ter)	CCGGGAGCCTCACATGTTCC	CCGGGAGCCTTACATGTTCC	0.932584	0.476475
NM_000051_3(ATM)c_664CT(p_Gln222Ter)	CCGGGAGCCTCACATGTTCC	CTGGGAGCCTCACATGTTCC	0.0561798	0.0146987
NM_000051_3(ATM)c_664CT(p_Gln222Ter)	CCGGGAGCCTCACATGTTCC	CCGGGAGCCTCATATGTTCC	0.011236	0.030701
NM_000052_6(ATP7A)c_1544-1GA	GCACACTGTGATAAGGAGTG	GCACATTGTGATAAGGAGTG	0.932331	0.632236
NM_000052_6(ATP7A)c_1544-1GA	GCACACTGTGATAAGGAGTG	GTACACTGTGATAAGGAGTG	0.0676692	0.0193583
NM_000052_6(ATP7A)c_1639CT(p_Arg547Ter)	TTCAGGACAGCATGTCCAGG	TTTAGGACAGCATGTCCAGG	0.973333	0.66236
NM_000052_6(ATP7A)c_1639CT(p_Arg547Ter)	TTCAGGACAGCATGTCCAGG	TTCAGGACAGCATGTTCAGG	0.0233333	0.0840438
NM_000052_6(ATP7A)c_1639CT(p_Arg547Ter)	TTCAGGACAGCATGTCCAGG	TTCAGGACAGTATGTCCAGG	0.00333333	0.00946578
NM_000052_6(ATP7A)c_1910CT(p_Ser637Leu)	CCATCACATCGTAGGGCCGC	CCATTACATCGTAGGGCCGC	0.891892	0.42202
NM_000052_6(ATP7A)c_1910CT(p_Ser637Leu)	CCATCACATCGTAGGGCCGC	CCATCACATTGTAGGGCCGC	0.0810811	0.0511416
NM_000052_6(ATP7A)c_1910CT(p_Ser637Leu)	CCATCACATCGTAGGGCCGC	CCATCATATCGTAGGGCCGC	0.027027	0.0867097
NM_000052_6(ATP7A)c_1950GA(p_Trp650Ter)	CATCATGCAGATGGGCCCCC	CATTATGCAGATGGGCCCCC	1	0.914599
NM_000052_6(ATP7A)c_2555CT(p_Pro852Leu)	TGAACTTCCACTTGGACACC	TGAACTTTCACTTGGACACC	0.682051	0.596726
NM_000052_6(ATP7A)c_2555CT(p_Pro852Leu)	TGAACTTCCACTTGGACACC	TGAATTTCCACTTGGACACC	0.317949	0.275393
NM_000052_6(ATP7A)c_2938CT(p_Arg980Ter)	AACCACATGACACTGCAGGG	AACCATATGACACTGCAGGG	1	0.703419
NM_000053_3(ATP7B)c_1847GA(p_Arg616Gln)	ACAAGTTAGCCCTTCCTCAG	ACAAGTTAGCCCTTTCTCAG	0.956522	0.343749
NM_000053_3(ATP7B)c_1847GA(p_Arg616Gln)	ACAAGTTAGCCCTTCCTCAG	ACAAGTTAGTCCTTCCTCAG	0.0289855	0.0640348
NM_000053_3(ATP7B)c_1847GA(p_Arg616Gln)	ACAAGTTAGCCCTTCCTCAG	ACAAGTTAGCCCTTCCTTAG	0.0144928	0.0614519
NM_000053_3(ATP7B)c_2128GA(p_Gly710Ser)	CAGATTAGCCCTTCCTCAGA	CAGATTAGCCCTTCCTTAGA	0.706977	0.121283
NM_000053_3(ATP7B)c_2128GA(p_Gly710Ser)	CAGATTAGCCCTTCCTCAGA	CAGATTAGTCCTTCCTCAGA	0.246512	0.0946409
NM_000053_3(ATP7B)c_2128GA(p_Gly710Ser)	CAGATTAGCCCTTCCTCAGA	CAGATTAGCCCTTTCTCAGA	0.0232558	0.305193
NM_000053_3(ATP7B)c_2128GA(p_Gly710Ser)	CAGATTAGCCCTTCCTCAGA	TAGATTAGCCCTTCCTCAGA	0.0186047	0.0510437
NM_000053_3(ATP7B)c_2128GA(p_Gly710Ser)	CAGATTAGCCCTTCCTCAGA	CAGATTAGCCCTTCTTCAGA	0.00465116	0.0899907
NM_000053_3(ATP7B)c_2804CT(p_Thr935Met)	CAGGTGCAGAGGGTACTTCC	CAGGTGTAGAGGGTACTTCC	0.962903	0.734307
NM_000053_3(ATP7B)c_2804CT(p_Thr935Met)	CAGGTGCAGAGGGTACTTCC	TAGGTGCAGAGGGTACTTCC	0.0306452	0.135743
NM_000053_3(ATP7B)c_2804CT(p_Thr935Met)	CAGGTGCAGAGGGTACTTCC	CAGGTGCAGAGGGTATTTCC	0.00645161	0.0648062
NM_000053_3(ATP7B)c_2930CT(p_Thr977Met)	GAGCCATTGCAGGCAGTCGA	GAGCTATTGCAGGCAGTCGA	0.964912	0.690785
NM_000053_3(ATP7B)c_2930CT(p_Thr977Met)	GAGCCATTGCAGGCAGTCGA	GAGTCATTGCAGGCAGTCGA	0.0175439	0.190234
NM_000053_3(ATP7B)c_2930CT(p_Thr977Met)	GAGCCATTGCAGGCAGTCGA	GAGCCATTGCAGGCAGTTGA	0.00877193	0.00865767
NM_000053_3(ATP7B)c_2930CT(p_Thr977Met)	GAGCCATTGCAGGCAGTCGA	GAGCCATTGCAGGTAGTCGA	0.00877193	0.0139864
NM_000053_3(ATP7B)c_2975CT(p_Pro992Leu)	GGGACCCTCAAAGATCTAGT	GGGACCCTCAAAGATTTAGT	0.881356	0.0474022
NM_000053_3(ATP7B)c_2975CT(p_Pro992Leu)	GGGACCCTCAAAGATCTAGT	GGGACCCTTAAAGATCTAGT	0.0508475	0.289315
NM_000053_3(ATP7B)c_2975CT(p_Pro992Leu)	GGGACCCTCAAAGATCTAGT	GGGACCTTCAAAGATCTAGT	0.0508475	0.124637
NM_000053_3(ATP7B)c_2975CT(p_Pro992Leu)	GGGACCCTCAAAGATCTAGT	GGGATCCTCAAAGATCTAGT	0.0169492	0.184075
NM_000053_3(ATP7B)c_3007GA(p_Ala1003Thr)	CGGGGTGGAGCTGACCCAGG	TGGGGTGGAGCTGACCCAGG	0.993958	0.205777
NM_000053_3(ATP7B)c_3007GA(p_Ala1003Thr)	CGGGGTGGAGCTGACCCAGG	CGGGGTGGAGTTGACCCAGG	0.0060423	0.178928
NM_000053_3(ATP7B)c_4021GA(p_Gly1341Ser)	CGACGTCACACCTGCCGACA	CGACGTTACACCTGCCGACA	0.987593	0.573942
NM_000053_3(ATP7B)c_4021GA(p_Gly1341Ser)	CGACGTCACACCTGCCGACA	CGATGTCACACCTGCCGACA	0.00620347	0.162277
NM_000053_3(ATP7B)c_4021GA(p_Gly1341Ser)	CGACGTCACACCTGCCGACA	CGACGTCACACTTGCCGACA	0.00496278	0.020457
NM_000053_3(ATP7B)c_4021GA(p_Gly1341Ser)	CGACGTCACACCTGCCGACA	CGACGTCACACCTGTCGACA	0.00124069	0.013647
NM_000053_3(ATP7B)c_4114CT(p_Gln1372Ter)	GCCAGCTCGGCGGATTCAGA	GCCAGCTTGGCGGATTCAGA	0.9925	0.648195
NM_000053_3(ATP7B)c_4114CT(p_Gln1372Ter)	GCCAGCTCGGCGGATTCAGA	GCCAGTTCGGCGGATTCAGA	0.005	0.171607
NM_000053_3(ATP7B)c_4114CT(p_Gln1372Ter)	GCCAGCTCGGCGGATTCAGA	GTCAGCTCGGCGGATTCAGA	0.0025	0.0107399
NM_000056_4(BCKDHB)c_952-1GA	TTCAATCTGTGATCAAAACA	TTCAATTTGTGATCAAAACA	0.782609	0.546915
NM_000056_4(BCKDHB)c_952-1GA	TTCAATCTGTGATCAAAACA	TTCAATCTGTGATTAAAACA	0.217391	0.00908654
NM_000057_3(BLM)c_1933CT(p_Gln645Ter)	CGGCCCAGCGGCACACGGCC	CGGCCTAGCGGCACACGGCC	0.866667	0.35811
NM_000057_3(BLM)c_1933CT(p_Gln645Ter)	CGGCCCAGCGGCACACGGCC	CGGCCCAGCGGCACACGGTC	0.1	0.00473975
NM_000057_3(BLM)c_1933CT(p_Gln645Ter)	CGGCCCAGCGGCACACGGCC	TGGCCCAGCGGCACACGGCC	0.0333333	0.0143171
NM_000057_3(BLM)c_3415CT(p_Arg1139Ter)	CTTCCCTTGATGGTATCAGA	CTTCTCTTGATGGTATCAGA	1	0.12712
NM_000059_3(BRCA2)c_1117CT(p_Gln373Ter)	TCCACTTGGCCCTTCAGTTC	TCCATTTGGCCCTTCAGTTC	0.99095	0.603295
NM_000059_3(BRCA2)c_1117CT(p_Gln373Ter)	TCCACTTGGCCCTTCAGTTC	TCCACTTGGCCCTTCAGTTT	0.00226244	0.0012675
NM_000059_3(BRCA2)c_1117CT(p_Gln373Ter)	TCCACTTGGCCCTTCAGTTC	TCCACTTGGCCTTTCAGTTC	0.00226244	0.0114462
NM_000059_3(BRCA2)c_1117CT(p_Gln373Ter)	TCCACTTGGCCCTTCAGTTC	TCCACTTGGTCCTTCAGTTC	0.00226244	0.0114744
NM_000059_3(BRCA2)c_1117CT(p_Gln373Ter)	TCCACTTGGCCCTTCAGTTC	TCCACTTGGCCCTTTAGTTC	0.00226244	0.0492919
NM_000059_3(BRCA2)c_1189CT(p_Gln397Ter)	TCTGGAGGGTTCACACCACC	TTTGGAGGGTTCACACCACC	0.971831	0.516945
NM_000059_3(BRCA2)c_1189CT(p_Gln397Ter)	TCTGGAGGGTTCACACCACC	TCTGGAGGGTTTACACCACC	0.0250391	0.380998
NM_000059_3(BRCA2)c_1189CT(p_Gln397Ter)	TCTGGAGGGTTCACACCACC	TCTGGAGGGTTCATACCACC	0.00156495	0.035934
NM_000059_3(BRCA2)c_1189CT(p_Gln397Ter)	TCTGGAGGGTTCACACCACC	TCTGGAGGGTTCACACTACC	0.00156495	0.0132273
NM_000059_3(BRCA2)c_1261CT(p_Gln421Ter)	TGCCTCGCCCTATAAGTTGG	TGCCTTGCCCTATAAGTTGG	1	0.757607
NM_000059_3(BRCA2)c_1799AG(p_Tyr600Cys)	CAGGAACAAGGTCACGCACA	CAGGAATAAGGTCACGCACA	0.997436	0.749338
NM_000059_3(BRCA2)c_1799AG(p_Tyr600Cys)	CAGGAACAAGGTCACGCACA	CAGGAACAAGGTTACGCACA	0.0025641	0.0976031
NM_000059_3(BRCA2)c_2548CT(p_Gln850Ter)	CGAAGTTCAGCCACATCCAC	CGAAGTTTAGCCACATCCAC	0.928125	0.890571
NM_000059_3(BRCA2)c_2548CT(p_Gln850Ter)	CGAAGTTCAGCCACATCCAC	CGAAGTTCAGCCACATTCAC	0.06875	0.0162891
NM_000059_3(BRCA2)c_2548CT(p_Gln850Ter)	CGAAGTTCAGCCACATCCAC	CGAAGTTCAGTCACATCCAC	0.003125	0.0121957
NM_000059_3(BRCA2)c_3412CT(p_Gln1138Ter)	CCTTTGCTCACCTAGTAGGC	CCTTTGCTTACCTAGTAGGC	0.975124	0.257309
NM_000059_3(BRCA2)c_3412CT(p_Gln1138Ter)	CCTTTGCTCACCTAGTAGGC	CCTTTGTTCACCTAGTAGGC	0.018479	0.338762
NM_000059_3(BRCA2)c_3412CT(p_Gln1138Ter)	CCTTTGCTCACCTAGTAGGC	CCTTTGCTCACCTAGTAGGT	0.00355366	0.000501419
NM_000059_3(BRCA2)c_3412CT(p_Gln1138Ter)	CCTTTGCTCACCTAGTAGGC	CTTTTGCTCACCTAGTAGGC	0.00284293	0.0759547
NM_000059_3(BRCA2)c_3442CT(p_Gln1148Ter)	GTCAGTGACGCCGTACTAGA	GTTAGTGACGCCGTACTAGA	1	0.773336
NM_000059_3(BRCA2)c_3871CT(p_Gln1291Ter)	CCTGTGACCGCATCACGAAG	CTTGTGACCGCATCACGAAG	0.804636	0.0470301
NM_000059_3(BRCA2)c_3871CT(p_Gln1291Ter)	CCTGTGACCGCATCACGAAG	CCTGTGACCGCATTACGAAG	0.145695	0.0935137
NM_000059_3(BRCA2)c_3871CT(p_Gln1291Ter)	CCTGTGACCGCATCACGAAG	CCTGTGATCGCATCACGAAG	0.0397351	0.431985
NM_000059_3(BRCA2)c_3871CT(p_Gln1291Ter)	CCTGTGACCGCATCACGAAG	TCTGTGACCGCATCACGAAG	0.00993377	0.00926371
NM_000059_3(BRCA2)c_3883CT(p_Gln1295Ter)	GCGCCTGCACCTACCCCAGG	GCGCTTGCACCTACCCCAGG	0.936275	0.525804
NM_000059_3(BRCA2)c_3883CT(p_Gln1295Ter)	GCGCCTGCACCTACCCCAGG	GCGCCTGCACTTACCCCAGG	0.0392157	0.0554376
NM_000059_3(BRCA2)c_3883CT(p_Gln1295Ter)	GCGCCTGCACCTACCCCAGG	GTGCCTGCACCTACCCCAGG	0.00980392	0.0333174
NM_000059_3(BRCA2)c_3883CT(p_Gln1295Ter)	GCGCCTGCACCTACCCCAGG	GCGCCTGTACCTACCCCAGG	0.00490196	0.0568946
NM_000059_3(BRCA2)c_3883CT(p_Gln1295Ter)	GCGCCTGCACCTACCCCAGG	GCGCCTGCACCTACCCTAGG	0.00490196	0.0168387
NM_000059_3(BRCA2)c_3883CT(p_Gln1295Ter)	GCGCCTGCACCTACCCCAGG	GCGCCTGCACCTACTCCAGG	0.00490196	0.0337433
NM_000059_3(BRCA2)c_4222CT(p_Gln1408Ter)	GCTGACCTAGCCTCCGAGCT	GCTGATCTAGCCTCCGAGCT	1	0.506085
NM_000059_3(BRCA2)c_4354CT(p_Gln1452Ter)	GCTACACTTCAAAGACCAGC	GCTATACTTCAAAGACCAGC	0.911661	0.443459
NM_000059_3(BRCA2)c_4354CT(p_Gln1452Ter)	GCTACACTTCAAAGACCAGC	GCTACACTTTAAAGACCAGC	0.0530035	0.225114
NM_000059_3(BRCA2)c_4354CT(p_Gln1452Ter)	GCTACACTTCAAAGACCAGC	GCTACACTTCAAAGACCAGT	0.0176678	0.0001529
NM_000059_3(BRCA2)c_4354CT(p_Gln1452Ter)	GCTACACTTCAAAGACCAGC	GCTACATTTCAAAGACCAGC	0.0176678	0.198458
NM_000059_3(BRCA2)c_516+2TC	CCAGGTGTCCCCGTTGGCTG	CCAGGTGTTCCCGTTGGCTG	0.717172	0.466526
NM_000059_3(BRCA2)c_516+2TC	CCAGGTGTCCCCGTTGGCTG	CCAGGTGTCCCTGTTGGCTG	0.282828	0.020349
NM_000059_3(BRCA2)c_516GA(p_Lys172=)	GCCGGGTATTGGTCTGTCTC	GCCGGGTATTGGTTTGTCTC	0.456897	0.729705
NM_000059_3(BRCA2)c_516GA(p_Lys172=)	GCCGGGTATTGGTCTGTCTC	GCTGGGTATTGGTCTGTCTC	0.37069	0.103243
NM_000059_3(BRCA2)c_516GA(p_Lys172=)	GCCGGGTATTGGTCTGTCTC	GCCGGGTATTGGTCTGTTTC	0.0862069	0.0827629
NM_000059_3(BRCA2)c_516GA(p_Lys172=)	GCCGGGTATTGGTCTGTCTC	GTCGGGTATTGGTCTGTCTC	0.0603448	0.0511683
NM_000059_3(BRCA2)c_516GA(p_Lys172=)	GCCGGGTATTGGTCTGTCTC	GCCGGGTATTGGTCTGTCTT	0.0258621	0.00881958
NM_000059_3(BRCA2)c_5428GA(p_Val1810Ile)	GAGGCCTCAGTAACTACTCC	GAGGCCTTAGTAACTACTCC	1	0.652545
NM_000059_3(BRCA2)c_5791CT(p_Gln1931Ter)	TCAGAGTTCCGCTTGCAGCT	TCAGAGTTTCGCTTGCAGCT	0.880734	0.538235
NM_000059_3(BRCA2)c_5791CT(p_Gln1931Ter)	TCAGAGTTCCGCTTGCAGCT	TTAGAGTTCCGCTTGCAGCT	0.110092	0.27188
NM_000059_3(BRCA2)c_5791CT(p_Gln1931Ter)	TCAGAGTTCCGCTTGCAGCT	TCAGAGTTCCGCTTGCAGTT	0.00917431	0.0016915
NM_000059_3(BRCA2)c_582GA(p_Trp194Ter)	CTGGCTGAGCATCCGGTGAA	CTGGTTGAGCATCCGGTGAA	0.928571	0.790005
NM_000059_3(BRCA2)c_582GA(p_Trp194Ter)	CTGGCTGAGCATCCGGTGAA	CTGGCTGAGCATCTGGTGAA	0.047619	0.0283225
NM_000059_3(BRCA2)c_582GA(p_Trp194Ter)	CTGGCTGAGCATCCGGTGAA	CTGGCTGAGTATCCGGTGAA	0.0238095	0.0248574
NM_000059_3(BRCA2)c_631+3AG	TGATGACACTGACCTCCACG	TGATGATACTGACCTCCACG	0.892534	0.761602
NM_000059_3(BRCA2)c_631+3AG	TGATGACACTGACCTCCACG	TGATGACATTGACCTCCACG	0.0859729	0.0629296
NM_000059_3(BRCA2)c_631+3AG	TGATGACACTGACCTCCACG	TGATGACACTGACCTTCACG	0.0192308	0.0909018
NM_000059_3(BRCA2)c_631+3AG	TGATGACACTGACCTCCACG	TGATGACACTGACTTCCACG	0.00113122	0.016056
NM_000059_3(BRCA2)c_631+3AG	TGATGACACTGACCTCCACG	TGATGACACTGACCTCTACG	0.00113122	0.0184311
NM_000059_3(BRCA2)c_631GA(p_Val211Ile)	CTGGCTGAGCATCCAGTGAG	CTGGTTGAGCATCCAGTGAG	1	0.790125
NM_000059_3(BRCA2)c_67+2TC	CACGCGAGTGGCCATCCTCA	CACGTGAGTGGCCATCCTCA	0.575092	0.439063
NM_000059_3(BRCA2)c_67+2TC	CACGCGAGTGGCCATCCTCA	CACGCGAGTGGCCATCCTTA	0.252747	0.00661504
NM_000059_3(BRCA2)c_67+2TC	CACGCGAGTGGCCATCCTCA	CACGCGAGTGGCCATTCTCA	0.130037	0.111242
NM_000059_3(BRCA2)c_67+2TC	CACGCGAGTGGCCATCCTCA	CACGCGAGTGGTCATCCTCA	0.025641	0.018627
NM_000059_3(BRCA2)c_67+2TC	CACGCGAGTGGCCATCCTCA	CATGCGAGTGGCCATCCTCA	0.0155678	0.134875
NM_000059_3(BRCA2)c_67+2TC	CACGCGAGTGGCCATCCTCA	CACGCGAGTGGCCATCTTTA	0.000915751	5.85404e-05
NM_000059_3(BRCA2)c_8063TC(p_Leu2688Pro)	AAGGCGGGGGCATCTAAGGA	AAGGCGGGGGCATTTAAGGA	1	0.161254
NM_000059_3(BRCA2)c_8174GA(p_Trp2725Ter)	TGGTTGATATCCGGGGACTT	TGGTTGATATTCGGGGACTT	1	0.829283
NM_000059_3(BRCA2)c_8243GA(p_Gly2748Asp)	GCTGAGGCACCCGCCCTGGT	GCTGAGGTACCCGCCCTGGT	0.755952	0.156412
NM_000059_3(BRCA2)c_8243GA(p_Gly2748Asp)	GCTGAGGCACCCGCCCTGGT	GCTGAGGCACTCGCCCTGGT	0.202381	0.164964
NM_000059_3(BRCA2)c_8243GA(p_Gly2748Asp)	GCTGAGGCACCCGCCCTGGT	GCTGAGGCATCCGCCCTGGT	0.0238095	0.285665
NM_000059_3(BRCA2)c_8243GA(p_Gly2748Asp)	GCTGAGGCACCCGCCCTGGT	GCTGAGGCACCCGTCCTGGT	0.00595238	0.0332096
NM_000059_3(BRCA2)c_8243GA(p_Gly2748Asp)	GCTGAGGCACCCGCCCTGGT	GTTGAGGCACCCGCCCTGGT	0.00595238	0.0740116
NM_000059_3(BRCA2)c_8243GA(p_Gly2748Asp)	GCTGAGGCACCCGCCCTGGT	GCTGAGGCACCCGCTCTGGT	0.00595238	0.0615049
NM_000059_3(BRCA2)c_8485CT(p_Gln2829Ter)	TCAGACGCGGAACTCCGCAA	TCAGATGCGGAACTCCGCAA	0.816754	0.539706
NM_000059_3(BRCA2)c_8485CT(p_Gln2829Ter)	TCAGACGCGGAACTCCGCAA	TTAGACGCGGAACTCCGCAA	0.13089	0.257439
NM_000059_3(BRCA2)c_8485CT(p_Gln2829Ter)	TCAGACGCGGAACTCCGCAA	TCAGACGCGGAACTTCGCAA	0.0471204	0.0905409
NM_000059_3(BRCA2)c_8485CT(p_Gln2829Ter)	TCAGACGCGGAACTCCGCAA	TCAGACGTGGAACTCCGCAA	0.0052356	0.0171651
NM_000059_3(BRCA2)c_8487+2TC	CTGCCAGGCCCCGGGTCTCC	CTGCCAGGCTCCGGGTCTCC	0.588571	0.0506353
NM_000059_3(BRCA2)c_8487+2TC	CTGCCAGGCCCCGGGTCTCC	CTGCCAGGCCCCGGGTTTCC	0.278095	0.0291424
NM_000059_3(BRCA2)c_8487+2TC	CTGCCAGGCCCCGGGTCTCC	CTGCTAGGCCCCGGGTCTCC	0.102857	0.437197
NM_000059_3(BRCA2)c_8487+2TC	CTGCCAGGCCCCGGGTCTCC	CTGTCAGGCCCCGGGTCTCC	0.0247619	0.200132
NM_000059_3(BRCA2)c_8487+2TC	CTGCCAGGCCCCGGGTCTCC	CTGCCAGGCCCCGGGTCTCT	0.00190476	0.00560308
NM_000059_3(BRCA2)c_8487+2TC	CTGCCAGGCCCCGGGTCTCC	CTGCCAGGTCCCGGGTCTCC	0.00190476	0.0179886
NM_000059_3(BRCA2)c_8487+2TC	CTGCCAGGCCCCGGGTCTCC	CTGCCAGGCCCTGGGTCTCC	0.00190476	0.031767
NM_000059_3(BRCA2)c_8488-1GA	CTTGTCAGCAAAAGTTCTCC	CTTGTTAGCAAAAGTTCTCC	1	0.948512
NM_000059_3(BRCA2)c_8633-1GA	ACTGCGGGATCAGGTGAAAG	ACTGTGGGATCAGGTGAAAG	0.97449	0.527406
NM_000059_3(BRCA2)c_8633-1GA	ACTGCGGGATCAGGTGAAAG	ACTGCGGGATTAGGTGAAAG	0.0238095	0.354047
NM_000059_3(BRCA2)c_8633-1GA	ACTGCGGGATCAGGTGAAAG	ATTGCGGGATCAGGTGAAAG	0.00170068	0.0578124
NM_000059_3(BRCA2)c_8677CT(p_Gln2893Ter)	CCTCACAGCATGGGGTACAC	CCTTACAGCATGGGGTACAC	0.878049	0.380888
NM_000059_3(BRCA2)c_8677CT(p_Gln2893Ter)	CCTCACAGCATGGGGTACAC	TCTCACAGCATGGGGTACAC	0.121951	0.00162433
NM_000059_3(BRCA2)c_8754+5GA	TTTCTTGACAGGTAGGATCG	TTTTTTGACAGGTAGGATCG	1	0.968082
NM_000059_3(BRCA2)c_8754GA(p_Glu2918=)	GCTTCCAGAAAATGAATGCC	GCTTTCAGAAAATGAATGCC	0.9	0.644378
NM_000059_3(BRCA2)c_8754GA(p_Glu2918=)	GCTTCCAGAAAATGAATGCC	GCTTCCAGAAAATGAATGTC	0.06	0.000510975
NM_000059_3(BRCA2)c_8754GA(p_Glu2918=)	GCTTCCAGAAAATGAATGCC	GTTTCCAGAAAATGAATGCC	0.04	0.0126778
NM_000059_3(BRCA2)c_8954-5AG	CAGCCTGGAGGCCACCTGGG	CAGCTTGGAGGCCACCTGGG	1	0.543738
NM_000059_3(BRCA2)c_9076CT(p_Gln3026Ter)	GGTCCCACCTGTCAGTCAGC	GGTTCCACCTGTCAGTCAGC	0.778462	0.237181
NM_000059_3(BRCA2)c_9076CT(p_Gln3026Ter)	GGTCCCACCTGTCAGTCAGC	GGTCCCACCTGTTAGTCAGC	0.203077	0.0464496
NM_000059_3(BRCA2)c_9076CT(p_Gln3026Ter)	GGTCCCACCTGTCAGTCAGC	GGTCCCACCTGTCAGTCAGT	0.0123077	0.00106592
NM_000059_3(BRCA2)c_9076CT(p_Gln3026Ter)	GGTCCCACCTGTCAGTCAGC	GGTCCTACCTGTCAGTCAGC	0.00615385	0.197173
NM_000059_3(BRCA2)c_9118-1GA	ACTGTCATGAGTGTTGGCAG	ACTGTTATGAGTGTTGGCAG	1	0.932885
NM_000059_3(BRCA2)c_9148CT(p_Gln3050Ter)	CACGATCAGCGCATCTGCCC	CACGATTAGCGCATCTGCCC	0.629139	0.694143
NM_000059_3(BRCA2)c_9148CT(p_Gln3050Ter)	CACGATCAGCGCATCTGCCC	CACGATCAGCGCATTTGCCC	0.368653	0.0452067
NM_000059_3(BRCA2)c_9148CT(p_Gln3050Ter)	CACGATCAGCGCATCTGCCC	CACGATCAGTGCATCTGCCC	0.00220751	0.00738223
NM_000059_3(BRCA2)c_9572GA(p_Trp3191Ter)	CCAGGAGTAGTTCACCGTCT	CCAGGAGTAGTTTACCGTCT	0.919708	0.452464
NM_000059_3(BRCA2)c_9572GA(p_Trp3191Ter)	CCAGGAGTAGTTCACCGTCT	CTAGGAGTAGTTCACCGTCT	0.0364964	0.10818
NM_000059_3(BRCA2)c_9572GA(p_Trp3191Ter)	CCAGGAGTAGTTCACCGTCT	CCAGGAGTAGTTCACCGTTT	0.0364964	0.0129398
NM_000059_3(BRCA2)c_9572GA(p_Trp3191Ter)	CCAGGAGTAGTTCACCGTCT	TCAGGAGTAGTTCACCGTCT	0.00729927	0.067494
NM_000059_3(BRCA2)c_9739CT(p_Gln3247Ter)	GCTAAATGGACTCCAGGAGG	GCTAAATGGACTTCAGGAGG	0.802326	0.290902
NM_000059_3(BRCA2)c_9739CT(p_Gln3247Ter)	GCTAAATGGACTCCAGGAGG	GCTAAATGGATTCCAGGAGG	0.186047	0.231258
NM_000059_3(BRCA2)c_9739CT(p_Gln3247Ter)	GCTAAATGGACTCCAGGAGG	GTTAAATGGACTCCAGGAGG	0.0116279	0.305448
NM_000059_3(BRCA2)c_9895CT(p_Gln3299Ter)	CGGCCTCCTTCTCTCAGCCT	CGGCCTTCTTCTCTCAGCCT	0.883721	0.270615
NM_000059_3(BRCA2)c_9895CT(p_Gln3299Ter)	CGGCCTCCTTCTCTCAGCCT	CGGCCTCCTTCTCTTAGCCT	0.0930233	0.0419203
NM_000059_3(BRCA2)c_9895CT(p_Gln3299Ter)	CGGCCTCCTTCTCTCAGCCT	CGGCCTCCTTCTCTCAGCTT	0.0232558	0.001061
NM_000060_4(BTD)c_1595CT(p_Thr532Met)	AGCCGCCATCACCAGCCCAG	AGCCGCCATTACCAGCCCAG	0.9	0.423492
NM_000060_4(BTD)c_1595CT(p_Thr532Met)	AGCCGCCATCACCAGCCCAG	AGTCGCCATCACCAGCCCAG	0.1	0.0296668
NM_000060_4(BTD)c_629AG(p_Tyr210Cys)	TTTACGGCAGCGGTCAACAA	TTTATGGCAGCGGTCAACAA	0.91886	0.917956
NM_000060_4(BTD)c_629AG(p_Tyr210Cys)	TTTACGGCAGCGGTCAACAA	TTTACGGCAGCGGTTAACAA	0.0756579	0.0316343
NM_000060_4(BTD)c_629AG(p_Tyr210Cys)	TTTACGGCAGCGGTCAACAA	TTTACGGTAGCGGTCAACAA	0.00438596	0.019702
NM_000060_4(BTD)c_629AG(p_Tyr210Cys)	TTTACGGCAGCGGTCAACAA	TTTACGGCAGTGGTCAACAA	0.00109649	0.00513136
NM_000060_4(BTD)c_695TC(p_Phe232Ser)	ACCTCTGATACCCCCTTTGC	ACCTTTGATACCCCCTTTGC	0.998634	0.902783
NM_000060_4(BTD)c_695TC(p_Phe232Ser)	ACCTCTGATACCCCCTTTGC	ACTTCTGATACCCCCTTTGC	0.00136612	0.024916
NM_000060_4(BTD)c_934GA(p_Gly312Ser)	AAGTAGCATACACACCCCTC	AAGTAGTATACACACCCCTC	0.974359	0.737506
NM_000060_4(BTD)c_934GA(p_Gly312Ser)	AAGTAGCATACACACCCCTC	AAGTAGCATACACATCCCTC	0.0128205	0.0277507
NM_000060_4(BTD)c_934GA(p_Gly312Ser)	AAGTAGCATACACACCCCTC	AAGTAGCATATACACCCCTC	0.0128205	0.117955
NM_000060_4(BTD)c_935GA(p_Gly312Asp)	AAGTGACATACACACCCCTC	AAGTGATATACACACCCCTC	1	0.796183
NM_000061_2(BTK)c_1103GA(p_Gly368Glu)	CCCCAACTGGTGATGACCGT	CCCCAATTGGTGATGACCGT	0.997992	0.224657
NM_000061_2(BTK)c_1103GA(p_Gly368Glu)	CCCCAACTGGTGATGACCGT	CCCCAACTGGTGATGACTGT	0.00200803	0.00192475
NM_000061_2(BTK)c_1185GA(p_Trp395Ter)	GAGCAGATTGCTGAGCTACT	GAGTAGATTGCTGAGCTACT	1	0.816491
NM_000061_2(BTK)c_119AG(p_Tyr40Cys)	CAGTGCAGCCACGACCGCAC	CAGTGTAGCCACGACCGCAC	1	0.615686
NM_000061_2(BTK)c_1706TC(p_Leu569Pro)	CACATGTACTCCTGCAGGCG	CACATGTACTTCTGCAGGCG	0.977688	0.375012
NM_000061_2(BTK)c_1706TC(p_Leu569Pro)	CACATGTACTCCTGCAGGCG	CATATGTACTCCTGCAGGCG	0.0141988	0.364604
NM_000061_2(BTK)c_1706TC(p_Leu569Pro)	CACATGTACTCCTGCAGGCG	CACATGTACTCCTGTAGGCG	0.00608519	0.0180191
NM_000061_2(BTK)c_1706TC(p_Leu569Pro)	CACATGTACTCCTGCAGGCG	CACATGTATTCCTGCAGGCG	0.0020284	0.0472783
NM_000061_2(BTK)c_469CT(p_Gln157Ter)	TGGCTTACTTGAGAGTCAAC	TGGTTTACTTGAGAGTCAAC	1	0.374557
NM_000061_2(BTK)c_763CT(p_Arg255Ter)	GTTCAAGTGCTCCAGCTTCT	GTTTAAGTGCTCCAGCTTCT	1	0.815366
NM_000061_2(BTK)c_894+1GA	GACCATGGGCCTTCTGGCGG	GACCATGGGCCTTTTGGCGG	0.833333	0.30156
NM_000061_2(BTK)c_894+1GA	GACCATGGGCCTTCTGGCGG	GACCATGGGCTTTCTGGCGG	0.0952381	0.0915327
NM_000061_2(BTK)c_894+1GA	GACCATGGGCCTTCTGGCGG	GACTATGGGCCTTCTGGCGG	0.0714286	0.314929
NM_000062_2(SERPING1)c_1480CT(p_Arg494Ter)	CCCTAGCTCCCTCGCTCCCG	CCCTAGCTTCCTCGCTCCCG	0.969595	0.464643
NM_000062_2(SERPING1)c_1480CT(p_Arg494Ter)	CCCTAGCTCCCTCGCTCCCG	CCCTAGCTCCCTCGCTCCTG	0.00675676	0.00366591
NM_000062_2(SERPING1)c_1480CT(p_Arg494Ter)	CCCTAGCTCCCTCGCTCCCG	CCCTAGCTCCCTCGCTTCCG	0.00675676	0.0236571
NM_000062_2(SERPING1)c_1480CT(p_Arg494Ter)	CCCTAGCTCCCTCGCTCCCG	CCCTAGCTCCCTCGTTCCCG	0.00337838	0.0175256
NM_000062_2(SERPING1)c_1480CT(p_Arg494Ter)	CCCTAGCTCCCTCGCTCCCG	CCCTAGTTCCCTCGCTCCCG	0.00337838	0.161184
NM_000062_2(SERPING1)c_1480CT(p_Arg494Ter)	CCCTAGCTCCCTCGCTCCCG	CCCTAGCTCCCTCGCTCTCG	0.00337838	0.0081974
NM_000062_2(SERPING1)c_1480CT(p_Arg494Ter)	CCCTAGCTCCCTCGCTCCCG	CCCTAGCTCTCTCGCTCCCG	0.00337838	0.0429564
NM_000062_2(SERPING1)c_1480CT(p_Arg494Ter)	CCCTAGCTCCCTCGCTCCCG	CCCTAGCTCCTTCGCTCCCG	0.00337838	0.023894
NM_000068_3(CACNA1A)c_4045CT(p_Arg1349Ter)	GCGGGTGCCGGGCGGGGATG	GCGGGTGCTGGGCGGGGATG	0.626087	0.409601
NM_000068_3(CACNA1A)c_4045CT(p_Arg1349Ter)	GCGGGTGCCGGGCGGGGATG	GCGGGTGTCGGGCGGGGATG	0.36	0.304065
NM_000068_3(CACNA1A)c_4045CT(p_Arg1349Ter)	GCGGGTGCCGGGCGGGGATG	GTGGGTGCCGGGCGGGGATG	0.013913	0.118012
NM_000070_2(CAPN3)c_1063CT(p_Arg355Trp)	CAACGCAGCCAGCAGCTCCA	CAATGCAGCCAGCAGCTCCA	0.993037	0.313823
NM_000070_2(CAPN3)c_1063CT(p_Arg355Trp)	CAACGCAGCCAGCAGCTCCA	CAACGCAGCCAGTAGCTCCA	0.00428495	0.019636
NM_000070_2(CAPN3)c_1063CT(p_Arg355Trp)	CAACGCAGCCAGCAGCTCCA	CAACGCAGTCAGCAGCTCCA	0.00160686	0.0223172
NM_000070_2(CAPN3)c_1063CT(p_Arg355Trp)	CAACGCAGCCAGCAGCTCCA	CAACGCAGCCAGCAGTTCCA	0.000535619	0.0187589
NM_000070_2(CAPN3)c_1063CT(p_Arg355Trp)	CAACGCAGCCAGCAGCTCCA	CAACGCAGCCAGCAGCTCTA	0.000535619	0.00686207
NM_000070_2(CAPN3)c_1381CT(p_Arg461Cys)	TGCTCACCTCGTTCACCAGC	TGCTTACCTCGTTCACCAGC	0.998703	0.496159
NM_000070_2(CAPN3)c_1381CT(p_Arg461Cys)	TGCTCACCTCGTTCACCAGC	TGTTCACCTCGTTCACCAGC	0.00129702	0.0642378
NM_000070_2(CAPN3)c_2263+1GA	GGATTACGGTGACTGGCTAG	GGATTATGGTGACTGGCTAG	1	0.976881
NM_000070_2(CAPN3)c_566TC(p_Leu189Pro)	CACCAAGCTGGCCCCGGACG	CACCAAGCTGGCCCTGGACG	0.813187	0.0323988
NM_000070_2(CAPN3)c_566TC(p_Leu189Pro)	CACCAAGCTGGCCCCGGACG	CACCAAGTTGGCCCCGGACG	0.0989011	0.0499102
NM_000070_2(CAPN3)c_566TC(p_Leu189Pro)	CACCAAGCTGGCCCCGGACG	CACTAAGCTGGCCCCGGACG	0.0604396	0.379146
NM_000070_2(CAPN3)c_566TC(p_Leu189Pro)	CACCAAGCTGGCCCCGGACG	CATCAAGCTGGCCCCGGACG	0.021978	0.181096
NM_000070_2(CAPN3)c_566TC(p_Leu189Pro)	CACCAAGCTGGCCCCGGACG	CACCAAGCTGGTCCCGGACG	0.00549451	0.0435564
NM_000071_2(CBS)c_1265CT(p_Pro422Leu)	CTAGGGACCTTCAGAGCCTC	CTAGGGATCTTCAGAGCCTC	0.983607	0.207625
NM_000071_2(CBS)c_1265CT(p_Pro422Leu)	CTAGGGACCTTCAGAGCCTC	CTAGGGACCTTTAGAGCCTC	0.0163934	0.560239
NM_000071_2(CBS)c_1280CT(p_Pro427Leu)	CCTCAGGCACCAGGGAAGCC	CCTTAGGCACCAGGGAAGCC	0.978261	0.718097
NM_000071_2(CBS)c_1280CT(p_Pro427Leu)	CCTCAGGCACCAGGGAAGCC	CCTCAGGCACTAGGGAAGCC	0.0217391	0.0114696
NM_000071_2(CBS)c_1330GA(p_Asp444Asn)	AAGGCTGGCAGATCAGCGCT	AAGGCTGGCAGATTAGCGCT	1	0.195474
NM_000071_2(CBS)c_1397CT(p_Ser466Leu)	CTTAAACACCAACAGGGCCC	CTTAAATACCAACAGGGCCC	0.990291	0.847971
NM_000071_2(CBS)c_1397CT(p_Ser466Leu)	CTTAAACACCAACAGGGCCC	CTTAAACACCAATAGGGCCC	0.00485437	0.0149118
NM_000071_2(CBS)c_1397CT(p_Ser466Leu)	CTTAAACACCAACAGGGCCC	CTTAAACACCAACAGGGTCC	0.00485437	0.00341864
NM_000071_2(CBS)c_325TC(p_Cys109Arg)	GCCGCGTTAATGGTGAGCGC	GCCGTGTTAATGGTGAGCGC	0.977612	0.88397
NM_000071_2(CBS)c_325TC(p_Cys109Arg)	GCCGCGTTAATGGTGAGCGC	GCCGCGTTAATGGTGAGTGC	0.0223881	0.00847679
NM_000077_4(CDKN2A)c_-19311GA	CCTAGAAGACCAGATAGGAA	TCTAGAAGACCAGATAGGAA	0.944444	0.0419939
NM_000077_4(CDKN2A)c_-19311GA	CCTAGAAGACCAGATAGGAA	CTTAGAAGACCAGATAGGAA	0.0277778	0.150985
NM_000077_4(CDKN2A)c_-19311GA	CCTAGAAGACCAGATAGGAA	CCTAGAAGATCAGATAGGAA	0.0277778	0.395551
NM_000077_4(CDKN2A)c_329GA(p_Trp110Ter)	TGCCTAGGGCCGTCTGCCCG	TGCCTAGGGCCGTTTGCCCG	0.96875	0.124738
NM_000077_4(CDKN2A)c_329GA(p_Trp110Ter)	TGCCTAGGGCCGTCTGCCCG	TGCCTAGGGCCGTCTGTCCG	0.03125	0.042304
NM_000080_3(CHRNE)c_-95GA	ATCAGCGTGGGTGGGCAGCA	ATTAGCGTGGGTGGGCAGCA	1	0.518128
NM_000080_3(CHRNE)c_1380GA(p_Trp460Ter)	CTGCTGCAGCCCCTGCTCTG	CTGCTGCAGCCCCTGCTTTG	0.701136	0.0166376
NM_000080_3(CHRNE)c_1380GA(p_Trp460Ter)	CTGCTGCAGCCCCTGCTCTG	CTGCTGTAGCCCCTGCTCTG	0.113636	0.297201
NM_000080_3(CHRNE)c_1380GA(p_Trp460Ter)	CTGCTGCAGCCCCTGCTCTG	TTGCTGCAGCCCCTGCTCTG	0.0795455	0.0313098
NM_000080_3(CHRNE)c_1380GA(p_Trp460Ter)	CTGCTGCAGCCCCTGCTCTG	CTGTTGCAGCCCCTGCTCTG	0.05	0.432672
NM_000080_3(CHRNE)c_1380GA(p_Trp460Ter)	CTGCTGCAGCCCCTGCTCTG	CTGCTGCAGCCCTTGCTCTG	0.0488636	0.0169742
NM_000080_3(CHRNE)c_1380GA(p_Trp460Ter)	CTGCTGCAGCCCCTGCTCTG	CTGCTGCAGCCTCTGCTCTG	0.00568182	0.0237651
NM_000080_3(CHRNE)c_1380GA(p_Trp460Ter)	CTGCTGCAGCCCCTGCTCTG	CTGCTGCAGTCCCTGCTCTG	0.00113636	0.0157321
NM_000081_3(LYST)c_3310CT(p_Arg1104Ter)	AAGTCATATACTTTGAAGTG	AAGTTATATACTTTGAAGTG	1	0.973103
NM_000083_2(CLCN1)c_1283TC(p_Phe428Ser)	TTTGTCTGACAACAATACAT	TTTGTTTGACAACAATACAT	1	0.979383
NM_000083_2(CLCN1)c_1471+1GA	TGTGCTAGATAAGTTCTGAT	TGTGTTAGATAAGTTCTGAT	0.734375	0.896899
NM_000083_2(CLCN1)c_1471+1GA	TGTGCTAGATAAGTTCTGAT	TGTGCTAGATAAGTTTTGAT	0.265625	0.0910879
NM_000083_2(CLCN1)c_2635CT(p_Gln879Ter)	GCGGAGCTACACCCCAGACT	GCGGAGCTATACCCCAGACT	0.930233	0.312606
NM_000083_2(CLCN1)c_2635CT(p_Gln879Ter)	GCGGAGCTACACCCCAGACT	GTGGAGCTACACCCCAGACT	0.0290698	0.0513893
NM_000083_2(CLCN1)c_2635CT(p_Gln879Ter)	GCGGAGCTACACCCCAGACT	GCGGAGCTACATCCCAGACT	0.0232558	0.0764392
NM_000083_2(CLCN1)c_2635CT(p_Gln879Ter)	GCGGAGCTACACCCCAGACT	GCGGAGCTACACCTCAGACT	0.0116279	0.0455741
NM_000083_2(CLCN1)c_2635CT(p_Gln879Ter)	GCGGAGCTACACCCCAGACT	GCGGAGTTACACCCCAGACT	0.00581395	0.361381
NM_000083_2(CLCN1)c_774+1GA	TCTGCGGGGTATATGAGATA	TTTGCGGGGTATATGAGATA	0.924528	0.463036
NM_000083_2(CLCN1)c_774+1GA	TCTGCGGGGTATATGAGATA	TCTGTGGGGTATATGAGATA	0.0754717	0.489711
NM_000083_2(CLCN1)c_892GA(p_Ala298Thr)	ACTTTACTGTTCGGAACTAC	ACTTTATTGTTCGGAACTAC	0.986159	0.817906
NM_000083_2(CLCN1)c_892GA(p_Ala298Thr)	ACTTTACTGTTCGGAACTAC	ATTTTACTGTTCGGAACTAC	0.0103806	0.0737124
NM_000083_2(CLCN1)c_892GA(p_Ala298Thr)	ACTTTACTGTTCGGAACTAC	ACTTTACTGTTTGGAACTAC	0.00346021	0.0890046
NM_000088_3(COL1A1)c_1243CT(p_Arg415Ter)	CTAGTTGAGTCGGTCAAACT	CTAGTTGAGTCGGTTAAACT	1	0.132258
NM_000088_3(COL1A1)c_1369CT(p_Gln457Ter)	CAGCTAGTAGACGTCCTCTG	CAGCTAGTAGATGTCCTCTG	1	0.0544718
NM_000088_3(COL1A1)c_1405CT(p_Arg469Ter)	GCTAGCGGAGCCGCTTGATG	GCTAGTGGAGCCGCTTGATG	1	0.820805
NM_000088_3(COL1A1)c_1414CT(p_Arg472Ter)	GCCAGGCAATCCACTTGGAG	GCCAGGCAATTCACTTGGAG	0.965517	0.535219
NM_000088_3(COL1A1)c_1414CT(p_Arg472Ter)	GCCAGGCAATCCACTTGGAG	GCCAGGCAATCCATTTGGAG	0.0344828	0.0229382
NM_000088_3(COL1A1)c_1615GA(p_Gly539Ser)	GCACTGGCGCGACGGCTGGA	GCATTGGCGCGACGGCTGGA	0.980226	0.750159
NM_000088_3(COL1A1)c_1615GA(p_Gly539Ser)	GCACTGGCGCGACGGCTGGA	GCACTGGCGCGACGGTTGGA	0.00847458	0.0153144
NM_000088_3(COL1A1)c_1615GA(p_Gly539Ser)	GCACTGGCGCGACGGCTGGA	GCACTGGTGCGACGGCTGGA	0.00282486	0.0943829
NM_000088_3(COL1A1)c_1615GA(p_Gly539Ser)	GCACTGGCGCGACGGCTGGA	GCACTGGCGCGATGGCTGGA	0.00282486	0.0260947
NM_000088_3(COL1A1)c_1615GA(p_Gly539Ser)	GCACTGGCGCGACGGCTGGA	GCACTGGCGTGACGGCTGGA	0.00282486	0.0390485
NM_000088_3(COL1A1)c_1615GA(p_Gly539Ser)	GCACTGGCGCGACGGCTGGA	GTACTGGCGCGACGGCTGGA	0.00282486	0.0567106
NM_000088_3(COL1A1)c_1678GA(p_Gly560Ser)	CCGGCAGCACATGGACATCC	CTGGCAGCACATGGACATCC	0.965116	0.0100986
NM_000088_3(COL1A1)c_1678GA(p_Gly560Ser)	CCGGCAGCACATGGACATCC	CCGGTAGCACATGGACATCC	0.0232558	0.486178
NM_000088_3(COL1A1)c_1678GA(p_Gly560Ser)	CCGGCAGCACATGGACATCC	CCGGCAGTACATGGACATCC	0.0116279	0.0439471
NM_000088_3(COL1A1)c_1696GA(p_Gly566Arg)	AGCAGGACTTCGTCTCCGCA	AGCAGGACTTTGTCTCCGCA	0.993421	0.402391
NM_000088_3(COL1A1)c_1696GA(p_Gly566Arg)	AGCAGGACTTCGTCTCCGCA	AGTAGGACTTCGTCTCCGCA	0.00657895	0.0261843
NM_000088_3(COL1A1)c_1821+1GA	CCCCAACATCTGGCACGAGT	CCCTAACATCTGGCACGAGT	0.94	0.129664
NM_000088_3(COL1A1)c_1821+1GA	CCCCAACATCTGGCACGAGT	TCCCAACATCTGGCACGAGT	0.025	0.00139123
NM_000088_3(COL1A1)c_1821+1GA	CCCCAACATCTGGCACGAGT	CCCCAACATCTGGTACGAGT	0.02	0.00798181
NM_000088_3(COL1A1)c_1821+1GA	CCCCAACATCTGGCACGAGT	CCCCAACATTTGGCACGAGT	0.01	0.109164
NM_000088_3(COL1A1)c_1821+1GA	CCCCAACATCTGGCACGAGT	CCCCAATATCTGGCACGAGT	0.005	0.162793
NM_000088_3(COL1A1)c_2089CT(p_Arg697Ter)	TCTAGCGGGCCACGAAGGGC	TCTAGTGGGCCACGAAGGGC	0.434211	0.436254
NM_000088_3(COL1A1)c_2089CT(p_Arg697Ter)	TCTAGCGGGCCACGAAGGGC	TCTAGCGGGTCACGAAGGGC	0.407895	0.00837552
NM_000088_3(COL1A1)c_2089CT(p_Arg697Ter)	TCTAGCGGGCCACGAAGGGC	TTTAGCGGGCCACGAAGGGC	0.144737	0.445851
NM_000088_3(COL1A1)c_2089CT(p_Arg697Ter)	TCTAGCGGGCCACGAAGGGC	TCTAGCGGGCTACGAAGGGC	0.0131579	0.0490841
NM_000088_3(COL1A1)c_2TC(p_Met1Thr)	GACCCTGCCCTTCTGTGTCA	GACCCTGCCCTTTTGTGTCA	0.6	0.108849
NM_000088_3(COL1A1)c_2TC(p_Met1Thr)	GACCCTGCCCTTCTGTGTCA	GACCTTGCCCTTCTGTGTCA	0.327273	0.529677
NM_000088_3(COL1A1)c_2TC(p_Met1Thr)	GACCCTGCCCTTCTGTGTCA	GACCCTGCCTTTCTGTGTCA	0.0363636	0.0474705
NM_000088_3(COL1A1)c_2TC(p_Met1Thr)	GACCCTGCCCTTCTGTGTCA	GACTCTGCCCTTCTGTGTCA	0.0181818	0.0999336
NM_000088_3(COL1A1)c_2TC(p_Met1Thr)	GACCCTGCCCTTCTGTGTCA	GACCCTGTCCTTCTGTGTCA	0.0121212	0.0310723
NM_000088_3(COL1A1)c_2TC(p_Met1Thr)	GACCCTGCCCTTCTGTGTCA	GATCCTGCCCTTCTGTGTCA	0.00606061	0.067539
NM_000088_3(COL1A1)c_3046GA(p_Gly1016Arg)	ATATGGCAAACGATGAGGGC	ATATGGTAAACGATGAGGGC	1	0.920563
NM_000088_3(COL1A1)c_3207+1GA	ATCAGATATGGTCTGCTGAG	ATTAGATATGGTCTGCTGAG	0.757282	0.931122
NM_000088_3(COL1A1)c_3207+1GA	ATCAGATATGGTCTGCTGAG	ATCAGATATGGTTTGCTGAG	0.242718	0.0341191
NM_000088_3(COL1A1)c_333+2TC	CACGAGCCCGTGGAGGCAGT	CACGAGCTCGTGGAGGCAGT	0.921569	0.0893052
NM_000088_3(COL1A1)c_333+2TC	CACGAGCCCGTGGAGGCAGT	CACGAGTCCGTGGAGGCAGT	0.0392157	0.196583
NM_000088_3(COL1A1)c_333+2TC	CACGAGCCCGTGGAGGCAGT	CATGAGCCCGTGGAGGCAGT	0.0352941	0.206337
NM_000088_3(COL1A1)c_333+2TC	CACGAGCCCGTGGAGGCAGT	TACGAGCCCGTGGAGGCAGT	0.00196078	0.0122072
NM_000088_3(COL1A1)c_333+2TC	CACGAGCCCGTGGAGGCAGT	CACGAGCCCGTGGAGGTAGT	0.00196078	0.00848766
NM_000088_3(COL1A1)c_3655GA(p_Asp1219Asn)	CATGTGCCACATACCAAGTA	CATGTGCTACATACCAAGTA	0.955882	0.125375
NM_000088_3(COL1A1)c_3655GA(p_Asp1219Asn)	CATGTGCCACATACCAAGTA	CATGTGTCACATACCAAGTA	0.0441176	0.448085
NM_000088_3(COL1A1)c_3825GA(p_Trp1275Ter)	TGAATATCTGGCTGCACTGA	TGAATATTTGGCTGCACTGA	0.929825	0.972685
NM_000088_3(COL1A1)c_3825GA(p_Trp1275Ter)	TGAATATCTGGCTGCACTGA	TGAATATCTGGTTGCACTGA	0.0701754	0.00892801
NM_000088_3(COL1A1)c_4090CT(p_Gln1364Ter)	GAGCTACACCGACCGCTCAA	GAGCTATACCGACCGCTCAA	0.869231	0.731248
NM_000088_3(COL1A1)c_4090CT(p_Gln1364Ter)	GAGCTACACCGACCGCTCAA	GAGTTACACCGACCGCTCAA	0.123077	0.116892
NM_000088_3(COL1A1)c_4090CT(p_Gln1364Ter)	GAGCTACACCGACCGCTCAA	GAGCTACACCGACTGCTCAA	0.00769231	0.0102861
NM_000088_3(COL1A1)c_4292CT(p_Thr1431Ile)	CGCTCAAAGGACTATGACTG	CGCTTAAAGGACTATGACTG	0.995595	0.754028
NM_000088_3(COL1A1)c_4292CT(p_Thr1431Ile)	CGCTCAAAGGACTATGACTG	TGCTCAAAGGACTATGACTG	0.00440529	0.0115155
NM_000088_3(COL1A1)c_751-1GA	TGACTAGAAGGTGCTGAAGC	TGATTAGAAGGTGCTGAAGC	1	0.963491
NM_000089_3(COL1A2)c_1550GA(p_Gly517Asp)	GGTCTTGCTGATGCTCGGGT	GGTTTTGCTGATGCTCGGGT	0.989059	0.839219
NM_000089_3(COL1A2)c_1550GA(p_Gly517Asp)	GGTCTTGCTGATGCTCGGGT	GGTCTTGCTGATGTTCGGGT	0.00875274	0.0169739
NM_000089_3(COL1A2)c_1550GA(p_Gly517Asp)	GGTCTTGCTGATGCTCGGGT	GGTCTTGTTGATGCTCGGGT	0.00218818	0.0628407
NM_000089_3(COL1A2)c_2296GA(p_Gly766Ser)	TAGAGTCCAAATGGTCCCCC	TAGAGTCCAAATGGTTCCCC	0.5125	0.0525078
NM_000089_3(COL1A2)c_2296GA(p_Gly766Ser)	TAGAGTCCAAATGGTCCCCC	TAGAGTTCAAATGGTCCCCC	0.45625	0.679861
NM_000089_3(COL1A2)c_2296GA(p_Gly766Ser)	TAGAGTCCAAATGGTCCCCC	TAGAGTCTAAATGGTCCCCC	0.025	0.10645
NM_000089_3(COL1A2)c_2296GA(p_Gly766Ser)	TAGAGTCCAAATGGTCCCCC	TAGAGTCCAAATGGTCCTCC	0.00625	0.00670945
NM_000089_3(COL1A2)c_2521GA(p_Gly841Ser)	CCTAGCTTCGCTGGTGAGAA	CCTAGCTTTGCTGGTGAGAA	0.930435	0.268197
NM_000089_3(COL1A2)c_2521GA(p_Gly841Ser)	CCTAGCTTCGCTGGTGAGAA	CCTAGTTTCGCTGGTGAGAA	0.0695652	0.336639
NM_000089_3(COL1A2)c_2549GA(p_Gly850Glu)	AAGGGTCCCTCTGAAGAGGC	AAGGGTTCCTCTGAAGAGGC	0.500858	0.326469
NM_000089_3(COL1A2)c_2549GA(p_Gly850Glu)	AAGGGTCCCTCTGAAGAGGC	AAGGGTCCCTTTGAAGAGGC	0.459691	0.409118
NM_000089_3(COL1A2)c_2549GA(p_Gly850Glu)	AAGGGTCCCTCTGAAGAGGC	AAGGGTCCCTCTGAAGAGGT	0.0394511	0.000734846
NM_000089_3(COL1A2)c_3034GA(p_Gly1012Ser)	CCCAGTGAAAAGGGGCCCAG	CCTAGTGAAAAGGGGCCCAG	1	0.235679
NM_000089_3(COL1A2)c_856GA(p_Gly286Ser)	GTGAGTCTTCCAGGCCTCTC	GTGAGTTTTCCAGGCCTCTC	0.953757	0.432665
NM_000089_3(COL1A2)c_856GA(p_Gly286Ser)	GTGAGTCTTCCAGGCCTCTC	GTGAGTCTTCTAGGCCTCTC	0.0404624	0.0125699
NM_000089_3(COL1A2)c_856GA(p_Gly286Ser)	GTGAGTCTTCCAGGCCTCTC	GTGAGTCTTTCAGGCCTCTC	0.00578035	0.441897
NM_000089_3(COL1A2)c_992GA(p_Gly331Asp)	CCTGACCCTGTTGGTGCTGC	CCTGATCCTGTTGGTGCTGC	0.925373	0.357714
NM_000089_3(COL1A2)c_992GA(p_Gly331Asp)	CCTGACCCTGTTGGTGCTGC	CTTGACCCTGTTGGTGCTGC	0.0630182	0.0276891
NM_000089_3(COL1A2)c_992GA(p_Gly331Asp)	CCTGACCCTGTTGGTGCTGC	CCTGACCCTGTTGGTGCTGT	0.00829187	0.000587294
NM_000089_3(COL1A2)c_992GA(p_Gly331Asp)	CCTGACCCTGTTGGTGCTGC	CCTGACTCTGTTGGTGCTGC	0.00331675	0.0924673
NM_000090_3(COL3A1)c_1556GA(p_Gly519Glu)	AGAGAAGCTGCTGGAGAACC	AGAGAAGTTGCTGGAGAACC	1	0.807681
NM_000090_3(COL3A1)c_1997GA(p_Gly666Asp)	GCCGATGCACCTGGAGCTCC	GCTGATGCACCTGGAGCTCC	0.737374	0.129495
NM_000090_3(COL3A1)c_1997GA(p_Gly666Asp)	GCCGATGCACCTGGAGCTCC	GCCGATGCACTTGGAGCTCC	0.161616	0.16502
NM_000090_3(COL3A1)c_1997GA(p_Gly666Asp)	GCCGATGCACCTGGAGCTCC	GTCGATGCACCTGGAGCTCC	0.0454545	0.0831641
NM_000090_3(COL3A1)c_1997GA(p_Gly666Asp)	GCCGATGCACCTGGAGCTCC	GCCGATGCACCTGGAGCTTC	0.0454545	0.0146649
NM_000090_3(COL3A1)c_1997GA(p_Gly666Asp)	GCCGATGCACCTGGAGCTCC	GCCGATGTACCTGGAGCTCC	0.010101	0.212874
NM_000090_3(COL3A1)c_2114GA(p_Gly705Glu)	CCCTGGTCCCGAAGAAGGAA	CCCTGGTTCCGAAGAAGGAA	0.978836	0.31838
NM_000090_3(COL3A1)c_2114GA(p_Gly705Glu)	CCCTGGTCCCGAAGAAGGAA	CCTTGGTCCCGAAGAAGGAA	0.021164	0.0802189
NM_000090_3(COL3A1)c_2168GA(p_Gly723Asp)	CCTGATCTGCAAGGAATGCC	CCTGATTTGCAAGGAATGCC	0.973046	0.694467
NM_000090_3(COL3A1)c_2168GA(p_Gly723Asp)	CCTGATCTGCAAGGAATGCC	CCTGATCTGCAAGGAATGTC	0.0188679	0.000354835
NM_000090_3(COL3A1)c_2168GA(p_Gly723Asp)	CCTGATCTGCAAGGAATGCC	CCTGATCTGCAAGGAATGCT	0.00539084	0.000206709
NM_000090_3(COL3A1)c_2168GA(p_Gly723Asp)	CCTGATCTGCAAGGAATGCC	CCTGATCTGTAAGGAATGCC	0.00269542	0.00649549
NM_000090_3(COL3A1)c_2285GA(p_Gly762Asp)	TAGGATCCTACTGGTCCTAT	TAGGATTCTACTGGTCCTAT	0.782178	0.704585
NM_000090_3(COL3A1)c_2285GA(p_Gly762Asp)	TAGGATCCTACTGGTCCTAT	TAGGATCCTACTGGTTCTAT	0.217822	0.049879
NM_000090_3(COL3A1)c_2564GA(p_Gly855Asp)	CCTGATCCCCAAGGTGTCAA	CCTGATTCCCAAGGTGTCAA	0.769231	0.4452
NM_000090_3(COL3A1)c_2564GA(p_Gly855Asp)	CCTGATCCCCAAGGTGTCAA	CTTGATCCCCAAGGTGTCAA	0.184615	0.0165222
NM_000090_3(COL3A1)c_2564GA(p_Gly855Asp)	CCTGATCCCCAAGGTGTCAA	CCTGATCCCCAAGGTGTTAA	0.0461538	0.00305208
NM_000090_3(COL3A1)c_2600GA(p_Gly867Asp)	GGTGAACGTGGCAGTCCTGA	GGTGAATGTGGCAGTCCTGA	0.986842	0.86727
NM_000090_3(COL3A1)c_2600GA(p_Gly867Asp)	GGTGAACGTGGCAGTCCTGA	GGTGAACGTGGTAGTCCTGA	0.0131579	0.0191998
NM_000090_3(COL3A1)c_2645GA(p_Gly882Asp)	CGTGGTCTTCCTGATCCTCC	CGTGGTTTTCCTGATCCTCC	0.834736	0.375597
NM_000090_3(COL3A1)c_2645GA(p_Gly882Asp)	CGTGGTCTTCCTGATCCTCC	CGTGGTCTTCCTGATTCTCC	0.152644	0.0313331
NM_000090_3(COL3A1)c_2645GA(p_Gly882Asp)	CGTGGTCTTCCTGATCCTCC	TGTGGTCTTCCTGATCCTCC	0.0126202	0.00972916
NM_000090_3(COL3A1)c_2699GA(p_Gly900Asp)	CCAGACAAGGATGGGCCCCC	CCAGATAAGGATGGGCCCCC	0.992718	0.7087
NM_000090_3(COL3A1)c_2699GA(p_Gly900Asp)	CCAGACAAGGATGGGCCCCC	CCAGACAAGGATGGGTCCCC	0.00323625	0.0116998
NM_000090_3(COL3A1)c_2699GA(p_Gly900Asp)	CCAGACAAGGATGGGCCCCC	TCAGACAAGGATGGGCCCCC	0.00323625	0.00911959
NM_000090_3(COL3A1)c_2699GA(p_Gly900Asp)	CCAGACAAGGATGGGCCCCC	CCAGACAAGGATGGGCCCCT	0.000809061	0.00255642
NM_000090_3(COL3A1)c_2708GA(p_Gly903Glu)	GATGAGCCCCCAGGTCCTGC	GATGAGCCCTCAGGTCCTGC	0.885135	0.0687963
NM_000090_3(COL3A1)c_2708GA(p_Gly903Glu)	GATGAGCCCCCAGGTCCTGC	GATGAGCCTCCAGGTCCTGC	0.0540541	0.0619738
NM_000090_3(COL3A1)c_2708GA(p_Gly903Glu)	GATGAGCCCCCAGGTCCTGC	GATGAGCCCCCAGGTTCTGC	0.0247748	0.106742
NM_000090_3(COL3A1)c_2708GA(p_Gly903Glu)	GATGAGCCCCCAGGTCCTGC	GATGAGCTCCCAGGTCCTGC	0.0225225	0.207884
NM_000090_3(COL3A1)c_2708GA(p_Gly903Glu)	GATGAGCCCCCAGGTCCTGC	GATGAGTCCCCAGGTCCTGC	0.00900901	0.313108
NM_000090_3(COL3A1)c_2708GA(p_Gly903Glu)	GATGAGCCCCCAGGTCCTGC	GATGAGCCCCCAGGTCCTGT	0.0045045	0.0041392
NM_000090_3(COL3A1)c_2735GA(p_Gly912Asp)	ACTGATGCTCCTGGCAGCCC	ACTGATGCTTCTGGCAGCCC	0.896861	0.737749
NM_000090_3(COL3A1)c_2735GA(p_Gly912Asp)	ACTGATGCTCCTGGCAGCCC	ATTGATGCTCCTGGCAGCCC	0.0852018	0.0753396
NM_000090_3(COL3A1)c_2735GA(p_Gly912Asp)	ACTGATGCTCCTGGCAGCCC	ACTGATGCTCCTGGTAGCCC	0.00896861	0.0135757
NM_000090_3(COL3A1)c_2735GA(p_Gly912Asp)	ACTGATGCTCCTGGCAGCCC	ACTGATGCTCTTGGCAGCCC	0.0044843	0.034335
NM_000090_3(COL3A1)c_2735GA(p_Gly912Asp)	ACTGATGCTCCTGGCAGCCC	ACTGATGCTCCTGGCAGTCC	0.0044843	0.00366369
NM_000090_3(COL3A1)c_2825GA(p_Gly942Glu)	AGGAAGCTCCAGGCCCACTT	AGGAAGCTCCAGGCCCATTT	0.91755	0.00403832
NM_000090_3(COL3A1)c_2825GA(p_Gly942Glu)	AGGAAGCTCCAGGCCCACTT	AGGAAGCTTCAGGCCCACTT	0.0753828	0.541887
NM_000090_3(COL3A1)c_2825GA(p_Gly942Glu)	AGGAAGCTCCAGGCCCACTT	AGGAAGTTCCAGGCCCACTT	0.00353357	0.173417
NM_000090_3(COL3A1)c_2825GA(p_Gly942Glu)	AGGAAGCTCCAGGCCCACTT	AGGAAGCTCTAGGCCCACTT	0.00235571	0.0666502
NM_000090_3(COL3A1)c_2825GA(p_Gly942Glu)	AGGAAGCTCCAGGCCCACTT	AGGAAGCTCCAGGTCCACTT	0.00117786	0.0115667
NM_000090_3(COL3A1)c_2870GA(p_Gly957Asp)	CGGGATCTTGCAGGACCACC	CGGGATTTTGCAGGACCACC	0.961681	0.909586
NM_000090_3(COL3A1)c_2870GA(p_Gly957Asp)	CGGGATCTTGCAGGACCACC	TGGGATCTTGCAGGACCACC	0.0296663	0.0194017
NM_000090_3(COL3A1)c_2870GA(p_Gly957Asp)	CGGGATCTTGCAGGACCACC	CGGGATCTTGTAGGACCACC	0.00865266	0.0175606
NM_000090_3(COL3A1)c_2888GA(p_Gly963Asp)	CCAGACATGCCAGGTCCTAG	CCAGATATGCCAGGTCCTAG	0.875817	0.580118
NM_000090_3(COL3A1)c_2888GA(p_Gly963Asp)	CCAGACATGCCAGGTCCTAG	CCAGACATGTCAGGTCCTAG	0.0588235	0.0152341
NM_000090_3(COL3A1)c_2888GA(p_Gly963Asp)	CCAGACATGCCAGGTCCTAG	CCAGACATGCTAGGTCCTAG	0.0457516	0.01837
NM_000090_3(COL3A1)c_2888GA(p_Gly963Asp)	CCAGACATGCCAGGTCCTAG	CCAGACATGCCAGGTTCTAG	0.0130719	0.0388074
NM_000090_3(COL3A1)c_2888GA(p_Gly963Asp)	CCAGACATGCCAGGTCCTAG	CTAGACATGCCAGGTCCTAG	0.00653595	0.0101514
NM_000090_3(COL3A1)c_3220GA(p_Gly1074Ser)	GCTAGTGCTCCCGGTCCTGC	GCTAGTGCTTCCGGTCCTGC	0.910714	0.697602
NM_000090_3(COL3A1)c_3220GA(p_Gly1074Ser)	GCTAGTGCTCCCGGTCCTGC	GCTAGTGCTCCCGGTTCTGC	0.0684524	0.0643641
NM_000090_3(COL3A1)c_3220GA(p_Gly1074Ser)	GCTAGTGCTCCCGGTCCTGC	GCTAGTGCTCCCGGTCTTGC	0.014881	0.0113495
NM_000090_3(COL3A1)c_3220GA(p_Gly1074Ser)	GCTAGTGCTCCCGGTCCTGC	GCTAGTGTTCCCGGTCCTGC	0.00297619	0.0647234
NM_000090_3(COL3A1)c_3220GA(p_Gly1074Ser)	GCTAGTGCTCCCGGTCCTGC	GCTAGTGCTCCCGGTCCTGT	0.00297619	0.00129313
NM_000090_3(COL3A1)c_3319GA(p_Gly1107Arg)	AAAAGACATCGAGGATTCCC	AAAAGACATTGAGGATTCCC	0.70155	0.468703
NM_000090_3(COL3A1)c_3319GA(p_Gly1107Arg)	AAAAGACATCGAGGATTCCC	AAAAGATATCGAGGATTCCC	0.236434	0.427918
NM_000090_3(COL3A1)c_3319GA(p_Gly1107Arg)	AAAAGACATCGAGGATTCCC	AAAAGACATCGAGGATTTCC	0.0620155	0.00960725
NM_000090_3(COL3A1)c_3437GA(p_Gly1146Glu)	AGTGAACCTCCTGGCAAAGA	AGTGAACCTTCTGGCAAAGA	0.927039	0.273295
NM_000090_3(COL3A1)c_3437GA(p_Gly1146Glu)	AGTGAACCTCCTGGCAAAGA	AGTGAACCTCTTGGCAAAGA	0.055794	0.031959
NM_000090_3(COL3A1)c_3437GA(p_Gly1146Glu)	AGTGAACCTCCTGGCAAAGA	AGTGAATCTCCTGGCAAAGA	0.0171674	0.380948
NM_000090_3(COL3A1)c_3562GA(p_Gly1188Arg)	CCTAGACCTCCTGGTGCCCC	CCTAGACCTTCTGGTGCCCC	0.737864	0.353639
NM_000090_3(COL3A1)c_3562GA(p_Gly1188Arg)	CCTAGACCTCCTGGTGCCCC	CCTAGATCTCCTGGTGCCCC	0.23301	0.259434
NM_000090_3(COL3A1)c_3562GA(p_Gly1188Arg)	CCTAGACCTCCTGGTGCCCC	TCTAGACCTCCTGGTGCCCC	0.00970874	0.00589684
NM_000090_3(COL3A1)c_3562GA(p_Gly1188Arg)	CCTAGACCTCCTGGTGCCCC	CCTAGACCTCCTGGTGCCTC	0.00970874	0.00176262
NM_000090_3(COL3A1)c_3562GA(p_Gly1188Arg)	CCTAGACCTCCTGGTGCCCC	CCTAGACCTCCTGGTGTCCC	0.00970874	0.0101891
NM_000090_3(COL3A1)c_3563GA(p_Gly1188Glu)	CCTGAACCTCCTGGTGCCCC	CTTGAACCTCCTGGTGCCCC	0.5	0.0175728
NM_000090_3(COL3A1)c_3563GA(p_Gly1188Glu)	CCTGAACCTCCTGGTGCCCC	CCTGAACCTTCTGGTGCCCC	0.26087	0.322452
NM_000090_3(COL3A1)c_3563GA(p_Gly1188Glu)	CCTGAACCTCCTGGTGCCCC	CCTGAATCTCCTGGTGCCCC	0.23913	0.280279
NM_000090_3(COL3A1)c_3572GA(p_Gly1191Asp)	CCTGGACCTCCTGATGCCCC	CCTGGACCTTCTGATGCCCC	0.953226	0.380278
NM_000090_3(COL3A1)c_3572GA(p_Gly1191Asp)	CCTGGACCTCCTGATGCCCC	CCTGGATCTCCTGATGCCCC	0.0397849	0.223726
NM_000090_3(COL3A1)c_3572GA(p_Gly1191Asp)	CCTGGACCTCCTGATGCCCC	CTTGGACCTCCTGATGCCCC	0.00322581	0.0173332
NM_000090_3(COL3A1)c_3572GA(p_Gly1191Asp)	CCTGGACCTCCTGATGCCCC	TCTGGACCTCCTGATGCCCC	0.00215054	0.00640687
NM_000090_3(COL3A1)c_3572GA(p_Gly1191Asp)	CCTGGACCTCCTGATGCCCC	CCTGGACTTCCTGATGCCCC	0.000537634	0.0418595
NM_000090_3(COL3A1)c_3572GA(p_Gly1191Asp)	CCTGGACCTCCTGATGCCCC	CCTGGACCTCCTGATGTCCC	0.000537634	0.0122506
NM_000090_3(COL3A1)c_3572GA(p_Gly1191Asp)	CCTGGACCTCCTGATGCCCC	CCTGGACCTCTTGATGCCCC	0.000537634	0.0245787
NM_000090_3(COL3A1)c_4072CT(p_Arg1358Ter)	CTCGGCTGGAGAGAAGTCAA	CTTGGCTGGAGAGAAGTCAA	1	0.608249
NM_000090_3(COL3A1)c_539GA(p_Gly180Asp)	CCAGACCCTCCCGGTCCCCC	CCAGACCCTTCCGGTCCCCC	0.880383	0.230638
NM_000090_3(COL3A1)c_539GA(p_Gly180Asp)	CCAGACCCTCCCGGTCCCCC	CTAGACCCTCCCGGTCCCCC	0.110048	0.00777804
NM_000090_3(COL3A1)c_539GA(p_Gly180Asp)	CCAGACCCTCCCGGTCCCCC	CCAGACCTTCCCGGTCCCCC	0.00478469	0.0398155
NM_000090_3(COL3A1)c_539GA(p_Gly180Asp)	CCAGACCCTCCCGGTCCCCC	CCAGACCCTCCCGGTCCCCT	0.00478469	0.00214074
NM_000090_3(COL3A1)c_809GA(p_Gly270Glu)	GATGAACGAAATGGAGAAAA	GATGAATGAAATGGAGAAAA	1	1
NM_000093_4(COL5A1)c_1588GA(p_Gly530Ser)	GGCAGCGATGCGGGCTCCAA	GGCAGTGATGCGGGCTCCAA	0.768293	0.746353
NM_000093_4(COL5A1)c_1588GA(p_Gly530Ser)	GGCAGCGATGCGGGCTCCAA	GGTAGCGATGCGGGCTCCAA	0.158537	0.0808957
NM_000093_4(COL5A1)c_1588GA(p_Gly530Ser)	GGCAGCGATGCGGGCTCCAA	GGCAGCGATGTGGGCTCCAA	0.0609756	0.0430923
NM_000093_4(COL5A1)c_1588GA(p_Gly530Ser)	GGCAGCGATGCGGGCTCCAA	GGCAGCGATGCGGGTTCCAA	0.0121951	0.019418
NM_000093_4(COL5A1)c_3805CT(p_Gln1269Ter)	CCTTATGGGCCATCAGCACC	CCTTATGGGCCATTAGCACC	0.906061	0.270511
NM_000093_4(COL5A1)c_3805CT(p_Gln1269Ter)	CCTTATGGGCCATCAGCACC	CCTTATGGGCTATCAGCACC	0.0383838	0.114206
NM_000093_4(COL5A1)c_3805CT(p_Gln1269Ter)	CCTTATGGGCCATCAGCACC	CTTTATGGGCCATCAGCACC	0.0232323	0.263615
NM_000093_4(COL5A1)c_3805CT(p_Gln1269Ter)	CCTTATGGGCCATCAGCACC	CCTTATGGGCCATCAGTACC	0.0212121	0.0300742
NM_000093_4(COL5A1)c_3805CT(p_Gln1269Ter)	CCTTATGGGCCATCAGCACC	TCTTATGGGCCATCAGCACC	0.00909091	0.0510681
NM_000093_4(COL5A1)c_3805CT(p_Gln1269Ter)	CCTTATGGGCCATCAGCACC	CCTTATGGGCCATCAGCACT	0.0020202	0.00505105
NM_000094_3(COL7A1)c_409CT(p_Arg137Ter)	CAGGTCAGGCCAGCTGGGGC	CAGGTTAGGCCAGCTGGGGC	0.989589	0.887375
NM_000094_3(COL7A1)c_409CT(p_Arg137Ter)	CAGGTCAGGCCAGCTGGGGC	TAGGTCAGGCCAGCTGGGGC	0.00657534	0.0125408
NM_000094_3(COL7A1)c_409CT(p_Arg137Ter)	CAGGTCAGGCCAGCTGGGGC	CAGGTCAGGTCAGCTGGGGC	0.00164384	0.0141836
NM_000094_3(COL7A1)c_409CT(p_Arg137Ter)	CAGGTCAGGCCAGCTGGGGC	CAGGTCAGGCCAGCTGGGGT	0.00109589	0.00107929
NM_000094_3(COL7A1)c_409CT(p_Arg137Ter)	CAGGTCAGGCCAGCTGGGGC	CAGGTCAGGCCAGTTGGGGC	0.000547945	0.00689304
NM_000094_3(COL7A1)c_409CT(p_Arg137Ter)	CAGGTCAGGCCAGCTGGGGC	CAGGTCAGGCTAGCTGGGGC	0.000547945	0.037152
NM_000094_3(COL7A1)c_425AG(p_Lys142Arg)	CACCCTGGGGACACCAGGTC	TACCCTGGGGACACCAGGTC	0.974359	0.00422655
NM_000094_3(COL7A1)c_425AG(p_Lys142Arg)	CACCCTGGGGACACCAGGTC	CACTCTGGGGACACCAGGTC	0.025641	0.114947
NM_000094_3(COL7A1)c_4448GA(p_Gly1483Asp)	CGGGACTTTCCAGGGCCCCT	CGGGATTTTCCAGGGCCCCT	0.998328	0.193342
NM_000094_3(COL7A1)c_4448GA(p_Gly1483Asp)	CGGGACTTTCCAGGGCCCCT	TGGGACTTTCCAGGGCCCCT	0.00167224	0.00571493
NM_000094_3(COL7A1)c_5035GA(p_Gly1679Arg)	CAGGGAGATCCTAGAGAGGA	CAGGGAGATTCTAGAGAGGA	1	0.484606
NM_000094_3(COL7A1)c_5047CT(p_Arg1683Ter)	ACATTTCATCCATCCTCTCC	ACATTTTATCCATCCTCTCC	1	0.773264
NM_000094_3(COL7A1)c_553CT(p_Arg185Ter)	CAACTCACTTCAGCTCCTCA	CAACTTACTTCAGCTCCTCA	1	0.532245
NM_000094_3(COL7A1)c_5932CT(p_Arg1978Ter)	CCTCAACGCCGTTCGGGCAC	CCTTAACGCCGTTCGGGCAC	1	0.508278
NM_000094_3(COL7A1)c_6859GA(p_Gly2287Arg)	GTCAGACCTAAAGGAGAACC	GTTAGACCTAAAGGAGAACC	0.733333	0.402485
NM_000094_3(COL7A1)c_6859GA(p_Gly2287Arg)	GTCAGACCTAAAGGAGAACC	GTCAGACTTAAAGGAGAACC	0.266667	0.0559999
NM_000094_3(COL7A1)c_7078GA(p_Gly2360Arg)	AAAAGGGCTCCAGGACCCAA	AAAAGGGCTTCAGGACCCAA	0.989583	0.60784
NM_000094_3(COL7A1)c_7078GA(p_Gly2360Arg)	AAAAGGGCTCCAGGACCCAA	AAAAGGGCTCTAGGACCCAA	0.0104167	0.0678861
NM_000094_3(COL7A1)c_7219GA(p_Gly2407Ser)	CCGAGTCAGACAGGCCCTCG	CCGAGTTAGACAGGCCCTCG	0.872727	0.674374
NM_000094_3(COL7A1)c_7219GA(p_Gly2407Ser)	CCGAGTCAGACAGGCCCTCG	CTGAGTCAGACAGGCCCTCG	0.127273	0.00691333
NM_000094_3(COL7A1)c_7234CT(p_Arg2412Ter)	CTCAAGGGCCTGTCTGACCC	CTTAAGGGCCTGTCTGACCC	0.936508	0.697656
NM_000094_3(COL7A1)c_7234CT(p_Arg2412Ter)	CTCAAGGGCCTGTCTGACCC	TTCAAGGGCCTGTCTGACCC	0.0634921	0.0247665
NM_000094_3(COL7A1)c_7411CT(p_Arg2471Ter)	CCACGCTCGCCTCAGGGCCC	CCACGCTTGCCTCAGGGCCC	0.943753	0.44302
NM_000094_3(COL7A1)c_7411CT(p_Arg2471Ter)	CCACGCTCGCCTCAGGGCCC	CCACGCTCGCCTTAGGGCCC	0.0258183	0.0146544
NM_000094_3(COL7A1)c_7411CT(p_Arg2471Ter)	CCACGCTCGCCTCAGGGCCC	CCATGCTCGCCTCAGGGCCC	0.0161365	0.14922
NM_000094_3(COL7A1)c_7411CT(p_Arg2471Ter)	CCACGCTCGCCTCAGGGCCC	CCACGTTCGCCTCAGGGCCC	0.0055325	0.12906
NM_000094_3(COL7A1)c_7411CT(p_Arg2471Ter)	CCACGCTCGCCTCAGGGCCC	CCACGCTCGTCTCAGGGCCC	0.00461042	0.00940044
NM_000094_3(COL7A1)c_7411CT(p_Arg2471Ter)	CCACGCTCGCCTCAGGGCCC	CTACGCTCGCCTCAGGGCCC	0.00230521	0.0108286
NM_000094_3(COL7A1)c_7411CT(p_Arg2471Ter)	CCACGCTCGCCTCAGGGCCC	CCACGCTCGCCTCAGGGTCC	0.000922084	0.00168765
NM_000094_3(COL7A1)c_7411CT(p_Arg2471Ter)	CCACGCTCGCCTCAGGGCCC	CCACGCTCGCCTCAGGGCCT	0.000922084	0.000645095
NM_000095_2(COMP)c_1586CT(p_Thr529Ile)	TGCTACAGCAGCTGCTCGCT	TGCTATAGCAGCTGCTCGCT	0.699872	0.786914
NM_000095_2(COMP)c_1586CT(p_Thr529Ile)	TGCTACAGCAGCTGCTCGCT	TGCTACAGCAGCTGCTTGCT	0.300128	0.0227672
NM_000096_3(CP)c_2158CT(p_Arg720Trp)	CCTCAGACTGCCACCTGCAT	CCTTAGACTGCCACCTGCAT	0.90625	0.702385
NM_000096_3(CP)c_2158CT(p_Arg720Trp)	CCTCAGACTGCCACCTGCAT	CCTCAGACTGTCACCTGCAT	0.09375	0.00533633
NM_000098_2(CPT2)c_1342TC(p_Phe448Leu)	TGCGTCCAGCTTCAGAGAGG	TGCGTTCAGCTTCAGAGAGG	0.991228	0.516956
NM_000098_2(CPT2)c_1342TC(p_Phe448Leu)	TGCGTCCAGCTTCAGAGAGG	TGTGTCCAGCTTCAGAGAGG	0.00877193	0.101162
NM_000098_2(CPT2)c_1507CT(p_Arg503Cys)	CCGGGCAGATGGTCTCAGTG	CTGGGCAGATGGTCTCAGTG	1	0.0211145
NM_000102_3(CYP17A1)c_297+2TC	GAAAGCGAGTCTCCACGCGA	GAAAGCGAGTCTTCACGCGA	0.728643	0.143373
NM_000102_3(CYP17A1)c_297+2TC	GAAAGCGAGTCTCCACGCGA	GAAAGTGAGTCTCCACGCGA	0.180905	0.305718
NM_000102_3(CYP17A1)c_297+2TC	GAAAGCGAGTCTCCACGCGA	GAAAGCGAGTTTCCACGCGA	0.0904523	0.376363
NM_000109_3(DMD)c_1700TC(p_Leu567Pro)	ACAGGCTGTGTTTGACCGTG	ACAGGTTGTGTTTGACCGTG	0.929185	0.814721
NM_000109_3(DMD)c_1700TC(p_Leu567Pro)	ACAGGCTGTGTTTGACCGTG	ATAGGCTGTGTTTGACCGTG	0.0643777	0.0914425
NM_000109_3(DMD)c_1700TC(p_Leu567Pro)	ACAGGCTGTGTTTGACCGTG	ACAGGCTGTGTTTGATCGTG	0.00643777	0.0533899
NM_000116_3(TAZ)c_639GA(p_Trp213Ter)	CGGCCAGGGCTTCATGAATG	CGGCTAGGGCTTCATGAATG	0.821429	0.442362
NM_000116_3(TAZ)c_639GA(p_Trp213Ter)	CGGCCAGGGCTTCATGAATG	CGGTCAGGGCTTCATGAATG	0.0892857	0.107848
NM_000116_3(TAZ)c_639GA(p_Trp213Ter)	CGGCCAGGGCTTCATGAATG	CGGCCAGGGTTTCATGAATG	0.0491071	0.0257949
NM_000116_3(TAZ)c_639GA(p_Trp213Ter)	CGGCCAGGGCTTCATGAATG	CGGCCAGGGCTTTATGAATG	0.0401786	0.12329
NM_000116_4(TAZ)c_280CT(p_Arg94Cys)	CAATTGCCGAGGAGATGCAC	CAATTGCTGAGGAGATGCAC	0.878049	0.103839
NM_000116_4(TAZ)c_280CT(p_Arg94Cys)	CAATTGCCGAGGAGATGCAC	CAATTGTCGAGGAGATGCAC	0.0731707	0.468705
NM_000116_4(TAZ)c_280CT(p_Arg94Cys)	CAATTGCCGAGGAGATGCAC	TAATTGCCGAGGAGATGCAC	0.0365854	0.0287886
NM_000116_4(TAZ)c_280CT(p_Arg94Cys)	CAATTGCCGAGGAGATGCAC	CAATTGCCGAGGAGATGTAC	0.0121951	0.00657977
NM_000116_4(TAZ)c_310TC(p_Phe104Leu)	TGACATGAAGCGGCCTTCCA	TGATATGAAGCGGCCTTCCA	0.979933	0.852219
NM_000116_4(TAZ)c_310TC(p_Phe104Leu)	TGACATGAAGCGGCCTTCCA	TGACATGAAGTGGCCTTCCA	0.0200669	0.0434929
NM_000118_3(ENG)c_1024CT(p_Gln342Ter)	GGTCTAGATCGGTGCGGGTG	GGTCTAGATTGGTGCGGGTG	0.997403	0.314285
NM_000118_3(ENG)c_1024CT(p_Gln342Ter)	GGTCTAGATCGGTGCGGGTG	GGTCTAGATCGGTGTGGGTG	0.0017316	0.00539842
NM_000118_3(ENG)c_1024CT(p_Gln342Ter)	GGTCTAGATCGGTGCGGGTG	GGTTTAGATCGGTGCGGGTG	0.000865801	0.623982
NM_000124_3(ERCC6)c_2569CT(p_Arg857Ter)	GACTAAGGATGGTTAACAGC	GATTAAGGATGGTTAACAGC	0.974359	0.782657
NM_000124_3(ERCC6)c_2569CT(p_Arg857Ter)	GACTAAGGATGGTTAACAGC	GACTAAGGATGGTTAACAGT	0.025641	0.0343811
NM_000127_2(EXT1)c_1036AG(p_Arg346Gly)	CAAAGCCTCCAGGAATCCGA	CAAAGCCTTCAGGAATCCGA	0.791667	0.23875
NM_000127_2(EXT1)c_1036AG(p_Arg346Gly)	CAAAGCCTCCAGGAATCCGA	TAAAGCCTCCAGGAATCCGA	0.125	0.00580495
NM_000127_2(EXT1)c_1036AG(p_Arg346Gly)	CAAAGCCTCCAGGAATCCGA	CAAAGCCTCTAGGAATCCGA	0.0416667	0.0219773
NM_000127_2(EXT1)c_1036AG(p_Arg346Gly)	CAAAGCCTCCAGGAATCCGA	CAAAGTCTCCAGGAATCCGA	0.0416667	0.171619
NM_000127_2(EXT1)c_535CT(p_Gln179Ter)	CAAGTGGAGACTCTACACTT	CAAGTGGAGACTTTACACTT	0.883721	0.363804
NM_000127_2(EXT1)c_535CT(p_Gln179Ter)	CAAGTGGAGACTCTACACTT	TAAGTGGAGACTCTACACTT	0.116279	0.186345
NM_000132_3(F8)c_1172GA(p_Arg391His)	GGCCAGCTCCCGGTTCGGAT	GGCCAGCTTCCGGTTCGGAT	0.816901	0.362982
NM_000132_3(F8)c_1172GA(p_Arg391His)	GGCCAGCTCCCGGTTCGGAT	GGTCAGCTCCCGGTTCGGAT	0.183099	0.0194435
NM_000132_3(F8)c_2149CT(p_Arg717Trp)	GCCTCAGGCAGCCAGGACTT	GCCTTAGGCAGCCAGGACTT	0.992754	0.926411
NM_000132_3(F8)c_2149CT(p_Arg717Trp)	GCCTCAGGCAGCCAGGACTT	GCCTCAGGCAGTCAGGACTT	0.00289855	0.00611722
NM_000132_3(F8)c_2149CT(p_Arg717Trp)	GCCTCAGGCAGCCAGGACTT	GCCTCAGGTAGCCAGGACTT	0.00289855	0.00642289
NM_000132_3(F8)c_2149CT(p_Arg717Trp)	GCCTCAGGCAGCCAGGACTT	GCCTCAGGCAGCTAGGACTT	0.00144928	0.00548788
NM_000132_3(F8)c_5186GA(p_Gly1729Glu)	GGCCAGCAAGTGGCACCTTG	GGCCAGTAAGTGGCACCTTG	0.491525	0.478594
NM_000132_3(F8)c_5186GA(p_Gly1729Glu)	GGCCAGCAAGTGGCACCTTG	GGCCAGCAAGTGGCATCTTG	0.45339	0.0478801
NM_000132_3(F8)c_5186GA(p_Gly1729Glu)	GGCCAGCAAGTGGCACCTTG	GGCTAGCAAGTGGCACCTTG	0.0437853	0.254505
NM_000132_3(F8)c_5186GA(p_Gly1729Glu)	GGCCAGCAAGTGGCACCTTG	GGTCAGCAAGTGGCACCTTG	0.00706215	0.0787922
NM_000132_3(F8)c_5186GA(p_Gly1729Glu)	GGCCAGCAAGTGGCACCTTG	GGCCAGCAAGTGGTACCTTG	0.00423729	0.0742696
NM_000132_3(F8)c_5879GA(p_Arg1960Gln)	TTCAGGCCACGGGCCATTTG	TTTAGGCCACGGGCCATTTG	0.956193	0.685426
NM_000132_3(F8)c_5879GA(p_Arg1960Gln)	TTCAGGCCACGGGCCATTTG	TTCAGGCCATGGGCCATTTG	0.0422961	0.046919
NM_000132_3(F8)c_5879GA(p_Arg1960Gln)	TTCAGGCCACGGGCCATTTG	TTCAGGTCACGGGCCATTTG	0.00151057	0.1184
NM_000135_2(FANCA)c_1771CT(p_Arg591Ter)	TCTACTTTTCAAGATGATGG	TTTACTTTTCAAGATGATGG	1	0.234007
NM_000135_2(FANCA)c_295CT(p_Gln99Ter)	GCAGTAGTTGTGCACTCAGA	GTAGTAGTTGTGCACTCAGA	0.96875	0.372307
NM_000135_2(FANCA)c_295CT(p_Gln99Ter)	GCAGTAGTTGTGCACTCAGA	GCAGTAGTTGTGTACTCAGA	0.015625	0.16156
NM_000135_2(FANCA)c_295CT(p_Gln99Ter)	GCAGTAGTTGTGCACTCAGA	GCAGTAGTTGTGCACTTAGA	0.015625	0.330431
NM_000135_3(FANCA)c_1378CT(p_Arg460Ter)	GCCTGCTGGCCATGTCTGTG	GCCTGTTGGCCATGTCTGTG	0.939597	0.612778
NM_000135_3(FANCA)c_1378CT(p_Arg460Ter)	GCCTGCTGGCCATGTCTGTG	GCCTGCTGGTCATGTCTGTG	0.0604027	0.031948
NM_000135_3(FANCA)c_2151+1GA	ACGCATCAAGGAGCTGGAGG	ACGCATTAAGGAGCTGGAGG	0.993884	0.830184
NM_000135_3(FANCA)c_2151+1GA	ACGCATCAAGGAGCTGGAGG	ATGCATCAAGGAGCTGGAGG	0.00611621	0.0321591
NM_000135_3(FANCA)c_3188GA(p_Trp1063Ter)	GCAGGACACCAGCACCCACC	GCAGGATACCAGCACCCACC	0.973958	0.529229
NM_000135_3(FANCA)c_3188GA(p_Trp1063Ter)	GCAGGACACCAGCACCCACC	GTAGGACACCAGCACCCACC	0.015625	0.0480489
NM_000135_3(FANCA)c_3188GA(p_Trp1063Ter)	GCAGGACACCAGCACCCACC	GCAGGACACCAGTACCCACC	0.00260417	0.0390863
NM_000135_3(FANCA)c_3188GA(p_Trp1063Ter)	GCAGGACACCAGCACCCACC	GCAGGACATCAGCACCCACC	0.00260417	0.106394
NM_000135_3(FANCA)c_3188GA(p_Trp1063Ter)	GCAGGACACCAGCACCCACC	GCAGGACACCAGCACCCATC	0.00173611	0.00935138
NM_000135_3(FANCA)c_3188GA(p_Trp1063Ter)	GCAGGACACCAGCACCCACC	GCAGGACACCAGCATCCACC	0.00173611	0.043786
NM_000135_3(FANCA)c_3188GA(p_Trp1063Ter)	GCAGGACACCAGCACCCACC	GCAGGACACCAGCACTCACC	0.000868056	0.0383878
NM_000135_3(FANCA)c_3188GA(p_Trp1063Ter)	GCAGGACACCAGCACCCACC	GCAGGACACCAGCACCTACC	0.000868056	0.0278832
NM_000136_2(FANCC)c_553CT(p_Arg185Ter)	TGGGACACAAACTCATGACA	TGGGATACAAACTCATGACA	0.999316	0.541126
NM_000136_2(FANCC)c_553CT(p_Arg185Ter)	TGGGACACAAACTCATGACA	TGGGACATAAACTCATGACA	0.000683527	0.289835
NM_000137_2(FAH)c_707-1GA	CAGGTGTCTCTTTTCTCCTA	CAGGTGTTTCTTTTCTCCTA	0.967603	0.426305
NM_000137_2(FAH)c_707-1GA	CAGGTGTCTCTTTTCTCCTA	CAGGTGTCTTTTTTCTCCTA	0.0237581	0.272932
NM_000137_2(FAH)c_707-1GA	CAGGTGTCTCTTTTCTCCTA	CAGGTGTCTCTTTTTTCCTA	0.00863931	0.0508097
NM_000138_4(FBN1)c_1090CT(p_Arg364Ter)	GCAGGGATAGGGCACCAGGT	GTAGGGATAGGGCACCAGGT	1	0.33262
NM_000138_4(FBN1)c_1270CT(p_Gln424Ter)	CCAGGCCTCAGCAATGACTG	CCAGGCCTTAGCAATGACTG	0.990148	0.251337
NM_000138_4(FBN1)c_1270CT(p_Gln424Ter)	CCAGGCCTCAGCAATGACTG	CTAGGCCTCAGCAATGACTG	0.00985222	0.00785375
NM_000138_4(FBN1)c_1468+5GA	CCCAGGAACATCAGGGCTGC	CCCAGGAACATTAGGGCTGC	1	0.224609
NM_000138_4(FBN1)c_1496GA(p_Cys499Tyr)	GTACACAGTAGTGCTGGTGC	GTATACAGTAGTGCTGGTGC	0.506173	0.337342
NM_000138_4(FBN1)c_1496GA(p_Cys499Tyr)	GTACACAGTAGTGCTGGTGC	GTACATAGTAGTGCTGGTGC	0.45679	0.56451
NM_000138_4(FBN1)c_1496GA(p_Cys499Tyr)	GTACACAGTAGTGCTGGTGC	GTACACAGTAGTGCTGGTGT	0.0246914	0.00107677
NM_000138_4(FBN1)c_1496GA(p_Cys499Tyr)	GTACACAGTAGTGCTGGTGC	GTACACAGTAGTGTTGGTGC	0.0123457	0.00995313
NM_000138_4(FBN1)c_1583GA(p_Cys528Tyr)	TTGCCTACCCTGTTCAACAT	TTGCTTACCCTGTTCAACAT	0.906417	0.435264
NM_000138_4(FBN1)c_1583GA(p_Cys528Tyr)	TTGCCTACCCTGTTCAACAT	TTGCCTATCCTGTTCAACAT	0.0721925	0.0979609
NM_000138_4(FBN1)c_1583GA(p_Cys528Tyr)	TTGCCTACCCTGTTCAACAT	TTGCCTACCCTGTTTAACAT	0.00802139	0.0742117
NM_000138_4(FBN1)c_1583GA(p_Cys528Tyr)	TTGCCTACCCTGTTCAACAT	TTGTCTACCCTGTTCAACAT	0.00802139	0.29695
NM_000138_4(FBN1)c_1583GA(p_Cys528Tyr)	TTGCCTACCCTGTTCAACAT	TTGCCTACTCTGTTCAACAT	0.00534759	0.0138335
NM_000138_4(FBN1)c_1760GA(p_Cys587Tyr)	TTAGCTCCAAGTCTTCAAAT	TTAGCTTCAAGTCTTCAAAT	1	0.481664
NM_000138_4(FBN1)c_1837+1GA	TGCCATGACTGTGGCCTGCC	TGCCATGATTGTGGCCTGCC	0.946108	0.135923
NM_000138_4(FBN1)c_1837+1GA	TGCCATGACTGTGGCCTGCC	TGCTATGACTGTGGCCTGCC	0.0319361	0.418666
NM_000138_4(FBN1)c_1837+1GA	TGCCATGACTGTGGCCTGCC	TGTCATGACTGTGGCCTGCC	0.00898204	0.347505
NM_000138_4(FBN1)c_1837+1GA	TGCCATGACTGTGGCCTGCC	TGCCATGACTGTGGCCTGTC	0.00698603	0.00558456
NM_000138_4(FBN1)c_1837+1GA	TGCCATGACTGTGGCCTGCC	TGCCATGACTGTGGTCTGCC	0.00499002	0.0345383
NM_000138_4(FBN1)c_1837+1GA	TGCCATGACTGTGGCCTGCC	TGCCATGACTGTGGCTTGCC	0.000998004	0.0219798
NM_000138_4(FBN1)c_1837+5GA	GGCTCTGGGCCACATAAGCA	GGCTTTGGGCCACATAAGCA	0.963158	0.899123
NM_000138_4(FBN1)c_1837+5GA	GGCTCTGGGCCACATAAGCA	GGCTCTGGGTCACATAAGCA	0.0315789	0.0113525
NM_000138_4(FBN1)c_1837+5GA	GGCTCTGGGCCACATAAGCA	GGTTCTGGGCCACATAAGCA	0.00526316	0.038035
NM_000138_4(FBN1)c_184CT(p_Arg62Cys)	GCTGCTTCTCCTACCTCCGT	GCTGCTTTTCCTACCTCCGT	0.857143	0.486972
NM_000138_4(FBN1)c_184CT(p_Arg62Cys)	GCTGCTTCTCCTACCTCCGT	GTTGCTTCTCCTACCTCCGT	0.136905	0.0123479
NM_000138_4(FBN1)c_184CT(p_Arg62Cys)	GCTGCTTCTCCTACCTCCGT	GCTGCTTCTCCTACTTCCGT	0.00595238	0.00270319
NM_000138_4(FBN1)c_185GA(p_Arg62His)	CTGCCCAACTCACCGCGCTG	CTGCCCAATTCACCGCGCTG	0.929354	0.0150209
NM_000138_4(FBN1)c_185GA(p_Arg62His)	CTGCCCAACTCACCGCGCTG	CTGCCCAACTTACCGCGCTG	0.0657734	0.15408
NM_000138_4(FBN1)c_185GA(p_Arg62His)	CTGCCCAACTCACCGCGCTG	CTGCCCAACTCATCGCGCTG	0.00243605	0.0109818
NM_000138_4(FBN1)c_185GA(p_Arg62His)	CTGCCCAACTCACCGCGCTG	CTGCCTAACTCACCGCGCTG	0.00121803	0.199982
NM_000138_4(FBN1)c_185GA(p_Arg62His)	CTGCCCAACTCACCGCGCTG	CTGCCCAACTCACCGTGCTG	0.00121803	0.00669919
NM_000138_4(FBN1)c_1879CT(p_Arg627Cys)	AGGGAGCCCTCATCTCAGGC	AGGGAGCCCTCATCTTAGGC	0.993978	0.173965
NM_000138_4(FBN1)c_1879CT(p_Arg627Cys)	AGGGAGCCCTCATCTCAGGC	AGGGAGCCCTTATCTCAGGC	0.0044159	0.382111
NM_000138_4(FBN1)c_1879CT(p_Arg627Cys)	AGGGAGCCCTCATCTCAGGC	AGGGAGCCCTCATCTCAGGT	0.00080289	0.00172635
NM_000138_4(FBN1)c_1879CT(p_Arg627Cys)	AGGGAGCCCTCATCTCAGGC	AGGGAGCTCTCATCTCAGGC	0.000401445	0.0644032
NM_000138_4(FBN1)c_1879CT(p_Arg627Cys)	AGGGAGCCCTCATCTCAGGC	AGGGAGCCTTCATCTCAGGC	0.000401445	0.0372991
NM_000138_4(FBN1)c_2341TC(p_Cys781Arg)	TCGTAGGTAAAAACGCCTAT	TTGTAGGTAAAAACGCCTAT	1	0.947102
NM_000138_4(FBN1)c_2669GA(p_Cys890Tyr)	AGCTGATGCCACCAGATAAG	AGTTGATGCCACCAGATAAG	0.916667	0.384004
NM_000138_4(FBN1)c_2669GA(p_Cys890Tyr)	AGCTGATGCCACCAGATAAG	AGCTGATGTCACCAGATAAG	0.0833333	0.0879688
NM_000138_4(FBN1)c_266GA(p_Cys89Tyr)	CGGACCATCGTGAATGATGA	CGGACTATCGTGAATGATGA	0.675	0.18913
NM_000138_4(FBN1)c_266GA(p_Cys89Tyr)	CGGACCATCGTGAATGATGA	TGGACCATCGTGAATGATGA	0.275	0.0135232
NM_000138_4(FBN1)c_266GA(p_Cys89Tyr)	CGGACCATCGTGAATGATGA	CGGACCATTGTGAATGATGA	0.05	0.142575
NM_000138_4(FBN1)c_3217GA(p_Glu1073Lys)	CTGCACATGTTCCATGTGGG	CTGCATATGTTCCATGTGGG	1	0.46741
NM_000138_4(FBN1)c_3302AG(p_Tyr1101Cys)	GGAGGCAAACTTGTTGTCGA	GGAGGTAAACTTGTTGTCGA	0.981818	0.598794
NM_000138_4(FBN1)c_3302AG(p_Tyr1101Cys)	GGAGGCAAACTTGTTGTCGA	GGAGGCAAACTTGTTGTTGA	0.00909091	0.108014
NM_000138_4(FBN1)c_3302AG(p_Tyr1101Cys)	GGAGGCAAACTTGTTGTCGA	GGAGGCAAATTTGTTGTCGA	0.00909091	0.247877
NM_000138_4(FBN1)c_3712+1GA	CCCTGGTGCTCCTAGAGCCA	CCTTGGTGCTCCTAGAGCCA	0.794788	0.143163
NM_000138_4(FBN1)c_3712+1GA	CCCTGGTGCTCCTAGAGCCA	CCCTGGTGCTTCTAGAGCCA	0.175896	0.185024
NM_000138_4(FBN1)c_3712+1GA	CCCTGGTGCTCCTAGAGCCA	CCCTGGTGCTCTTAGAGCCA	0.0130293	0.0221893
NM_000138_4(FBN1)c_3712+1GA	CCCTGGTGCTCCTAGAGCCA	CCCTGGTGCTCCTAGAGTCA	0.00977199	0.0029526
NM_000138_4(FBN1)c_3712+1GA	CCCTGGTGCTCCTAGAGCCA	CCCTGGTGTTCCTAGAGCCA	0.00325733	0.0106388
NM_000138_4(FBN1)c_3712+1GA	CCCTGGTGCTCCTAGAGCCA	CTCTGGTGCTCCTAGAGCCA	0.00325733	0.0155613
NM_000138_4(FBN1)c_4043GA(p_Cys1348Tyr)	CAGGATGCTCCTGGCATTGC	CAGGATGCTTCTGGCATTGC	0.661538	0.554548
NM_000138_4(FBN1)c_4043GA(p_Cys1348Tyr)	CAGGATGCTCCTGGCATTGC	TAGGATGCTCCTGGCATTGC	0.230769	0.0269623
NM_000138_4(FBN1)c_4043GA(p_Cys1348Tyr)	CAGGATGCTCCTGGCATTGC	CAGGATGTTCCTGGCATTGC	0.0461538	0.0562417
NM_000138_4(FBN1)c_4043GA(p_Cys1348Tyr)	CAGGATGCTCCTGGCATTGC	CAGGATGCTCTTGGCATTGC	0.0307692	0.045436
NM_000138_4(FBN1)c_4043GA(p_Cys1348Tyr)	CAGGATGCTCCTGGCATTGC	CAGGATGCTCCTGGCATTGT	0.0307692	0.00185625
NM_000138_4(FBN1)c_4049GA(p_Cys1350Tyr)	CAAAGTGCAACTGGTCCTCT	TAAAGTGCAACTGGTCCTCT	0.953488	0.145085
NM_000138_4(FBN1)c_4049GA(p_Cys1350Tyr)	CAAAGTGCAACTGGTCCTCT	CAAAGTGTAACTGGTCCTCT	0.0465116	0.220179
NM_000138_4(FBN1)c_4061GA(p_Trp1354Ter)	GTTGGGCCCATCAGTCCCCC	GTTGGGCCCATTAGTCCCCC	0.697095	0.290897
NM_000138_4(FBN1)c_4061GA(p_Trp1354Ter)	GTTGGGCCCATCAGTCCCCC	GTTGGGCTCATCAGTCCCCC	0.190871	0.16902
NM_000138_4(FBN1)c_4061GA(p_Trp1354Ter)	GTTGGGCCCATCAGTCCCCC	GTTGGGTCCATCAGTCCCCC	0.0497925	0.241535
NM_000138_4(FBN1)c_4061GA(p_Trp1354Ter)	GTTGGGCCCATCAGTCCCCC	GTTGGGCCCATCAGTTCCCC	0.0414938	0.109689
NM_000138_4(FBN1)c_4061GA(p_Trp1354Ter)	GTTGGGCCCATCAGTCCCCC	GTTGGGCCTATCAGTCCCCC	0.0165975	0.0546592
NM_000138_4(FBN1)c_4061GA(p_Trp1354Ter)	GTTGGGCCCATCAGTCCCCC	GTTGGGCCCATCAGTCTCCC	0.00414938	0.0202063
NM_000138_4(FBN1)c_4490GA(p_Cys1497Tyr)	GCTGATGAACCCGGCCTCCA	GTTGATGAACCCGGCCTCCA	1	0.182629
NM_000138_4(FBN1)c_4930CT(p_Arg1644Ter)	CTACATCTGTAGGAGCTGCT	TTACATCTGTAGGAGCTGCT	1	0.00390742
NM_000138_4(FBN1)c_5423-2AG	CACATTCATGACGGAGGGGA	CACATTTATGACGGAGGGGA	0.9975	0.649597
NM_000138_4(FBN1)c_5423-2AG	CACATTCATGACGGAGGGGA	CACATTCATGATGGAGGGGA	0.00125	0.0041328
NM_000138_4(FBN1)c_5423-2AG	CACATTCATGACGGAGGGGA	TACATTCATGACGGAGGGGA	0.00125	0.00130975
NM_000138_4(FBN1)c_5863CT(p_Gln1955Ter)	GACCCTGCTGCTGTTGCTAC	GACCTTGCTGCTGTTGCTAC	0.997211	0.627386
NM_000138_4(FBN1)c_5863CT(p_Gln1955Ter)	GACCCTGCTGCTGTTGCTAC	GACCCTGCTGCTGTTGTTAC	0.0013947	0.0600451
NM_000138_4(FBN1)c_5863CT(p_Gln1955Ter)	GACCCTGCTGCTGTTGCTAC	GACCCTGCTGTTGTTGCTAC	0.0013947	0.020773
NM_000138_4(FBN1)c_6313+2TC	ACTTACACCTGTCCATCTGC	ACTTATACCTGTCCATCTGC	0.968421	0.764029
NM_000138_4(FBN1)c_6313+2TC	ACTTACACCTGTCCATCTGC	ACTTACATCTGTCCATCTGC	0.0105263	0.0812261
NM_000138_4(FBN1)c_6313+2TC	ACTTACACCTGTCCATCTGC	ACTTACACCTGTCCATCTGT	0.0105263	0.00182423
NM_000138_4(FBN1)c_6313+2TC	ACTTACACCTGTCCATCTGC	ACTTACACCTGTTCATCTGC	0.0105263	0.0306189
NM_000138_4(FBN1)c_6425GA(p_Cys2142Tyr)	AACATCAACAAAGACAAGAC	AACATTAACAAAGACAAGAC	0.95122	0.871944
NM_000138_4(FBN1)c_6425GA(p_Cys2142Tyr)	AACATCAACAAAGACAAGAC	AATATCAACAAAGACAAGAC	0.0487805	0.0831035
NM_000138_4(FBN1)c_772CT(p_Gln258Ter)	AAGTCTACAAACACTGCCCA	AAGTTTACAAACACTGCCCA	0.997015	0.747636
NM_000138_4(FBN1)c_772CT(p_Gln258Ter)	AAGTCTACAAACACTGCCCA	AAGTCTACAAACACTGTCCA	0.00298507	0.00782666
NM_000138_4(FBN1)c_7939CT(p_Gln2647Ter)	GCTCAAAGCTGACCCACCGT	GCTTAAAGCTGACCCACCGT	0.991525	0.886709
NM_000138_4(FBN1)c_7939CT(p_Gln2647Ter)	GCTCAAAGCTGACCCACCGT	GCTCAAAGCTGACCCACTGT	0.00847458	0.00407316
NM_000140_3(FECH)c_315-48TC	CAAGGCCACGTCCGACTCGT	CAAGGCCACGTTCGACTCGT	0.58125	0.181482
NM_000140_3(FECH)c_315-48TC	CAAGGCCACGTCCGACTCGT	CAAGGTCACGTCCGACTCGT	0.36875	0.250722
NM_000140_3(FECH)c_315-48TC	CAAGGCCACGTCCGACTCGT	CAAGGCTACGTCCGACTCGT	0.04375	0.186123
NM_000140_3(FECH)c_315-48TC	CAAGGCCACGTCCGACTCGT	TAAGGCCACGTCCGACTCGT	0.00625	0.0229929
NM_000141_4(FGFR2)c_799TC(p_Ser267Pro)	AGACTGGTGTGCGCAACATC	AGATTGGTGTGCGCAACATC	0.960784	0.844358
NM_000141_4(FGFR2)c_799TC(p_Ser267Pro)	AGACTGGTGTGCGCAACATC	AGACTGGTGTGTGCAACATC	0.0392157	0.0726502
NM_000141_4(FGFR2)c_868TC(p_Trp290Arg)	TGAGACGGACTTCTCCTCCA	TGAGATGGACTTCTCCTCCA	0.965909	0.383213
NM_000141_4(FGFR2)c_868TC(p_Trp290Arg)	TGAGACGGACTTCTCCTCCA	TGAGACGGATTTCTCCTCCA	0.0340909	0.0635763
NM_000142_4(FGFR3)c_742CT(p_Arg248Cys)	GTGCGGGGAGCACTCTGTGG	GTGCGGGGAGCACTTTGTGG	0.956731	0.284531
NM_000142_4(FGFR3)c_742CT(p_Arg248Cys)	GTGCGGGGAGCACTCTGTGG	GTGTGGGGAGCACTCTGTGG	0.0336538	0.594764
NM_000142_4(FGFR3)c_742CT(p_Arg248Cys)	GTGCGGGGAGCACTCTGTGG	GTGCGGGGAGTACTCTGTGG	0.00961538	0.0472868
NM_000143_3(FH)c_736CT(p_Gln246Ter)	TATACCTACCCAAGAGTAAG	TATACTTACCCAAGAGTAAG	1	0.348307
NM_000151_3(G6PC)c_248GA(p_Arg83His)	GAGATCATGCACCGATGAGT	GAGATCATGTACCGATGAGT	1	0.0139358
NM_000152_3(GAA)c_2065GA(p_Glu689Lys)	TCGTTGGCAGGACCAGGGCA	TTGTTGGCAGGACCAGGGCA	0.989305	0.869221
NM_000152_3(GAA)c_2065GA(p_Glu689Lys)	TCGTTGGCAGGACCAGGGCA	TCGTTGGTAGGACCAGGGCA	0.0106952	0.0861221
NM_000152_3(GAA)c_2238GA(p_Trp746Ter)	GGTCCAGGCATTCCGAACCC	GGTTCAGGCATTCCGAACCC	1	0.34968
NM_000152_3(GAA)c_2269CT(p_Gln757Ter)	CTTGGGCTCACCGCTGCCGT	CTTGGGCTTACCGCTGCCGT	0.971875	0.623563
NM_000152_3(GAA)c_2269CT(p_Gln757Ter)	CTTGGGCTCACCGCTGCCGT	CTTGGGCTCACTGCTGCCGT	0.0125	0.0239737
NM_000152_3(GAA)c_2269CT(p_Gln757Ter)	CTTGGGCTCACCGCTGCCGT	CTTGGGCTCACCGCTGCTGT	0.00625	0.00745138
NM_000152_3(GAA)c_2269CT(p_Gln757Ter)	CTTGGGCTCACCGCTGCCGT	CTTGGGCTCATCGCTGCCGT	0.00625	0.0335206
NM_000152_3(GAA)c_2269CT(p_Gln757Ter)	CTTGGGCTCACCGCTGCCGT	CTTGGGTTCACCGCTGCCGT	0.003125	0.206849
NM_000152_3(GAA)c_655GA(p_Gly219Arg)	CTTTCATTGAATTCCAAAAT	CTTTTATTGAATTCCAAAAT	1	0.977039
NM_000152_4(GAA)c_1064TC(p_Leu355Pro)	AAACTCTTGTGTAGACAGGC	AAACTTTTGTGTAGACAGGC	0.982143	0.777879
NM_000152_4(GAA)c_1064TC(p_Leu355Pro)	AAACTCTTGTGTAGACAGGC	AAATTCTTGTGTAGACAGGC	0.0178571	0.158175
NM_000152_4(GAA)c_1447GA(p_Gly483Arg)	CAAGATCATGGTATCTGTAT	CAAGATTATGGTATCTGTAT	1	0.88489
NM_000152_4(GAA)c_1799GA(p_Arg600His)	CAAGCCTGGACGACTCCACC	CAAGCCTGGACGACTTCACC	0.617647	0.0859715
NM_000152_4(GAA)c_1799GA(p_Arg600His)	CAAGCCTGGACGACTCCACC	CAAGCTTGGACGACTCCACC	0.382353	0.341846
NM_000152_4(GAA)c_1942GA(p_Gly648Ser)	GGCTGCACACACTGCACTCC	GGCTGCACACATTGCACTCC	0.774936	0.0354969
NM_000152_4(GAA)c_1942GA(p_Gly648Ser)	GGCTGCACACACTGCACTCC	GGCTGCACACACTGCATTCC	0.140665	0.0156811
NM_000152_4(GAA)c_1942GA(p_Gly648Ser)	GGCTGCACACACTGCACTCC	GGTTGCACACACTGCACTCC	0.0434783	0.0494158
NM_000152_4(GAA)c_1942GA(p_Gly648Ser)	GGCTGCACACACTGCACTCC	GGCTGCATACACTGCACTCC	0.0179028	0.348841
NM_000152_4(GAA)c_1942GA(p_Gly648Ser)	GGCTGCACACACTGCACTCC	GGCTGCACATACTGCACTCC	0.0153453	0.0870917
NM_000152_4(GAA)c_1942GA(p_Gly648Ser)	GGCTGCACACACTGCACTCC	GGCTGCACACACTGTACTCC	0.00511509	0.027581
NM_000152_4(GAA)c_1942GA(p_Gly648Ser)	GGCTGCACACACTGCACTCC	GGCTGTACACACTGCACTCC	0.00255754	0.391122
NM_000152_4(GAA)c_2407CT(p_Gln803Ter)	GGGGGCAGGGTGCCTGGGAT	GGGGGTAGGGTGCCTGGGAT	0.998081	0.820775
NM_000152_4(GAA)c_2407CT(p_Gln803Ter)	GGGGGCAGGGTGCCTGGGAT	GGGGGCAGGGTGTCTGGGAT	0.00191939	0.0430813
NM_000152_4(GAA)c_546GA(p_Thr182=)	AAACTCTTGTGTAGACAGAT	AAACTTTTGTGTAGACAGAT	1	0.769125
NM_000152_4(GAA)c_853CT(p_Pro285Ser)	CCGGGAAACAAATTCTTCTG	CCGGGAAACAAATTTTTCTG	0.969697	0.331725
NM_000152_4(GAA)c_853CT(p_Pro285Ser)	CCGGGAAACAAATTCTTCTG	CTGGGAAACAAATTCTTCTG	0.030303	0.0618355
NM_000153_3(GALC)c_205CT(p_Arg69Ter)	CGATTTCAGTAAACACGCTG	CGATTTTAGTAAACACGCTG	0.997319	0.983671
NM_000153_3(GALC)c_205CT(p_Arg69Ter)	CGATTTCAGTAAACACGCTG	CGATTTCAGTAAATACGCTG	0.00268097	0.00202288
NM_000153_3(GALC)c_857GA(p_Gly286Asp)	ATCTTCAAGTGACCCACCTT	ATCTTCAAGTGACCTACCTT	0.529081	0.00188204
NM_000153_3(GALC)c_857GA(p_Gly286Asp)	ATCTTCAAGTGACCCACCTT	ATCTTTAAGTGACCCACCTT	0.442777	0.758404
NM_000153_3(GALC)c_857GA(p_Gly286Asp)	ATCTTCAAGTGACCCACCTT	ATTTTCAAGTGACCCACCTT	0.0225141	0.192281
NM_000153_3(GALC)c_857GA(p_Gly286Asp)	ATCTTCAAGTGACCCACCTT	ATCTTCAAGTGACCCATCTT	0.00375235	0.00103004
NM_000153_3(GALC)c_857GA(p_Gly286Asp)	ATCTTCAAGTGACCCACCTT	ATCTTCAAGTGACTCACCTT	0.00187617	0.001669
NM_000155_3(GALT)c_25CT(p_Gln9Ter)	CTGCTGGCGTTGCTAAGGAT	CTGTTGGCGTTGCTAAGGAT	1	0.818323
NM_000155_3(GALT)c_416TC(p_Leu139Pro)	TGTAACGCCGCCACTCATGT	TGTAACGCTGCCACTCATGT	0.82963	0.0282189
NM_000155_3(GALT)c_416TC(p_Leu139Pro)	TGTAACGCCGCCACTCATGT	TGTAATGCCGCCACTCATGT	0.164444	0.79389
NM_000155_3(GALT)c_416TC(p_Leu139Pro)	TGTAACGCCGCCACTCATGT	TGTAACGCCGCTACTCATGT	0.00296296	0.0154261
NM_000155_3(GALT)c_416TC(p_Leu139Pro)	TGTAACGCCGCCACTCATGT	TGTAACGCCGTCACTCATGT	0.00296296	0.0114976
NM_000155_3(GALT)c_443GA(p_Arg148Gln)	CCAGGCTGTTGTTGATGCAT	CCAGGTTGTTGTTGATGCAT	0.958678	0.630673
NM_000155_3(GALT)c_443GA(p_Arg148Gln)	CCAGGCTGTTGTTGATGCAT	TCAGGCTGTTGTTGATGCAT	0.0247934	0.0480596
NM_000155_3(GALT)c_443GA(p_Arg148Gln)	CCAGGCTGTTGTTGATGCAT	CTAGGCTGTTGTTGATGCAT	0.00826446	0.114225
NM_000155_3(GALT)c_443GA(p_Arg148Gln)	CCAGGCTGTTGTTGATGCAT	CCAGGCTGTTGTTGATGTAT	0.00826446	0.0141407
NM_000155_3(GALT)c_687+2TC	CAGGAGCTACTCAGGAAGGC	CAGGAGCTACTTAGGAAGGC	0.970252	0.404074
NM_000155_3(GALT)c_687+2TC	CAGGAGCTACTCAGGAAGGC	TAGGAGCTACTCAGGAAGGC	0.020595	0.0210143
NM_000155_3(GALT)c_687+2TC	CAGGAGCTACTCAGGAAGGC	CAGGAGCTACTCAGGAAGGT	0.00915332	0.00123523
NM_000155_3(GALT)c_980TC(p_Leu327Pro)	TCCCGCGCTCTGCCACTGTC	TTCCGCGCTCTGCCACTGTC	0.984791	0.171279
NM_000155_3(GALT)c_980TC(p_Leu327Pro)	TCCCGCGCTCTGCCACTGTC	TCCCGCGCTCTGTCACTGTC	0.0152091	0.0155507
NM_000156_5(GAMT)c_316CT(p_Gln106Ter)	GTGGCTGCTGGGAGCAGGGG	GTGGTTGCTGGGAGCAGGGG	0.754783	0.863807
NM_000156_5(GAMT)c_316CT(p_Gln106Ter)	GTGGCTGCTGGGAGCAGGGG	GTGGCTGTTGGGAGCAGGGG	0.245217	0.0907073
NM_000156_5(GAMT)c_327GA(p_Lys109=)	GATGGACAGGTTCAAGCAGC	GATGGATAGGTTCAAGCAGC	0.992806	0.801109
NM_000156_5(GAMT)c_327GA(p_Lys109=)	GATGGACAGGTTCAAGCAGC	GATGGACAGGTTCAAGTAGC	0.00719424	0.0165542
NM_000158_3(GBE1)c_1544GA(p_Arg515His)	TTTACTCCAGTTATTGATCA	TTTACTTCAGTTATTGATCA	1	0.392415
NM_000158_3(GBE1)c_986AG(p_Tyr329Cys)	TGTATGTACCTACCTGGAGC	TGTATGTACTTACCTGGAGC	1	0.357258
NM_000159_3(GCDH)c_769CT(p_Arg257Trp)	CGGATCCAAGCTGCAGCCTG	CGGATTCAAGCTGCAGCCTG	0.954315	0.409309
NM_000159_3(GCDH)c_769CT(p_Arg257Trp)	CGGATCCAAGCTGCAGCCTG	TGGATCCAAGCTGCAGCCTG	0.035533	0.00512099
NM_000159_3(GCDH)c_769CT(p_Arg257Trp)	CGGATCCAAGCTGCAGCCTG	CGGATCCAAGCTGTAGCCTG	0.00507614	0.00663988
NM_000159_3(GCDH)c_769CT(p_Arg257Trp)	CGGATCCAAGCTGCAGCCTG	CGGATCCAAGTTGCAGCCTG	0.00507614	0.00595891
NM_000159_3(GCDH)c_914CT(p_Ser305Leu)	CTCAGATCCGAGCTGCAGCC	CTTAGATCCGAGCTGCAGCC	0.766839	0.408922
NM_000159_3(GCDH)c_914CT(p_Ser305Leu)	CTCAGATCCGAGCTGCAGCC	CTCAGATTCGAGCTGCAGCC	0.227979	0.308667
NM_000159_3(GCDH)c_914CT(p_Ser305Leu)	CTCAGATCCGAGCTGCAGCC	CTCAGATCCGAGCTGCAGCT	0.00518135	0.000347285
NM_000161_2(GCH1)c_626+1GA	TCTACATGATTGACTTCTTC	TCTATATGATTGACTTCTTC	1	0.725218
NM_000162_3(GCK)c_483+2TC	ATAAGGCGGGCCGGGTGGAG	ATAAGGTGGGCCGGGTGGAG	0.683084	0.867391
NM_000162_3(GCK)c_483+2TC	ATAAGGCGGGCCGGGTGGAG	ATAAGGCGGGCTGGGTGGAG	0.269807	0.0834446
NM_000162_3(GCK)c_483+2TC	ATAAGGCGGGCCGGGTGGAG	ATAAGGCGGGTCGGGTGGAG	0.0471092	0.0321866
NM_000162_3(GCK)c_544GA(p_Val182Met)	CAGAAGGGAACAATGTCATG	TAGAAGGGAACAATGTCATG	1	0.32646
NM_000162_3(GCK)c_76CT(p_Gln26Ter)	CCTACAGCTGGAACTCTGCC	CCTATAGCTGGAACTCTGCC	0.991507	0.675407
NM_000162_3(GCK)c_76CT(p_Gln26Ter)	CCTACAGCTGGAACTCTGCC	CCTACAGCTGGAACTCTGTC	0.004954	0.000761393
NM_000162_3(GCK)c_76CT(p_Gln26Ter)	CCTACAGCTGGAACTCTGCC	CCTACAGTTGGAACTCTGCC	0.00283086	0.00678018
NM_000162_3(GCK)c_76CT(p_Gln26Ter)	CCTACAGCTGGAACTCTGCC	CCTACAGCTGGAATTCTGCC	0.000707714	0.00437566
NM_000162_3(GCK)c_941TC(p_Leu314Pro)	AAACCCGCTCTTCCACGGGG	AAACCCGCTTTTCCACGGGG	0.992366	0.206547
NM_000162_3(GCK)c_941TC(p_Leu314Pro)	AAACCCGCTCTTCCACGGGG	AAACTCGCTCTTCCACGGGG	0.00763359	0.212011
NM_000162_4(GCK)c_680-2AG	TGCCCGGGGTGGAGGTCGGG	TGCCTGGGGTGGAGGTCGGG	0.960784	0.494604
NM_000162_4(GCK)c_680-2AG	TGCCCGGGGTGGAGGTCGGG	TGCTCGGGGTGGAGGTCGGG	0.0392157	0.179313
NM_000163_4(GHR)c_559TC(p_Trp187Arg)	TCAGAAAGGACGGATGGTTC	TCAGAAAGGACGGATGGTTT	0.87619	0.00593595
NM_000163_4(GHR)c_559TC(p_Trp187Arg)	TCAGAAAGGACGGATGGTTC	TTAGAAAGGACGGATGGTTC	0.12381	0.87903
NM_000165_5(GJA1)c_65GA(p_Gly22Glu)	CAACTGCTGGAGAGAAGGTG	CAATTGCTGGAGAGAAGGTG	0.995713	0.562156
NM_000165_5(GJA1)c_65GA(p_Gly22Glu)	CAACTGCTGGAGAGAAGGTG	CAACTGTTGGAGAGAAGGTG	0.00390758	0.241906
NM_000165_5(GJA1)c_65GA(p_Gly22Glu)	CAACTGCTGGAGAGAAGGTG	TAACTGCTGGAGAGAAGGTG	0.000379377	0.011026
NM_000166_5(GJB1)c_231GA(p_Trp77Ter)	GGGGCTGTCAGGGGGCTGTT	GGGGCTGTTAGGGGGCTGTT	0.919192	0.706769
NM_000166_5(GJB1)c_231GA(p_Trp77Ter)	GGGGCTGTCAGGGGGCTGTT	GGGGTTGTCAGGGGGCTGTT	0.0808081	0.229141
NM_000166_5(GJB1)c_271GA(p_Val91Met)	TTCTAGAGGGGGCTGTCGGG	TTTTAGAGGGGGCTGTCGGG	1	0.961022
NM_000166_5(GJB1)c_478TC(p_Tyr160His)	ACTTCTGCATCCGGCGCAAG	ACTTTTGCATCCGGCGCAAG	0.986842	0.877187
NM_000166_5(GJB1)c_478TC(p_Tyr160His)	ACTTCTGCATCCGGCGCAAG	ACTTCTGTATCCGGCGCAAG	0.0131579	0.00786829
NM_000166_5(GJB1)c_536GA(p_Cys179Tyr)	CGCAGCCTGTTCAACATGGG	CGCAGCCTGTTTAACATGGG	0.958904	0.191539
NM_000166_5(GJB1)c_536GA(p_Cys179Tyr)	CGCAGCCTGTTCAACATGGG	CGCAGCTTGTTCAACATGGG	0.0410959	0.138377
NM_000168_5(GLI3)c_1451GA(p_Trp484Ter)	CCACTAGGAAGGCTGCGCGA	CCATTAGGAAGGCTGCGCGA	0.998889	0.570759
NM_000168_5(GLI3)c_1451GA(p_Trp484Ter)	CCACTAGGAAGGCTGCGCGA	CCACTAGGAAGGCTGTGCGA	0.00111111	0.0119363
NM_000168_5(GLI3)c_2071CT(p_Gln691Ter)	CCTTGACGGTTTTCACCTAG	CCTTGATGGTTTTCACCTAG	0.910015	0.570235
NM_000168_5(GLI3)c_2071CT(p_Gln691Ter)	CCTTGACGGTTTTCACCTAG	CCTTGACGGTTTTTACCTAG	0.0854093	0.118989
NM_000168_5(GLI3)c_2071CT(p_Gln691Ter)	CCTTGACGGTTTTCACCTAG	CTTTGACGGTTTTCACCTAG	0.0045755	0.0805431
NM_000168_5(GLI3)c_868CT(p_Arg290Ter)	TGTACGTTTTCAGCTCGGCC	TGTATGTTTTCAGCTCGGCC	0.942623	0.696642
NM_000168_5(GLI3)c_868CT(p_Arg290Ter)	TGTACGTTTTCAGCTCGGCC	TGTACGTTTTTAGCTCGGCC	0.0491803	0.21797
NM_000168_5(GLI3)c_868CT(p_Arg290Ter)	TGTACGTTTTCAGCTCGGCC	TGTACGTTTTCAGTTCGGCC	0.00819672	0.0131866
NM_000170_2(GLDC)c_1145GA(p_Cys382Tyr)	CAGCAACATCTATACAGCTC	CAGCAATATCTATACAGCTC	0.67623	0.315421
NM_000170_2(GLDC)c_1145GA(p_Cys382Tyr)	CAGCAACATCTATACAGCTC	CAGCAACATTTATACAGCTC	0.315574	0.29316
NM_000170_2(GLDC)c_1145GA(p_Cys382Tyr)	CAGCAACATCTATACAGCTC	CAGCAACATCTATATAGCTC	0.00409836	0.00878505
NM_000170_2(GLDC)c_1145GA(p_Cys382Tyr)	CAGCAACATCTATACAGCTC	TAGCAACATCTATACAGCTC	0.00409836	0.0115146
NM_000174_4(GP9)c_182AG(p_Asn61Ser)	GGCTGCTGTTGGCCAGCAGA	GGCTGTTGTTGGCCAGCAGA	0.946903	0.81377
NM_000174_4(GP9)c_182AG(p_Asn61Ser)	GGCTGCTGTTGGCCAGCAGA	GGCTGCTGTTGGTCAGCAGA	0.0412979	0.0144375
NM_000174_4(GP9)c_182AG(p_Asn61Ser)	GGCTGCTGTTGGCCAGCAGA	GGTTGCTGTTGGCCAGCAGA	0.00884956	0.0957294
NM_000174_4(GP9)c_182AG(p_Asn61Ser)	GGCTGCTGTTGGCCAGCAGA	GGCTGCTGTTGGCCAGTAGA	0.00294985	0.00885392
NM_000179_2(MSH6)c_2191CT(p_Gln731Ter)	CACCATTCGTTAATAGGCTT	CACCATTTGTTAATAGGCTT	1	0.499776
NM_000179_2(MSH6)c_2194CT(p_Arg732Ter)	CACCATTCATTGATAGGCTT	CACCATTTATTGATAGGCTT	0.845679	0.500288
NM_000179_2(MSH6)c_2194CT(p_Arg732Ter)	CACCATTCATTGATAGGCTT	CACTATTCATTGATAGGCTT	0.154321	0.124305
NM_000179_2(MSH6)c_2314CT(p_Arg772Trp)	GCCACTTACCAAAAGGAGTA	GCCATTTACCAAAAGGAGTA	0.990196	0.852449
NM_000179_2(MSH6)c_2314CT(p_Arg772Trp)	GCCACTTACCAAAAGGAGTA	GTCACTTACCAAAAGGAGTA	0.00980392	0.018823
NM_000179_2(MSH6)c_2503CT(p_Gln835Ter)	GGGTGGTTCTAACTCTTCAG	GGGTGGTTCTAACTTTTCAG	0.824242	0.119718
NM_000179_2(MSH6)c_2503CT(p_Gln835Ter)	GGGTGGTTCTAACTCTTCAG	GGGTGGTTTTAACTCTTCAG	0.175758	0.783581
NM_000179_2(MSH6)c_2932CT(p_Gln978Ter)	CAGGAATTTCCAGCTAGTAA	TAGGAATTTCCAGCTAGTAA	0.96	0.0240366
NM_000179_2(MSH6)c_2932CT(p_Gln978Ter)	CAGGAATTTCCAGCTAGTAA	CAGGAATTTTCAGCTAGTAA	0.04	0.681564
NM_000179_2(MSH6)c_3013CT(p_Arg1005Ter)	GTATCATTTACAGCCCTTCT	GTATTATTTACAGCCCTTCT	1	0.944818
NM_000179_2(MSH6)c_892CT(p_Arg298Ter)	GCTTTCAAGCAACTTTGACA	GCTTTTAAGCAACTTTGACA	0.967433	0.967293
NM_000179_2(MSH6)c_892CT(p_Arg298Ter)	GCTTTCAAGCAACTTTGACA	GTTTTCAAGCAACTTTGACA	0.032567	0.0201865
NM_000181_3(GUSB)c_1144CT(p_Arg382Cys)	GTGGCTGGTACAGAAAGCGT	GTGGTTGGTACAGAAAGCGT	1	0.924927
NM_000181_4(GUSB)c_1429CT(p_Arg477Trp)	CCAGGAGGGGTCCAAGGATT	CCAGGAGGGGTTCAAGGATT	0.931204	0.565121
NM_000181_4(GUSB)c_1429CT(p_Arg477Trp)	CCAGGAGGGGTCCAAGGATT	CTAGGAGGGGTCCAAGGATT	0.0614251	0.093853
NM_000181_4(GUSB)c_1429CT(p_Arg477Trp)	CCAGGAGGGGTCCAAGGATT	CCAGGAGGGGTCTAAGGATT	0.004914	0.0724293
NM_000181_4(GUSB)c_1429CT(p_Arg477Trp)	CCAGGAGGGGTCCAAGGATT	TCAGGAGGGGTCCAAGGATT	0.002457	0.0502401
NM_000190_4(HMBS)c_445CT(p_Arg149Ter)	GCTGATGCATTCATCCAGGA	GCTGATGCATTTATCCAGGA	0.993711	0.638183
NM_000190_4(HMBS)c_445CT(p_Arg149Ter)	GCTGATGCATTCATCCAGGA	GCTGATGCATTCATCTAGGA	0.00628931	0.0496918
NM_000190_4(HMBS)c_499CT(p_Arg167Trp)	GCCAGTGGGTGATGGAGAGC	GCTAGTGGGTGATGGAGAGC	0.994382	0.716949
NM_000190_4(HMBS)c_499CT(p_Arg167Trp)	GCCAGTGGGTGATGGAGAGC	GCCAGTGGGTGATGGAGAGT	0.00561798	0.0188792
NM_000192_3(TBX5)c_868CT(p_Gln290Ter)	GCGTCAAATGACCTTAATGG	GCGTTAAATGACCTTAATGG	1	0.935368
NM_000193_3(SHH)c_1147GA(p_Ala383Thr)	CCGCCTGACGCACGCGCTCC	CCGCTTGACGCACGCGCTCC	0.613095	0.598748
NM_000193_3(SHH)c_1147GA(p_Ala383Thr)	CCGCCTGACGCACGCGCTCC	CCGCCTGATGCACGCGCTCC	0.232143	0.0543682
NM_000193_3(SHH)c_1147GA(p_Ala383Thr)	CCGCCTGACGCACGCGCTCC	CTGCCTGACGCACGCGCTCC	0.119048	0.0206725
NM_000193_3(SHH)c_1147GA(p_Ala383Thr)	CCGCCTGACGCACGCGCTCC	TCGCCTGACGCACGCGCTCC	0.0238095	0.00915246
NM_000193_3(SHH)c_1147GA(p_Ala383Thr)	CCGCCTGACGCACGCGCTCC	CCGCCTGACGCACGCGCTCT	0.00595238	0.00259007
NM_000193_3(SHH)c_1147GA(p_Ala383Thr)	CCGCCTGACGCACGCGCTCC	CCGCCTGACGCATGCGCTCC	0.00595238	0.0121953
NM_000193_3(SHH)c_214CT(p_Arg72Ter)	CTTAAATCACTCGGAGTTTC	CTTAAATCACTTGGAGTTTC	1	0.0634232
NM_000193_3(SHH)c_869GA(p_Gly290Asp)	CGGACTCGGGGCCGCCTTCC	CGGACTTGGGGCCGCCTTCC	0.951724	0.502084
NM_000193_3(SHH)c_869GA(p_Gly290Asp)	CGGACTCGGGGCCGCCTTCC	TGGACTCGGGGCCGCCTTCC	0.0344828	0.023364
NM_000193_3(SHH)c_869GA(p_Gly290Asp)	CGGACTCGGGGCCGCCTTCC	CGGACTCGGGGTCGCCTTCC	0.0137931	0.0101947
NM_000197_2(HSD17B3)c_608CT(p_Ala203Val)	CACAAACACCTGGAGCAAGA	CATAAACACCTGGAGCAAGA	0.959459	0.146263
NM_000197_2(HSD17B3)c_608CT(p_Ala203Val)	CACAAACACCTGGAGCAAGA	CACAAATACCTGGAGCAAGA	0.027027	0.548908
NM_000197_2(HSD17B3)c_608CT(p_Ala203Val)	CACAAACACCTGGAGCAAGA	CACAAACACCTGGAGTAAGA	0.0135135	0.00649456
NM_000199_3(SGSH)c_220CT(p_Arg74Cys)	GCAGAGCTTCTTACATCCCT	GCAGAGCTTTTTACATCCCT	0.874126	0.746385
NM_000199_3(SGSH)c_220CT(p_Arg74Cys)	GCAGAGCTTCTTACATCCCT	GTAGAGCTTCTTACATCCCT	0.125874	0.0143138
NM_000199_3(SGSH)c_892TC(p_Ser298Pro)	AAAAGTCTGTAGCAGATCTA	AAAAGTTTGTAGCAGATCTA	1	0.981027
NM_000202_7(IDS)c_1393CT(p_Gln465Ter)	AGCACCGCTGCGGGGGTGGT	AGCATCGCTGCGGGGGTGGT	0.934156	0.396955
NM_000202_7(IDS)c_1393CT(p_Gln465Ter)	AGCACCGCTGCGGGGGTGGT	AGTACCGCTGCGGGGGTGGT	0.0452675	0.044483
NM_000202_7(IDS)c_1393CT(p_Gln465Ter)	AGCACCGCTGCGGGGGTGGT	AGCACTGCTGCGGGGGTGGT	0.0164609	0.375102
NM_000202_7(IDS)c_1393CT(p_Gln465Ter)	AGCACCGCTGCGGGGGTGGT	AGCACCGTTGCGGGGGTGGT	0.00205761	0.0164646
NM_000202_7(IDS)c_1393CT(p_Gln465Ter)	AGCACCGCTGCGGGGGTGGT	AGCACCGCTGTGGGGGTGGT	0.00205761	0.0124896
NM_000202_7(IDS)c_1402CT(p_Arg468Trp)	AGGTGAGCTCTCAGTCCTGG	AGGTGAGCTTTCAGTCCTGG	0.977273	0.403266
NM_000202_7(IDS)c_1402CT(p_Arg468Trp)	AGGTGAGCTCTCAGTCCTGG	AGGTGAGCTCTTAGTCCTGG	0.0227273	0.288432
NM_000203_5(IDUA)c_590-7GA	ACGCAGTGCTCCCCCAGCCC	ACGCAGTGCTTCCCCAGCCC	0.989062	0.544001
NM_000203_5(IDUA)c_590-7GA	ACGCAGTGCTCCCCCAGCCC	ACGCAGTGTTCCCCCAGCCC	0.00287853	0.0393065
NM_000203_5(IDUA)c_590-7GA	ACGCAGTGCTCCCCCAGCCC	ACGTAGTGCTCCCCCAGCCC	0.00230282	0.105025
NM_000203_5(IDUA)c_590-7GA	ACGCAGTGCTCCCCCAGCCC	ACGCAGTGCTCCCCCAGCCT	0.00115141	0.00227442
NM_000203_5(IDUA)c_590-7GA	ACGCAGTGCTCCCCCAGCCC	ACGCAGTGCTCCCCCAGCTC	0.00115141	0.00366299
NM_000203_5(IDUA)c_590-7GA	ACGCAGTGCTCCCCCAGCCC	ACGCAGTGCTCCCTCAGCCC	0.00115141	0.0325319
NM_000203_5(IDUA)c_590-7GA	ACGCAGTGCTCCCCCAGCCC	ACGCAGTGCTCCCCCAGTCC	0.000575705	0.00683971
NM_000203_5(IDUA)c_590-7GA	ACGCAGTGCTCCCCCAGCCC	ATGCAGTGCTCCCCCAGCCC	0.000575705	0.0693086
NM_000203_5(IDUA)c_590-7GA	ACGCAGTGCTCCCCCAGCCC	ACGCAGTGCTCCCCTAGCCC	0.000575705	0.0282689
NM_000203_5(IDUA)c_590-7GA	ACGCAGTGCTCCCCCAGCCC	ACGCAGTGCTCCTCCAGCCC	0.000575705	0.0345716
NM_000204_4(CFI)c_782GA(p_Gly261Asp)	TGCACAGCATGCCAAGACAA	TGCATAGCATGCCAAGACAA	0.982732	0.7115
NM_000204_4(CFI)c_782GA(p_Gly261Asp)	TGCACAGCATGCCAAGACAA	TGTACAGCATGCCAAGACAA	0.010989	0.171258
NM_000204_4(CFI)c_782GA(p_Gly261Asp)	TGCACAGCATGCCAAGACAA	TGCACAGCATGTCAAGACAA	0.00627943	0.0245182
NM_000206_2(IL2RG)c_522GA(p_Trp174Ter)	GGAAGCCCGTATGCAAATGG	GGAAGCTCGTATGCAAATGG	0.826087	0.264736
NM_000206_2(IL2RG)c_522GA(p_Trp174Ter)	GGAAGCCCGTATGCAAATGG	GGAAGTCCGTATGCAAATGG	0.130435	0.399277
NM_000206_2(IL2RG)c_522GA(p_Trp174Ter)	GGAAGCCCGTATGCAAATGG	GGAAGCCTGTATGCAAATGG	0.0434783	0.0955841
NM_000206_2(IL2RG)c_562CT(p_Gln188Ter)	GGCCCAGCACTGCCCTCCAC	GGCCTAGCACTGCCCTCCAC	0.97561	0.445841
NM_000206_2(IL2RG)c_562CT(p_Gln188Ter)	GGCCCAGCACTGCCCTCCAC	GGCCCAGCACTGCCCTCTAC	0.00813008	0.0240434
NM_000206_2(IL2RG)c_562CT(p_Gln188Ter)	GGCCCAGCACTGCCCTCCAC	GGCCCAGTACTGCCCTCCAC	0.00813008	0.0497558
NM_000206_2(IL2RG)c_562CT(p_Gln188Ter)	GGCCCAGCACTGCCCTCCAC	GGCCCAGCACTGTCCTCCAC	0.00813008	0.043871
NM_000206_2(IL2RG)c_676CT(p_Arg226Cys)	TGAGTTGTCAGTCCAGCCAC	TGAGTTGTCAGTTCAGCCAC	0.585938	0.0235857
NM_000206_2(IL2RG)c_676CT(p_Arg226Cys)	TGAGTTGTCAGTCCAGCCAC	TGAGTTGTTAGTCCAGCCAC	0.414062	0.92234
NM_000206_2(IL2RG)c_720GA(p_Trp240Ter)	GGGTGAGCGGTATCAGCTGG	GGGTGAGCGGTATTAGCTGG	0.866142	0.541849
NM_000206_2(IL2RG)c_720GA(p_Trp240Ter)	GGGTGAGCGGTATCAGCTGG	GGGTGAGTGGTATCAGCTGG	0.133858	0.375614
NM_000209_3(PDX1)c_533AG(p_Glu178Gly)	GGATGCAGGTCTCATGGTCC	GGATGCAGGTTTCATGGTCC	0.941558	0.421537
NM_000209_3(PDX1)c_533AG(p_Glu178Gly)	GGATGCAGGTCTCATGGTCC	GGATGTAGGTCTCATGGTCC	0.0519481	0.373349
NM_000209_3(PDX1)c_533AG(p_Glu178Gly)	GGATGCAGGTCTCATGGTCC	GGATGCAGGTCTCATGGTCT	0.00649351	0.00490859
NM_000211_4(ITGB2)c_1756CT(p_Arg586Trp)	AAATCATTTTATGCTTCTGG	AAATTATTTTATGCTTCTGG	0.956522	0.95432
NM_000211_4(ITGB2)c_1756CT(p_Arg586Trp)	AAATCATTTTATGCTTCTGG	AAATCATTTTATGTTTCTGG	0.0434783	0.0159249
NM_000213_3(ITGB4)c_182GA(p_Cys61Tyr)	GAGTCTGCCAACAGCAGGAT	GAGTTTGCCAACAGCAGGAT	0.995736	0.84962
NM_000213_3(ITGB4)c_182GA(p_Cys61Tyr)	GAGTCTGCCAACAGCAGGAT	GAGTCTGTCAACAGCAGGAT	0.0021322	0.0400946
NM_000213_3(ITGB4)c_182GA(p_Cys61Tyr)	GAGTCTGCCAACAGCAGGAT	GAGTCTGCTAACAGCAGGAT	0.0021322	0.0362001
NM_000214_3(JAG1)c_2322GA(p_Trp774Ter)	GCCCAACATGAGTGAGGGGC	GCCCAATATGAGTGAGGGGC	0.99941	0.67929
NM_000214_3(JAG1)c_2322GA(p_Trp774Ter)	GCCCAACATGAGTGAGGGGC	GCCTAACATGAGTGAGGGGC	0.000590319	0.1983
NM_000214_3(JAG1)c_2566CT(p_Gln856Ter)	AGGTGTCCAGCTCCTAGCAC	AGGTGTTCAGCTCCTAGCAC	0.990826	0.643984
NM_000214_3(JAG1)c_2566CT(p_Gln856Ter)	AGGTGTCCAGCTCCTAGCAC	AGGTGTCCAGCTCCTAGCAT	0.00917431	0.00198271
NM_000214_3(JAG1)c_2743CT(p_Gln915Ter)	GGACCTAGGCGAGGCAGTAG	GGACTTAGGCGAGGCAGTAG	1	0.642041
NM_000214_3(JAG1)c_439CT(p_Gln147Ter)	GGTCAGGCCAAACACCACCA	GGTTAGGCCAAACACCACCA	0.960938	0.697997
NM_000214_3(JAG1)c_439CT(p_Gln147Ter)	GGTCAGGCCAAACACCACCA	GGTCAGGTCAAACACCACCA	0.03125	0.0696637
NM_000214_3(JAG1)c_439CT(p_Gln147Ter)	GGTCAGGCCAAACACCACCA	GGTCAGGCCAAATACCACCA	0.0078125	0.0336697
NM_000216_2(ANOS1)c_1891CT(p_Arg631Ter)	GCCTCTCAAAGCATGGTGCT	GCCTCTTAAAGCATGGTGCT	0.920455	0.351935
NM_000216_2(ANOS1)c_1891CT(p_Arg631Ter)	GCCTCTCAAAGCATGGTGCT	GCCTCTCAAAGCATGGTGTT	0.0340909	0.000306106
NM_000216_2(ANOS1)c_1891CT(p_Arg631Ter)	GCCTCTCAAAGCATGGTGCT	GTCTCTCAAAGCATGGTGCT	0.0227273	0.00857105
NM_000216_2(ANOS1)c_1891CT(p_Arg631Ter)	GCCTCTCAAAGCATGGTGCT	GCTTCTCAAAGCATGGTGCT	0.0227273	0.012582
NM_000217_3(KCNA1)c_1214CT(p_Pro405Leu)	TCAGTGTTTGTACTTTTCTG	TTAGTGTTTGTACTTTTCTG	0.994536	0.84657
NM_000217_3(KCNA1)c_1214CT(p_Pro405Leu)	TCAGTGTTTGTACTTTTCTG	TCAGTGTTTGTACTTTTTTG	0.00546448	0.10347
NM_000218_2(KCNQ1)c_1016TC(p_Phe339Ser)	GGCGAGTCACCTAGTAGGGG	GGCGAGTTACCTAGTAGGGG	0.693878	0.789162
NM_000218_2(KCNQ1)c_1016TC(p_Phe339Ser)	GGCGAGTCACCTAGTAGGGG	GGCGAGTCACTTAGTAGGGG	0.306122	0.0371354
NM_000218_2(KCNQ1)c_1075CT(p_Gln359Ter)	GGAGCATGAGGTAATCAGCC	GGAGCATGAGGTAATTAGCC	0.603448	0.253623
NM_000218_2(KCNQ1)c_1075CT(p_Gln359Ter)	GGAGCATGAGGTAATCAGCC	GGAGTATGAGGTAATCAGCC	0.37931	0.691603
NM_000218_2(KCNQ1)c_1075CT(p_Gln359Ter)	GGAGCATGAGGTAATCAGCC	GGAGCATGAGGTAATCAGTC	0.0172414	0.016403
NM_000218_2(KCNQ1)c_1597CT(p_Arg533Trp)	TCAGGGTGACGGCCGAGGCG	TTAGGGTGACGGCCGAGGCG	0.936986	0.723753
NM_000218_2(KCNQ1)c_1597CT(p_Arg533Trp)	TCAGGGTGACGGCCGAGGCG	TCAGGGTGACGGTCGAGGCG	0.0547945	0.00971536
NM_000218_2(KCNQ1)c_1597CT(p_Arg533Trp)	TCAGGGTGACGGCCGAGGCG	TCAGGGTGATGGCCGAGGCG	0.00547945	0.221681
NM_000218_2(KCNQ1)c_1597CT(p_Arg533Trp)	TCAGGGTGACGGCCGAGGCG	TCAGGGTGACGGCCGAGGTG	0.00273973	0.00214317
NM_000218_2(KCNQ1)c_1664GA(p_Arg555His)	AGCCCAAAAGCGAGCAAAGA	AGCCTAAAAGCGAGCAAAGA	0.966216	0.678902
NM_000218_2(KCNQ1)c_1664GA(p_Arg555His)	AGCCCAAAAGCGAGCAAAGA	AGTCCAAAAGCGAGCAAAGA	0.0202703	0.0679971
NM_000218_2(KCNQ1)c_1664GA(p_Arg555His)	AGCCCAAAAGCGAGCAAAGA	AGCCCAAAAGTGAGCAAAGA	0.0135135	0.0169548
NM_000218_2(KCNQ1)c_1669AG(p_Lys557Glu)	GCACACTTCCTCTGGGAGGC	GCACACTTTCTCTGGGAGGC	1	0.233441
NM_000218_2(KCNQ1)c_1702GA(p_Gly568Arg)	GCGCAACATCCAGGAGTTTG	GCGCAATATCCAGGAGTTTG	0.730415	0.436042
NM_000218_2(KCNQ1)c_1702GA(p_Gly568Arg)	GCGCAACATCCAGGAGTTTG	GCGCAACATTCAGGAGTTTG	0.230415	0.235558
NM_000218_2(KCNQ1)c_1702GA(p_Gly568Arg)	GCGCAACATCCAGGAGTTTG	GTGCAACATCCAGGAGTTTG	0.0368664	0.0135741
NM_000218_2(KCNQ1)c_1702GA(p_Gly568Arg)	GCGCAACATCCAGGAGTTTG	GCGCAACATCTAGGAGTTTG	0.00230415	0.0268297
NM_000218_2(KCNQ1)c_1772GA(p_Arg591His)	GAGCAGCCACCAGCAGCGAA	GAGCAGCTACCAGCAGCGAA	0.509709	0.215043
NM_000218_2(KCNQ1)c_1772GA(p_Arg591His)	GAGCAGCCACCAGCAGCGAA	GAGTAGCCACCAGCAGCGAA	0.286408	0.158793
NM_000218_2(KCNQ1)c_1772GA(p_Arg591His)	GAGCAGCCACCAGCAGCGAA	GAGCAGCCACTAGCAGCGAA	0.101942	0.0985484
NM_000218_2(KCNQ1)c_1772GA(p_Arg591His)	GAGCAGCCACCAGCAGCGAA	GAGCAGTCACCAGCAGCGAA	0.0970874	0.228218
NM_000218_2(KCNQ1)c_1772GA(p_Arg591His)	GAGCAGCCACCAGCAGCGAA	GAGCAGCCATCAGCAGCGAA	0.00485437	0.12663
NM_000218_2(KCNQ1)c_528GA(p_Trp176Ter)	CGACTAGTAAGCCACTGCCG	CGATTAGTAAGCCACTGCCG	0.77686	0.809752
NM_000218_2(KCNQ1)c_528GA(p_Trp176Ter)	CGACTAGTAAGCCACTGCCG	CGACTAGTAAGCCATTGCCG	0.132231	0.026136
NM_000218_2(KCNQ1)c_528GA(p_Trp176Ter)	CGACTAGTAAGCCACTGCCG	CGACTAGTAAGCCACTGTCG	0.0743802	0.0163404
NM_000218_2(KCNQ1)c_528GA(p_Trp176Ter)	CGACTAGTAAGCCACTGCCG	CGACTAGTAAGTCACTGCCG	0.0165289	0.0495701
NM_000218_2(KCNQ1)c_569GA(p_Arg190Gln)	TGGGGCTGTGTGCTTCATGA	TGGGGCTGTGTGCTTTATGA	1	0.283246
NM_000218_2(KCNQ1)c_727CT(p_Arg243Cys)	GACAGCAGATTTCAACAGAC	GACAGTAGATTTCAACAGAC	0.896552	0.488833
NM_000218_2(KCNQ1)c_727CT(p_Arg243Cys)	GACAGCAGATTTCAACAGAC	GATAGCAGATTTCAACAGAC	0.0586207	0.112982
NM_000218_2(KCNQ1)c_727CT(p_Arg243Cys)	GACAGCAGATTTCAACAGAC	GACAGCAGATTTTAACAGAC	0.0448276	0.323897
NM_000218_2(KCNQ1)c_797TC(p_Leu266Pro)	GGCCACGGGCTACCCGGAGG	GGCCATGGGCTACCCGGAGG	0.999071	0.6954
NM_000218_2(KCNQ1)c_797TC(p_Leu266Pro)	GGCCACGGGCTACCCGGAGG	GGTCACGGGCTACCCGGAGG	0.000928505	0.0355381
NM_000218_2(KCNQ1)c_805GA(p_Gly269Ser)	CTTGGCGCTGGACTCATCAT	CTTGGTGCTGGACTCATCAT	1	0.691158
NM_000228_2(LAMB3)c_1978CT(p_Arg660Ter)	GAGTTCACCTGAGAAGGGAG	GAGTTTACCTGAGAAGGGAG	1	0.740368
NM_000237_3(LPL)c_662TC(p_Ile221Thr)	ACTGGAATCCAGAAACCAGT	ACTGGAATTCAGAAACCAGT	1	0.723772
NM_000238_3(KCNH2)c_125TC(p_Ile42Thr)	GCCGTCACCTACTGCAACGA	GCCGTTACCTACTGCAACGA	0.955453	0.690067
NM_000238_3(KCNH2)c_125TC(p_Ile42Thr)	GCCGTCACCTACTGCAACGA	GCCGTCACCTACTGTAACGA	0.0353303	0.0117908
NM_000238_3(KCNH2)c_125TC(p_Ile42Thr)	GCCGTCACCTACTGCAACGA	GCCGTCACCTATTGCAACGA	0.00460829	0.0207812
NM_000238_3(KCNH2)c_125TC(p_Ile42Thr)	GCCGTCACCTACTGCAACGA	GTCGTCACCTACTGCAACGA	0.0015361	0.0166088
NM_000238_3(KCNH2)c_125TC(p_Ile42Thr)	GCCGTCACCTACTGCAACGA	GCCGTCACTTACTGCAACGA	0.0015361	0.0160855
NM_000238_3(KCNH2)c_125TC(p_Ile42Thr)	GCCGTCACCTACTGCAACGA	GCCGTCATCTACTGCAACGA	0.0015361	0.135649
NM_000238_3(KCNH2)c_1681GA(p_Ala561Thr)	CCTTTGCGCTCATCACGCAC	TCTTTGCGCTCATCACGCAC	0.693878	0.00724252
NM_000238_3(KCNH2)c_1681GA(p_Ala561Thr)	CCTTTGCGCTCATCACGCAC	CCTTTGCGCTTATCACGCAC	0.204082	0.176141
NM_000238_3(KCNH2)c_1681GA(p_Ala561Thr)	CCTTTGCGCTCATCACGCAC	CCTTTGTGCTCATCACGCAC	0.0408163	0.45899
NM_000238_3(KCNH2)c_1681GA(p_Ala561Thr)	CCTTTGCGCTCATCACGCAC	CCTTTGCGCTCATTACGCAC	0.0306122	0.0643347
NM_000238_3(KCNH2)c_1681GA(p_Ala561Thr)	CCTTTGCGCTCATCACGCAC	CTTTTGCGCTCATCACGCAC	0.0204082	0.0637598
NM_000238_3(KCNH2)c_1681GA(p_Ala561Thr)	CCTTTGCGCTCATCACGCAC	CCTTTGCGTTCATCACGCAC	0.0102041	0.0123601
NM_000238_3(KCNH2)c_1689GA(p_Trp563Ter)	CGCACTGACTAGCCTGCATC	CGCATTGACTAGCCTGCATC	1	0.70954
NM_000238_3(KCNH2)c_1711AG(p_Ile571Val)	GCCGACGGCGTACCAGATGC	GCCGATGGCGTACCAGATGC	0.983759	0.824522
NM_000238_3(KCNH2)c_1711AG(p_Ile571Val)	GCCGACGGCGTACCAGATGC	GCCGACGGCGTACCAGATGT	0.0116009	0.00291576
NM_000238_3(KCNH2)c_1711AG(p_Ile571Val)	GCCGACGGCGTACCAGATGC	GTCGACGGCGTACCAGATGC	0.00464037	0.0229422
NM_000238_3(KCNH2)c_173AG(p_Glu58Gly)	GCAGGGTCGCTGCATCACCC	GCAGGGTTGCTGCATCACCC	0.956811	0.740581
NM_000238_3(KCNH2)c_173AG(p_Glu58Gly)	GCAGGGTCGCTGCATCACCC	GCAGGGTCGCTGCATTACCC	0.0232558	0.134276
NM_000238_3(KCNH2)c_173AG(p_Glu58Gly)	GCAGGGTCGCTGCATCACCC	GTAGGGTCGCTGCATCACCC	0.0166113	0.0230672
NM_000238_3(KCNH2)c_173AG(p_Glu58Gly)	GCAGGGTCGCTGCATCACCC	GCAGGGTCGCTGCATCACCT	0.00332226	0.00302368
NM_000238_3(KCNH2)c_1778TC(p_Ile593Thr)	CACAACCTGGGCGACCAGAC	CACAACCTGGGCGATCAGAC	0.986612	0.00483025
NM_000238_3(KCNH2)c_1778TC(p_Ile593Thr)	CACAACCTGGGCGACCAGAC	CACAATCTGGGCGACCAGAC	0.00823893	0.305392
NM_000238_3(KCNH2)c_1778TC(p_Ile593Thr)	CACAACCTGGGCGACCAGAC	CACAACCTGGGTGACCAGAC	0.00205973	0.0053335
NM_000238_3(KCNH2)c_1778TC(p_Ile593Thr)	CACAACCTGGGCGACCAGAC	CACAACCTGGGCGACCAGAT	0.00205973	0.000571795
NM_000238_3(KCNH2)c_1778TC(p_Ile593Thr)	CACAACCTGGGCGACCAGAC	CATAACCTGGGCGACCAGAC	0.00102987	0.0669399
NM_000238_3(KCNH2)c_1801GA(p_Gly601Ser)	TACAACAGCAGCAGCCTGGG	TACAATAGCAGCAGCCTGGG	0.992138	0.71152
NM_000238_3(KCNH2)c_1801GA(p_Gly601Ser)	TACAACAGCAGCAGCCTGGG	TATAACAGCAGCAGCCTGGG	0.00733753	0.221199
NM_000238_3(KCNH2)c_1801GA(p_Gly601Ser)	TACAACAGCAGCAGCCTGGG	TACAACAGCAGCAGCTTGGG	0.000524109	0.00717832
NM_000238_3(KCNH2)c_1885AG(p_Asn629Asp)	GACGTCGCCGAAGCCCACAC	GACGTTGCCGAAGCCCACAC	0.999689	0.787418
NM_000238_3(KCNH2)c_1885AG(p_Asn629Asp)	GACGTCGCCGAAGCCCACAC	GACGTCGCTGAAGCCCACAC	0.000155545	0.0337382
NM_000238_3(KCNH2)c_1885AG(p_Asn629Asp)	GACGTCGCCGAAGCCCACAC	GACGTCGCCGAAGCTCACAC	0.000155545	0.0140521
NM_000238_3(KCNH2)c_1945+6TC	TGAGCGTGCCCAGGGGCGGG	TGAGCGTGCTCAGGGGCGGG	0.989691	0.0795981
NM_000238_3(KCNH2)c_1945+6TC	TGAGCGTGCCCAGGGGCGGG	TGAGCGTGTCCAGGGGCGGG	0.0103093	0.0185244
NM_000238_3(KCNH2)c_209AG(p_His70Arg)	CGGCCCGCGCAGGAAGTCGC	CGGCCTGCGCAGGAAGTCGC	0.945652	0.279629
NM_000238_3(KCNH2)c_209AG(p_His70Arg)	CGGCCCGCGCAGGAAGTCGC	CGGCTCGCGCAGGAAGTCGC	0.0471014	0.243074
NM_000238_3(KCNH2)c_209AG(p_His70Arg)	CGGCCCGCGCAGGAAGTCGC	CGGTCCGCGCAGGAAGTCGC	0.00362319	0.0508553
NM_000238_3(KCNH2)c_209AG(p_His70Arg)	CGGCCCGCGCAGGAAGTCGC	TGGCCCGCGCAGGAAGTCGC	0.00362319	0.013417
NM_000238_3(KCNH2)c_2230CT(p_Arg744Ter)	CCCTTGGTGGCCCCTCAGAA	CCCTTGGTGGCCCCTTAGAA	0.930584	0.0514238
NM_000238_3(KCNH2)c_2230CT(p_Arg744Ter)	CCCTTGGTGGCCCCTCAGAA	CCTTTGGTGGCCCCTCAGAA	0.0392354	0.185784
NM_000238_3(KCNH2)c_2230CT(p_Arg744Ter)	CCCTTGGTGGCCCCTCAGAA	CCCTTGGTGGCCCTTCAGAA	0.0261569	0.00869154
NM_000238_3(KCNH2)c_2230CT(p_Arg744Ter)	CCCTTGGTGGCCCCTCAGAA	TCCTTGGTGGCCCCTCAGAA	0.00201207	0.00573983
NM_000238_3(KCNH2)c_2230CT(p_Arg744Ter)	CCCTTGGTGGCCCCTCAGAA	CCCTTGGTGGTCCCTCAGAA	0.00201207	0.00646399
NM_000238_3(KCNH2)c_2458GA(p_Gly820Arg)	CAAGTCGAACAGGGATGTGC	CAAGTTGAACAGGGATGTGC	1	0.921436
NM_000238_3(KCNH2)c_2464GA(p_Val822Met)	CAAGTCGAACGGGGATATGC	CAAGTTGAACGGGGATATGC	0.860606	0.919967
NM_000238_3(KCNH2)c_2464GA(p_Val822Met)	CAAGTCGAACGGGGATATGC	CAAGTCGAACGGGGATATGT	0.0666667	0.00129868
NM_000238_3(KCNH2)c_2464GA(p_Val822Met)	CAAGTCGAACGGGGATATGC	TAAGTCGAACGGGGATATGC	0.0666667	0.0174305
NM_000238_3(KCNH2)c_2464GA(p_Val822Met)	CAAGTCGAACGGGGATATGC	CAAGTCGAATGGGGATATGC	0.00606061	0.0246923
NM_000238_3(KCNH2)c_3003GA(p_Trp1001Ter)	AGCTTCTGAGGGGACAGTCG	AGCTTTTGAGGGGACAGTCG	0.98125	0.933135
NM_000238_3(KCNH2)c_3003GA(p_Trp1001Ter)	AGCTTCTGAGGGGACAGTCG	AGTTTCTGAGGGGACAGTCG	0.0166667	0.0485093
NM_000238_3(KCNH2)c_3003GA(p_Trp1001Ter)	AGCTTCTGAGGGGACAGTCG	AGCTTCTGAGGGGACAGTTG	0.00208333	0.00046094
NM_000238_3(KCNH2)c_3040CT(p_Arg1014Ter)	ATCAAGGGAGCTCCTGGTAC	ATTAAGGGAGCTCCTGGTAC	1	0.787435
NM_000240_3(MAOA)c_133CT(p_Arg45Trp)	AGGCACAAACTAGAACTCCA	AGGCATAAACTAGAACTCCA	0.681818	0.730665
NM_000240_3(MAOA)c_133CT(p_Arg45Trp)	AGGCACAAACTAGAACTCCA	AGGTACAAACTAGAACTCCA	0.295455	0.0985684
NM_000240_3(MAOA)c_133CT(p_Arg45Trp)	AGGCACAAACTAGAACTCCA	AGGCACAAACTAGAACTTCA	0.0227273	0.0125925
NM_000249_3(MLH1)c_1790GA(p_Trp597Ter)	AGTGGCTAGACAGAGGAAGA	AGTGGTTAGACAGAGGAAGA	1	0.940681
NM_000249_3(MLH1)c_2059CT(p_Arg687Trp)	AGATATGTACTGCTTCCAGA	AGATATGTATTGCTTCCAGA	0.985782	0.304627
NM_000249_3(MLH1)c_2059CT(p_Arg687Trp)	AGATATGTACTGCTTCCAGA	AGATATGTACTGCTTTCAGA	0.014218	0.50314
NM_000249_3(MLH1)c_229TC(p_Cys77Arg)	ATCTGGATATTGTACGTGAA	ATTTGGATATTGTACGTGAA	1	0.96644
NM_000249_3(MLH1)c_298CT(p_Arg100Ter)	TACCTCACCTCAAAAGCCAT	TACCTTACCTCAAAAGCCAT	0.988764	0.610875
NM_000249_3(MLH1)c_298CT(p_Arg100Ter)	TACCTCACCTCAAAAGCCAT	TACCTCACCTCAAAAGCTAT	0.011236	0.000840919
NM_000249_3(MLH1)c_979CT(p_Gln327Ter)	TGTGCTGCTACACCCGCTCC	TGTGTTGCTACACCCGCTCC	0.96	0.759874
NM_000249_3(MLH1)c_979CT(p_Gln327Ter)	TGTGCTGCTACACCCGCTCC	TGTGCTGCTATACCCGCTCC	0.04	0.0503996
NM_000251_2(MSH2)c_1165CT(p_Arg389Ter)	TGGCAAGTCAGTTAAGATCT	TGGCAAGTTAGTTAAGATCT	1	0.772409
NM_000251_2(MSH2)c_1511-1GA	GATTATCAAAGCTTGGACCC	GATTATTAAAGCTTGGACCC	1	0.983688
NM_000251_2(MSH2)c_1865CT(p_Pro622Leu)	GCTAGTCGTACATATGGAAC	GCTAGTTGTACATATGGAAC	1	0.949362
NM_000252_2(MTM1)c_444+1GA	CCATGAGTCACAGCCTGGGA	CCATGAGTTACAGCCTGGGA	0.989761	0.67619
NM_000252_2(MTM1)c_444+1GA	CCATGAGTCACAGCCTGGGA	TCATGAGTCACAGCCTGGGA	0.0102389	0.00458765
NM_000252_2(MTM1)c_614CT(p_Pro205Leu)	GGCCGCTTTCAACTAGTAGA	GGCTGCTTTCAACTAGTAGA	0.991667	0.0631601
NM_000252_2(MTM1)c_614CT(p_Pro205Leu)	GGCCGCTTTCAACTAGTAGA	GGTCGCTTTCAACTAGTAGA	0.00833333	0.0199387
NM_000252_2(MTM1)c_629AG(p_Asp210Gly)	GCACCACGGTGCCTGGCGGG	GCACCATGGTGCCTGGCGGG	0.805556	0.348126
NM_000252_2(MTM1)c_629AG(p_Asp210Gly)	GCACCACGGTGCCTGGCGGG	GCACTACGGTGCCTGGCGGG	0.166667	0.328508
NM_000252_2(MTM1)c_629AG(p_Asp210Gly)	GCACCACGGTGCCTGGCGGG	GCACCACGGTGCCTGGTGGG	0.0277778	0.00919002
NM_000255_3(MMUT)c_1677-1GA	TCATGTTTCAAATGTACAGT	TCATGTTTTAAATGTACAGT	0.611111	0.563912
NM_000255_3(MMUT)c_1677-1GA	TCATGTTTCAAATGTACAGT	TTATGTTTCAAATGTACAGT	0.388889	0.397296
NM_000255_3(MMUT)c_1853TC(p_Leu618Pro)	CGTCTTCCTGTAGCAAAAAT	CGTCTTTCTGTAGCAAAAAT	0.996689	0.302451
NM_000255_3(MMUT)c_1853TC(p_Leu618Pro)	CGTCTTCCTGTAGCAAAAAT	TGTCTTCCTGTAGCAAAAAT	0.00331126	0.00206501
NM_000255_3(MMUT)c_1975CT(p_Gln659Ter)	GCCTGCTAGGCCACTTCACG	GCCTGTTAGGCCACTTCACG	0.993048	0.706755
NM_000255_3(MMUT)c_1975CT(p_Gln659Ter)	GCCTGCTAGGCCACTTCACG	GCCTGCTAGGCCACTTCATG	0.0023175	0.00661288
NM_000255_3(MMUT)c_1975CT(p_Gln659Ter)	GCCTGCTAGGCCACTTCACG	GCCTGCTAGGTCACTTCACG	0.00115875	0.0184357
NM_000255_3(MMUT)c_1975CT(p_Gln659Ter)	GCCTGCTAGGCCACTTCACG	GTCTGCTAGGCCACTTCACG	0.00115875	0.0485954
NM_000255_3(MMUT)c_1975CT(p_Gln659Ter)	GCCTGCTAGGCCACTTCACG	GCTTGCTAGGCCACTTCACG	0.00115875	0.0729438
NM_000255_3(MMUT)c_1975CT(p_Gln659Ter)	GCCTGCTAGGCCACTTCACG	GCCTGCTAGGCCATTTCACG	0.00115875	0.0165784
NM_000255_3(MMUT)c_2080CT(p_Arg694Trp)	AAGAATATCTGGCCATCCAA	AAGAATATTTGGCCATCCAA	0.994975	0.930815
NM_000255_3(MMUT)c_2080CT(p_Arg694Trp)	AAGAATATCTGGCCATCCAA	AAGAATATCTGGTCATCCAA	0.00502513	0.00735648
NM_000255_3(MMUT)c_329AG(p_Tyr110Cys)	GCACACTGGCGGATGGTCCA	GCACATTGGCGGATGGTCCA	0.997796	0.657688
NM_000255_3(MMUT)c_329AG(p_Tyr110Cys)	GCACACTGGCGGATGGTCCA	GTACACTGGCGGATGGTCCA	0.00146951	0.019874
NM_000255_3(MMUT)c_329AG(p_Tyr110Cys)	GCACACTGGCGGATGGTCCA	GCACACTGGTGGATGGTCCA	0.000734754	0.0159656
NM_000255_3(MMUT)c_454CT(p_Arg152Ter)	CAACATCACCACGAACTCAA	CAACATTACCACGAACTCAA	0.784314	0.609394
NM_000255_3(MMUT)c_454CT(p_Arg152Ter)	CAACATCACCACGAACTCAA	CAATATCACCACGAACTCAA	0.189542	0.169013
NM_000255_3(MMUT)c_454CT(p_Arg152Ter)	CAACATCACCACGAACTCAA	TAACATCACCACGAACTCAA	0.0130719	0.00387983
NM_000255_3(MMUT)c_454CT(p_Arg152Ter)	CAACATCACCACGAACTCAA	CAACATCATCACGAACTCAA	0.0130719	0.0107399
NM_000255_3(MMUT)c_977GA(p_Arg326Lys)	GAGAGCTGGTAAAAGACTCT	GAGAGTTGGTAAAAGACTCT	1	0.965014
NM_000256_3(MYBPC3)c_1273CT(p_Gln425Ter)	GGTGAAGGATCACCAGCCCA	GGTGAAGGATTACCAGCCCA	0.990553	0.820125
NM_000256_3(MYBPC3)c_1273CT(p_Gln425Ter)	GGTGAAGGATCACCAGCCCA	GGTGAAGGATCACTAGCCCA	0.00944669	0.0441702
NM_000256_3(MYBPC3)c_1351+2TC	AGTACGTGAAGCTCCAGCTG	AGTATGTGAAGCTCCAGCTG	0.933333	0.887154
NM_000256_3(MYBPC3)c_1351+2TC	AGTACGTGAAGCTCCAGCTG	AGTACGTGAAGCTCCAGTTG	0.0666667	0.00347886
NM_000256_3(MYBPC3)c_1505GA(p_Arg502Gln)	CAAGGAGAGAGAGGGTTTCC	CAAGGAGAGAGAGGGTTTTC	0.778364	0.0870201
NM_000256_3(MYBPC3)c_1505GA(p_Arg502Gln)	CAAGGAGAGAGAGGGTTTCC	CAAGGAGAGAGAGGGTTTCT	0.158311	0.0601583
NM_000256_3(MYBPC3)c_1505GA(p_Arg502Gln)	CAAGGAGAGAGAGGGTTTCC	TAAGGAGAGAGAGGGTTTCC	0.0633245	0.845383
NM_000256_3(MYBPC3)c_1522CT(p_Gln508Ter)	GGGCCTCTACGATGGGCTTA	GGGCCTTTACGATGGGCTTA	1	0.617863
NM_000256_3(MYBPC3)c_2234AG(p_Asp745Gly)	CGGGTTGTTGTCACTGGAGT	CGGGTTGTTGTTACTGGAGT	0.99723	0.758377
NM_000256_3(MYBPC3)c_2234AG(p_Asp745Gly)	CGGGTTGTTGTCACTGGAGT	TGGGTTGTTGTCACTGGAGT	0.00277008	0.128828
NM_000256_3(MYBPC3)c_2738-1GA	ACAGGAGTAGATGCTCAAAA	ACAGGAGTAGATGCTTAAAA	0.761905	0.567297
NM_000256_3(MYBPC3)c_2738-1GA	ACAGGAGTAGATGCTCAAAA	ATAGGAGTAGATGCTCAAAA	0.238095	0.256011
NM_000256_3(MYBPC3)c_2905CT(p_Gln969Ter)	GCACTGGTGGGCTCGCCTCA	GCATTGGTGGGCTCGCCTCA	0.997391	0.638948
NM_000256_3(MYBPC3)c_2905CT(p_Gln969Ter)	GCACTGGTGGGCTCGCCTCA	GTACTGGTGGGCTCGCCTCA	0.00173913	0.0560206
NM_000256_3(MYBPC3)c_2905CT(p_Gln969Ter)	GCACTGGTGGGCTCGCCTCA	GCACTGGTGGGTTCGCCTCA	0.000869565	0.0246715
NM_000256_3(MYBPC3)c_2920CT(p_Gln974Ter)	CGACAAACTAGGGATCCAGT	CGACAAATTAGGGATCCAGT	0.539568	0.351457
NM_000256_3(MYBPC3)c_2920CT(p_Gln974Ter)	CGACAAACTAGGGATCCAGT	CGATAAACTAGGGATCCAGT	0.247002	0.367983
NM_000256_3(MYBPC3)c_2920CT(p_Gln974Ter)	CGACAAACTAGGGATCCAGT	CGACAAACTAGGGATTCAGT	0.201439	0.0688986
NM_000256_3(MYBPC3)c_2920CT(p_Gln974Ter)	CGACAAACTAGGGATCCAGT	TGACAAACTAGGGATCCAGT	0.0119904	0.020879
NM_000256_3(MYBPC3)c_2950CT(p_Gln984Ter)	CTCAGGGGTCGGCAGGCAGT	CTTAGGGGTCGGCAGGCAGT	0.969697	0.706152
NM_000256_3(MYBPC3)c_2950CT(p_Gln984Ter)	CTCAGGGGTCGGCAGGCAGT	CTCAGGGGTCGGTAGGCAGT	0.030303	0.00417253
NM_000256_3(MYBPC3)c_2995-1GA	AGGCTGATACTTCTACATTC	AGGCTGATACTTTTACATTC	1	0.322098
NM_000256_3(MYBPC3)c_3775CT(p_Gln1259Ter)	CTTCAAACACATGGTCACAA	CTTTAAACACATGGTCACAA	1	0.874477
NM_000256_3(MYBPC3)c_979CT(p_Gln327Ter)	AAGCATCTTGAGCAGGATGT	AAGCATTTTGAGCAGGATGT	1	0.843126
NM_000257_2(MYH7)c_5647GA(p_Glu1883Lys)	CTGAACACTGCTGCAGCTGG	CTGAATACTGCTGCAGCTGG	0.992955	0.663869
NM_000257_2(MYH7)c_5647GA(p_Glu1883Lys)	CTGAACACTGCTGCAGCTGG	TTGAACACTGCTGCAGCTGG	0.00547945	0.00785082
NM_000257_2(MYH7)c_5647GA(p_Glu1883Lys)	CTGAACACTGCTGCAGCTGG	CTGAACACTGCTGTAGCTGG	0.000391389	0.0146999
NM_000257_2(MYH7)c_5647GA(p_Glu1883Lys)	CTGAACACTGCTGCAGCTGG	CTGAACATTGCTGCAGCTGG	0.000391389	0.164771
NM_000257_2(MYH7)c_5647GA(p_Glu1883Lys)	CTGAACACTGCTGCAGCTGG	CTGAACACTGCTGCAGTTGG	0.000391389	0.004377
NM_000257_2(MYH7)c_5647GA(p_Glu1883Lys)	CTGAACACTGCTGCAGCTGG	CTGAACACTGTTGCAGCTGG	0.000391389	0.0109773
NM_000257_3(MYH7)c_746GA(p_Arg249Gln)	GCGGCGGCTGCAGGAGCTCC	GCGGTGGCTGCAGGAGCTCC	0.9	0.693225
NM_000257_3(MYH7)c_746GA(p_Arg249Gln)	GCGGCGGCTGCAGGAGCTCC	GCGGCGGTTGCAGGAGCTCC	0.0586207	0.127399
NM_000257_3(MYH7)c_746GA(p_Arg249Gln)	GCGGCGGCTGCAGGAGCTCC	GCGGCGGCTGCAGGAGCTTC	0.0275862	0.0115715
NM_000257_3(MYH7)c_746GA(p_Arg249Gln)	GCGGCGGCTGCAGGAGCTCC	GTGGCGGCTGCAGGAGCTCC	0.00689655	0.052455
NM_000257_3(MYH7)c_746GA(p_Arg249Gln)	GCGGCGGCTGCAGGAGCTCC	GCGGCGGCTGTAGGAGCTCC	0.00689655	0.0630339
NM_000257_4(MYH7)c_3133CT(p_Arg1045Cys)	ACTCTATGAACATCTTATGA	ACTTTATGAACATCTTATGA	1	0.914438
NM_000257_4(MYH7)c_3158GA(p_Arg1053Gln)	TGTGCACTTCTACAGCCATG	TGTGCATTTCTACAGCCATG	0.605	0.269934
NM_000257_4(MYH7)c_3158GA(p_Arg1053Gln)	TGTGCACTTCTACAGCCATG	TGTGCACTTTTACAGCCATG	0.355	0.301718
NM_000257_4(MYH7)c_3158GA(p_Arg1053Gln)	TGTGCACTTCTACAGCCATG	TGTGTACTTCTACAGCCATG	0.035	0.328856
NM_000257_4(MYH7)c_3158GA(p_Arg1053Gln)	TGTGCACTTCTACAGCCATG	TGTGCACTTCTATAGCCATG	0.005	0.00733049
NM_000257_4(MYH7)c_428GA(p_Arg143Gln)	GCGCTCATCAAGTCCATTGA	GCGCTTATCAAGTCCATTGA	0.983333	0.455557
NM_000257_4(MYH7)c_428GA(p_Arg143Gln)	GCGCTCATCAAGTCCATTGA	GCGCTCATTAAGTCCATTGA	0.0166667	0.279688
NM_000260_3(MYO7A)c_1900CT(p_Arg634Ter)	GGCTCAGCTATTCACGTAGT	GGCTTAGCTATTCACGTAGT	0.993528	0.814962
NM_000260_3(MYO7A)c_1900CT(p_Arg634Ter)	GGCTCAGCTATTCACGTAGT	GGCTCAGCTATTTACGTAGT	0.00627023	0.0816165
NM_000260_3(MYO7A)c_1900CT(p_Arg634Ter)	GGCTCAGCTATTCACGTAGT	GGCTCAGTTATTCACGTAGT	0.000202265	0.0248774
NM_000260_3(MYO7A)c_2005CT(p_Arg669Ter)	TCATATTCCTGCAGTCAAAA	TCATATTTCTGCAGTCAAAA	0.984674	0.671324
NM_000260_3(MYO7A)c_2005CT(p_Arg669Ter)	TCATATTCCTGCAGTCAAAA	TTATATTCCTGCAGTCAAAA	0.0153257	0.223618
NM_000260_3(MYO7A)c_2094+1GA	CTGATCTGCCTGGATACCCA	CTGATTTGCCTGGATACCCA	0.984899	0.929445
NM_000260_3(MYO7A)c_2094+1GA	CTGATCTGCCTGGATACCCA	TTGATCTGCCTGGATACCCA	0.0100671	0.00753454
NM_000260_3(MYO7A)c_2094+1GA	CTGATCTGCCTGGATACCCA	CTGATCTGCTTGGATACCCA	0.00167785	0.014506
NM_000260_3(MYO7A)c_2094+1GA	CTGATCTGCCTGGATACCCA	CTGATCTGCCTGGATACCTA	0.00167785	0.000719631
NM_000260_3(MYO7A)c_2094+1GA	CTGATCTGCCTGGATACCCA	CTGATCTGTCTGGATACCCA	0.00167785	0.00536291
NM_000260_3(MYO7A)c_2323CT(p_Gln775Ter)	GCGATCAGACACCCACACCA	GCGATTAGACACCCACACCA	0.967742	0.823049
NM_000260_3(MYO7A)c_2323CT(p_Gln775Ter)	GCGATCAGACACCCACACCA	GTGATCAGACACCCACACCA	0.0193548	0.0305404
NM_000260_3(MYO7A)c_2323CT(p_Gln775Ter)	GCGATCAGACACCCACACCA	GCGATCAGACATCCACACCA	0.00645161	0.0211007
NM_000260_3(MYO7A)c_2323CT(p_Gln775Ter)	GCGATCAGACACCCACACCA	GCGATCAGATACCCACACCA	0.00645161	0.0580082
NM_000260_3(MYO7A)c_3508GA(p_Glu1170Lys)	CCCAGCCTTCCAGGAGAACC	CCCAGCCTTTCAGGAGAACC	0.945205	0.243262
NM_000260_3(MYO7A)c_3508GA(p_Glu1170Lys)	CCCAGCCTTCCAGGAGAACC	CCCAGCTTTCCAGGAGAACC	0.0273973	0.085928
NM_000260_3(MYO7A)c_3508GA(p_Glu1170Lys)	CCCAGCCTTCCAGGAGAACC	CCTAGCCTTCCAGGAGAACC	0.0136986	0.0447487
NM_000260_3(MYO7A)c_3508GA(p_Glu1170Lys)	CCCAGCCTTCCAGGAGAACC	CCCAGCCTTCCAGGAGAATC	0.0136986	0.000482101
NM_000260_3(MYO7A)c_4293GA(p_Trp1431Ter)	CCCAGTCAAGATGGTATTCC	CCCAGTTAAGATGGTATTCC	0.758621	0.460533
NM_000260_3(MYO7A)c_4293GA(p_Trp1431Ter)	CCCAGTCAAGATGGTATTCC	CCTAGTCAAGATGGTATTCC	0.241379	0.0720035
NM_000260_3(MYO7A)c_635GA(p_Arg212His)	CTAAGTCCCAAAGGTAACCC	CTAAGTTCCAAAGGTAACCC	0.992925	0.546357
NM_000260_3(MYO7A)c_635GA(p_Arg212His)	CTAAGTCCCAAAGGTAACCC	CTAAGTCCTAAAGGTAACCC	0.00235849	0.013239
NM_000260_3(MYO7A)c_635GA(p_Arg212His)	CTAAGTCCCAAAGGTAACCC	TTAAGTCCCAAAGGTAACCC	0.00235849	0.00820328
NM_000260_3(MYO7A)c_635GA(p_Arg212His)	CTAAGTCCCAAAGGTAACCC	CTAAGTCCCAAAGGTAACTC	0.00235849	0.00108383
NM_000263_3(NAGLU)c_1949GA(p_Gly650Glu)	AATATAGCTGCAGTCCCGGG	AATATAGTTGCAGTCCCGGG	0.891202	0.660707
NM_000263_3(NAGLU)c_1949GA(p_Gly650Glu)	AATATAGCTGCAGTCCCGGG	AATATAGCTGCAGTTCCGGG	0.103122	0.17229
NM_000263_3(NAGLU)c_1949GA(p_Gly650Glu)	AATATAGCTGCAGTCCCGGG	AATATAGCTGCAGTCCTGGG	0.00567644	0.0395816
NM_000264_4(PTCH1)c_1348-2AG	AGCCGCAAGCAGAACAATGG	AGCCGTAAGCAGAACAATGG	0.96875	0.604028
NM_000264_4(PTCH1)c_1348-2AG	AGCCGCAAGCAGAACAATGG	AGTCGCAAGCAGAACAATGG	0.03125	0.0791112
NM_000264_4(PTCH1)c_3168+2TC	CATTGCGAGTGTATTATAAG	CATTGTGAGTGTATTATAAG	0.952941	0.877677
NM_000264_4(PTCH1)c_3168+2TC	CATTGCGAGTGTATTATAAG	TATTGCGAGTGTATTATAAG	0.0470588	0.101206
NM_000267_3(NF1)c_1246CT(p_Arg416Ter)	AGGCTCCCTCAAACTCTAGT	AGGCTCCCTCAAACTTTAGT	1	0.0518071
NM_000267_3(NF1)c_1603CT(p_Gln535Ter)	TGGGCTCATTTGCATCGGTC	TGGGCTCATTTGCATTGGTC	0.691589	0.0585713
NM_000267_3(NF1)c_1603CT(p_Gln535Ter)	TGGGCTCATTTGCATCGGTC	TGGGCTTATTTGCATCGGTC	0.296729	0.67689
NM_000267_3(NF1)c_1603CT(p_Gln535Ter)	TGGGCTCATTTGCATCGGTC	TGGGCTCATTTGTATCGGTC	0.00934579	0.0201474
NM_000267_3(NF1)c_1603CT(p_Gln535Ter)	TGGGCTCATTTGCATCGGTC	TGGGTTCATTTGCATCGGTC	0.00233645	0.191442
NM_000267_3(NF1)c_1642-8AG	ATCAGGGAGAAGCGGGCTTC	ATTAGGGAGAAGCGGGCTTC	1	0.956034
NM_000267_3(NF1)c_1721+3AG	TGAGTTCAGCCCCATGAGGC	TGAGTTTAGCCCCATGAGGC	0.99687	0.958108
NM_000267_3(NF1)c_1721+3AG	TGAGTTCAGCCCCATGAGGC	TGAGTTCAGTCCCATGAGGC	0.00312989	0.0047516
NM_000267_3(NF1)c_2325+2TC	CCACTGGCAGCTTTAAGTGC	CCATTGGCAGCTTTAAGTGC	0.896907	0.556336
NM_000267_3(NF1)c_2325+2TC	CCACTGGCAGCTTTAAGTGC	CCACTGGCAGCTTTAAGTGT	0.0824742	0.00181827
NM_000267_3(NF1)c_2325+2TC	CCACTGGCAGCTTTAAGTGC	CCACTGGTAGCTTTAAGTGC	0.0206186	0.0230271
NM_000267_3(NF1)c_2786TC(p_Leu929Pro)	AAACCATCAAGGGCACTCGC	AAACCATTAAGGGCACTCGC	0.955224	0.61659
NM_000267_3(NF1)c_2786TC(p_Leu929Pro)	AAACCATCAAGGGCACTCGC	AAACTATCAAGGGCACTCGC	0.0447761	0.195805
NM_000267_3(NF1)c_2953CT(p_Gln985Ter)	CCTATGCAGAAGTAACCAGG	CCTATGTAGAAGTAACCAGG	0.548387	0.529175
NM_000267_3(NF1)c_2953CT(p_Gln985Ter)	CCTATGCAGAAGTAACCAGG	CTTATGCAGAAGTAACCAGG	0.435484	0.0693726
NM_000267_3(NF1)c_2953CT(p_Gln985Ter)	CCTATGCAGAAGTAACCAGG	TCTATGCAGAAGTAACCAGG	0.016129	0.0098153
NM_000267_3(NF1)c_3046TC(p_Cys1016Arg)	GGACAACGTAGAAATACTCC	GGACAATGTAGAAATACTCC	0.757692	0.724321
NM_000267_3(NF1)c_3046TC(p_Cys1016Arg)	GGACAACGTAGAAATACTCC	GGATAACGTAGAAATACTCC	0.223077	0.218195
NM_000267_3(NF1)c_3046TC(p_Cys1016Arg)	GGACAACGTAGAAATACTCC	GGACAACGTAGAAATATTCC	0.0192308	0.0156526
NM_000267_3(NF1)c_480-2AG	TTGTCTTGTCCCTGAAGGTG	TTGTTTTGTCCCTGAAGGTG	1	0.793265
NM_000267_3(NF1)c_5896CT(p_Gln1966Ter)	GCGGCACTAGAAACTCCCAA	GCGGCATTAGAAACTCCCAA	0.888889	0.522093
NM_000267_3(NF1)c_5896CT(p_Gln1966Ter)	GCGGCACTAGAAACTCCCAA	GCGGTACTAGAAACTCCCAA	0.0962963	0.250596
NM_000267_3(NF1)c_5896CT(p_Gln1966Ter)	GCGGCACTAGAAACTCCCAA	GCGGCACTAGAAACTTCCAA	0.0148148	0.0982316
NM_000267_3(NF1)c_7411CT(p_Gln2471Ter)	CCAGGCAGATATCTGTCAGA	CCAGGCAGATATTTGTCAGA	0.998668	0.11315
NM_000267_3(NF1)c_7411CT(p_Gln2471Ter)	CCAGGCAGATATCTGTCAGA	CCAGGCAGATATCTGTTAGA	0.00133156	0.0925563
NM_000267_3(NF1)c_7528CT(p_Gln2510Ter)	CAACTTAGCATAGGGTGCAC	CAATTTAGCATAGGGTGCAC	1	0.920814
NM_000268_3(NF2)c_1228CT(p_Gln410Ter)	CCTGGCTGGCGCGGCACGGC	CCTGGTTGGCGCGGCACGGC	0.811321	0.617628
NM_000268_3(NF2)c_1228CT(p_Gln410Ter)	CCTGGCTGGCGCGGCACGGC	CTTGGCTGGCGCGGCACGGC	0.150943	0.0181824
NM_000268_3(NF2)c_1228CT(p_Gln410Ter)	CCTGGCTGGCGCGGCACGGC	CCTGGCTGGCGTGGCACGGC	0.0188679	0.0224067
NM_000268_3(NF2)c_1228CT(p_Gln410Ter)	CCTGGCTGGCGCGGCACGGC	CCTGGCTGGTGCGGCACGGC	0.0188679	0.0380383
NM_000268_3(NF2)c_586CT(p_Arg196Ter)	GCCTCAAAGGTGAGTTCCTA	GCCTTAAAGGTGAGTTCCTA	0.993243	0.903554
NM_000268_3(NF2)c_586CT(p_Arg196Ter)	GCCTCAAAGGTGAGTTCCTA	GCCTCAAAGGTGAGTTTCTA	0.00675676	0.0263329
NM_000268_3(NF2)c_999+1GA	GGCAAACAGAGGCCTCAGAG	GGCAAATAGAGGCCTCAGAG	0.987539	0.801352
NM_000268_3(NF2)c_999+1GA	GGCAAACAGAGGCCTCAGAG	GGCAAACAGAGGCCTTAGAG	0.00623053	0.0937022
NM_000268_3(NF2)c_999+1GA	GGCAAACAGAGGCCTCAGAG	GGTAAACAGAGGCCTCAGAG	0.00623053	0.0513849
NM_000271_4(NPC1)c_1553GA(p_Arg518Gln)	GCGCATTGAAAGAACGCGGT	GTGCATTGAAAGAACGCGGT	0.888889	0.119357
NM_000271_4(NPC1)c_1553GA(p_Arg518Gln)	GCGCATTGAAAGAACGCGGT	GCGTATTGAAAGAACGCGGT	0.111111	0.832796
NM_000271_4(NPC1)c_2819CT(p_Ser940Leu)	CACTCAGGGGGGGGCCCCAT	CACTTAGGGGGGGGCCCCAT	0.996599	0.649953
NM_000271_4(NPC1)c_2819CT(p_Ser940Leu)	CACTCAGGGGGGGGCCCCAT	CATTCAGGGGGGGGCCCCAT	0.00340136	0.0829273
NM_000271_4(NPC1)c_2861CT(p_Ser954Leu)	AGAGCCCGCAGGATCACCCC	AGAGCCTGCAGGATCACCCC	0.925234	0.196889
NM_000271_4(NPC1)c_2861CT(p_Ser954Leu)	AGAGCCCGCAGGATCACCCC	AGAGTCCGCAGGATCACCCC	0.0373832	0.202428
NM_000271_4(NPC1)c_2861CT(p_Ser954Leu)	AGAGCCCGCAGGATCACCCC	AGAGCTCGCAGGATCACCCC	0.0186916	0.310973
NM_000271_4(NPC1)c_2861CT(p_Ser954Leu)	AGAGCCCGCAGGATCACCCC	AGAGCCCGCAGGATTACCCC	0.00934579	0.128568
NM_000271_4(NPC1)c_2861CT(p_Ser954Leu)	AGAGCCCGCAGGATCACCCC	AGAGCCCGCAGGATCATCCC	0.00934579	0.0283102
NM_000271_4(NPC1)c_3107CT(p_Thr1036Met)	CGATTCACTTACCTAAAGGC	TGATTCACTTACCTAAAGGC	1	0.00350833
NM_000271_4(NPC1)c_3127AG(p_Thr1043Ala)	CCACGTTGTCAATGTCCAGC	CCACGTTGTTAATGTCCAGC	0.987552	0.34348
NM_000271_4(NPC1)c_3127AG(p_Thr1043Ala)	CCACGTTGTCAATGTCCAGC	CCACGTTGTCAATGTCCAGT	0.00829876	0.000196879
NM_000271_4(NPC1)c_3127AG(p_Thr1043Ala)	CCACGTTGTCAATGTCCAGC	CCATGTTGTCAATGTCCAGC	0.00414938	0.271472
NM_000271_4(NPC1)c_3229CT(p_Arg1077Ter)	CAGCTCTTTAGGCACGCTAG	CAGCTTTTTAGGCACGCTAG	0.984848	0.716654
NM_000271_4(NPC1)c_3229CT(p_Arg1077Ter)	CAGCTCTTTAGGCACGCTAG	CAGCTCTTTAGGTACGCTAG	0.0151515	0.00202458
NM_000274_3(OAT)c_899CT(p_Pro300Leu)	CCGGCTGTTCAGTTATTCTG	CCGGCTGTTTAGTTATTCTG	0.846442	0.370377
NM_000274_3(OAT)c_899CT(p_Pro300Leu)	CCGGCTGTTCAGTTATTCTG	CCGGTTGTTCAGTTATTCTG	0.11236	0.281501
NM_000274_3(OAT)c_899CT(p_Pro300Leu)	CCGGCTGTTCAGTTATTCTG	CCGGCTGTTCAGTTATTTTG	0.0374532	0.0149252
NM_000274_3(OAT)c_899CT(p_Pro300Leu)	CCGGCTGTTCAGTTATTCTG	TCGGCTGTTCAGTTATTCTG	0.00374532	0.0264831
NM_000276_3(OCRL)c_1621CT(p_Arg541Ter)	CGGGTGCTCCTCAGGGTCCT	CGGGTGCTTCTCAGGGTCCT	0.905325	0.307688
NM_000276_3(OCRL)c_1621CT(p_Arg541Ter)	CGGGTGCTCCTCAGGGTCCT	CGGGTGTTCCTCAGGGTCCT	0.0532544	0.128008
NM_000276_3(OCRL)c_1621CT(p_Arg541Ter)	CGGGTGCTCCTCAGGGTCCT	CGGGTGCTCCTTAGGGTCCT	0.0414201	0.173914
NM_000276_3(OCRL)c_2470-2AG	GCCCACGGCGGCGGCGGCGG	GCCCATGGCGGCGGCGGCGG	0.924779	0.671951
NM_000276_3(OCRL)c_2470-2AG	GCCCACGGCGGCGGCGGCGG	GCCCACGGTGGCGGCGGCGG	0.0309735	0.0107186
NM_000276_3(OCRL)c_2470-2AG	GCCCACGGCGGCGGCGGCGG	GCCCACGGCGGCGGCGGTGG	0.0132743	0.00240514
NM_000276_3(OCRL)c_2470-2AG	GCCCACGGCGGCGGCGGCGG	GCCCACGGCGGTGGCGGCGG	0.0132743	0.00966751
NM_000276_3(OCRL)c_2470-2AG	GCCCACGGCGGCGGCGGCGG	GCTCACGGCGGCGGCGGCGG	0.00884956	0.0264103
NM_000276_3(OCRL)c_2470-2AG	GCCCACGGCGGCGGCGGCGG	GCCTACGGCGGCGGCGGCGG	0.00884956	0.182885
NM_000276_3(OCRL)c_940-11GA	CCAGGGACCTCGGACCTGTT	CCAGGGACCTTGGACCTGTT	0.950089	0.387501
NM_000276_3(OCRL)c_940-11GA	CCAGGGACCTCGGACCTGTT	CCAGGGATCTCGGACCTGTT	0.0409982	0.135362
NM_000276_3(OCRL)c_940-11GA	CCAGGGACCTCGGACCTGTT	TCAGGGACCTCGGACCTGTT	0.00891266	0.0121355
NM_000277_1(PAH)c_1045TC(p_Ser349Pro)	GGGGAACATACGTGCTTGGC	GGGGAATATACGTGCTTGGC	0.931034	0.841602
NM_000277_1(PAH)c_1045TC(p_Ser349Pro)	GGGGAACATACGTGCTTGGC	GGGGAACATACGTGCTTGGT	0.0574713	0.00724319
NM_000277_1(PAH)c_1045TC(p_Ser349Pro)	GGGGAACATACGTGCTTGGC	GGGGAACATATGTGCTTGGC	0.0114943	0.108631
NM_000277_2(PAH)c_1157AG(p_Tyr386Cys)	CCCAGGGAGACTCACCACGA	CCCAGGGAGATTCACCACGA	0.640288	0.0519193
NM_000277_2(PAH)c_1157AG(p_Tyr386Cys)	CCCAGGGAGACTCACCACGA	CCCAGGGAGACTTACCACGA	0.352518	0.119068
NM_000277_2(PAH)c_1157AG(p_Tyr386Cys)	CCCAGGGAGACTCACCACGA	CCTAGGGAGACTCACCACGA	0.00719424	0.170018
NM_000277_2(PAH)c_1200-1GA	CCATGCAAATCCTCAGTTTG	CCATGCAAATCCTTAGTTTG	0.89418	0.0311161
NM_000277_2(PAH)c_1200-1GA	CCATGCAAATCCTCAGTTTG	CCATGCAAATTCTCAGTTTG	0.100529	0.238926
NM_000277_2(PAH)c_1200-1GA	CCATGCAAATCCTCAGTTTG	TCATGCAAATCCTCAGTTTG	0.00529101	0.0126538
NM_000277_2(PAH)c_601CT(p_His201Tyr)	TGCGCCCTGCATCCTACAGC	TGCGCCTTGCATCCTACAGC	0.776119	0.168353
NM_000277_2(PAH)c_601CT(p_His201Tyr)	TGCGCCCTGCATCCTACAGC	TGTGCCCTGCATCCTACAGC	0.223881	0.104594
NM_000277_2(PAH)c_694CT(p_Gln232Ter)	CTAGGCGGCTGGGGACAAAG	CTAGGTGGCTGGGGACAAAG	0.918534	0.882423
NM_000277_2(PAH)c_694CT(p_Gln232Ter)	CTAGGCGGCTGGGGACAAAG	CTAGGCGGTTGGGGACAAAG	0.0682281	0.0376851
NM_000277_2(PAH)c_694CT(p_Gln232Ter)	CTAGGCGGCTGGGGACAAAG	TTAGGCGGCTGGGGACAAAG	0.0132383	0.033935
NM_000277_3(PAH)c_331CT(p_Arg111Ter)	CGTCGATGGCCAGCATGTAC	CGTTGATGGCCAGCATGTAC	0.999242	0.902525
NM_000277_3(PAH)c_331CT(p_Arg111Ter)	CGTCGATGGCCAGCATGTAC	CGTCGATGGTCAGCATGTAC	0.00075815	0.0158997
NM_000277_3(PAH)c_638TC(p_Leu213Pro)	GGAAGCAGCAGAGTTACGTT	GGAAGTAGCAGAGTTACGTT	1	0.837458
NM_000277_3(PAH)c_912+1GA	ATCATGCATCTGGATCTGGC	ATCATGCATTTGGATCTGGC	0.931034	0.247641
NM_000277_3(PAH)c_912+1GA	ATCATGCATCTGGATCTGGC	ATCATGCATCTGGATCTGGT	0.0689655	0.000901988
NM_000280_4(PAX6)c_151GA(p_Gly51Arg)	TGAGGCAGGATGAACTGAAC	TGAGGTAGGATGAACTGAAC	0.957486	0.957887
NM_000280_4(PAX6)c_151GA(p_Gly51Arg)	TGAGGCAGGATGAACTGAAC	TGAGGCAGGATGAACTGAAT	0.0425139	0.00901929
NM_000280_4(PAX6)c_357+1GA	TGAGGCAGGATGAACTAGAC	TGAGGTAGGATGAACTAGAC	0.994302	0.95815
NM_000280_4(PAX6)c_357+1GA	TGAGGCAGGATGAACTAGAC	TGAGGCAGGATGAATTAGAC	0.00569801	0.0249817
NM_000282_3(PCCA)c_1426CT(p_Arg476Ter)	AGACGGAAAGCCACGACTCC	AGATGGAAAGCCACGACTCC	0.969231	0.572114
NM_000282_3(PCCA)c_1426CT(p_Arg476Ter)	AGACGGAAAGCCACGACTCC	AGACGGAAAGTCACGACTCC	0.0307692	0.112252
NM_000284_3(PDHA1)c_292-1GA	TGGCATCTTTGTTGTCTGCT	TGGCATTTTTGTTGTCTGCT	1	0.812568
NM_000292_2(PHKA2)c_884GA(p_Arg295His)	TGGACGCCAAAAAGCGTATC	TGGACGCCAAAAAGCGTATT	0.962025	0.00237354
NM_000292_2(PHKA2)c_884GA(p_Arg295His)	TGGACGCCAAAAAGCGTATC	TGGATGCCAAAAAGCGTATC	0.0221519	0.564932
NM_000292_2(PHKA2)c_884GA(p_Arg295His)	TGGACGCCAAAAAGCGTATC	TGGACGTCAAAAAGCGTATC	0.00632911	0.188968
NM_000292_2(PHKA2)c_884GA(p_Arg295His)	TGGACGCCAAAAAGCGTATC	TGGACGCCAAAAAGTGTATC	0.00632911	0.0125459
NM_000292_2(PHKA2)c_884GA(p_Arg295His)	TGGACGCCAAAAAGCGTATC	TGGACGCTAAAAAGCGTATC	0.00316456	0.126395
NM_000297_3(PKD2)c_145CT(p_Gln49Ter)	GCTACTCGCAGAGGCCGCCC	GTTACTCGCAGAGGCCGCCC	0.941176	0.0157444
NM_000297_3(PKD2)c_145CT(p_Gln49Ter)	GCTACTCGCAGAGGCCGCCC	GCTACTCGCAGAGGTCGCCC	0.0588235	0.00171745
NM_000297_3(PKD2)c_1774CT(p_Arg592Ter)	GTCTTTGGCACATCAAGACA	GTTTTTGGCACATCAAGACA	0.977011	0.904195
NM_000297_3(PKD2)c_1774CT(p_Arg592Ter)	GTCTTTGGCACATCAAGACA	GTCTTTGGTACATCAAGACA	0.0229885	0.0209052
NM_000297_3(PKD2)c_958CT(p_Arg320Ter)	TTCATGGAACCCCTAACAGC	TTTATGGAACCCCTAACAGC	0.993506	0.865391
NM_000297_3(PKD2)c_958CT(p_Arg320Ter)	TTCATGGAACCCCTAACAGC	TTCATGGAACTCCTAACAGC	0.00649351	0.0370788
NM_000297_3(PKD2)c_964CT(p_Arg322Trp)	ACTCGGAGTTGCCATATTCG	ACTTGGAGTTGCCATATTCG	0.961957	0.906421
NM_000297_3(PKD2)c_964CT(p_Arg322Trp)	ACTCGGAGTTGCCATATTCG	ACTCGGAGTTGTCATATTCG	0.0271739	0.0186067
NM_000297_3(PKD2)c_964CT(p_Arg322Trp)	ACTCGGAGTTGCCATATTCG	ACTCGGAGTTGCCATATTTG	0.0108696	0.00563381
NM_000298_5(PKLR)c_1436GA(p_Arg479His)	TGGCCAGTGAGGGGGATATT	TGGCTAGTGAGGGGGATATT	0.9375	0.665201
NM_000298_5(PKLR)c_1436GA(p_Arg479His)	TGGCCAGTGAGGGGGATATT	TGGTCAGTGAGGGGGATATT	0.0625	0.25385
NM_000298_5(PKLR)c_1529GA(p_Arg510Gln)	CGCCAGGTCCACTTATGCCA	CGCCAGGTTCACTTATGCCA	0.966805	0.326146
NM_000298_5(PKLR)c_1529GA(p_Arg510Gln)	CGCCAGGTCCACTTATGCCA	CGCTAGGTCCACTTATGCCA	0.0165975	0.132399
NM_000298_5(PKLR)c_1529GA(p_Arg510Gln)	CGCCAGGTCCACTTATGCCA	CGCCAGGTCCACTTATGTCA	0.011065	0.0130152
NM_000298_5(PKLR)c_1529GA(p_Arg510Gln)	CGCCAGGTCCACTTATGCCA	CGTCAGGTCCACTTATGCCA	0.00276625	0.0280751
NM_000298_5(PKLR)c_1529GA(p_Arg510Gln)	CGCCAGGTCCACTTATGCCA	CGCCAGGTCCACTTATGCTA	0.00138313	0.00430309
NM_000298_5(PKLR)c_1529GA(p_Arg510Gln)	CGCCAGGTCCACTTATGCCA	CGCCAGGTCTACTTATGCCA	0.00138313	0.048165
NM_000304_3(PMP22)c_353CT(p_Thr118Met)	CTCATATCTTCTCTAACGCC	CTCATATTTTCTCTAACGCC	0.978261	0.450833
NM_000304_3(PMP22)c_353CT(p_Thr118Met)	CTCATATCTTCTCTAACGCC	CTCATATCTTCTTTAACGCC	0.0217391	0.00566076
NM_000307_4(POU3F4)c_499CT(p_Arg167Ter)	TACTGCAGGCAGCACGAAGA	TATTGCAGGCAGCACGAAGA	0.959677	0.390024
NM_000307_4(POU3F4)c_499CT(p_Arg167Ter)	TACTGCAGGCAGCACGAAGA	TACTGCAGGCAGTACGAAGA	0.016129	0.00607386
NM_000307_4(POU3F4)c_499CT(p_Arg167Ter)	TACTGCAGGCAGCACGAAGA	TACTGTAGGCAGCACGAAGA	0.016129	0.526124
NM_000307_4(POU3F4)c_499CT(p_Arg167Ter)	TACTGCAGGCAGCACGAAGA	TACTGCAGGTAGCACGAAGA	0.00806452	0.00972734
NM_000310_3(PPT1)c_536+1GA	TTGTTCAGGAACGATATGTA	TTGTTTAGGAACGATATGTA	1	0.99138
NM_000310_3(PPT1)c_550GA(p_Glu184Lys)	GCCTCGTGCAAGCCAAATAC	GCCTTGTGCAAGCCAAATAC	0.997903	0.934595
NM_000310_3(PPT1)c_550GA(p_Glu184Lys)	GCCTCGTGCAAGCCAAATAC	GCCTCGTGCAAGTCAAATAC	0.00174764	0.00283027
NM_000310_3(PPT1)c_550GA(p_Glu184Lys)	GCCTCGTGCAAGCCAAATAC	GTCTCGTGCAAGCCAAATAC	0.000349528	0.0153181
NM_000314_4(PTEN)c_254-1GA	AACACAATGACTGGAAGCTA	AACATAATGACTGGAAGCTA	0.987138	0.787138
NM_000314_4(PTEN)c_254-1GA	AACACAATGACTGGAAGCTA	AATACAATGACTGGAAGCTA	0.0128617	0.150432
NM_000314_4(PTEN)c_370TC(p_Cys124Arg)	AGGAGTACGCCTACCCCAAG	AGGAGTATGCCTACCCCAAG	0.636364	0.66094
NM_000314_4(PTEN)c_370TC(p_Cys124Arg)	AGGAGTACGCCTACCCCAAG	AGGAGTACGCTTACCCCAAG	0.346591	0.108668
NM_000314_4(PTEN)c_370TC(p_Cys124Arg)	AGGAGTACGCCTACCCCAAG	AGGAGTACGTCTACCCCAAG	0.0170455	0.0339084
NM_000314_4(PTEN)c_406TC(p_Cys136Arg)	GGTGCTGGTGCGCAACTGCC	GGTGTTGGTGCGCAACTGCC	0.835821	0.925733
NM_000314_4(PTEN)c_406TC(p_Cys136Arg)	GGTGCTGGTGCGCAACTGCC	GGTGCTGGTGCGTAACTGCC	0.0895522	0.0114551
NM_000314_4(PTEN)c_406TC(p_Cys136Arg)	GGTGCTGGTGCGCAACTGCC	GGTGCTGGTGCGCAATTGCC	0.0597015	0.0191886
NM_000314_4(PTEN)c_406TC(p_Cys136Arg)	GGTGCTGGTGCGCAACTGCC	GGTGCTGGTGCGCAACTGTC	0.0149254	0.00418939
NM_000314_4(PTEN)c_634+5GA	CCAGCTCAGCAAGCGCTGAC	CCAGCTTAGCAAGCGCTGAC	1	0.359285
NM_000314_4(PTEN)c_822GA(p_Trp274Ter)	ATGACTGGCAGCTACAGATA	ATGATTGGCAGCTACAGATA	0.97479	0.948041
NM_000314_4(PTEN)c_822GA(p_Trp274Ter)	ATGACTGGCAGCTACAGATA	ATGACTGGTAGCTACAGATA	0.0252101	0.016113
NM_000314_6(PTEN)c_328CT(p_Gln110Ter)	GATCTTAGAGAGAGTCAATG	GATTTTAGAGAGAGTCAATG	1	0.972931
NM_000314_6(PTEN)c_470AG(p_Glu157Gly)	TGGAGGTCCCACAGGACAGC	TGGAGGTTCCACAGGACAGC	0.984258	0.704648
NM_000314_6(PTEN)c_470AG(p_Glu157Gly)	TGGAGGTCCCACAGGACAGC	TGGAGGTCCCATAGGACAGC	0.00749625	0.0207652
NM_000314_6(PTEN)c_470AG(p_Glu157Gly)	TGGAGGTCCCACAGGACAGC	TGGAGGTCCCACAGGACAGT	0.005997	0.000734141
NM_000314_6(PTEN)c_470AG(p_Glu157Gly)	TGGAGGTCCCACAGGACAGC	TGGAGGTCCTACAGGACAGC	0.00224888	0.043714
NM_000314_6(PTEN)c_802-2AG	ATGGCCAGAGTGATACCTGT	ATGGCTAGAGTGATACCTGT	1	0.493592
NM_000321_2(RB1)c_-198GA	TCTGGAGTAGAAGCCACCCC	TTTGGAGTAGAAGCCACCCC	0.999389	0.900661
NM_000321_2(RB1)c_-198GA	TCTGGAGTAGAAGCCACCCC	TCTGGAGTAGAAGCCACCCT	0.000305717	0.00436208
NM_000321_2(RB1)c_-198GA	TCTGGAGTAGAAGCCACCCC	TCTGGAGTAGAAGTCACCCC	0.000305717	0.0297876
NM_000321_2(RB1)c_1128-2AG	GAGCAGCTTCCAGGAGCCGA	GAGCAGCTTTCAGGAGCCGA	0.978142	0.584917
NM_000321_2(RB1)c_1128-2AG	GAGCAGCTTCCAGGAGCCGA	GAGTAGCTTCCAGGAGCCGA	0.0218579	0.0762513
NM_000321_2(RB1)c_1363CT(p_Arg455Ter)	ATGCATACCTGCTAGATCCA	ATGTATACCTGCTAGATCCA	1	0.496493
NM_000321_2(RB1)c_1389+5GA	GAAACGCGGCGCATGATCGA	GAAATGCGGCGCATGATCGA	0.995708	0.684349
NM_000321_2(RB1)c_1389+5GA	GAAACGCGGCGCATGATCGA	GAAACGTGGCGCATGATCGA	0.00429185	0.193327
NM_000321_2(RB1)c_1390-2AG	CCACGGCGGCGGGCGGTGGG	CCATGGCGGCGGGCGGTGGG	0.998939	0.464185
NM_000321_2(RB1)c_1390-2AG	CCACGGCGGCGGGCGGTGGG	CCACGGTGGCGGGCGGTGGG	0.000530504	0.146334
NM_000321_2(RB1)c_1390-2AG	CCACGGCGGCGGGCGGTGGG	CCACGGCGGCGGGTGGTGGG	0.000530504	0.00822103
NM_000321_2(RB1)c_1399CT(p_Arg467Ter)	CGGCATTCTACCTGTCGGTG	CGGCATTTTACCTGTCGGTG	1	0.728643
NM_000321_2(RB1)c_1696-1GA	AGAAGAGCTACCGGTGAATG	AGAAGAGCTACTGGTGAATG	0.714286	0.227822
NM_000321_2(RB1)c_1696-1GA	AGAAGAGCTACCGGTGAATG	AGAAGAGCTATCGGTGAATG	0.285714	0.22837
NM_000321_2(RB1)c_2489+1GA	CCAACTGCTGTGTGAGACCG	CCAATTGCTGTGTGAGACCG	0.988048	0.648958
NM_000321_2(RB1)c_2489+1GA	CCAACTGCTGTGTGAGACCG	TCAACTGCTGTGTGAGACCG	0.0119522	0.00420827
NM_000322_4(PRPH2)c_554TC(p_Leu185Pro)	GTGGATCAGCAATCGCTACC	GTGGATTAGCAATCGCTACC	0.961538	0.894843
NM_000322_4(PRPH2)c_554TC(p_Leu185Pro)	GTGGATCAGCAATCGCTACC	GTGGATCAGCAATTGCTACC	0.0384615	0.0561905
NM_000334_4(SCN4A)c_1333GA(p_Val445Met)	CCTGAATGCACGCAGCGAGG	CCTGAATGCATGCAGCGAGG	1	0.208594
NM_000335_4(SCN5A)c_4531CT(p_Arg1511Trp)	GGCCATGGGATGGGCTTCTG	GGCTATGGGATGGGCTTCTG	0.794027	0.653119
NM_000335_4(SCN5A)c_4531CT(p_Arg1511Trp)	GGCCATGGGATGGGCTTCTG	GGCCATGGGATGGGCTTTTG	0.200824	0.0956601
NM_000335_4(SCN5A)c_4531CT(p_Arg1511Trp)	GGCCATGGGATGGGCTTCTG	GGTCATGGGATGGGCTTCTG	0.00514933	0.188496
NM_000339_2(SLC12A3)c_1928CT(p_Pro643Leu)	AGCGTGCTCAGACCACCACC	AGCGTGCTTAGACCACCACC	0.93133	0.686859
NM_000339_2(SLC12A3)c_1928CT(p_Pro643Leu)	AGCGTGCTCAGACCACCACC	AGTGTGCTCAGACCACCACC	0.055794	0.0450545
NM_000339_2(SLC12A3)c_1928CT(p_Pro643Leu)	AGCGTGCTCAGACCACCACC	AGCGTGCTCAGACCACCACT	0.00858369	0.00137582
NM_000339_2(SLC12A3)c_1928CT(p_Pro643Leu)	AGCGTGCTCAGACCACCACC	AGCGTGTTCAGACCACCACC	0.00429185	0.186792
NM_000341_3(SLC3A1)c_1400TC(p_Met467Thr)	ACGCTTCTTTTCACACTCCC	ACGCTTTTTTTCACACTCCC	0.991292	0.769002
NM_000341_3(SLC3A1)c_1400TC(p_Met467Thr)	ACGCTTCTTTTCACACTCCC	ACGCTTCTTTTCACACTCTC	0.00725689	0.000736486
NM_000341_3(SLC3A1)c_1400TC(p_Met467Thr)	ACGCTTCTTTTCACACTCCC	ATGCTTCTTTTCACACTCCC	0.00145138	0.0233173
NM_000348_3(SRD5A2)c_145GA(p_Ala49Thr)	GCCTGCCAACCCGCGCCGCC	GCCTGCTAACCCGCGCCGCC	0.648305	0.289348
NM_000348_3(SRD5A2)c_145GA(p_Ala49Thr)	GCCTGCCAACCCGCGCCGCC	GCTTGCCAACCCGCGCCGCC	0.245763	0.0504524
NM_000348_3(SRD5A2)c_145GA(p_Ala49Thr)	GCCTGCCAACCCGCGCCGCC	GCCTGCCAATCCGCGCCGCC	0.0805085	0.043309
NM_000348_3(SRD5A2)c_145GA(p_Ala49Thr)	GCCTGCCAACCCGCGCCGCC	GCCTGCCAACCCGCGTCGCC	0.00847458	0.012015
NM_000348_3(SRD5A2)c_145GA(p_Ala49Thr)	GCCTGCCAACCCGCGCCGCC	GCCTGTCAACCCGCGCCGCC	0.00847458	0.389141
NM_000348_3(SRD5A2)c_145GA(p_Ala49Thr)	GCCTGCCAACCCGCGCCGCC	GTCTGCCAACCCGCGCCGCC	0.00423729	0.0407981
NM_000348_3(SRD5A2)c_145GA(p_Ala49Thr)	GCCTGCCAACCCGCGCCGCC	GCCTGCCAACCCGCGCTGCC	0.00423729	0.00934388
NM_000348_3(SRD5A2)c_2TC(p_Met1Thr)	CGAGGAACACGGCGCGACGC	CGAGGAACATGGCGCGACGC	0.950116	0.279743
NM_000348_3(SRD5A2)c_2TC(p_Met1Thr)	CGAGGAACACGGCGCGACGC	CGAGGAATACGGCGCGACGC	0.0313225	0.511623
NM_000348_3(SRD5A2)c_2TC(p_Met1Thr)	CGAGGAACACGGCGCGACGC	TGAGGAACACGGCGCGACGC	0.0150812	0.0466346
NM_000348_3(SRD5A2)c_2TC(p_Met1Thr)	CGAGGAACACGGCGCGACGC	CGAGGAACACGGTGCGACGC	0.00232019	0.0366393
NM_000348_3(SRD5A2)c_2TC(p_Met1Thr)	CGAGGAACACGGCGCGACGC	CGAGGAACACGGCGTGACGC	0.00116009	0.0395612
NM_000349_2(STAR)c_505GA(p_Glu169Lys)	TACTCACAAGCTGGCTGCCG	TACTTACAAGCTGGCTGCCG	0.989474	0.60393
NM_000349_2(STAR)c_505GA(p_Glu169Lys)	TACTCACAAGCTGGCTGCCG	TACTCACAAGCTGGCTGTCG	0.00631579	0.00168727
NM_000349_2(STAR)c_505GA(p_Glu169Lys)	TACTCACAAGCTGGCTGCCG	TATTCACAAGCTGGCTGCCG	0.00421053	0.131343
NM_000349_2(STAR)c_577CT(p_Arg193Ter)	ACAGGTGGAGCCTCAGCGCT	ACAGGTGGAGCCTTAGCGCT	0.646341	0.469188
NM_000349_2(STAR)c_577CT(p_Arg193Ter)	ACAGGTGGAGCCTCAGCGCT	ATAGGTGGAGCCTCAGCGCT	0.310976	0.183769
NM_000349_2(STAR)c_577CT(p_Arg193Ter)	ACAGGTGGAGCCTCAGCGCT	ACAGGTGGAGCTTCAGCGCT	0.0304878	0.172622
NM_000349_2(STAR)c_577CT(p_Arg193Ter)	ACAGGTGGAGCCTCAGCGCT	ACAGGTGGAGCCTCAGCGTT	0.00609756	0.011327
NM_000349_2(STAR)c_577CT(p_Arg193Ter)	ACAGGTGGAGCCTCAGCGCT	ACAGGTGGAGTCTCAGCGCT	0.00609756	0.0807438
NM_000350_2(ABCA4)c_206GA(p_Trp69Ter)	GAATGCTGCCGTAGCTCCAG	GAATGTTGCCGTAGCTCCAG	0.940092	0.819008
NM_000350_2(ABCA4)c_206GA(p_Trp69Ter)	GAATGCTGCCGTAGCTCCAG	GAATGCTGCCGTAGCTTCAG	0.0368664	0.0373629
NM_000350_2(ABCA4)c_206GA(p_Trp69Ter)	GAATGCTGCCGTAGCTCCAG	GAATGCTGCTGTAGCTCCAG	0.0138249	0.0723984
NM_000350_2(ABCA4)c_206GA(p_Trp69Ter)	GAATGCTGCCGTAGCTCCAG	GAATGCTGCCGTAGTTCCAG	0.00460829	0.0149391
NM_000350_2(ABCA4)c_206GA(p_Trp69Ter)	GAATGCTGCCGTAGCTCCAG	GAATGCTGTCGTAGCTCCAG	0.00460829	0.01817
NM_000350_2(ABCA4)c_2345GA(p_Trp782Ter)	CATCCTGTGCTTCGCCTAGC	CATCCTGTGCTTTGCCTAGC	0.960396	0.0110667
NM_000350_2(ABCA4)c_2345GA(p_Trp782Ter)	CATCCTGTGCTTCGCCTAGC	CATCCTGTGTTTCGCCTAGC	0.039604	0.00453383
NM_000350_2(ABCA4)c_3056CT(p_Thr1019Met)	CACCATGAGGCTAGGAGGAT	CATCATGAGGCTAGGAGGAT	0.68	0.215612
NM_000350_2(ABCA4)c_3056CT(p_Thr1019Met)	CACCATGAGGCTAGGAGGAT	CACTATGAGGCTAGGAGGAT	0.32	0.356067
NM_000350_2(ABCA4)c_4253+5GA	TCTTCAGGTGCACGGACTCG	TCTTTAGGTGCACGGACTCG	0.977477	0.809406
NM_000350_2(ABCA4)c_4253+5GA	TCTTCAGGTGCACGGACTCG	TCTTCAGGTGTACGGACTCG	0.0135135	0.00175152
NM_000350_2(ABCA4)c_4253+5GA	TCTTCAGGTGCACGGACTCG	TCTTCAGGTGCATGGACTCG	0.0045045	0.000889275
NM_000350_2(ABCA4)c_4253+5GA	TCTTCAGGTGCACGGACTCG	TCTTCAGGTGCACGGACTTG	0.00225225	0.000279588
NM_000350_2(ABCA4)c_4253+5GA	TCTTCAGGTGCACGGACTCG	TTTTCAGGTGCACGGACTCG	0.00225225	0.157685
NM_000350_2(ABCA4)c_4577CT(p_Thr1526Met)	CGGAGATGTTCCTGTCCATC	CGGAGATGTTTCTGTCCATC	0.955556	0.471185
NM_000350_2(ABCA4)c_4577CT(p_Thr1526Met)	CGGAGATGTTCCTGTCCATC	TGGAGATGTTCCTGTCCATC	0.0444444	0.0466825
NM_000350_2(ABCA4)c_4919GA(p_Arg1640Gln)	CTTACAGGCCAGCCTGCCTA	CTTATAGGCCAGCCTGCCTA	0.997903	0.903071
NM_000350_2(ABCA4)c_4919GA(p_Arg1640Gln)	CTTACAGGCCAGCCTGCCTA	CTTACAGGCCAGTCTGCCTA	0.00179748	0.00554488
NM_000350_2(ABCA4)c_4919GA(p_Arg1640Gln)	CTTACAGGCCAGCCTGCCTA	CTTACAGGTCAGCCTGCCTA	0.000299581	0.00737947
NM_000350_2(ABCA4)c_6118CT(p_Arg2040Ter)	CACCTCAAAGCCGGGCATAA	CACCTTAAAGCCGGGCATAA	0.996109	0.417713
NM_000350_2(ABCA4)c_6118CT(p_Arg2040Ter)	CACCTCAAAGCCGGGCATAA	CACCTCAAAGTCGGGCATAA	0.00233463	0.00225764
NM_000350_2(ABCA4)c_6118CT(p_Arg2040Ter)	CACCTCAAAGCCGGGCATAA	CACCTCAAAGCTGGGCATAA	0.00077821	0.00336326
NM_000350_2(ABCA4)c_6118CT(p_Arg2040Ter)	CACCTCAAAGCCGGGCATAA	CACCTCAAAGCCGGGTATAA	0.00077821	0.00132895
NM_000350_2(ABCA4)c_6286GA(p_Glu2096Lys)	GGATAAGCCCACCACAGGGA	GGATAAGCCTACCACAGGGA	0.956044	0.194852
NM_000350_2(ABCA4)c_6286GA(p_Glu2096Lys)	GGATAAGCCCACCACAGGGA	GGATAAGTCCACCACAGGGA	0.043956	0.282427
NM_000350_2(ABCA4)c_6316CT(p_Arg2106Cys)	ACAGCATGCGGCATGCCTGG	ACAGTATGCGGCATGCCTGG	0.811794	0.785782
NM_000350_2(ABCA4)c_6316CT(p_Arg2106Cys)	ACAGCATGCGGCATGCCTGG	ATAGCATGCGGCATGCCTGG	0.161857	0.0824224
NM_000350_2(ABCA4)c_6316CT(p_Arg2106Cys)	ACAGCATGCGGCATGCCTGG	ACAGCATGTGGCATGCCTGG	0.0112923	0.0305278
NM_000350_2(ABCA4)c_6316CT(p_Arg2106Cys)	ACAGCATGCGGCATGCCTGG	ACAGCATGCGGTATGCCTGG	0.0100376	0.020407
NM_000350_2(ABCA4)c_6316CT(p_Arg2106Cys)	ACAGCATGCGGCATGCCTGG	ACAGCATGCGGCATGTCTGG	0.00501882	0.036255
NM_000350_3(ABCA4)c_1714CT(p_Arg572Ter)	TCAGATCTTATACTTCACGT	TCAGATTTTATACTTCACGT	1	0.729226
NM_000352_4(ABCC8)c_3640CT(p_Arg1214Trp)	TAGGCCTATAAAGCATCCAT	TAGGCTTATAAAGCATCCAT	0.911392	0.574154
NM_000352_4(ABCC8)c_3640CT(p_Arg1214Trp)	TAGGCCTATAAAGCATCCAT	TAGGTCTATAAAGCATCCAT	0.0886076	0.327099
NM_000353_2(TAT)c_169CT(p_Arg57Ter)	AATGGCGTCCATCTCATACT	AATGGCGTCCATCTTATACT	0.807531	0.142529
NM_000353_2(TAT)c_169CT(p_Arg57Ter)	AATGGCGTCCATCTCATACT	AATGGCGTTCATCTCATACT	0.16318	0.340849
NM_000353_2(TAT)c_169CT(p_Arg57Ter)	AATGGCGTCCATCTCATACT	AATGGTGTCCATCTCATACT	0.0251046	0.283557
NM_000353_2(TAT)c_169CT(p_Arg57Ter)	AATGGCGTCCATCTCATACT	AATGGCGTCTATCTCATACT	0.0041841	0.0409553
NM_000355_3(TCN2)c_871CT(p_Gln291Ter)	CCGCTGGGCTCAGCTCTGCT	CCGCTGGGCTTAGCTCTGCT	0.993377	0.29489
NM_000355_3(TCN2)c_871CT(p_Gln291Ter)	CCGCTGGGCTCAGCTCTGCT	CCGCTGGGCTCAGCTTTGCT	0.00529801	0.0747939
NM_000355_3(TCN2)c_871CT(p_Gln291Ter)	CCGCTGGGCTCAGCTCTGCT	TCGCTGGGCTCAGCTCTGCT	0.000662252	0.0151892
NM_000355_3(TCN2)c_871CT(p_Gln291Ter)	CCGCTGGGCTCAGCTCTGCT	CCGCTGGGTTCAGCTCTGCT	0.000662252	0.015402
NM_000363_4(TNNI3)c_544GA(p_Glu182Lys)	TAACCAAAAGATATATAATT	TAACTAAAAGATATATAATT	1	0.531264
NM_000364_3(TNNT2)c_853CT(p_Arg285Cys)	CGCAGGTCTTGGAGCTGCAG	CGCAGGTTTTGGAGCTGCAG	0.977839	0.756049
NM_000364_3(TNNT2)c_853CT(p_Arg285Cys)	CGCAGGTCTTGGAGCTGCAG	CGTAGGTCTTGGAGCTGCAG	0.0110803	0.0635063
NM_000364_3(TNNT2)c_853CT(p_Arg285Cys)	CGCAGGTCTTGGAGCTGCAG	CGCAGGTCTTGGAGCTGTAG	0.00831025	0.00451163
NM_000364_3(TNNT2)c_853CT(p_Arg285Cys)	CGCAGGTCTTGGAGCTGCAG	CGCAGGTCTTGGAGTTGCAG	0.00277008	0.00417107
NM_000368_4(TSC1)c_1998-2AG	TTGCTGGGTAAAGGCAACCC	TTGTTGGGTAAAGGCAACCC	0.982143	0.971808
NM_000368_4(TSC1)c_1998-2AG	TTGCTGGGTAAAGGCAACCC	TTGCTGGGTAAAGGCAATCC	0.0178571	0.00630127
NM_000368_4(TSC1)c_2380CT(p_Gln794Ter)	ATACCTGTAATTCCTAGCTC	ATACTTGTAATTCCTAGCTC	0.936709	0.484323
NM_000368_4(TSC1)c_2380CT(p_Gln794Ter)	ATACCTGTAATTCCTAGCTC	ATATCTGTAATTCCTAGCTC	0.0632911	0.377315
NM_000368_4(TSC1)c_2530CT(p_Gln844Ter)	TCAAGAACTCCATCTACTGC	TTAAGAACTCCATCTACTGC	0.925532	0.187942
NM_000368_4(TSC1)c_2530CT(p_Gln844Ter)	TCAAGAACTCCATCTACTGC	TCAAGAACTCCATTTACTGC	0.0319149	0.0624834
NM_000368_4(TSC1)c_2530CT(p_Gln844Ter)	TCAAGAACTCCATCTACTGC	TCAAGAACTTCATCTACTGC	0.0319149	0.44723
NM_000368_4(TSC1)c_2530CT(p_Gln844Ter)	TCAAGAACTCCATCTACTGC	TCAAGAATTCCATCTACTGC	0.0106383	0.150643
NM_000368_4(TSC1)c_2692CT(p_Gln898Ter)	TCTGAGTCTACTGGAGAACA	TCTGAGTTTACTGGAGAACA	0.991667	0.627711
NM_000368_4(TSC1)c_2692CT(p_Gln898Ter)	TCTGAGTCTACTGGAGAACA	TCTGAGTCTATTGGAGAACA	0.00833333	0.0111585
NM_000368_4(TSC1)c_664-1GA	CCAACTCTTCTAACCAATGA	CCAACTTTTCTAACCAATGA	0.978495	0.250649
NM_000368_4(TSC1)c_664-1GA	CCAACTCTTCTAACCAATGA	CTAACTCTTCTAACCAATGA	0.0172043	0.00811084
NM_000368_4(TSC1)c_664-1GA	CCAACTCTTCTAACCAATGA	CCAATTCTTCTAACCAATGA	0.00215054	0.2068
NM_000368_4(TSC1)c_664-1GA	CCAACTCTTCTAACCAATGA	TCAACTCTTCTAACCAATGA	0.00215054	0.0010026
NM_000368_4(TSC1)c_682CT(p_Arg228Ter)	ATTCACACATGCTCCATCAT	ATTTACACATGCTCCATCAT	0.947368	0.488116
NM_000368_4(TSC1)c_682CT(p_Arg228Ter)	ATTCACACATGCTCCATCAT	ATTCACATATGCTCCATCAT	0.0350877	0.0392649
NM_000368_4(TSC1)c_682CT(p_Arg228Ter)	ATTCACACATGCTCCATCAT	ATTCACACATGCTTCATCAT	0.00877193	0.020497
NM_000368_4(TSC1)c_682CT(p_Arg228Ter)	ATTCACACATGCTCCATCAT	ATTCATACATGCTCCATCAT	0.00877193	0.355123
NM_000369_2(TSHR)c_1637GA(p_Trp546Ter)	CCAGAAGTACCCTCCGCACC	CTAGAAGTACCCTCCGCACC	0.828544	0.0508457
NM_000369_2(TSHR)c_1637GA(p_Trp546Ter)	CCAGAAGTACCCTCCGCACC	CCAGAAGTACCCTCTGCACC	0.0689655	0.0697785
NM_000369_2(TSHR)c_1637GA(p_Trp546Ter)	CCAGAAGTACCCTCCGCACC	CCAGAAGTATCCTCCGCACC	0.0574713	0.186649
NM_000369_2(TSHR)c_1637GA(p_Trp546Ter)	CCAGAAGTACCCTCCGCACC	CCAGAAGTACCCTTCGCACC	0.0440613	0.261364
NM_000369_2(TSHR)c_1637GA(p_Trp546Ter)	CCAGAAGTACCCTCCGCACC	CCAGAAGTACCCTCCGCACT	0.000957854	0.00474518
NM_000370_3(TTPA)c_175CT(p_Arg59Trp)	GATCGAAATCCCAGGCGCGC	GATTGAAATCCCAGGCGCGC	0.842105	0.456657
NM_000370_3(TTPA)c_175CT(p_Arg59Trp)	GATCGAAATCCCAGGCGCGC	GATCGAAATTCCAGGCGCGC	0.142105	0.389837
NM_000370_3(TTPA)c_175CT(p_Arg59Trp)	GATCGAAATCCCAGGCGCGC	GATCGAAATCCCAGGTGCGC	0.0105263	0.00469546
NM_000370_3(TTPA)c_175CT(p_Arg59Trp)	GATCGAAATCCCAGGCGCGC	GATCGAAATCCCAGGCGCGT	0.00526316	0.000369993
NM_000371_3(TTR)c_113AG(p_Asp38Gly)	GGCCGAGAGGAACATCAGCA	GGCTGAGAGGAACATCAGCA	0.743031	0.372029
NM_000371_3(TTR)c_113AG(p_Asp38Gly)	GGCCGAGAGGAACATCAGCA	GGCCGAGAGGAACATTAGCA	0.249464	0.390119
NM_000371_3(TTR)c_113AG(p_Asp38Gly)	GGCCGAGAGGAACATCAGCA	GGTCGAGAGGAACATCAGCA	0.00428878	0.108502
NM_000371_3(TTR)c_113AG(p_Asp38Gly)	GGCCGAGAGGAACATCAGCA	GGCCGAGAGGAACATCAGTA	0.00321658	0.0213231
NM_000371_3(TTR)c_118GA(p_Val40Ile)	TACAGGCTGTTTGACGTCAG	TACAGGTTGTTTGACGTCAG	1	0.333492
NM_000371_3(TTR)c_238AG(p_Thr80Ala)	TGACGAGGCTGAGGGTCCCC	TGATGAGGCTGAGGGTCCCC	1	0.779287
NM_000371_3(TTR)c_88TC(p_Cys30Arg)	TCCCTGGCCGCAAGAGGAGG	TCCTTGGCCGCAAGAGGAGG	0.717691	0.257057
NM_000371_3(TTR)c_88TC(p_Cys30Arg)	TCCCTGGCCGCAAGAGGAGG	TTCCTGGCCGCAAGAGGAGG	0.124216	0.400538
NM_000371_3(TTR)c_88TC(p_Cys30Arg)	TCCCTGGCCGCAAGAGGAGG	TCCCTGGCCGTAAGAGGAGG	0.0915935	0.0109181
NM_000371_3(TTR)c_88TC(p_Cys30Arg)	TCCCTGGCCGCAAGAGGAGG	TCCCTGGCTGCAAGAGGAGG	0.0401506	0.0297976
NM_000371_3(TTR)c_88TC(p_Cys30Arg)	TCCCTGGCCGCAAGAGGAGG	TCCCTGGTCGCAAGAGGAGG	0.0225847	0.0191647
NM_000371_3(TTR)c_88TC(p_Cys30Arg)	TCCCTGGCCGCAAGAGGAGG	TCTCTGGCCGCAAGAGGAGG	0.00376412	0.182315
NM_000372_4(TYR)c_1064CT(p_Ala355Val)	GAAAGCCGGGTGGCCCAGAA	GAAAGCTGGGTGGCCCAGAA	0.9	0.361259
NM_000372_4(TYR)c_1064CT(p_Ala355Val)	GAAAGCCGGGTGGCCCAGAA	GAAAGTCGGGTGGCCCAGAA	0.1	0.44436
NM_000372_4(TYR)c_229CT(p_Arg77Trp)	CCAGGAGGCCCTCAGTCACC	CCAGGAGGCCCTTAGTCACC	0.873684	0.196892
NM_000372_4(TYR)c_229CT(p_Arg77Trp)	CCAGGAGGCCCTCAGTCACC	CCAGGAGGCTCTCAGTCACC	0.0596491	0.16793
NM_000372_4(TYR)c_229CT(p_Arg77Trp)	CCAGGAGGCCCTCAGTCACC	CCAGGAGGCCCTCAGTTACC	0.0385965	0.130035
NM_000372_4(TYR)c_229CT(p_Arg77Trp)	CCAGGAGGCCCTCAGTCACC	CCAGGAGGTCCTCAGTCACC	0.0105263	0.0602795
NM_000372_4(TYR)c_229CT(p_Arg77Trp)	CCAGGAGGCCCTCAGTCACC	CTAGGAGGCCCTCAGTCACC	0.00701754	0.019064
NM_000372_4(TYR)c_229CT(p_Arg77Trp)	CCAGGAGGCCCTCAGTCACC	TCAGGAGGCCCTCAGTCACC	0.00350877	0.0416758
NM_000372_4(TYR)c_229CT(p_Arg77Trp)	CCAGGAGGCCCTCAGTCACC	CCAGGAGGCCTTCAGTCACC	0.00350877	0.114482
NM_000372_4(TYR)c_229CT(p_Arg77Trp)	CCAGGAGGCCCTCAGTCACC	CCAGGAGGCCCTCAGTCACT	0.00350877	0.0141974
NM_000372_4(TYR)c_230GA(p_Arg77Gln)	CCTAGTGTGCAGGGTCCCCC	CTTAGTGTGCAGGGTCCCCC	0.966667	0.169685
NM_000372_4(TYR)c_230GA(p_Arg77Gln)	CCTAGTGTGCAGGGTCCCCC	CCTAGTGTGTAGGGTCCCCC	0.0333333	0.152457
NM_000372_4(TYR)c_650GA(p_Arg217Gln)	AAAAGCAACCCTGGGCCCCA	AAAAGCAATCCTGGGCCCCA	0.947368	0.0844916
NM_000372_4(TYR)c_650GA(p_Arg217Gln)	AAAAGCAACCCTGGGCCCCA	AAAAGCAACTCTGGGCCCCA	0.0526316	0.0718535
NM_000377_2(WAS)c_257GA(p_Arg86His)	CCTTGGCCGTCTTTGAGATG	CCTTGGCCGTTTTTGAGATG	0.857143	0.295199
NM_000377_2(WAS)c_257GA(p_Arg86His)	CCTTGGCCGTCTTTGAGATG	CTTTGGCCGTCTTTGAGATG	0.107143	0.133988
NM_000377_2(WAS)c_257GA(p_Arg86His)	CCTTGGCCGTCTTTGAGATG	CCTTGGTCGTCTTTGAGATG	0.0357143	0.17411
NM_000377_2(WAS)c_271CT(p_Gln91Ter)	ACGGCATGTTGAGCACCAGT	ACGGTATGTTGAGCACCAGT	0.893151	0.800908
NM_000377_2(WAS)c_271CT(p_Gln91Ter)	ACGGCATGTTGAGCACCAGT	ATGGCATGTTGAGCACCAGT	0.0876712	0.101251
NM_000377_2(WAS)c_271CT(p_Gln91Ter)	ACGGCATGTTGAGCACCAGT	ACGGCATGTTGAGCATCAGT	0.0109589	0.0192203
NM_000377_2(WAS)c_271CT(p_Gln91Ter)	ACGGCATGTTGAGCACCAGT	ACGGCATGTTGAGTACCAGT	0.00821918	0.0557041
NM_000377_2(WAS)c_37CT(p_Arg13Ter)	TGTAGCCTATGCTTTCCTCC	TGTAGCTTATGCTTTCCTCC	0.995868	0.252889
NM_000377_2(WAS)c_37CT(p_Arg13Ter)	TGTAGCCTATGCTTTCCTCC	TGTAGCCTATGTTTTCCTCC	0.00413223	0.0183798
NM_000384_2(APOB)c_1672CT(p_Arg558Ter)	GCAGCCAGTCACTTATCTCC	GCAGCTAGTCACTTATCTCC	0.868687	0.18944
NM_000384_2(APOB)c_1672CT(p_Arg558Ter)	GCAGCCAGTCACTTATCTCC	GCAGCCAGTCACTTATTTCC	0.10101	0.0722613
NM_000384_2(APOB)c_1672CT(p_Arg558Ter)	GCAGCCAGTCACTTATCTCC	GCAGCCAGTCACTTATTTTC	0.030303	0.000474781
NM_000388_3(CASR)c_2405AG(p_Asn802Ser)	TTGGCTTCACTGAAGTTCTC	TTGGCTTTACTGAAGTTCTC	1	0.680673
NM_000388_3(CASR)c_514AG(p_Arg172Gly)	GCTGAGGAGTCCGCTGGAGG	GCTGAGGAGTTCGCTGGAGG	0.998321	0.760322
NM_000388_3(CASR)c_514AG(p_Arg172Gly)	GCTGAGGAGTCCGCTGGAGG	GTTGAGGAGTCCGCTGGAGG	0.00100739	0.0462728
NM_000388_3(CASR)c_514AG(p_Arg172Gly)	GCTGAGGAGTCCGCTGGAGG	GCTGAGGAGTCTGCTGGAGG	0.000671592	0.0771357
NM_000391_3(TPP1)c_1166GA(p_Gly389Glu)	ACAGAACCGGGACCAGATGC	ACAGAATCGGGACCAGATGC	1	0.609482
NM_000397_3(CYBB)c_1011GA(p_Trp337Ter)	GAACACGGGAAGGCGGCGGG	GAACATGGGAAGGCGGCGGG	1	0.668423
NM_000397_3(CYBB)c_271CT(p_Arg91Ter)	GGCAGCAGGGCTCACCCACC	GGCAGTAGGGCTCACCCACC	0.930182	0.462738
NM_000397_3(CYBB)c_271CT(p_Arg91Ter)	GGCAGCAGGGCTCACCCACC	GGCAGCAGGGCTTACCCACC	0.0680833	0.169785
NM_000397_3(CYBB)c_271CT(p_Arg91Ter)	GGCAGCAGGGCTCACCCACC	GGTAGCAGGGCTCACCCACC	0.00130095	0.054939
NM_000397_3(CYBB)c_271CT(p_Arg91Ter)	GGCAGCAGGGCTCACCCACC	GGCAGCAGGGCTCACCCATC	0.000433651	0.0146347
NM_000402_4(G6PD)c_1058TC(p_Leu353Pro)	CTTCTTTGAAGAGCTCCAGC	CTTTTTTGAAGAGCTCCAGC	0.982906	0.981504
NM_000402_4(G6PD)c_1058TC(p_Leu353Pro)	CTTCTTTGAAGAGCTCCAGC	CTTCTTTGAAGAGCTCCAGT	0.017094	0.000122539
NM_000404_2(GLB1)c_1646CT(p_Pro549Leu)	AAAGGCCAGGAGCGTGTAGT	AAAGGCTAGGAGCGTGTAGT	1	0.347419
NM_000404_2(GLB1)c_176GA(p_Arg59His)	CCCATGTGCCCCGCTTCTAC	CCCATGTGCCCCGCTTTTAC	0.821656	0.0940743
NM_000404_2(GLB1)c_176GA(p_Arg59His)	CCCATGTGCCCCGCTTCTAC	CCTATGTGCCCCGCTTCTAC	0.146497	0.301248
NM_000404_2(GLB1)c_176GA(p_Arg59His)	CCCATGTGCCCCGCTTCTAC	CCCATGTGTCCCGCTTCTAC	0.0191083	0.0463847
NM_000404_2(GLB1)c_176GA(p_Arg59His)	CCCATGTGCCCCGCTTCTAC	CCCATGTGCCCCGCTTCTAT	0.00636943	0.00867031
NM_000404_2(GLB1)c_176GA(p_Arg59His)	CCCATGTGCCCCGCTTCTAC	TCCATGTGCCCCGCTTCTAC	0.00636943	0.0424824
NM_000404_3(GLB1)c_1325GA(p_Arg442Gln)	CGATCAAGCATATGTTGCTG	CGATTAAGCATATGTTGCTG	0.974359	0.908599
NM_000404_3(GLB1)c_1325GA(p_Arg442Gln)	CGATCAAGCATATGTTGCTG	CGATCAAGCATATGTTGTTG	0.025641	0.0106967
NM_000404_3(GLB1)c_152TC(p_Ile51Thr)	CAGCCATTTCGCTACACCTC	CAGCTATTTCGCTACACCTC	0.602524	0.214474
NM_000404_3(GLB1)c_152TC(p_Ile51Thr)	CAGCCATTTCGCTACACCTC	CAGCCATTTTGCTACACCTC	0.356467	0.580047
NM_000404_3(GLB1)c_152TC(p_Ile51Thr)	CAGCCATTTCGCTACACCTC	CAGTCATTTCGCTACACCTC	0.022082	0.050038
NM_000404_3(GLB1)c_152TC(p_Ile51Thr)	CAGCCATTTCGCTACACCTC	TAGCCATTTCGCTACACCTC	0.00946372	0.00818533
NM_000404_3(GLB1)c_152TC(p_Ile51Thr)	CAGCCATTTCGCTACACCTC	CAGCCATTTCGCTACACCTT	0.00946372	0.000414696
NM_000404_3(GLB1)c_1733AG(p_Lys578Arg)	CCCTGGTCCATCCAGGAAAC	CCCTGGTTCATCCAGGAAAC	0.856	0.357892
NM_000404_3(GLB1)c_1733AG(p_Lys578Arg)	CCCTGGTCCATCCAGGAAAC	CCCTGGTCCATTCAGGAAAC	0.136	0.0483423
NM_000404_3(GLB1)c_1733AG(p_Lys578Arg)	CCCTGGTCCATCCAGGAAAC	CCTTGGTCCATCCAGGAAAC	0.008	0.0649602
NM_000404_3(GLB1)c_1768CT(p_Arg590Cys)	GGGCTGGCCAATAGCAGCCA	GGGTTGGCCAATAGCAGCCA	0.927083	0.286838
NM_000404_3(GLB1)c_1768CT(p_Arg590Cys)	GGGCTGGCCAATAGCAGCCA	GGGCTGGCTAATAGCAGCCA	0.0416667	0.29219
NM_000404_3(GLB1)c_1768CT(p_Arg590Cys)	GGGCTGGCCAATAGCAGCCA	GGGCTGGTCAATAGCAGCCA	0.03125	0.236564
NM_000404_3(GLB1)c_276GA(p_Trp92Ter)	AACTTTCATGAGCCCTGACC	AACTTTTATGAGCCCTGACC	1	0.916502
NM_000411_6(HLCS)c_1648GA(p_Val550Met)	CAGACTATAGGAAGGGATGG	CAGATTATAGGAAGGGATGG	1	0.971229
NM_000411_7(HLCS)c_2005CT(p_His669Tyr)	ACGGCGCATGGGACATGTGA	ACGGCGTATGGGACATGTGA	0.982759	0.278354
NM_000411_7(HLCS)c_2005CT(p_His669Tyr)	ACGGCGCATGGGACATGTGA	ATGGCGCATGGGACATGTGA	0.0172414	0.0742276
NM_000414_3(HSD17B4)c_1516CT(p_Arg506Cys)	AGGCAGTACAAAGCAGCCTG	AGGTAGTACAAAGCAGCCTG	0.884615	0.485325
NM_000414_3(HSD17B4)c_1516CT(p_Arg506Cys)	AGGCAGTACAAAGCAGCCTG	AGGCAGTATAAAGCAGCCTG	0.115385	0.405633
NM_000422_2(KRT17)c_280CT(p_Arg94Cys)	TAACATGATCCACAGACATT	TAACATGATTCACAGACATT	1	0.454565
NM_000425_4(L1CAM)c_1108GA(p_Gly370Arg)	TGCAGCTCTACCATCTGTGT	TGCAGCTTTACCATCTGTGT	0.993921	0.622865
NM_000425_4(L1CAM)c_1108GA(p_Gly370Arg)	TGCAGCTCTACCATCTGTGT	TGCAGCTCTATCATCTGTGT	0.00303951	0.0112894
NM_000425_4(L1CAM)c_1108GA(p_Gly370Arg)	TGCAGCTCTACCATCTGTGT	TGTAGCTCTACCATCTGTGT	0.00303951	0.0659127
NM_000426_3(LAMA2)c_2TC(p_Met1Thr)	TACGACGCCGGGAGCCGCCG	TACGATGCCGGGAGCCGCCG	0.983213	0.614802
NM_000426_3(LAMA2)c_2TC(p_Met1Thr)	TACGACGCCGGGAGCCGCCG	TACGACGCCGGGAGTCGCCG	0.0167866	0.00962808
NM_000426_3(LAMA2)c_3924+2TC	AGGCAAAGTTAGTCATTGTT	AGGTAAAGTTAGTCATTGTT	1	0.402024
NM_000429_2(MAT1A)c_790CT(p_Arg264Cys)	CACTACAGGCCCGGCACGTC	CACTATAGGCCCGGCACGTC	0.859551	0.646518
NM_000429_2(MAT1A)c_790CT(p_Arg264Cys)	CACTACAGGCCCGGCACGTC	CACTACAGGTCCGGCACGTC	0.0786517	0.00801348
NM_000429_2(MAT1A)c_790CT(p_Arg264Cys)	CACTACAGGCCCGGCACGTC	TACTACAGGCCCGGCACGTC	0.0477528	0.00707657
NM_000429_2(MAT1A)c_790CT(p_Arg264Cys)	CACTACAGGCCCGGCACGTC	CACTACAGGCCCGGTACGTC	0.00842697	0.00662487
NM_000429_2(MAT1A)c_790CT(p_Arg264Cys)	CACTACAGGCCCGGCACGTC	CACTACAGGCCTGGCACGTC	0.00561798	0.0126663
NM_000429_2(MAT1A)c_895CT(p_Arg299Cys)	TACACTCACCTCATTTATGA	TACACTTACCTCATTTATGA	0.986395	0.510395
NM_000429_2(MAT1A)c_895CT(p_Arg299Cys)	TACACTCACCTCATTTATGA	TACATTCACCTCATTTATGA	0.00680272	0.248972
NM_000429_2(MAT1A)c_895CT(p_Arg299Cys)	TACACTCACCTCATTTATGA	TATACTCACCTCATTTATGA	0.00680272	0.0982204
NM_000430_3(PAFAH1B1)c_1002+1GA	GACGCACATCAATGCCACCC	GACGCACATTAATGCCACCC	0.882353	0.444211
NM_000430_3(PAFAH1B1)c_1002+1GA	GACGCACATCAATGCCACCC	GACGCACATCAATGTCACCC	0.0980392	0.0107032
NM_000430_3(PAFAH1B1)c_1002+1GA	GACGCACATCAATGCCACCC	GACGCATATCAATGCCACCC	0.00653595	0.241477
NM_000430_3(PAFAH1B1)c_1002+1GA	GACGCACATCAATGCCACCC	GACGCACATCAATGCTACCC	0.00653595	0.0142488
NM_000430_3(PAFAH1B1)c_1002+1GA	GACGCACATCAATGCCACCC	GATGCACATCAATGCCACCC	0.00653595	0.0394181
NM_000430_3(PAFAH1B1)c_1064GA(p_Ser355Asn)	GAAGCAGCAGGAGGAGCAGG	GAAGTAGCAGGAGGAGCAGG	0.876736	0.858462
NM_000430_3(PAFAH1B1)c_1064GA(p_Ser355Asn)	GAAGCAGCAGGAGGAGCAGG	GAAGCAGTAGGAGGAGCAGG	0.123264	0.0919184
NM_000430_3(PAFAH1B1)c_1159+1GA	ACAGGCACCATCATGCACTT	ACAGGCACCATTATGCACTT	0.765957	0.254226
NM_000430_3(PAFAH1B1)c_1159+1GA	ACAGGCACCATCATGCACTT	ATAGGCACCATCATGCACTT	0.110638	0.0406706
NM_000430_3(PAFAH1B1)c_1159+1GA	ACAGGCACCATCATGCACTT	ACAGGTACCATCATGCACTT	0.110638	0.286085
NM_000430_3(PAFAH1B1)c_1159+1GA	ACAGGCACCATCATGCACTT	ACAGGCACCATCATGTACTT	0.00851064	0.0393657
NM_000430_3(PAFAH1B1)c_1159+1GA	ACAGGCACCATCATGCACTT	ACAGGCACTATCATGCACTT	0.00425532	0.0449103
NM_000430_3(PAFAH1B1)c_3GA(p_Met1Ile)	TCCAGCAGAGGTGGGTATGA	TCTAGCAGAGGTGGGTATGA	1	0.172171
NM_000430_3(PAFAH1B1)c_841TC(p_Cys281Arg)	AGATCTGAACGAGCGCAACC	AGATTTGAACGAGCGCAACC	1	0.947
NM_000430_3(PAFAH1B1)c_851GA(p_Trp284Ter)	TCATCAAGAAGGTGCCTCTT	TCATTAAGAAGGTGCCTCTT	1	0.77907
NM_000431_2(MVK)c_442GA(p_Ala148Thr)	CAGCTTCAGGAGGAGGTGCT	CAGCTTTAGGAGGAGGTGCT	0.997797	0.702352
NM_000431_2(MVK)c_442GA(p_Ala148Thr)	CAGCTTCAGGAGGAGGTGCT	CAGTTTCAGGAGGAGGTGCT	0.00165198	0.0987021
NM_000431_2(MVK)c_442GA(p_Ala148Thr)	CAGCTTCAGGAGGAGGTGCT	CAGCTTCAGGAGGAGGTGTT	0.000550661	0.000261586
NM_000431_2(MVK)c_608TC(p_Val203Ala)	TGGCTCGGGGTTTGCCCCGA	TGGCTTGGGGTTTGCCCCGA	0.954839	0.811778
NM_000431_2(MVK)c_608TC(p_Val203Ala)	TGGCTCGGGGTTTGCCCCGA	TGGCTCGGGGTTTGTCCCGA	0.0451613	0.016122
NM_000432_3(MYL2)c_52TC(p_Phe18Leu)	GAGGCCCGTGGCCTGCTCCT	GAGGCCTGTGGCCTGCTCCT	0.972362	0.253961
NM_000432_3(MYL2)c_52TC(p_Phe18Leu)	GAGGCCCGTGGCCTGCTCCT	GAGGCTCGTGGCCTGCTCCT	0.0150754	0.341356
NM_000432_3(MYL2)c_52TC(p_Phe18Leu)	GAGGCCCGTGGCCTGCTCCT	GAGGCCCGTGGTCTGCTCCT	0.00753769	0.0234388
NM_000432_3(MYL2)c_52TC(p_Phe18Leu)	GAGGCCCGTGGCCTGCTCCT	GAGGTCCGTGGCCTGCTCCT	0.00502513	0.196527
NM_000433_3(NCF2)c_565CT(p_Gln189Ter)	TGAGCCACTTATCTCTCATT	TGAGCCACTTATTTCTCATT	0.457143	0.0943692
NM_000433_3(NCF2)c_565CT(p_Gln189Ter)	TGAGCCACTTATCTCTCATT	TGAGCCACTTATCTTTCATT	0.314286	0.115715
NM_000433_3(NCF2)c_565CT(p_Gln189Ter)	TGAGCCACTTATCTCTCATT	TGAGCTACTTATCTCTCATT	0.2	0.309582
NM_000433_3(NCF2)c_565CT(p_Gln189Ter)	TGAGCCACTTATCTCTCATT	TGAGCCACTTATCTCTTATT	0.0285714	0.0508992
NM_000434_3(NEU1)c_649GA(p_Val217Met)	GCCTCATCATGTGTGGCCAT	GCCTTATCATGTGTGGCCAT	0.854167	0.452599
NM_000434_3(NEU1)c_649GA(p_Val217Met)	GCCTCATCATGTGTGGCCAT	GCCTCATCATGTGTGGTCAT	0.104167	0.00256932
NM_000434_3(NEU1)c_649GA(p_Val217Met)	GCCTCATCATGTGTGGCCAT	GTCTCATCATGTGTGGCCAT	0.0416667	0.00841712
NM_000435_2(NOTCH3)c_437GA(p_Cys146Tyr)	AGATAAGATTTCCCAGTCAT	AGATAAGATTTTCCAGTCAT	1	0.759564
NM_000435_2(NOTCH3)c_619CT(p_Arg207Cys)	AGCTTCTATGTGTCCTCTTT	AGCTTTTATGTGTCCTCTTT	1	0.845281
NM_000435_2(NOTCH3)c_773AG(p_Tyr258Cys)	CGGCAGCCCCGTCCATGAAA	CGGCAGCCCCGTTCATGAAA	0.635179	0.0956422
NM_000435_2(NOTCH3)c_773AG(p_Tyr258Cys)	CGGCAGCCCCGTCCATGAAA	CGGCAGCCTCGTCCATGAAA	0.208469	0.0522308
NM_000435_2(NOTCH3)c_773AG(p_Tyr258Cys)	CGGCAGCCCCGTCCATGAAA	CGGCAGCCCTGTCCATGAAA	0.0749186	0.0596954
NM_000435_2(NOTCH3)c_773AG(p_Tyr258Cys)	CGGCAGCCCCGTCCATGAAA	CGGTAGCCCCGTCCATGAAA	0.0651466	0.0879911
NM_000435_2(NOTCH3)c_773AG(p_Tyr258Cys)	CGGCAGCCCCGTCCATGAAA	CGGCAGTCCCGTCCATGAAA	0.00977199	0.151112
NM_000435_2(NOTCH3)c_773AG(p_Tyr258Cys)	CGGCAGCCCCGTCCATGAAA	TGGCAGCCCCGTCCATGAAA	0.00651466	0.0304059
NM_000441_1(SLC26A4)c_1541AG(p_Gln514Arg)	TTACTCACAACCGAACTCTC	TTACTTACAACCGAACTCTC	1	0.676734
NM_000441_1(SLC26A4)c_2074TC(p_Phe692Leu)	GTGTATCTTGCATCACTTCA	GTGTATTTTGCATCACTTCA	0.995833	0.913528
NM_000441_1(SLC26A4)c_2074TC(p_Phe692Leu)	GTGTATCTTGCATCACTTCA	GTGTATCTTGTATCACTTCA	0.00416667	0.0113714
NM_000443_3(ABCB4)c_1769GA(p_Arg590Gln)	GATAGCACACCAACTGTCTA	GATAGCATACCAACTGTCTA	0.460465	0.302245
NM_000443_3(ABCB4)c_1769GA(p_Arg590Gln)	GATAGCACACCAACTGTCTA	GATAGTACACCAACTGTCTA	0.306977	0.515669
NM_000443_3(ABCB4)c_1769GA(p_Arg590Gln)	GATAGCACACCAACTGTCTA	GATAGCACACCAACTGTTTA	0.172093	0.0129534
NM_000443_3(ABCB4)c_1769GA(p_Arg590Gln)	GATAGCACACCAACTGTCTA	GATAGCACATCAACTGTCTA	0.055814	0.0547873
NM_000443_3(ABCB4)c_1769GA(p_Arg590Gln)	GATAGCACACCAACTGTCTA	GATAGCACACTAACTGTCTA	0.00465116	0.0449427
NM_000443_3(ABCB4)c_523AG(p_Thr175Ala)	TAGCCGCGCATTGAGTTCAG	TAGCTGCGCATTGAGTTCAG	0.851064	0.51772
NM_000443_3(ABCB4)c_523AG(p_Thr175Ala)	TAGCCGCGCATTGAGTTCAG	TAGCCGTGCATTGAGTTCAG	0.148936	0.157959
NM_000444_4(PHEX)c_500GA(p_Trp167Ter)	CTCCAACCTGGGCGTGGCCG	CTTCAACCTGGGCGTGGCCG	0.512315	0.292477
NM_000444_4(PHEX)c_500GA(p_Trp167Ter)	CTCCAACCTGGGCGTGGCCG	CTCCAATCTGGGCGTGGCCG	0.418719	0.111469
NM_000444_4(PHEX)c_500GA(p_Trp167Ter)	CTCCAACCTGGGCGTGGCCG	CTCCAACCTGGGCGTGGTCG	0.0640394	0.00128652
NM_000444_4(PHEX)c_500GA(p_Trp167Ter)	CTCCAACCTGGGCGTGGCCG	CTCCAACCTGGGTGTGGCCG	0.00492611	0.00160427
NM_000444_4(PHEX)c_664-1GA	CACAGATGAGCGGCCCCTGG	CATAGATGAGCGGCCCCTGG	1	0.676051
NM_000444_4(PHEX)c_871CT(p_Arg291Ter)	GAAGAGGTGTCAGAAGGCGA	GAAGAGGTGTTAGAAGGCGA	1	0.981138
NM_000444_5(PHEX)c_1033CT(p_Gln345Ter)	GGCCTCAGTGGTAGTACCGC	GGCCTTAGTGGTAGTACCGC	0.98995	0.821675
NM_000444_5(PHEX)c_1033CT(p_Gln345Ter)	GGCCTCAGTGGTAGTACCGC	GGCTTCAGTGGTAGTACCGC	0.0086145	0.0957676
NM_000444_5(PHEX)c_1033CT(p_Gln345Ter)	GGCCTCAGTGGTAGTACCGC	GGCCTCAGTGGTAGTATCGC	0.00143575	0.0106418
NM_000444_5(PHEX)c_253TC(p_Cys85Arg)	CTCGGAGGATGAAAAGAGGC	CTTGGAGGATGAAAAGAGGC	0.998113	0.958583
NM_000444_5(PHEX)c_253TC(p_Cys85Arg)	CTCGGAGGATGAAAAGAGGC	CTCGGAGGATGAAAAGAGGT	0.00188679	0.00177835
NM_000444_5(PHEX)c_436+1GA	TGCACAAGAACATCAAGCCG	TGCATAAGAACATCAAGCCG	0.993475	0.684235
NM_000444_5(PHEX)c_436+1GA	TGCACAAGAACATCAAGCCG	TGCACAAGAACATCAAGTCG	0.00652529	0.00410402
NM_000444_5(PHEX)c_467TC(p_Leu156Pro)	CCTTGGCCGTCTTTGAGGCG	CCTTGGCCGTTTTTGAGGCG	0.947619	0.312444
NM_000444_5(PHEX)c_467TC(p_Leu156Pro)	CCTTGGCCGTCTTTGAGGCG	CCTTGGTCGTCTTTGAGGCG	0.047619	0.169024
NM_000444_5(PHEX)c_467TC(p_Leu156Pro)	CCTTGGCCGTCTTTGAGGCG	CCTTGGCCGTCTTTGAGGTG	0.0047619	0.00218665
NM_000448_2(RAG1)c_2689CT(p_Arg897Ter)	CGATTCAGTAGTGCCGCCTC	CGATTTAGTAGTGCCGCCTC	0.948718	0.955036
NM_000448_2(RAG1)c_2689CT(p_Arg897Ter)	CGATTCAGTAGTGCCGCCTC	CGATTCAGTAGTGTCGCCTC	0.0512821	0.00863296
NM_000449_3(RFX5)c_446GA(p_Arg149Gln)	GCTCAAAGGCTTGGTGGCCG	GCTTAAAGGCTTGGTGGCCG	0.985222	0.938366
NM_000449_3(RFX5)c_446GA(p_Arg149Gln)	GCTCAAAGGCTTGGTGGCCG	GCTCAAAGGCTTGGTGGTCG	0.0147783	0.0090957
NM_000454_4(SOD1)c_434TC(p_Leu145Ser)	CACCCGCATCCCCCAGCTGT	CACCCGCATTCCCCAGCTGT	1	0.2231
NM_000455_4(STK11)c_290+1GA	TGGGGTGACCTCAGGGTGTA	TGGGGTGACTTCAGGGTGTA	1	0.128134
NM_000455_4(STK11)c_526GA(p_Asp176Asn)	TGGCATGACCAAGATCGGCA	TGGCATGATCAAGATCGGCA	1	0.205978
NM_000455_4(STK11)c_640CT(p_Gln214Ter)	CACTCTATTTCTGCTGGCTG	CACTTTATTTCTGCTGGCTG	0.969697	0.680035
NM_000455_4(STK11)c_640CT(p_Gln214Ter)	CACTCTATTTCTGCTGGCTG	CACTCTATTTCTGTTGGCTG	0.030303	0.00376304
NM_000457_4(HNF4A)c_998GA(p_Arg333His)	TCATGGGCTCCAGGTCATTG	TCATGGGCTTCAGGTCATTG	0.935385	0.397062
NM_000457_4(HNF4A)c_998GA(p_Arg333His)	TCATGGGCTCCAGGTCATTG	TTATGGGCTCCAGGTCATTG	0.0492308	0.393686
NM_000457_4(HNF4A)c_998GA(p_Arg333His)	TCATGGGCTCCAGGTCATTG	TCATGGGCTCCAGGTTATTG	0.0153846	0.05499
NM_000458_3(HNF1B)c_439CT(p_Gln147Ter)	GGTCAAGGGACCGGAATTTG	GGTTAAGGGACCGGAATTTG	0.996845	0.843876
NM_000458_3(HNF1B)c_439CT(p_Gln147Ter)	GGTCAAGGGACCGGAATTTG	GGTCAAGGGACTGGAATTTG	0.00315457	0.052442
NM_000459_4(TEK)c_2690AG(p_Tyr897Cys)	GTACAAGCAGCCTGGAGGGA	GTATAAGCAGCCTGGAGGGA	0.995305	0.851384
NM_000459_4(TEK)c_2690AG(p_Tyr897Cys)	GTACAAGCAGCCTGGAGGGA	GTACAAGCAGTCTGGAGGGA	0.00469484	0.0166242
NM_000461_4(THRB)c_1357CT(p_Pro453Ser)	AAGAGGGGAAGAGTTCTGTG	AAGAGGGGAAGAGTTTTGTG	1	1
NM_000465_2(BARD1)c_3GA(p_Met1Ile)	GCGGGACGATACCGGATAAT	GCGGGATGATACCGGATAAT	0.896104	0.758856
NM_000465_2(BARD1)c_3GA(p_Met1Ile)	GCGGGACGATACCGGATAAT	GTGGGACGATACCGGATAAT	0.0800866	0.0322522
NM_000465_2(BARD1)c_3GA(p_Met1Ile)	GCGGGACGATACCGGATAAT	GCGGGACGATACTGGATAAT	0.021645	0.0662203
NM_000465_2(BARD1)c_3GA(p_Met1Ile)	GCGGGACGATACCGGATAAT	GCGGGACGATATCGGATAAT	0.0021645	0.100853
NM_000475_4(NR0B1)c_515GA(p_Trp172Ter)	CGAGCAGTTCCCATTTGAGC	CGAGCAGTTTCCATTTGAGC	1	0.366407
NM_000478_5(ALPL)c_526GA(p_Ala176Thr)	CAGCACCGCCTACGCCCACT	CAGCATCGCCTACGCCCACT	0.971154	0.419121
NM_000478_5(ALPL)c_526GA(p_Ala176Thr)	CAGCACCGCCTACGCCCACT	TAGCACCGCCTACGCCCACT	0.00961538	0.0177947
NM_000478_5(ALPL)c_526GA(p_Ala176Thr)	CAGCACCGCCTACGCCCACT	CAGCACCGCCTACGTCCACT	0.00961538	0.0203438
NM_000478_5(ALPL)c_526GA(p_Ala176Thr)	CAGCACCGCCTACGCCCACT	CAGCACCGCCTACGCCCATT	0.00480769	0.00398088
NM_000478_5(ALPL)c_526GA(p_Ala176Thr)	CAGCACCGCCTACGCCCACT	CAGCACTGCCTACGCCCACT	0.00480769	0.183259
NM_000481_3(AMT)c_139GA(p_Gly47Arg)	GGCCCACGGCAGGAAAATGG	GGCCCATGGCAGGAAAATGG	0.995353	0.435266
NM_000481_3(AMT)c_139GA(p_Gly47Arg)	GGCCCACGGCAGGAAAATGG	GGCCCACGGTAGGAAAATGG	0.00464684	0.0128784
NM_000481_3(AMT)c_350CT(p_Ser117Leu)	AAACAGCAACAGTGTCCCCT	AAATAGCAACAGTGTCCCCT	0.746479	0.310456
NM_000481_3(AMT)c_350CT(p_Ser117Leu)	AAACAGCAACAGTGTCCCCT	AAACAGCAACAGTGTTCCCT	0.239437	0.209464
NM_000481_3(AMT)c_350CT(p_Ser117Leu)	AAACAGCAACAGTGTCCCCT	AAACAGCAATAGTGTCCCCT	0.0140845	0.0995139
NM_000487_5(ARSA)c_256CT(p_Arg86Trp)	GAATTATCTGCCCTGTTTCA	GAATTATTTGCCCTGTTTCA	0.98374	0.955371
NM_000487_5(ARSA)c_256CT(p_Arg86Trp)	GAATTATCTGCCCTGTTTCA	GAATTATCTGTCCTGTTTCA	0.00813008	0.00859165
NM_000487_5(ARSA)c_256CT(p_Arg86Trp)	GAATTATCTGCCCTGTTTCA	GAATTATCTGCCTTGTTTCA	0.00813008	0.00337699
NM_000488_3(SERPINC1)c_166CT(p_Arg56Cys)	GGGGAGCAGTAAATGCACAT	GGGGAGTAGTAAATGCACAT	1	0.774551
NM_000489_3(ATRX)c_6149TC(p_Ile2050Thr)	ACCAGCTGCCTAACCTAGGA	ACCAGTTGCCTAACCTAGGA	0.984375	0.646671
NM_000489_3(ATRX)c_6149TC(p_Ile2050Thr)	ACCAGCTGCCTAACCTAGGA	ACCAGCTGTCTAACCTAGGA	0.015625	0.0234646
NM_000492_3(CFTR)c_4357CT(p_Arg1453Trp)	CACTTGCTTGAGTTCCAGTG	CACTTGCTTGAGTTTCAGTG	0.677215	0.0493225
NM_000492_3(CFTR)c_4357CT(p_Arg1453Trp)	CACTTGCTTGAGTTCCAGTG	CACTTGTTTGAGTTCCAGTG	0.227848	0.321198
NM_000492_3(CFTR)c_4357CT(p_Arg1453Trp)	CACTTGCTTGAGTTCCAGTG	TACTTGCTTGAGTTCCAGTG	0.0949367	0.0224908
NM_000492_3(CFTR)c_595CT(p_His199Tyr)	AATATGCCAATGCAAGTCCC	AATATGCTAATGCAAGTCCC	0.904762	0.18517
NM_000492_3(CFTR)c_595CT(p_His199Tyr)	AATATGCCAATGCAAGTCCC	AATATGTCAATGCAAGTCCC	0.0833333	0.629438
NM_000492_3(CFTR)c_595CT(p_His199Tyr)	AATATGCCAATGCAAGTCCC	AATATGCCAATGTAAGTCCC	0.0119048	0.0157327
NM_000495_4(COL4A5)c_1135CT(p_Gln379Ter)	CTTATTTCATGTCACAGCTG	CTTATTTTATGTCACAGCTG	1	0.968165
NM_000495_4(COL4A5)c_1165+1GA	CCGATGAGCCCACTGCGTCA	CCGATGAGCCTACTGCGTCA	0.928571	0.1311
NM_000495_4(COL4A5)c_1165+1GA	CCGATGAGCCCACTGCGTCA	CTGATGAGCCCACTGCGTCA	0.0549451	0.0622977
NM_000495_4(COL4A5)c_1165+1GA	CCGATGAGCCCACTGCGTCA	CCGATGAGTCCACTGCGTCA	0.00549451	0.0702012
NM_000495_4(COL4A5)c_1165+1GA	CCGATGAGCCCACTGCGTCA	CCGATGAGCCCATTGCGTCA	0.00549451	0.0489101
NM_000495_4(COL4A5)c_1165+1GA	CCGATGAGCCCACTGCGTCA	CCGATGAGCTCACTGCGTCA	0.00549451	0.262948
NM_000495_4(COL4A5)c_1219CT(p_Gln407Ter)	GTTAGTCACTTATGTTTGGC	GTTAGTTACTTATGTTTGGC	0.944444	0.952263
NM_000495_4(COL4A5)c_1219CT(p_Gln407Ter)	GTTAGTCACTTATGTTTGGC	GTTAGTCACTTATGTTTGGT	0.0555556	0.00465546
NM_000495_4(COL4A5)c_1268GA(p_Gly423Glu)	AAAACCAGGAGGTGGGAGAC	AAAATCAGGAGGTGGGAGAC	0.96	0.376051
NM_000495_4(COL4A5)c_1268GA(p_Gly423Glu)	AAAACCAGGAGGTGGGAGAC	AAAACTAGGAGGTGGGAGAC	0.04	0.41481
NM_000495_4(COL4A5)c_1294GA(p_Gly432Arg)	GGCCCAGGCTAAGGAGTCCC	GGCCTAGGCTAAGGAGTCCC	0.99684	0.71939
NM_000495_4(COL4A5)c_1294GA(p_Gly432Arg)	GGCCCAGGCTAAGGAGTCCC	GGTCCAGGCTAAGGAGTCCC	0.00236967	0.047307
NM_000495_4(COL4A5)c_1294GA(p_Gly432Arg)	GGCCCAGGCTAAGGAGTCCC	GGCCCAGGCTAAGGAGTTCC	0.000789889	0.0143349
NM_000495_4(COL4A5)c_1423+1GA	GACTATCCCCCTGGGTACTT	GACTATTCCCCTGGGTACTT	0.980806	0.708531
NM_000495_4(COL4A5)c_1423+1GA	GACTATCCCCCTGGGTACTT	GATTATCCCCCTGGGTACTT	0.0172745	0.0547779
NM_000495_4(COL4A5)c_1423+1GA	GACTATCCCCCTGGGTACTT	GACTATCCCCTTGGGTACTT	0.00191939	0.0184222
NM_000495_4(COL4A5)c_1886GA(p_Gly629Asp)	GTCTGGTGAAAGAACGCCCA	GTTTGGTGAAAGAACGCCCA	1	0.967926
NM_000495_4(COL4A5)c_1895GA(p_Gly632Asp)	CGATCACCTTGACGGACAAG	CGATTACCTTGACGGACAAG	0.996277	0.416621
NM_000495_4(COL4A5)c_1895GA(p_Gly632Asp)	CGATCACCTTGACGGACAAG	TGATCACCTTGACGGACAAG	0.00349729	0.00205247
NM_000495_4(COL4A5)c_1895GA(p_Gly632Asp)	CGATCACCTTGACGGACAAG	CGATCACCTTGATGGACAAG	0.000169224	0.00348041
NM_000495_4(COL4A5)c_1895GA(p_Gly632Asp)	CGATCACCTTGACGGACAAG	CGATCACTTTGACGGACAAG	5.64079e-05	0.00977577
NM_000495_4(COL4A5)c_1957GA(p_Gly653Arg)	AAAATCACCTCCCCCGTCTC	AAAATTACCTCCCCCGTCTC	0.994595	0.590306
NM_000495_4(COL4A5)c_1957GA(p_Gly653Arg)	AAAATCACCTCCCCCGTCTC	AAAATCACCTTCCCCGTCTC	0.00540541	0.214466
NM_000495_4(COL4A5)c_2023GA(p_Gly675Ser)	TATGACTCGCGTGGCCACTT	TATGACTTGCGTGGCCACTT	0.991416	0.47608
NM_000495_4(COL4A5)c_2023GA(p_Gly675Ser)	TATGACTCGCGTGGCCACTT	TATGACTCGCGTGGTCACTT	0.00429185	0.0033481
NM_000495_4(COL4A5)c_2023GA(p_Gly675Ser)	TATGACTCGCGTGGCCACTT	TATGATTCGCGTGGCCACTT	0.00429185	0.431863
NM_000495_4(COL4A5)c_2315GA(p_Gly772Asp)	GCCAGACCACAGTGGGCCTG	GCCAGATCACAGTGGGCCTG	0.995798	0.488267
NM_000495_4(COL4A5)c_2315GA(p_Gly772Asp)	GCCAGACCACAGTGGGCCTG	GCCAGACCATAGTGGGCCTG	0.00420168	0.0743606
NM_000495_4(COL4A5)c_2404GA(p_Gly802Arg)	GCGTCAGGGATGACATTGCC	GCGTTAGGGATGACATTGCC	0.991128	0.932345
NM_000495_4(COL4A5)c_2404GA(p_Gly802Arg)	GCGTCAGGGATGACATTGCC	GCGTCAGGGATGACATTGTC	0.00760456	0.00592678
NM_000495_4(COL4A5)c_2404GA(p_Gly802Arg)	GCGTCAGGGATGACATTGCC	GTGTCAGGGATGACATTGCC	0.000633714	0.0240925
NM_000495_4(COL4A5)c_2404GA(p_Gly802Arg)	GCGTCAGGGATGACATTGCC	GCGTCAGGGATGACATTGCT	0.000633714	0.00410322
NM_000495_4(COL4A5)c_2731GA(p_Gly911Arg)	AAGAGGCAGAACCCGGCAGC	AAGAGGTAGAACCCGGCAGC	0.993031	0.651134
NM_000495_4(COL4A5)c_2731GA(p_Gly911Arg)	AAGAGGCAGAACCCGGCAGC	AAGAGGCAGAACCCGGCAGT	0.00348432	0.00688466
NM_000495_4(COL4A5)c_2731GA(p_Gly911Arg)	AAGAGGCAGAACCCGGCAGC	AAGAGGCAGAACCTGGCAGC	0.00348432	0.0596736
NM_000495_4(COL4A5)c_3181CT(p_Gln1061Ter)	GTTGCGCAAACTTTCATGTT	GTTGCGCAAACTTTTATGTT	0.790865	0.152656
NM_000495_4(COL4A5)c_3181CT(p_Gln1061Ter)	GTTGCGCAAACTTTCATGTT	GTTGTGCAAACTTTCATGTT	0.194712	0.622422
NM_000495_4(COL4A5)c_3181CT(p_Gln1061Ter)	GTTGCGCAAACTTTCATGTT	GTTGCGTAAACTTTCATGTT	0.0144231	0.137546
NM_000495_4(COL4A5)c_3587GA(p_Gly1196Glu)	GACAATGATCGTCATCACCT	GACAATGATTGTCATCACCT	0.512195	0.735734
NM_000495_4(COL4A5)c_3587GA(p_Gly1196Glu)	GACAATGATCGTCATCACCT	GACAATGATCGTTATCACCT	0.439024	0.0376638
NM_000495_4(COL4A5)c_3587GA(p_Gly1196Glu)	GACAATGATCGTCATCACCT	GACAATGATCGTCATTACCT	0.0487805	0.0978702
NM_000495_4(COL4A5)c_3641GA(p_Gly1214Glu)	GGACTGACTGAAGACCTGCA	GGACTGATTGAAGACCTGCA	0.983108	0.636064
NM_000495_4(COL4A5)c_3641GA(p_Gly1214Glu)	GGACTGACTGAAGACCTGCA	GGATTGACTGAAGACCTGCA	0.0101351	0.308309
NM_000495_4(COL4A5)c_3641GA(p_Gly1214Glu)	GGACTGACTGAAGACCTGCA	GGACTGACTGAAGACCTGTA	0.00675676	0.00270747
NM_000495_4(COL4A5)c_3998-2AG	AGGAAGCGGCGGTAGTTGTC	AGGAAGTGGCGGTAGTTGTC	0.993671	0.849702
NM_000495_4(COL4A5)c_3998-2AG	AGGAAGCGGCGGTAGTTGTC	AGGAAGCGGCGGTAGTTGTT	0.00632911	0.0231685
NM_000495_4(COL4A5)c_4271GA(p_Gly1424Glu)	TCTTCTCTTTTAAGTTGTAA	TCTTCTTTTTTAAGTTGTAA	1	0.237629
NM_000495_4(COL4A5)c_438+5GA	CTTCAGGCTGTTTGAGGAGA	CTTTAGGCTGTTTGAGGAGA	1	0.953837
NM_000495_4(COL4A5)c_4699TC(p_Cys1567Arg)	CTGCAGTGTCACGCGGTTCC	CTGTAGTGTCACGCGGTTCC	0.675045	0.279115
NM_000495_4(COL4A5)c_4699TC(p_Cys1567Arg)	CTGCAGTGTCACGCGGTTCC	CTGCAGTGTTACGCGGTTCC	0.32316	0.573302
NM_000495_4(COL4A5)c_4699TC(p_Cys1567Arg)	CTGCAGTGTCACGCGGTTCC	CTGCAGTGTCACGTGGTTCC	0.00179533	0.0112476
NM_000495_4(COL4A5)c_4702GA(p_Glu1568Lys)	TGTAGGGCACCCCCGGGCTG	TGTAGGGCACTCCCGGGCTG	0.901739	0.143592
NM_000495_4(COL4A5)c_4702GA(p_Glu1568Lys)	TGTAGGGCACCCCCGGGCTG	TGTAGGGCATCCCCGGGCTG	0.0913043	0.245806
NM_000495_4(COL4A5)c_4702GA(p_Glu1568Lys)	TGTAGGGCACCCCCGGGCTG	TGTAGGGTACCCCCGGGCTG	0.00608696	0.316333
NM_000495_4(COL4A5)c_4702GA(p_Glu1568Lys)	TGTAGGGCACCCCCGGGCTG	TGTAGGGCACCTCCGGGCTG	0.000869565	0.0837825
NM_000495_4(COL4A5)c_4913GA(p_Cys1638Tyr)	GCAGGAGGGCCAGCGCTGCA	GCAGGAGGGCTAGCGCTGCA	0.940534	0.477312
NM_000495_4(COL4A5)c_4913GA(p_Cys1638Tyr)	GCAGGAGGGCCAGCGCTGCA	GTAGGAGGGCCAGCGCTGCA	0.0291262	0.104177
NM_000495_4(COL4A5)c_4913GA(p_Cys1638Tyr)	GCAGGAGGGCCAGCGCTGCA	GCAGGAGGGTCAGCGCTGCA	0.0182039	0.189148
NM_000495_4(COL4A5)c_4913GA(p_Cys1638Tyr)	GCAGGAGGGCCAGCGCTGCA	GCAGGAGGGCCAGTGCTGCA	0.00485437	0.0751551
NM_000495_4(COL4A5)c_4913GA(p_Cys1638Tyr)	GCAGGAGGGCCAGCGCTGCA	GCAGGAGGGCCAGCGTTGCA	0.00364078	0.0738706
NM_000495_4(COL4A5)c_4913GA(p_Cys1638Tyr)	GCAGGAGGGCCAGCGCTGCA	GCAGGAGGGCCAGCGCTGTA	0.00364078	0.0275186
NM_000495_4(COL4A5)c_5030GA(p_Arg1677Gln)	GTGATTCAAGAGCAACGATG	GTGATTTAAGAGCAACGATG	0.992126	0.9912
NM_000495_4(COL4A5)c_5030GA(p_Arg1677Gln)	GTGATTCAAGAGCAACGATG	GTGATTCAAGAGTAACGATG	0.00787402	0.00195671
NM_000495_4(COL4A5)c_5032TC(p_Cys1678Arg)	TCTTTGCCACACCTGCGCTC	TTTTTGCCACACCTGCGCTC	0.839506	0.38657
NM_000495_4(COL4A5)c_5032TC(p_Cys1678Arg)	TCTTTGCCACACCTGCGCTC	TCTTTGCTACACCTGCGCTC	0.141975	0.0699979
NM_000495_4(COL4A5)c_5032TC(p_Cys1678Arg)	TCTTTGCCACACCTGCGCTC	TCTTTGTCACACCTGCGCTC	0.0185185	0.444364
NM_000495_4(COL4A5)c_638GA(p_Gly213Glu)	GGGCAGACAGACTTCCAGCA	GGGCAGATAGACTTCCAGCA	0.684211	0.31854
NM_000495_4(COL4A5)c_638GA(p_Gly213Glu)	GGGCAGACAGACTTCCAGCA	GGGCAGACAGACTTTCAGCA	0.157895	0.307701
NM_000495_4(COL4A5)c_638GA(p_Gly213Glu)	GGGCAGACAGACTTCCAGCA	GGGTAGACAGACTTCCAGCA	0.126316	0.0668665
NM_000495_4(COL4A5)c_638GA(p_Gly213Glu)	GGGCAGACAGACTTCCAGCA	GGGCAGACAGATTTCCAGCA	0.0315789	0.0409242
NM_000495_4(COL4A5)c_687+1GA	TGACCGGTACCAGGGCAACC	TGACTGGTACCAGGGCAACC	0.57	0.524404
NM_000495_4(COL4A5)c_687+1GA	TGACCGGTACCAGGGCAACC	TGATCGGTACCAGGGCAACC	0.43	0.25975
NM_000495_4(COL4A5)c_796CT(p_Arg266Ter)	ACATCAGATGCTAGACAAAC	ACATTAGATGCTAGACAAAC	1	0.94529
NM_000495_4(COL4A5)c_937GA(p_Gly313Ser)	GCCAGCGGGGACCCCGGGCC	GCCAGTGGGGACCCCGGGCC	0.952381	0.648859
NM_000495_4(COL4A5)c_937GA(p_Gly313Ser)	GCCAGCGGGGACCCCGGGCC	GCCAGCGGGGACCCCGGGTC	0.047619	0.0068649
NM_000495_4(COL4A5)c_956GA(p_Gly319Asp)	CCGGATGAGCCCGCTCAGCC	CCGGATGAGCCCGCTTAGCC	0.713542	0.374881
NM_000495_4(COL4A5)c_956GA(p_Gly319Asp)	CCGGATGAGCCCGCTCAGCC	CCGGATGAGCTCGCTCAGCC	0.243056	0.129196
NM_000495_4(COL4A5)c_956GA(p_Gly319Asp)	CCGGATGAGCCCGCTCAGCC	CCGGATGAGTCCGCTCAGCC	0.0190972	0.0765711
NM_000495_4(COL4A5)c_956GA(p_Gly319Asp)	CCGGATGAGCCCGCTCAGCC	CCGGATGAGCCCGCTCAGTC	0.0173611	0.0118108
NM_000495_4(COL4A5)c_956GA(p_Gly319Asp)	CCGGATGAGCCCGCTCAGCC	CCGGATGAGCCCGCTCAGCT	0.00520833	0.00781254
NM_000495_4(COL4A5)c_956GA(p_Gly319Asp)	CCGGATGAGCCCGCTCAGCC	CTGGATGAGCCCGCTCAGCC	0.00173611	0.0297872
NM_000496_2(CRYBB2)c_355GA(p_Gly119Arg)	CAGAGCACAAGTACTCGGTG	CAGAGCATAAGTACTCGGTG	0.55207	0.24036
NM_000496_2(CRYBB2)c_355GA(p_Gly119Arg)	CAGAGCACAAGTACTCGGTG	CAGAGTACAAGTACTCGGTG	0.44542	0.379406
NM_000496_2(CRYBB2)c_355GA(p_Gly119Arg)	CAGAGCACAAGTACTCGGTG	CAGAGCACAAGTACTTGGTG	0.00250941	0.125445
NM_000501_2(ELN)c_631CT(p_Pro211Ser)	GGCAGCTTGGAGGCCTTGAT	GGCAGTTTGGAGGCCTTGAT	0.836788	0.850797
NM_000501_2(ELN)c_631CT(p_Pro211Ser)	GGCAGCTTGGAGGCCTTGAT	GGTAGCTTGGAGGCCTTGAT	0.158031	0.0946696
NM_000501_2(ELN)c_631CT(p_Pro211Ser)	GGCAGCTTGGAGGCCTTGAT	GGCAGCTTGGAGGCTTTGAT	0.00518135	0.01895
NM_000501_3(ELN)c_1918+1GA	TGATGAGCACTGGGTGGAGG	TGATGAGCATTGGGTGGAGG	0.996183	0.441709
NM_000501_3(ELN)c_1918+1GA	TGATGAGCACTGGGTGGAGG	TGATGAGTACTGGGTGGAGG	0.00381679	0.527427
NM_000503_5(EYA1)c_229CT(p_Arg77Ter)	AGAACTGGTGAGTTGGTCAT	AGAATTGGTGAGTTGGTCAT	1	0.973342
NM_000503_5(EYA1)c_682CT(p_Gln228Ter)	AATACTATGCGTACTGACCC	AATATTATGCGTACTGACCC	0.995334	0.966909
NM_000503_5(EYA1)c_682CT(p_Gln228Ter)	AATACTATGCGTACTGACCC	AATACTATGTGTACTGACCC	0.00466563	0.0113691
NM_000507_3(FBP1)c_490GA(p_Gly164Ser)	GCAGCCAGCTACGCACTGTA	GCAGCTAGCTACGCACTGTA	0.987805	0.426843
NM_000507_3(FBP1)c_490GA(p_Gly164Ser)	GCAGCCAGCTACGCACTGTA	GCAGTCAGCTACGCACTGTA	0.0050813	0.362853
NM_000507_3(FBP1)c_490GA(p_Gly164Ser)	GCAGCCAGCTACGCACTGTA	GCAGCCAGCTATGCACTGTA	0.00304878	0.0451347
NM_000507_3(FBP1)c_490GA(p_Gly164Ser)	GCAGCCAGCTACGCACTGTA	GCAGCCAGTTACGCACTGTA	0.00203252	0.0177598
NM_000507_3(FBP1)c_490GA(p_Gly164Ser)	GCAGCCAGCTACGCACTGTA	GCAGCCAGCTACGCATTGTA	0.00101626	0.0185797
NM_000507_3(FBP1)c_490GA(p_Gly164Ser)	GCAGCCAGCTACGCACTGTA	GCAGCCAGCTACGTACTGTA	0.00101626	0.0179664
NM_000512_4(GALNS)c_1175CT(p_Ala392Val)	TCACTGAAGGTGGATGAAGG	TCATTGAAGGTGGATGAAGG	0.95082	0.418429
NM_000512_4(GALNS)c_1175CT(p_Ala392Val)	TCACTGAAGGTGGATGAAGG	TTACTGAAGGTGGATGAAGG	0.0491803	0.532064
NM_000512_4(GALNS)c_485CT(p_Ser162Phe)	CCAGACTTGGCTTTTGGCAG	CCAGATTTGGCTTTTGGCAG	0.838542	0.689765
NM_000512_4(GALNS)c_485CT(p_Ser162Phe)	CCAGACTTGGCTTTTGGCAG	CCAGACTTGGCTTTTGGTAG	0.140625	0.00750227
NM_000512_4(GALNS)c_485CT(p_Ser162Phe)	CCAGACTTGGCTTTTGGCAG	CCAGACTTGGTTTTTGGCAG	0.015625	0.00542013
NM_000512_4(GALNS)c_485CT(p_Ser162Phe)	CCAGACTTGGCTTTTGGCAG	CTAGACTTGGCTTTTGGCAG	0.00520833	0.0350527
NM_000512_5(GALNS)c_1000CT(p_Gln334Ter)	TGACTGTGGAGCGCTCCTTA	TGATTGTGGAGCGCTCCTTA	0.718182	0.807909
NM_000512_5(GALNS)c_1000CT(p_Gln334Ter)	TGACTGTGGAGCGCTCCTTA	TGACTGTGGAGCGCTTCTTA	0.281818	0.121266
NM_000514_3(GDNF)c_277CT(p_Arg93Trp)	TGCCAATTCCGCTCTCTTCT	TGCCAATTTCGCTCTCTTCT	0.814634	0.569146
NM_000514_3(GDNF)c_277CT(p_Arg93Trp)	TGCCAATTCCGCTCTCTTCT	TGCCAATTCCGCTCTTTTCT	0.165854	0.0922141
NM_000514_3(GDNF)c_277CT(p_Arg93Trp)	TGCCAATTCCGCTCTCTTCT	TGTCAATTCCGCTCTCTTCT	0.0121951	0.0697967
NM_000514_3(GDNF)c_277CT(p_Arg93Trp)	TGCCAATTCCGCTCTCTTCT	TGCCAATTCCGTTCTCTTCT	0.00487805	0.00906715
NM_000514_3(GDNF)c_277CT(p_Arg93Trp)	TGCCAATTCCGCTCTCTTCT	TGCTAATTCCGCTCTCTTCT	0.00243902	0.0780124
NM_000516_5(GNAS)c_601CT(p_Arg201Cys)	GGACGCTCTTGTATTATCTA	GGACGCTTTTGTATTATCTA	0.997386	0.592391
NM_000516_5(GNAS)c_601CT(p_Arg201Cys)	GGACGCTCTTGTATTATCTA	GGACGTTCTTGTATTATCTA	0.00261438	0.190443
NM_000520_5(HEXA)c_611AG(p_His204Arg)	GGGTCGCAGCGAACTGAGAA	GGGTTGCAGCGAACTGAGAA	0.997685	0.691503
NM_000520_5(HEXA)c_611AG(p_His204Arg)	GGGTCGCAGCGAACTGAGAA	GGGTCGCAGTGAACTGAGAA	0.00231481	0.0213622
NM_000521_3(HEXB)c_850CT(p_Arg284Ter)	GACTCAAATTCCTCGTAATC	GACTTAAATTCCTCGTAATC	1	0.597823
NM_000527_4(LDLR)c_-188CT	CTACAGGGGAAGCTCCGGCA	CTATAGGGGAAGCTCCGGCA	0.982199	0.732172
NM_000527_4(LDLR)c_-188CT	CTACAGGGGAAGCTCCGGCA	CTACAGGGGAAGCTTCGGCA	0.0167539	0.126857
NM_000527_4(LDLR)c_-188CT	CTACAGGGGAAGCTCCGGCA	CTACAGGGGAAGTTCCGGCA	0.00104712	0.0118401
NM_000527_4(LDLR)c_1007AG(p_Tyr336Cys)	CCACGAGTCGGACACGGCCT	CCACGAGTTGGACACGGCCT	0.985075	0.405106
NM_000527_4(LDLR)c_1007AG(p_Tyr336Cys)	CCACGAGTCGGACACGGCCT	CCACGAGTCGGACATGGCCT	0.0149254	0.00602694
NM_000527_4(LDLR)c_1024GA(p_Asp342Asn)	GTAATGGTAATCTACTGGGA	GTAATGGTAATTTACTGGGA	1	0.905711
NM_000527_4(LDLR)c_1061-1GA	GCATGGACGGCATGAACCGG	GCATGGATGGCATGAACCGG	0.748718	0.868679
NM_000527_4(LDLR)c_1061-1GA	GCATGGACGGCATGAACCGG	GTATGGACGGCATGAACCGG	0.230769	0.0599487
NM_000527_4(LDLR)c_1061-1GA	GCATGGACGGCATGAACCGG	GCATGGACGGTATGAACCGG	0.0153846	0.0316637
NM_000527_4(LDLR)c_1061-1GA	GCATGGACGGCATGAACCGG	GCATGGACGGCATGAATCGG	0.00512821	0.0173502
NM_000527_4(LDLR)c_1103GA(p_Cys368Tyr)	GCCTGTGTTATCTCCTAAGT	GCCTGTGTTATTTCCTAAGT	0.722222	0.513478
NM_000527_4(LDLR)c_1103GA(p_Cys368Tyr)	GCCTGTGTTATCTCCTAAGT	GCCTGTGTTATCTTCTAAGT	0.277778	0.299562
NM_000527_4(LDLR)c_1118GA(p_Gly373Asp)	TGAGATCTGGTTTGCAACTG	TGAGATTTGGTTTGCAACTG	0.916667	0.962239
NM_000527_4(LDLR)c_1118GA(p_Gly373Asp)	TGAGATCTGGTTTGCAACTG	TGAGATCTGGTTTGTAACTG	0.0625	0.0184157
NM_000527_4(LDLR)c_1118GA(p_Gly373Asp)	TGAGATCTGGTTTGCAACTG	TGAGATCTGGTTTGCAATTG	0.0208333	0.00739486
NM_000527_4(LDLR)c_1187-10GA	CACTTTTCAACATAGTGTGG	CACTTTTTAACATAGTGTGG	1	0.654087
NM_000527_4(LDLR)c_11GA(p_Trp4Ter)	CGACCACAGCAGCAAGCTTC	CGACCATAGCAGCAAGCTTC	0.526786	0.244861
NM_000527_4(LDLR)c_11GA(p_Trp4Ter)	CGACCACAGCAGCAAGCTTC	CGACTACAGCAGCAAGCTTC	0.416667	0.267168
NM_000527_4(LDLR)c_11GA(p_Trp4Ter)	CGACCACAGCAGCAAGCTTC	CGATCACAGCAGCAAGCTTC	0.0535714	0.0991635
NM_000527_4(LDLR)c_11GA(p_Trp4Ter)	CGACCACAGCAGCAAGCTTC	CGACCACAGCAGTAAGCTTC	0.00297619	0.00638645
NM_000527_4(LDLR)c_1217GA(p_Arg406Gln)	GAGCACTGCTCAGATAGCGA	GAGCATTGCTCAGATAGCGA	0.92766	0.457522
NM_000527_4(LDLR)c_1217GA(p_Arg406Gln)	GAGCACTGCTCAGATAGCGA	GAGTACTGCTCAGATAGCGA	0.0340426	0.0902991
NM_000527_4(LDLR)c_1217GA(p_Arg406Gln)	GAGCACTGCTCAGATAGCGA	GAGCACTGCTTAGATAGCGA	0.0212766	0.356944
NM_000527_4(LDLR)c_1217GA(p_Arg406Gln)	GAGCACTGCTCAGATAGCGA	GAGCACTGCTCAGATAGTGA	0.0170213	0.00419002
NM_000527_4(LDLR)c_1238CT(p_Thr413Met)	TGGCCAATACCAGGTGGTTG	TGGCTAATACCAGGTGGTTG	0.828571	0.59463
NM_000527_4(LDLR)c_1238CT(p_Thr413Met)	TGGCCAATACCAGGTGGTTG	TGGTCAATACCAGGTGGTTG	0.114286	0.201914
NM_000527_4(LDLR)c_1238CT(p_Thr413Met)	TGGCCAATACCAGGTGGTTG	TGGCCAATACTAGGTGGTTG	0.0571429	0.0517874
NM_000527_4(LDLR)c_1277TC(p_Leu426Pro)	GGACAATGGCTTCCATGGCA	GGATAATGGCTTCCATGGCA	0.888172	0.487435
NM_000527_4(LDLR)c_1277TC(p_Leu426Pro)	GGACAATGGCTTCCATGGCA	GGACAATGGCTTTCATGGCA	0.110753	0.230664
NM_000527_4(LDLR)c_1277TC(p_Leu426Pro)	GGACAATGGCTTCCATGGCA	GGACAATGGCTTCCATGGTA	0.00107527	0.0113359
NM_000527_4(LDLR)c_1285GA(p_Val429Met)	CGGCACCCGCGTCCACGCCA	CGGCACCTGCGTCCACGCCA	0.992042	0.0771327
NM_000527_4(LDLR)c_1285GA(p_Val429Met)	CGGCACCCGCGTCCACGCCA	CGGCACCCGCGTTCACGCCA	0.00176835	0.0551512
NM_000527_4(LDLR)c_1285GA(p_Val429Met)	CGGCACCCGCGTCCACGCCA	CGGTACCCGCGTCCACGCCA	0.00176835	0.0520237
NM_000527_4(LDLR)c_1285GA(p_Val429Met)	CGGCACCCGCGTCCACGCCA	TGGCACCCGCGTCCACGCCA	0.00176835	0.0122495
NM_000527_4(LDLR)c_1285GA(p_Val429Met)	CGGCACCCGCGTCCACGCCA	CGGCACCCGCGTCTACGCCA	0.000884173	0.0250604
NM_000527_4(LDLR)c_1285GA(p_Val429Met)	CGGCACCCGCGTCCACGCCA	CGGCACCCGCGTCCACGCTA	0.000884173	0.00595023
NM_000527_4(LDLR)c_1285GA(p_Val429Met)	CGGCACCCGCGTCCACGCCA	CGGCACCCGTGTCCACGCCA	0.000884173	0.0160028
NM_000527_4(LDLR)c_1342CT(p_Gln448Ter)	CTCCTAGCTGGAGCTGCACC	CTTCTAGCTGGAGCTGCACC	0.972222	0.419243
NM_000527_4(LDLR)c_1342CT(p_Gln448Ter)	CTCCTAGCTGGAGCTGCACC	CTCCTAGCTGGAGCTGTACC	0.0277778	0.00266478
NM_000527_4(LDLR)c_1432GA(p_Gly478Arg)	GCACAGTCAGTTGCCCTGAG	GCACAGTTAGTTGCCCTGAG	0.996124	0.736603
NM_000527_4(LDLR)c_1432GA(p_Gly478Arg)	GCACAGTCAGTTGCCCTGAG	GTACAGTCAGTTGCCCTGAG	0.00193798	0.0131375
NM_000527_4(LDLR)c_1432GA(p_Gly478Arg)	GCACAGTCAGTTGCCCTGAG	GCACAGTCAGTTGTCCTGAG	0.00193798	0.0210718
NM_000527_4(LDLR)c_1449GA(p_Trp483Ter)	CAATAGTTCACTGAAGACCC	CAATAGTTTACTGAAGACCC	0.778443	0.927206
NM_000527_4(LDLR)c_1449GA(p_Trp483Ter)	CAATAGTTCACTGAAGACCC	CAATAGTTCATTGAAGACCC	0.173653	0.0256086
NM_000527_4(LDLR)c_1449GA(p_Trp483Ter)	CAATAGTTCACTGAAGACCC	TAATAGTTCACTGAAGACCC	0.0419162	0.0210325
NM_000527_4(LDLR)c_1449GA(p_Trp483Ter)	CAATAGTTCACTGAAGACCC	CAATAGTTCACTGAAGACCT	0.00598802	0.00125643
NM_000527_4(LDLR)c_1495TC(p_Ser499Pro)	AGAATGTCCATGGTGGTGCC	AGAATGTTCATGGTGGTGCC	1	0.801348
NM_000527_4(LDLR)c_1516GA(p_Val506Met)	GCACACGGAGGAGCTGGAGC	GCACATGGAGGAGCTGGAGC	1	0.643449
NM_000527_4(LDLR)c_1775GA(p_Gly592Glu)	TGGCCTGACACGTTCTCATG	TGGCCTGACATGTTCTCATG	0.694444	0.0354681
NM_000527_4(LDLR)c_1775GA(p_Gly592Glu)	TGGCCTGACACGTTCTCATG	TGGCTTGACACGTTCTCATG	0.180556	0.437877
NM_000527_4(LDLR)c_1775GA(p_Gly592Glu)	TGGCCTGACACGTTCTCATG	TGGCCTGACACGTTTTCATG	0.0694444	0.16534
NM_000527_4(LDLR)c_1775GA(p_Gly592Glu)	TGGCCTGACACGTTCTCATG	TGGTCTGACACGTTCTCATG	0.0555556	0.135257
NM_000527_4(LDLR)c_1855TC(p_Phe619Leu)	AAATCTTAGAGCGTCCCATC	AAATTTTAGAGCGTCCCATC	1	0.946373
NM_000527_4(LDLR)c_1876GA(p_Glu626Lys)	CTTTTCATGGACAAGGCTGC	CTTTTTATGGACAAGGCTGC	0.990323	0.989457
NM_000527_4(LDLR)c_1876GA(p_Glu626Lys)	CTTTTCATGGACAAGGCTGC	CTTTTCATGGACAAGGCTGT	0.00967742	9.84566e-05
NM_000527_4(LDLR)c_191-1GA	ACGCGGGATTTCCAGTCCAT	ACGCGGGATTTTCAGTCCAT	0.946429	0.635565
NM_000527_4(LDLR)c_191-1GA	ACGCGGGATTTCCAGTCCAT	ACGTGGGATTTCCAGTCCAT	0.0535714	0.103648
NM_000527_4(LDLR)c_2087GA(p_Cys696Tyr)	AGATGGGTCAGCACCAGGCG	AGATGGGTTAGCACCAGGCG	0.625	0.917995
NM_000527_4(LDLR)c_2087GA(p_Cys696Tyr)	AGATGGGTCAGCACCAGGCG	AGATGGGTCAGTACCAGGCG	0.366071	0.0218583
NM_000527_4(LDLR)c_2087GA(p_Cys696Tyr)	AGATGGGTCAGCACCAGGCG	AGATGGGTCAGCACCAGGTG	0.00892857	0.00196142
NM_000527_4(LDLR)c_2101GA(p_Gly701Ser)	TGTCTTAAGAACCTGCCTTT	TGTTTTAAGAACCTGCCTTT	0.986301	0.957523
NM_000527_4(LDLR)c_2101GA(p_Gly701Ser)	TGTCTTAAGAACCTGCCTTT	TGTCTTAAGAACCTGTCTTT	0.0136986	0.0118652
NM_000527_4(LDLR)c_2140+2TC	GCCCAACGTCACCTCTGCCT	GCCTAACGTCACCTCTGCCT	0.463035	0.0874074
NM_000527_4(LDLR)c_2140+2TC	GCCCAACGTCACCTCTGCCT	GCCCAATGTCACCTCTGCCT	0.307393	0.290555
NM_000527_4(LDLR)c_2140+2TC	GCCCAACGTCACCTCTGCCT	GCCCAACGTTACCTCTGCCT	0.214008	0.368573
NM_000527_4(LDLR)c_2140+2TC	GCCCAACGTCACCTCTGCCT	GCTCAACGTCACCTCTGCCT	0.0116732	0.0151641
NM_000527_4(LDLR)c_2140+2TC	GCCCAACGTCACCTCTGCCT	GTCCAACGTCACCTCTGCCT	0.00389105	0.0127421
NM_000527_4(LDLR)c_269AG(p_Asp90Gly)	GGCAGCACTGCACTGACAGG	GGCAGCATTGCACTGACAGG	0.854651	0.462135
NM_000527_4(LDLR)c_269AG(p_Asp90Gly)	GGCAGCACTGCACTGACAGG	GGTAGCACTGCACTGACAGG	0.133721	0.0426848
NM_000527_4(LDLR)c_269AG(p_Asp90Gly)	GGCAGCACTGCACTGACAGG	GGCAGCACTGTACTGACAGG	0.0116279	0.022073
NM_000527_4(LDLR)c_298GA(p_Asp100Asn)	AGCACTGAGGGCTAGAGCAT	AGCATTGAGGGCTAGAGCAT	0.904762	0.88054
NM_000527_4(LDLR)c_298GA(p_Asp100Asn)	AGCACTGAGGGCTAGAGCAT	AGTACTGAGGGCTAGAGCAT	0.0952381	0.0850233
NM_000527_4(LDLR)c_373CT(p_Gln125Ter)	GGGCTCAGGCTTCCTTAAAG	GGGCTTAGGCTTCCTTAAAG	0.978903	0.704619
NM_000527_4(LDLR)c_373CT(p_Gln125Ter)	GGGCTCAGGCTTCCTTAAAG	GGGTTCAGGCTTCCTTAAAG	0.0168776	0.0739062
NM_000527_4(LDLR)c_373CT(p_Gln125Ter)	GGGCTCAGGCTTCCTTAAAG	GGGCTCAGGTTTCCTTAAAG	0.00421941	0.0212953
NM_000527_4(LDLR)c_383GA(p_Cys128Tyr)	CCACCGCTCTGAGGAGACTG	CCACCGCTTTGAGGAGACTG	1	0.0869293
NM_000527_4(LDLR)c_416AG(p_Asp139Gly)	TCCAATCACAGCCACATCCG	TCCAATTACAGCCACATCCG	1	0.738377
NM_000527_4(LDLR)c_502GA(p_Asp168Asn)	CTGGGGACCCATCAGAGCAT	CTGGGGACCCATTAGAGCAT	0.752852	0.19305
NM_000527_4(LDLR)c_502GA(p_Asp168Asn)	CTGGGGACCCATCAGAGCAT	CTGGGGATCCATCAGAGCAT	0.205323	0.34599
NM_000527_4(LDLR)c_502GA(p_Asp168Asn)	CTGGGGACCCATCAGAGCAT	TTGGGGACCCATCAGAGCAT	0.0152091	0.0299766
NM_000527_4(LDLR)c_502GA(p_Asp168Asn)	CTGGGGACCCATCAGAGCAT	CTGGGGACCTATCAGAGCAT	0.0152091	0.0963257
NM_000527_4(LDLR)c_502GA(p_Asp168Asn)	CTGGGGACCCATCAGAGCAT	CTGGGGACTCATCAGAGCAT	0.0114068	0.0834273
NM_000527_4(LDLR)c_533AG(p_Asp178Gly)	ACCCCGTGGAAACCAAACAC	ACCCTGTGGAAACCAAACAC	0.987952	0.643192
NM_000527_4(LDLR)c_533AG(p_Asp178Gly)	ACCCCGTGGAAACCAAACAC	ACTCCGTGGAAACCAAACAC	0.0120482	0.0397046
NM_000527_4(LDLR)c_590GA(p_Cys197Tyr)	CACTAATCATACCCAGTTTG	CACTAATTATACCCAGTTTG	1	0.713071
NM_000527_4(LDLR)c_917CT(p_Ser306Leu)	GCACAAAGTATCTCATGACT	GCACAAAGTATTTCATGACT	1	0.353528
NM_000527_4(LDLR)c_932AG(p_Lys311Arg)	CCCCGCAACGAGAATGAGGG	CCCCGTAACGAGAATGAGGG	0.99912	0.138948
NM_000527_4(LDLR)c_932AG(p_Lys311Arg)	CCCCGCAACGAGAATGAGGG	CCTCGCAACGAGAATGAGGG	0.000880282	0.0463905
NM_000527_4(LDLR)c_979CT(p_His327Tyr)	CTCAAGGTGTGAGCAGGGCG	CTTAAGGTGTGAGCAGGGCG	1	0.972651
NM_000528_3(MAN2B1)c_2278CT(p_Arg760Ter)	TGCCATGTTACTGATCCACA	TGCCATGTTACTGATCTACA	0.636364	0.0250769
NM_000528_3(MAN2B1)c_2278CT(p_Arg760Ter)	TGCCATGTTACTGATCCACA	TGCCATGTTACTGATTCACA	0.318182	0.119656
NM_000528_3(MAN2B1)c_2278CT(p_Arg760Ter)	TGCCATGTTACTGATCCACA	TGCTATGTTACTGATCCACA	0.0454545	0.423124
NM_000528_3(MAN2B1)c_2356-2AG	CGGCAAGGGGGACCGTAGAT	CGGTAAGGGGGACCGTAGAT	0.984615	0.637969
NM_000528_3(MAN2B1)c_2356-2AG	CGGCAAGGGGGACCGTAGAT	TGGCAAGGGGGACCGTAGAT	0.0102564	0.172251
NM_000528_3(MAN2B1)c_2356-2AG	CGGCAAGGGGGACCGTAGAT	CGGCAAGGGGGATCGTAGAT	0.00512821	0.0654559
NM_000530_6(MPZ)c_292CT(p_Arg98Cys)	CCACTGGATGCACTCTTTGA	CCATTGGATGCACTCTTTGA	0.990909	0.562289
NM_000530_6(MPZ)c_292CT(p_Arg98Cys)	CCACTGGATGCACTCTTTGA	CTACTGGATGCACTCTTTGA	0.00909091	0.0426769
NM_000530_7(MPZ)c_181GA(p_Asp61Asn)	CAGATAACATCTCCTTCACC	CAGATAACATTTCCTTCACC	0.987123	0.476809
NM_000530_7(MPZ)c_181GA(p_Asp61Asn)	CAGATAACATCTCCTTCACC	TAGATAACATCTCCTTCACC	0.0126761	0.0173031
NM_000530_7(MPZ)c_181GA(p_Asp61Asn)	CAGATAACATCTCCTTCACC	CAGATAATATCTCCTTCACC	0.000201207	0.240923
NM_000530_7(MPZ)c_409GA(p_Gly137Ser)	CATAGTGAGCAAGACCTCTC	CATAGTGAGCAAGACCTTTC	0.803681	0.0803684
NM_000530_7(MPZ)c_409GA(p_Gly137Ser)	CATAGTGAGCAAGACCTCTC	CATAGTGAGCAAGACCTCTT	0.128834	0.0260267
NM_000530_7(MPZ)c_409GA(p_Gly137Ser)	CATAGTGAGCAAGACCTCTC	TATAGTGAGCAAGACCTCTC	0.0613497	0.41392
NM_000530_7(MPZ)c_409GA(p_Gly137Ser)	CATAGTGAGCAAGACCTCTC	CATAGTGAGCAAGATCTCTC	0.00613497	0.130828
NM_000530_7(MPZ)c_487GA(p_Gly163Arg)	GATCAGGGGTGTCCTCGGGG	GATTAGGGGTGTCCTCGGGG	1	0.678461
NM_000531_5(OTC)c_292GA(p_Glu98Lys)	GGTCACTCTGGACACGGAGG	GGTTACTCTGGACACGGAGG	1	0.21769
NM_000531_5(OTC)c_422GA(p_Arg141Gln)	CCAACGGGCTGGCTGTGGAC	CCAATGGGCTGGCTGTGGAC	0.982063	0.635565
NM_000531_5(OTC)c_422GA(p_Arg141Gln)	CCAACGGGCTGGCTGTGGAC	CCAACGGGCTGGTTGTGGAC	0.00896861	0.0064027
NM_000531_5(OTC)c_422GA(p_Arg141Gln)	CCAACGGGCTGGCTGTGGAC	CTAACGGGCTGGCTGTGGAC	0.00597907	0.00901279
NM_000531_5(OTC)c_422GA(p_Arg141Gln)	CCAACGGGCTGGCTGTGGAC	CCAACGGGTTGGCTGTGGAC	0.00298954	0.00745533
NM_000531_5(OTC)c_583GA(p_Gly195Arg)	CCGACGGGCTGGCTGTGAAC	CCGATGGGCTGGCTGTGAAC	0.922018	0.599975
NM_000531_5(OTC)c_583GA(p_Gly195Arg)	CCGACGGGCTGGCTGTGAAC	CTGACGGGCTGGCTGTGAAC	0.0412844	0.0109085
NM_000531_5(OTC)c_583GA(p_Gly195Arg)	CCGACGGGCTGGCTGTGAAC	CCGACGGGCTGGTTGTGAAC	0.0137615	0.0105339
NM_000531_5(OTC)c_583GA(p_Gly195Arg)	CCGACGGGCTGGCTGTGAAC	TCGACGGGCTGGCTGTGAAC	0.00917431	0.0154348
NM_000531_5(OTC)c_583GA(p_Gly195Arg)	CCGACGGGCTGGCTGTGAAC	CCGACGGGTTGGCTGTGAAC	0.00917431	0.0133575
NM_000531_5(OTC)c_583GA(p_Gly195Arg)	CCGACGGGCTGGCTGTGAAC	CCGACGGGCTGGCTGTGAAT	0.00458716	0.00240189
NM_000531_5(OTC)c_829CT(p_Arg277Trp)	CCACACTGTGGGGTTGTGGT	CCACATTGTGGGGTTGTGGT	1	0.354297
NM_000532_4(PCCB)c_1304AG(p_Tyr435Cys)	GACATCATAGGCACCTCCAC	GACATTATAGGCACCTCCAC	0.959677	0.877459
NM_000532_4(PCCB)c_1304AG(p_Tyr435Cys)	GACATCATAGGCACCTCCAC	GATATCATAGGCACCTCCAC	0.016129	0.0652632
NM_000532_4(PCCB)c_1304AG(p_Tyr435Cys)	GACATCATAGGCACCTCCAC	GACATCATAGGCATCTCCAC	0.00806452	0.00644201
NM_000532_4(PCCB)c_1304AG(p_Tyr435Cys)	GACATCATAGGCACCTCCAC	GACATCATAGGTACCTCCAC	0.00806452	0.00882588
NM_000532_4(PCCB)c_1304AG(p_Tyr435Cys)	GACATCATAGGCACCTCCAC	GACATCATAGGCACCTCCAT	0.00806452	0.00118957
NM_000532_4(PCCB)c_1540CT(p_Arg514Ter)	ATTCAGGCACGTGTGGAAGA	ATTTAGGCACGTGTGGAAGA	1	0.918837
NM_000532_4(PCCB)c_1606AG(p_Asn536Asp)	ATATCTGCATGTTTTCTCCA	ATATTTGCATGTTTTCTCCA	0.999514	0.849475
NM_000532_4(PCCB)c_1606AG(p_Asn536Asp)	ATATCTGCATGTTTTCTCCA	ATATCTGCATGTTTTCTCTA	0.000485909	0.00564512
NM_000532_4(PCCB)c_183+1GA	ACAAGCGAATGAGTCCTGAG	ACAAGTGAATGAGTCCTGAG	0.762791	0.691235
NM_000532_4(PCCB)c_183+1GA	ACAAGCGAATGAGTCCTGAG	ATAAGCGAATGAGTCCTGAG	0.130233	0.0764995
NM_000532_4(PCCB)c_183+1GA	ACAAGCGAATGAGTCCTGAG	ACAAGCGAATGAGTTCTGAG	0.102326	0.161365
NM_000532_4(PCCB)c_183+1GA	ACAAGCGAATGAGTCCTGAG	ACAAGCGAATGAGTCTTGAG	0.00465116	0.0364187
NM_000532_4(PCCB)c_683CT(p_Pro228Leu)	CATCAAGGCCAGTGATGAAC	CATTAAGGCCAGTGATGAAC	0.995192	0.911789
NM_000532_4(PCCB)c_683CT(p_Pro228Leu)	CATCAAGGCCAGTGATGAAC	CATCAAGGTCAGTGATGAAC	0.00480769	0.00845558
NM_000535_5(PMS2)c_2TC(p_Met1Thr)	CGGATCGGGTGTTGCATCCA	CGGATTGGGTGTTGCATCCA	0.987984	0.898079
NM_000535_5(PMS2)c_2TC(p_Met1Thr)	CGGATCGGGTGTTGCATCCA	CGGATCGGGTGTTGCATTCA	0.0106809	0.0113419
NM_000535_5(PMS2)c_2TC(p_Met1Thr)	CGGATCGGGTGTTGCATCCA	CGGATCGGGTGTTGCATCTA	0.00133511	0.00289425
NM_000535_6(PMS2)c_1198CT(p_Gln400Ter)	TGATCCTACTTTTCTACCAT	TGATTCTACTTTTCTACCAT	1	0.527758
NM_000535_7(PMS2)c_354-2AG	CATCGCCGTGAGAGAATACC	CATTGCCGTGAGAGAATACC	0.976923	0.468986
NM_000535_7(PMS2)c_354-2AG	CATCGCCGTGAGAGAATACC	CATCGTCGTGAGAGAATACC	0.0115385	0.110592
NM_000535_7(PMS2)c_354-2AG	CATCGCCGTGAGAGAATACC	CATCGCCGTGAGAGAATACT	0.00769231	0.000395692
NM_000535_7(PMS2)c_354-2AG	CATCGCCGTGAGAGAATACC	CATCGCCGTGAGAGAATATC	0.00384615	0.000582591
NM_000540_2(RYR1)c_1021GA(p_Gly341Arg)	GGCCCAGCTCCACTGCGAGA	GGCCCAGCTTCACTGCGAGA	0.719828	0.387293
NM_000540_2(RYR1)c_1021GA(p_Gly341Arg)	GGCCCAGCTCCACTGCGAGA	GGCCTAGCTCCACTGCGAGA	0.215517	0.279884
NM_000540_2(RYR1)c_1021GA(p_Gly341Arg)	GGCCCAGCTCCACTGCGAGA	GGCCCAGCTCCACTGTGAGA	0.0387931	0.02067
NM_000540_2(RYR1)c_1021GA(p_Gly341Arg)	GGCCCAGCTCCACTGCGAGA	GGTCCAGCTCCACTGCGAGA	0.0258621	0.020307
NM_000540_2(RYR1)c_1201CT(p_Arg401Cys)	CCGGTGCCATTCATATTGCT	CCGGTGCCATTTATATTGCT	0.8125	0.338629
NM_000540_2(RYR1)c_1201CT(p_Arg401Cys)	CCGGTGCCATTCATATTGCT	CCGGTGTCATTCATATTGCT	0.125	0.174438
NM_000540_2(RYR1)c_1201CT(p_Arg401Cys)	CCGGTGCCATTCATATTGCT	CCGGTGCTATTCATATTGCT	0.0416667	0.0609209
NM_000540_2(RYR1)c_1201CT(p_Arg401Cys)	CCGGTGCCATTCATATTGCT	CTGGTGCCATTCATATTGCT	0.0208333	0.0559222
NM_000540_2(RYR1)c_13949TC(p_Leu4650Pro)	TCCCCAGCGACAGCGGCACT	TCCCTAGCGACAGCGGCACT	0.737452	0.390127
NM_000540_2(RYR1)c_13949TC(p_Leu4650Pro)	TCCCCAGCGACAGCGGCACT	TTCCCAGCGACAGCGGCACT	0.169884	0.230371
NM_000540_2(RYR1)c_13949TC(p_Leu4650Pro)	TCCCCAGCGACAGCGGCACT	TCCCCAGCGATAGCGGCACT	0.0888031	0.0243455
NM_000540_2(RYR1)c_13949TC(p_Leu4650Pro)	TCCCCAGCGACAGCGGCACT	TCCCCAGCGACAGCGGCATT	0.003861	0.00138467
NM_000540_2(RYR1)c_14552TC(p_Leu4851Pro)	GGAGGAGATCGCTTTCGTTT	GGAGGAGATTGCTTTCGTTT	0.584046	0.435089
NM_000540_2(RYR1)c_14552TC(p_Leu4851Pro)	GGAGGAGATCGCTTTCGTTT	GGAGGAGATCGCTTTTGTTT	0.413105	0.444781
NM_000540_2(RYR1)c_14552TC(p_Leu4851Pro)	GGAGGAGATCGCTTTCGTTT	GGAGGAGATCGTTTTCGTTT	0.002849	0.0243128
NM_000540_2(RYR1)c_14659CT(p_His4887Tyr)	GCCTCAGAAGAGAGTCTGCA	GCCTTAGAAGAGAGTCTGCA	0.987069	0.911429
NM_000540_2(RYR1)c_14659CT(p_His4887Tyr)	GCCTCAGAAGAGAGTCTGCA	GCTTCAGAAGAGAGTCTGCA	0.0118534	0.0274649
NM_000540_2(RYR1)c_14659CT(p_His4887Tyr)	GCCTCAGAAGAGAGTCTGCA	GTCTCAGAAGAGAGTCTGCA	0.00107759	0.0151404
NM_000540_2(RYR1)c_14818GA(p_Ala4940Thr)	GAATAGATGGTACAGCTGTG	GAATAGATGGTATAGCTGTG	1	0.629812
NM_000540_2(RYR1)c_3688CT(p_Gln1230Ter)	ATTGCTTCCTAAGCAATCTC	ATTGCTTTCTAAGCAATCTC	0.954545	0.506974
NM_000540_2(RYR1)c_3688CT(p_Gln1230Ter)	ATTGCTTCCTAAGCAATCTC	ATTGCTTCTTAAGCAATCTC	0.0454545	0.00770488
NM_000540_2(RYR1)c_97AG(p_Lys33Glu)	ACTTACAGCTTCTTGTCTCC	ACTTATAGCTTCTTGTCTCC	1	0.702502
NM_000545_6(HNF1A)c_1483CT(p_Gln495Ter)	CCGATGGCTCACAAGTCGAT	CCGATGGTTCACAAGTCGAT	0.461538	0.0474068
NM_000545_6(HNF1A)c_1483CT(p_Gln495Ter)	CCGATGGCTCACAAGTCGAT	CCGATGGCTCACAAGTTGAT	0.384615	0.022316
NM_000545_6(HNF1A)c_1483CT(p_Gln495Ter)	CCGATGGCTCACAAGTCGAT	CTGATGGCTCACAAGTCGAT	0.0769231	0.0342906
NM_000545_6(HNF1A)c_1483CT(p_Gln495Ter)	CCGATGGCTCACAAGTCGAT	CCGATGGCTTACAAGTCGAT	0.0769231	0.599249
NM_000545_6(HNF1A)c_391CT(p_Arg131Trp)	TGCAGCCGCAGATCCCGATC	TGCAGCTGCAGATCCCGATC	1	0.26922
NM_000545_6(HNF1A)c_599GA(p_Arg200Gln)	GGATGATACGTAGCATCTGA	GGATGATATGTAGCATCTGA	1	0.681363
NM_000545_6(HNF1A)c_779CT(p_Thr260Met)	ACTTGGCGCAGGCTCACCAT	ACTTGGTGCAGGCTCACCAT	1	0.507786
NM_000546_5(TP53)c_574CT(p_Gln192Ter)	ACATAGGATCAATATTCTGT	ACATAGGATTAATATTCTGT	0.981132	0.765885
NM_000546_5(TP53)c_574CT(p_Gln192Ter)	ACATAGGATCAATATTCTGT	ACATAGGATCAATATTTTGT	0.0188679	0.104964
NM_000546_5(TP53)c_672+1GA	CCCTGAACATGAGTGTCTCT	CCTTGAACATGAGTGTCTCT	0.924528	0.200714
NM_000546_5(TP53)c_672+1GA	CCCTGAACATGAGTGTCTCT	CCCTGAATATGAGTGTCTCT	0.0754717	0.187752
NM_000546_5(TP53)c_722CT(p_Ser241Phe)	GCTCAAAGAGGTGAGTTAAT	GCTTAAAGAGGTGAGTTAAT	1	0.963408
NM_000546_5(TP53)c_783-1GA	TCGAGCCAAGTGAAGGAAGC	TTGAGCCAAGTGAAGGAAGC	0.91502	0.332164
NM_000546_5(TP53)c_783-1GA	TCGAGCCAAGTGAAGGAAGC	TCGAGCTAAGTGAAGGAAGC	0.0762846	0.227396
NM_000546_5(TP53)c_783-1GA	TCGAGCCAAGTGAAGGAAGC	TCGAGTCAAGTGAAGGAAGC	0.00632411	0.301265
NM_000546_5(TP53)c_783-1GA	TCGAGCCAAGTGAAGGAAGC	TCGAGCCAAGTGAAGGAAGT	0.00237154	0.000811838
NM_000547_5(TPO)c_1994GA(p_Arg665Gln)	AGGCTCTGCAGGACGGTGAC	AGGCTTTGCAGGACGGTGAC	0.981818	0.868079
NM_000547_5(TPO)c_1994GA(p_Arg665Gln)	AGGCTCTGCAGGACGGTGAC	AGGCTCTGTAGGACGGTGAC	0.0121212	0.00787628
NM_000547_5(TPO)c_1994GA(p_Arg665Gln)	AGGCTCTGCAGGACGGTGAC	AGGCTCTGCAGGATGGTGAC	0.00606061	0.00544394
NM_000548_3(TSC2)c_1343TC(p_Leu448Pro)	AACTCCTCCCGCCTCGTGAG	AACTCTTCCCGCCTCGTGAG	0.825	0.1212
NM_000548_3(TSC2)c_1343TC(p_Leu448Pro)	AACTCCTCCCGCCTCGTGAG	AATTCCTCCCGCCTCGTGAG	0.175	0.0348902
NM_000548_3(TSC2)c_2713CT(p_Arg905Trp)	TCGCGGTAGTGCCACTCTGC	TTGCGGTAGTGCCACTCTGC	0.904762	0.557915
NM_000548_3(TSC2)c_2713CT(p_Arg905Trp)	TCGCGGTAGTGCCACTCTGC	TCGCGGTAGTGCCACTCTGT	0.0582011	0.00580064
NM_000548_3(TSC2)c_2713CT(p_Arg905Trp)	TCGCGGTAGTGCCACTCTGC	TCGCGGTAGTGCCATTCTGC	0.021164	0.0271435
NM_000548_3(TSC2)c_2713CT(p_Arg905Trp)	TCGCGGTAGTGCCACTCTGC	TCGCGGTAGTGTCACTCTGC	0.015873	0.0376536
NM_000548_3(TSC2)c_4507CT(p_Gln1503Ter)	GGACGGGCTACAGGGTGGTC	GGATGGGCTACAGGGTGGTC	1	0.601704
NM_000548_3(TSC2)c_4573CT(p_Gln1525Ter)	GCTCTGCAGCTAAGCCATGG	GCTTTGCAGCTAAGCCATGG	0.992424	0.788
NM_000548_3(TSC2)c_4573CT(p_Gln1525Ter)	GCTCTGCAGCTAAGCCATGG	GCTCTGCAGCTAAGTCATGG	0.00757576	0.00407103
NM_000548_3(TSC2)c_849-1GA	CTGCAAAGTTCACCCATGCA	TTGCAAAGTTCACCCATGCA	0.544601	0.0123795
NM_000548_3(TSC2)c_849-1GA	CTGCAAAGTTCACCCATGCA	CTGCAAAGTTTACCCATGCA	0.447574	0.498026
NM_000548_3(TSC2)c_849-1GA	CTGCAAAGTTCACCCATGCA	CTGCAAAGTTCACCCATGTA	0.00469484	0.00181223
NM_000548_3(TSC2)c_849-1GA	CTGCAAAGTTCACCCATGCA	CTGTAAAGTTCACCCATGCA	0.00156495	0.348972
NM_000548_3(TSC2)c_849-1GA	CTGCAAAGTTCACCCATGCA	CTGCAAAGTTCATCCATGCA	0.00156495	0.0142837
NM_000548_4(TSC2)c_2838-122GA	CACAAGCAGCATCTTCTTCC	CATAAGCAGCATCTTCTTCC	0.809524	0.154437
NM_000548_4(TSC2)c_2838-122GA	CACAAGCAGCATCTTCTTCC	CACAAGCAGCATCTTCTTTC	0.166667	0.0256875
NM_000548_4(TSC2)c_2838-122GA	CACAAGCAGCATCTTCTTCC	CACAAGCAGCATTTTCTTCC	0.015873	0.0559178
NM_000548_4(TSC2)c_2838-122GA	CACAAGCAGCATCTTCTTCC	CACAAGCAGCATCTTTTTCC	0.00793651	0.363775
NM_000548_4(TSC2)c_337-1GA	TTGACAGCAGTTCCATAAAA	TTGATAGCAGTTCCATAAAA	0.980998	0.836389
NM_000548_4(TSC2)c_337-1GA	TTGACAGCAGTTCCATAAAA	TTGACAGTAGTTCCATAAAA	0.0142518	0.0334779
NM_000548_4(TSC2)c_337-1GA	TTGACAGCAGTTCCATAAAA	TTGACAGCAGTTTCATAAAA	0.00475059	0.0688652
NM_000548_4(TSC2)c_3623GA(p_Trp1208Ter)	CATCTCCCACATCCGGCTAT	CATTTCCCACATCCGGCTAT	1	0.291513
NM_000548_4(TSC2)c_5161-1GA	ACGCTGCACACTTTCATCAG	ACGCTGCACATTTTCATCAG	0.719298	0.0452301
NM_000548_4(TSC2)c_5161-1GA	ACGCTGCACACTTTCATCAG	ACGCTGCACACTTTTATCAG	0.263158	0.341452
NM_000548_4(TSC2)c_5161-1GA	ACGCTGCACACTTTCATCAG	ACGTTGCACACTTTCATCAG	0.0175439	0.135537
NM_000548_4(TSC2)c_5161-2AG	CAAATCTCTCCCCTCCATAC	CAAATCTCTCCCCTCCATAT	1	0.000433442
NM_000548_4(TSC2)c_599+1GA	AGCCGTGACTGCGCCTCCAC	AGCTGTGACTGCGCCTCCAC	0.766885	0.267966
NM_000548_4(TSC2)c_599+1GA	AGCCGTGACTGCGCCTCCAC	AGCCGTGATTGCGCCTCCAC	0.148148	0.256757
NM_000548_4(TSC2)c_599+1GA	AGCCGTGACTGCGCCTCCAC	AGTCGTGACTGCGCCTCCAC	0.0392157	0.125776
NM_000548_4(TSC2)c_599+1GA	AGCCGTGACTGCGCCTCCAC	AGCCGTGACTGTGCCTCCAC	0.0261438	0.0925027
NM_000548_4(TSC2)c_599+1GA	AGCCGTGACTGCGCCTCCAC	AGCCGTGACTGCGCCTCCAT	0.0174292	0.00859638
NM_000548_4(TSC2)c_599+1GA	AGCCGTGACTGCGCCTCCAC	AGCCGTGACTGCGTCTCCAC	0.00217865	0.0468344
NM_000548_4(TSC2)c_976-1GA	GGAGCAAGAGACGCTAGTGG	GGAGTAAGAGACGCTAGTGG	0.990099	0.817334
NM_000548_4(TSC2)c_976-1GA	GGAGCAAGAGACGCTAGTGG	GGAGCAAGAGATGCTAGTGG	0.00990099	0.123673
NM_000551_3(VHL)c_208GA(p_Glu70Lys)	GAACTCGCGCAAGCCCTCCC	GAACTTGCGCAAGCCCTCCC	0.994521	0.766388
NM_000551_3(VHL)c_208GA(p_Glu70Lys)	GAACTCGCGCAAGCCCTCCC	GAACTCGCGCAAGTCCTCCC	0.00273973	0.00554553
NM_000551_3(VHL)c_208GA(p_Glu70Lys)	GAACTCGCGCAAGCCCTCCC	GAACTCGCGTAAGCCCTCCC	0.00273973	0.00816447
NM_000551_3(VHL)c_232AG(p_Asn78Asp)	GCGATCGCAGAAGATGACCT	GCGATTGCAGAAGATGACCT	0.996778	0.924355
NM_000551_3(VHL)c_232AG(p_Asn78Asp)	GCGATCGCAGAAGATGACCT	GTGATCGCAGAAGATGACCT	0.00322234	0.0232839
NM_000551_3(VHL)c_340+1GA	GAGATACGGGCCCGGCGCTT	GAGATATGGGCCCGGCGCTT	0.987805	0.892543
NM_000551_3(VHL)c_340+1GA	GAGATACGGGCCCGGCGCTT	GAGATACGGGCCTGGCGCTT	0.0121951	0.0160232
NM_000551_3(VHL)c_340GA(p_Gly114Ser)	GAAGTACGGGCCCGGCGCTT	GAAGTATGGGCCCGGCGCTT	0.992565	0.888673
NM_000551_3(VHL)c_340GA(p_Gly114Ser)	GAAGTACGGGCCCGGCGCTT	GAAGTACGGGCTCGGCGCTT	0.00743494	0.0366032
NM_000552_4(VWF)c_3946GA(p_Val1316Met)	TCTGGTTCCGGGACCTGAAC	TTTGGTTCCGGGACCTGAAC	1	0.25639
NM_000552_4(VWF)c_4789CT(p_Arg1597Trp)	CCAGGTCTTGCGCTTCTTGA	CCAGGTTTTGCGCTTCTTGA	0.944	0.633097
NM_000552_4(VWF)c_4789CT(p_Arg1597Trp)	CCAGGTCTTGCGCTTCTTGA	CTAGGTCTTGCGCTTCTTGA	0.048	0.0368108
NM_000552_4(VWF)c_4789CT(p_Arg1597Trp)	CCAGGTCTTGCGCTTCTTGA	CCAGGTCTTGTGCTTCTTGA	0.004	0.00786911
NM_000552_4(VWF)c_4789CT(p_Arg1597Trp)	CCAGGTCTTGCGCTTCTTGA	TCAGGTCTTGCGCTTCTTGA	0.004	0.016669
NM_000702_3(ATP1A2)c_1244CT(p_Thr415Met)	AGACAGGGCCGTCCACATAG	AGACAGGGCCGTTCACATAG	0.969739	0.199108
NM_000702_3(ATP1A2)c_1244CT(p_Thr415Met)	AGACAGGGCCGTCCACATAG	AGACAGGGTCGTCCACATAG	0.0137552	0.0443783
NM_000702_3(ATP1A2)c_1244CT(p_Thr415Met)	AGACAGGGCCGTCCACATAG	AGATAGGGCCGTCCACATAG	0.0137552	0.35825
NM_000702_3(ATP1A2)c_1244CT(p_Thr415Met)	AGACAGGGCCGTCCACATAG	AGACAGGGCTGTCCACATAG	0.00275103	0.184362
[truncated: 2,503 more rows]

## Sheet: BE-DICT_own_freq_ABE
Sequence ID	Input	Output	Proportion (including wild-type)	Prediction (including wild-type)		Correlation (Pearson)
CTRL_genomic_NM_000044_4(AR)c_1822CT(p_Arg608Ter)	ACTGAAGATCAGCATGTGTC	ACTGAAGATCAGCATGTGTC	0.865434	0.643646		r=	0.856008
CTRL_genomic_NM_000044_4(AR)c_1822CT(p_Arg608Ter)	ACTGAAGATCAGCATGTGTC	ACTGAAGGTCAGCATGTGTC	0.047619	0.0143751		count=	5510
CTRL_genomic_NM_000044_4(AR)c_1822CT(p_Arg608Ter)	ACTGAAGATCAGCATGTGTC	ACTGGAGATCAGCATGTGTC	0.0465561	0.180817
CTRL_genomic_NM_000044_4(AR)c_1822CT(p_Arg608Ter)	ACTGAAGATCAGCATGTGTC	ACTGAGGATCAGCATGTGTC	0.0401786	0.144655
CTRL_genomic_NM_000044_4(AR)c_1822CT(p_Arg608Ter)	ACTGAAGATCAGCATGTGTC	ACTGAAGATCGGCATGTGTC	0.000212585	0.00331364
CTRL_genomic_NM_000059_3(BRCA2)c_6298CT(p_Gln2100Ter)	ACTGCCACCTTCAGGGCCTC	ACTGCCACCTTCAGGGCCTC	0.927397	0.78959
CTRL_genomic_NM_000059_3(BRCA2)c_6298CT(p_Gln2100Ter)	ACTGCCACCTTCAGGGCCTC	ACTGCCGCCTTCAGGGCCTC	0.0708947	0.224612
CTRL_genomic_NM_000059_3(BRCA2)c_6298CT(p_Gln2100Ter)	ACTGCCACCTTCAGGGCCTC	GCTGCCACCTTCAGGGCCTC	0.00149477	0.000545659
CTRL_genomic_NM_000059_3(BRCA2)c_6298CT(p_Gln2100Ter)	ACTGCCACCTTCAGGGCCTC	ACTGCCACCTTCGGGGCCTC	0.000213538	0.00194595
CTRL_genomic_NM_000077_4(CDKN2A)c_172CT(p_Arg58Ter)	AAGCAGCAGCTCCGCCACTC	AAGCAGCAGCTCCGCCACTC	0.664352	0.661682
CTRL_genomic_NM_000077_4(CDKN2A)c_172CT(p_Arg58Ter)	AAGCAGCAGCTCCGCCACTC	AAGCGGCAGCTCCGCCACTC	0.237849	0.274529
CTRL_genomic_NM_000077_4(CDKN2A)c_172CT(p_Arg58Ter)	AAGCAGCAGCTCCGCCACTC	AAGCAGCGGCTCCGCCACTC	0.09674	0.06153
CTRL_genomic_NM_000077_4(CDKN2A)c_172CT(p_Arg58Ter)	AAGCAGCAGCTCCGCCACTC	AGGCAGCAGCTCCGCCACTC	0.0010592	0.00221985
CTRL_genomic_NM_000090_3(COL3A1)c_1970GA(p_Gly657Glu)	AGGAGAAAATGGAAAACCTG	AGGAGAAAATGGAAAACCTG	0.887755	0.766665
CTRL_genomic_NM_000090_3(COL3A1)c_1970GA(p_Gly657Glu)	AGGAGAAAATGGAAAACCTG	AGGAGGAAATGGAAAACCTG	0.0632653	0.132955
CTRL_genomic_NM_000090_3(COL3A1)c_1970GA(p_Gly657Glu)	AGGAGAAAATGGAAAACCTG	AGGAGAAAGTGGAAAACCTG	0.0326531	0.00439278
CTRL_genomic_NM_000090_3(COL3A1)c_1970GA(p_Gly657Glu)	AGGAGAAAATGGAAAACCTG	AGGGGAAAATGGAAAACCTG	0.0163265	0.0303047
[truncated: 5,493 more rows]

## Sheet: BE-DICT_own_freq_CBE
Sequence ID	Input	Output	Proportion (including wild-type)	Prediction (including wild-type)		Correlation (Pearson)
[truncated: 6,176 more rows]

[truncated: 32 more sheets: BE-DICT_arbab_prop_ABE, BE-DICT_arbab_prop_CBE, BE-DICT_arbab_freq_ABE, BE-DICT_arbab_freq_CBE, BE-DICT_song_prop_ABE, BE-DICT_song_prop_CBE, BE-DICT_song_freq_ABE, BE-DICT_song_freq_CBE, BE-HIVE_marquart_prop_ABE, BE-HIVE_marquart_prop_CBE, BE-HIVE_marquart_freq_ABE, BE-HIVE_marquart_freq_CBE, BE-HIVE_own_prop_ABE, BE-HIVE_own_prop_CBE, BE-HIVE_own_freq_ABE, BE-HIVE_own_freq_CBE, BE-HIVE_song_prop_ABE, BE-HIVE_song_prop_CBE, BE-HIVE_song_freq_ABE, BE-HIVE_song_freq_CBE …]
