# Supplementary material for: Predicting base editing outcomes with an attention-based deep learning algorithm trained on high-throughput target library screens
Source: Nat Commun. 2021 Aug 25;12:5114. doi: 10.1038/s41467-021-25375-z (PMC8387386; doi:10.1038/s41467-021-25375-z)
Supplement: Supplementary file 8 — Source Data [file 41467_2021_25375_MOESM8_ESM.xlsx]

## Sheet: Fig. 1
Figure 1
	c)						d)						e)						f)
	Biorep_1	Biorep_2	mean	SD			Biorep_1	Biorep_2	mean	SD			Biorep_1	Biorep_2	mean	SD			Biorep_1	Biorep_2	mean	SD
	0.0556176	0.0626001	0.0591089	0.0049374			0.84658	0.911162	0.878871	0.0456665			0.177567	0.315481	0.246524	0.0975196			4.1906	3.7881	3.98935	0.284613
	0.597039	0.460582	0.52881	0.0964897			1.51241	1.95639	1.7344	0.313944			2.1775	1.9988	2.08815	0.126363			8.70614	8.38234	8.54424	0.22896
	2.82954	3.07811	2.95382	0.175772			3.34288	3.82579	3.58434	0.341468			8.00892	8.12389	8.0664	0.0812994			10.1839	9.9395	10.0617	0.172783
	9.59635	9.03459	9.31547	0.397229			5.56682	6.50054	6.03368	0.660245			17.416	16.3625	16.8893	0.744888			8.25132	7.7935	8.02241	0.323732
	17.8715	16.0198	16.9457	1.30937			9.0173	11.466	10.2417	1.73152			21.0105	19.3699	20.1902	1.16006			4.90451	4.88529	4.8949	0.013592
	19.0751	16.2354	17.6552	2.00796			10.0312	12.6653	11.3483	1.8626			22.1514	20.883	21.5172	0.89688			2.41583	2.56512	2.49047	0.105561
	13.6424	12.3779	13.0101	0.894085			8.5464	9.31181	8.9291	0.541228			16.3312	16.6899	16.5105	0.253576			1.32564	1.2058	1.26572	0.0847383
	8.58461	7.32368	7.95415	0.891609			5.06809	6.20424	5.63617	0.803378			14.7585	13.8528	14.3056	0.640429			0.892402	0.902994	0.897698	0.00749028
	3.36179	2.7711	3.06644	0.417681			3.11684	3.47046	3.29365	0.250047			6.9293	6.11505	6.52218	0.575762			0.793907	0.683199	0.738553	0.0782827
	1.8996	1.89694	1.89827	0.00188021			2.34674	2.87721	2.61197	0.375098			3.54685	3.88924	3.71805	0.242104			0.696453	0.730142	0.713297	0.0238223
	1.44166	1.08488	1.26327	0.25228			2.18411	2.62763	2.40587	0.313618			4.28174	4.36006	4.3209	0.0553764			0.889198	0.96034	0.924769	0.0503046
	0.348865	0.337914	0.34339	0.00774328			1.14181	1.42256	1.28219	0.198524			1.59489	1.83666	1.71577	0.170958			0.916868	0.876238	0.896553	0.0287297
	0.156732	0.138159	0.147446	0.0131333			0.854479	0.761447	0.807963	0.0657836			0.652427	0.775886	0.714157	0.087299			0.640152	0.529056	0.584604	0.0785567
	0.0747122	0.0654828	0.0700975	0.00652613			0.733143	0.754913	0.744028	0.0153936			0.571835	0.395265	0.48355	0.124854			0.236596	0.266942	0.251769	0.0214581
	0.0372996	0.107762	0.0725307	0.0498242			0.830728	0.997223	0.913976	0.11773			0.239418	0.293409	0.266414	0.0381771			0.154535	0.182929	0.168732	0.0200776
	0.0106457	0.0126768	0.0116612	0.0014362			0.976293	0.91708	0.946686	0.0418699			0.0203636	0.0335607	0.0269621	0.00933178			0.126971	0.131296	0.129134	0.00305766
	0.0384087	0.0135795	0.0259941	0.0175569			0.506994	0.627751	0.567373	0.0853884			0.0835067	0.0188879	0.0511973	0.0456924			0.125508	0.179702	0.152605	0.0383215
	0.0394279	0.0229482	0.0311881	0.0116529			0.219083	0.29967	0.259377	0.0569836			0.0207317	0.00715389	0.0139428	0.00960099			0.106673	0.119732	0.113203	0.00923413
	0.0451101	0.0120293	0.0285697	0.0233917			0.108647	0.186495	0.147571	0.0550465			0.0366165	0.00710114	0.0218588	0.0208705			0.0664381	0.0572659	0.061852	0.00648574
	0.012596	0.0124029	0.0124994	0.000136514			0.0892937	0.0878866	0.0885901	0.000994996			0.0247519	0.0180444	0.0213982	0.00474291			0.0791009	0.0877698	0.0834353	0.00612982
	g)						h)						i)						j)
	Motif	Biorep_1	Biorep_2	mean	SD		Motif	Biorep_1	Biorep_2	mean	SD		Motif	Biorep_1	Biorep_2	mean	SD		Motif	Biorep_1	Biorep_2	mean	SD
	AAA	0.132013	0.568586	0.350299	0.308703		ACA	6.53766	7.09141	6.81453	0.391565		AAA	0.219298	0.22779	0.223544	0.00600488		ACA	6.62983	5.88921	6.25952	0.523698
	AAC	3.63036	3.34044	3.4854	0.205006		ACC	1.20293	1.44044	1.32169	0.167948		AAC	1.97368	0.683371	1.32853	0.912389		ACC	0.994475	1.22449	1.10948	0.162645
	AAG	1.18812	1.13717	1.16265	0.0360253		ACG	7.06067	7.31302	7.18684	0.178438		AAG	0.219298	0.22779	0.223544	0.00600488		ACG	5.52486	6.06414	5.7945	0.381327
	AAT	1.78218	2.62971	2.20594	0.599294		ACT	7.32218	7.59003	7.4561	0.1894		AAT	0.877193	0.911162	0.894177	0.0240195		ACT	2.92818	3.32362	3.1259	0.279617
	CAA	3.10231	2.62971	2.86601	0.33418		CCA	2.14435	2.21607	2.18021	0.0507102		CAA	3.07018	5.46697	4.26857	1.69479		CCA	6.40884	6.82216	6.6155	0.29226
	CAC	9.30693	9.0263	9.16661	0.198438		CCC	0.41841	0.33241	0.37541	0.0608112		CAC	11.4035	13.2118	12.3077	1.27869		CCC	1.98895	2.21574	2.10235	0.160367
	CAG	6.93069	6.82303	6.87686	0.0761309		CCG	2.51046	2.60388	2.55717	0.0660564		CAG	11.1842	10.7062	10.9452	0.33804		CCG	6.79558	6.18076	6.48817	0.434745
	CAT	7.06271	8.81308	7.93789	1.2377		CCT	2.40586	2.38227	2.39406	0.016678		CAT	7.01754	10.2506	8.63406	2.28609		CCT	5.58011	5.01458	5.29734	0.399892
	GAA	2.31023	1.49254	1.90138	0.578197		GCA	1.93515	1.93906	1.9371	0.00276601		GAA	1.75439	2.50569	2.13004	0.531256		GCA	11.9337	12.07	12.0018	0.0963569
	GAC	9.37294	10.0924	9.73267	0.508734		GCC	0.366109	0.166205	0.266157	0.141353		GAC	10.307	10.4784	10.3927	0.121157		GCC	2.54144	2.5656	2.55352	0.0170846
	GAG	6.0066	6.1123	6.05945	0.0747377		GCG	2.24895	2.32687	2.28791	0.0550948		GAG	10.307	6.37813	8.34257	2.77814		GCG	11.547	10.9621	11.2545	0.41356
	GAT	8.18482	7.10732	7.64607	0.761906		GCT	2.19665	1.99446	2.09556	0.142972		GAT	7.67544	7.0615	7.36847	0.434118		GCT	7.90055	9.56268	8.73162	1.1753
	TAA	5.80858	5.75693	5.78276	0.0365229		TCA	19.613	19.3352	19.4741	0.196428		TAA	6.35965	2.96128	4.66046	2.40301		TCA	9.94475	9.44606	9.69541	0.352625
	TAC	14.9175	13.8593	14.3884	0.748272		TCC	8.57741	7.31302	7.94521	0.894056		TAC	11.1842	11.1617	11.173	0.0158953		TCC	3.48066	3.207	3.34383	0.193511
	TAG	9.967	9.95025	9.95862	0.0118426		TCG	17.887	19.3352	18.6111	1.024		TAG	7.67544	7.0615	7.36847	0.434118		TCG	9.44751	8.27988	8.8637	0.825639
	TAT	10.297	10.661	10.479	0.257352		TCT	17.5732	16.6205	17.0969	0.673677		TAT	8.77193	10.7062	9.73904	1.3677		TCT	6.35359	7.17201	6.7628	0.578711

## Sheet: Fig. 2
Figure 2
	b)			c)			d)			e)			f)					g)					h)					i)
	False-Pos.-Rate	True-Pos.-Rate		False-Pos.-Rate	True-Pos.-Rate		False-Pos.-Rate	True-Pos.-Rate		False-Pos.-Rate	True-Pos.-Rate		Base position	Accuracy	Model Name	Run #		Base position	Accuracy	Model Name	Run #		Base position	Accuracy	Model Name	Run #		Base position	Accuracy	Model Name	Run #
	0	0		0	0		0	0		0	0		1	1	ABEmax	1		1	0.936909	BE4max	1		1	0.987179	ABE8e	1		1	0.867606	Target-AID	1
	0.0126582	0.383155		0.0126582	0.342271		0.0126582	0.315545		0.0126582	0.364252		2	0.978261	ABEmax	1		2	0.907285	BE4max	1		2	0.958333	ABE8e	1		2	0.754986	Target-AID	1
	0.0253165	0.544625		0.0253165	0.508632		0.0253165	0.510361		0.0253165	0.540743		3	0.878431	ABEmax	1		3	0.873077	BE4max	1		3	0.847826	ABE8e	1		3	0.75	Target-AID	1
	0.0379747	0.6554		0.0379747	0.607898		0.0379747	0.647909		0.0379747	0.631086		4	0.723485	ABEmax	1		4	0.824104	BE4max	1		4	0.806818	ABE8e	1		4	0.752212	Target-AID	1
	0.0506329	0.729892		0.0506329	0.670513		0.0506329	0.72579		0.0506329	0.690031		5	0.802589	ABEmax	1		5	0.790262	BE4max	1		5	0.717949	ABE8e	1		5	0.775244	Target-AID	1
	0.0632911	0.782914		0.0632911	0.715		0.0632911	0.77755		0.0632911	0.731444		6	0.766026	ABEmax	1		6	0.80695	BE4max	1		6	0.783333	ABE8e	1		6	0.836257	Target-AID	1
	0.0759494	0.828214		0.0759494	0.750625		0.0759494	0.819257		0.0759494	0.765932		7	0.71179	ABEmax	1		7	0.785714	BE4max	1		7	0.797468	ABE8e	1		7	0.907609	Target-AID	1
	0.0886076	0.856793		0.0886076	0.77552		0.0886076	0.858727		0.0886076	0.788275		8	0.734317	ABEmax	1		8	0.8625	BE4max	1		8	0.781818	ABE8e	1		8	0.928358	Target-AID	1
	0.101266	0.877405		0.101266	0.799023		0.101266	0.880959		0.101266	0.807555		9	0.860215	ABEmax	1		9	0.892193	BE4max	1		9	0.86087	ABE8e	1		9	0.952703	Target-AID	1
	0.113924	0.898231		0.113924	0.816265		0.113924	0.894863		0.113924	0.826444		10	0.903226	ABEmax	1		10	0.876221	BE4max	1		10	0.891892	ABE8e	1		10	0.949721	Target-AID	1
	0.126582	0.915191		0.126582	0.832614		0.126582	0.908231		0.126582	0.841282		11	0.929104	ABEmax	1		11	0.896552	BE4max	1		11	0.932039	ABE8e	1		11	0.916427	Target-AID	1
	0.139241	0.927215		0.139241	0.846325		0.139241	0.922688		0.139241	0.85342		12	0.988372	ABEmax	1		12	0.929104	BE4max	1		12	0.909091	ABE8e	1		12	0.911475	Target-AID	1
	0.151899	0.937506		0.151899	0.857599		0.151899	0.932141		0.151899	0.865946		13	0.995575	ABEmax	1		13	0.94198	BE4max	1		13	1	ABE8e	1		13	0.963696	Target-AID	1
	0.164557	0.945023		0.164557	0.86953		0.164557	0.944923		0.164557	0.873841		14	0.991935	ABEmax	1		14	0.952727	BE4max	1		14	1	ABE8e	1		14	0.980769	Target-AID	1
	0.177215	0.950815		0.177215	0.877916		0.177215	0.952169		0.177215	0.881361		15	1	ABEmax	1		15	0.932584	BE4max	1		15	0.989011	ABE8e	1		15	0.996785	Target-AID	1
	0.189873	0.957252		0.189873	0.88633		0.189873	0.958303		0.189873	0.888093		16	1	ABEmax	1		16	0.940789	BE4max	1		16	1	ABE8e	1		16	0.993994	Target-AID	1
	0.202532	0.961548		0.202532	0.892974		0.202532	0.961081		0.202532	0.894644		17	1	ABEmax	1		17	0.975265	BE4max	1		17	1	ABE8e	1		17	0.98503	Target-AID	1
	0.21519	0.965202		0.21519	0.901596		0.21519	0.965529		0.21519	0.901579		18	1	ABEmax	1		18	0.975779	BE4max	1		18	1	ABE8e	1		18	0.997006	Target-AID	1
	0.227848	0.968853		0.227848	0.909577		0.227848	0.967759		0.227848	0.908899		19	1	ABEmax	1		19	0.987302	BE4max	1		19	0.986486	ABE8e	1		19	0.997368	Target-AID	1
	0.240506	0.971862		0.240506	0.915098		0.240506	0.971646		0.240506	0.914677		20	1	ABEmax	1		20	0.996516	BE4max	1		20	1	ABE8e	1		20	0.994595	Target-AID	1
	0.253165	0.974658		0.253165	0.921072		0.253165	0.973316		0.253165	0.92045		1	1	ABEmax	2		1	0.954268	BE4max	2		1	1	ABE8e	2		1	0.906849	Target-AID	2
	0.265823	0.977233		0.265823	0.926366		0.265823	0.973316		0.265823	0.92507		2	0.972603	ABEmax	2		2	0.872054	BE4max	2		2	0.977528	ABE8e	2		2	0.762032	Target-AID	2
	0.278481	0.979163		0.278481	0.931236		0.278481	0.974429		0.278481	0.926806		3	0.809886	ABEmax	2		3	0.875839	BE4max	2		3	0.85	ABE8e	2		3	0.696875	Target-AID	2
	0.291139	0.981098		0.291139	0.934547		0.291139	0.976094		0.291139	0.931431		4	0.742188	ABEmax	2		4	0.845638	BE4max	2		4	0.765957	ABE8e	2		4	0.747748	Target-AID	2
	0.303797	0.983674		0.303797	0.938534		0.303797	0.977206		0.303797	0.934129		5	0.795597	ABEmax	2		5	0.76834	BE4max	2		5	0.7	ABE8e	2		5	0.757679	Target-AID	2
	0.316456	0.985824		0.316456	0.9414		0.316456	0.978871		0.316456	0.939133		6	0.776699	ABEmax	2		6	0.798479	BE4max	2		6	0.760331	ABE8e	2		6	0.806748	Target-AID	2
	0.329114	0.987117		0.329114	0.94384		0.329114	0.979432		0.329114	0.941639		7	0.691964	ABEmax	2		7	0.776271	BE4max	2		7	0.833333	ABE8e	2		7	0.909091	Target-AID	2
	0.341772	0.989481		0.341772	0.946721		0.341772	0.981102		0.341772	0.94376		8	0.799257	ABEmax	2		8	0.870079	BE4max	2		8	0.842593	ABE8e	2		8	0.953297	Target-AID	2
	0.35443	0.990557		0.35443	0.94937		0.35443	0.982216		0.35443	0.947034		9	0.879859	ABEmax	2		9	0.91129	BE4max	2		9	0.868687	ABE8e	2		9	0.944637	Target-AID	2
	0.367089	0.991204		0.367089	0.950693		0.367089	0.98499		0.367089	0.950121		10	0.879518	ABEmax	2		10	0.875346	BE4max	2		10	0.892157	ABE8e	2		10	0.932796	Target-AID	2
	0.379747	0.991848		0.379747	0.953568		0.379747	0.988325		0.379747	0.952622		11	0.95057	ABEmax	2		11	0.906475	BE4max	2		11	0.929293	ABE8e	2		11	0.919881	Target-AID	2
	0.392405	0.99249		0.392405	0.956003		0.392405	0.988325		0.392405	0.95474		12	0.988462	ABEmax	2		12	0.947368	BE4max	2		12	0.962264	ABE8e	2		12	0.939597	Target-AID	2
	0.405063	0.993562		0.405063	0.957552		0.405063	0.989438		0.405063	0.957241		13	1	ABEmax	2		13	0.937908	BE4max	2		13	0.985915	ABE8e	2		13	0.967552	Target-AID	2
	0.417722	0.99399		0.417722	0.962197		0.417722	0.990551		0.417722	0.959743		14	1	ABEmax	2		14	0.962825	BE4max	2		14	1	ABE8e	2		14	0.982578	Target-AID	2
	0.43038	0.994847		0.43038	0.964409		0.43038	0.991111		0.43038	0.963978		15	1	ABEmax	2		15	0.965517	BE4max	2		15	1	ABE8e	2		15	0.996721	Target-AID	2
	0.443038	0.99613		0.443038	0.965516		0.443038	0.992228		0.443038	0.966484		16	1	ABEmax	2		16	0.927445	BE4max	2		16	1	ABE8e	2		16	0.982759	Target-AID	2
	0.455696	0.996345		0.455696	0.966402		0.455696	0.993336		0.455696	0.968408		17	1	ABEmax	2		17	0.965517	BE4max	2		17	1	ABE8e	2		17	0.994366	Target-AID	2
	0.468354	0.996775		0.468354	0.967502		0.468354	0.994994		0.468354	0.970908		18	1	ABEmax	2		18	0.976589	BE4max	2		18	1	ABE8e	2		18	0.990683	Target-AID	2
	0.481013	0.997421		0.481013	0.969271		0.481013	0.995554		0.481013	0.972451		19	1	ABEmax	2		19	0.993506	BE4max	2		19	0.988235	ABE8e	2		19	0.997347	Target-AID	2
	0.493671	0.997421		0.493671	0.970814		0.493671	0.995554		0.493671	0.974572		20	1	ABEmax	2		20	0.996711	BE4max	2		20	1	ABE8e	2		20	0.994595	Target-AID	2
	0.506329	0.997421		0.506329	0.971703		0.506329	0.995554		0.506329	0.976114		1	1	ABEmax	3		1	0.952077	BE4max	3		1	0.986667	ABE8e	3		1	0.876791	Target-AID	3
	0.518987	0.997638		0.518987	0.973252		0.518987	0.996109		0.518987	0.977268		2	0.99115	ABEmax	3		2	0.906752	BE4max	3		2	0.967391	ABE8e	3		2	0.721763	Target-AID	3
	0.531646	0.997638		0.531646	0.975239		0.531646	0.996109		0.531646	0.977845		3	0.854015	ABEmax	3		3	0.877256	BE4max	3		3	0.847619	ABE8e	3		3	0.720635	Target-AID	3
	0.544304	0.997851		0.544304	0.976783		0.544304	0.996109		0.544304	0.979192		4	0.745247	ABEmax	3		4	0.795455	BE4max	3		4	0.72619	ABE8e	3		4	0.763689	Target-AID	3
	0.556962	0.997851		0.556962	0.977448		0.556962	0.996109		0.556962	0.981308		5	0.807309	ABEmax	3		5	0.802281	BE4max	3		5	0.714286	ABE8e	3		5	0.754098	Target-AID	3
	0.56962	0.998064		0.56962	0.978781		0.56962	0.996667		0.56962	0.982463		6	0.754658	ABEmax	3		6	0.761719	BE4max	3		6	0.757576	ABE8e	3		6	0.842424	Target-AID	3
	0.582278	0.998064		0.582278	0.980333		0.582278	0.996667		0.582278	0.984388		7	0.641256	ABEmax	3		7	0.807018	BE4max	3		7	0.707317	ABE8e	3		7	0.911051	Target-AID	3
	0.594937	0.99828		0.594937	0.981437		0.594937	0.996667		0.594937	0.985545		8	0.761092	ABEmax	3		8	0.864754	BE4max	3		8	0.732673	ABE8e	3		8	0.952247	Target-AID	3
	0.607595	0.99828		0.607595	0.982101		0.607595	0.996667		0.607595	0.986317		9	0.868914	ABEmax	3		9	0.877778	BE4max	3		9	0.900901	ABE8e	3		9	0.960133	Target-AID	3
	0.620253	0.99828		0.620253	0.983872		0.620253	0.996667		0.620253	0.987475		10	0.914286	ABEmax	3		10	0.873065	BE4max	3		10	0.88764	ABE8e	3		10	0.928767	Target-AID	3
	0.632911	0.998712		0.632911	0.984978		0.632911	0.997227		0.632911	0.988052		11	0.948413	ABEmax	3		11	0.904594	BE4max	3		11	0.956522	ABE8e	3		11	0.917933	Target-AID	3
	0.64557	0.998712		0.64557	0.985421		0.64557	0.997227		0.64557	0.98863		12	0.98893	ABEmax	3		12	0.929368	BE4max	3		12	0.910569	ABE8e	3		12	0.93311	Target-AID	3
	0.658228	0.998712		0.658228	0.98564		0.658228	0.997227		0.658228	0.989402		13	0.995434	ABEmax	3		13	0.945055	BE4max	3		13	0.986301	ABE8e	3		13	0.966565	Target-AID	3
	0.670886	0.998712		0.670886	0.986964		0.670886	0.997227		0.670886	0.989981		14	0.992126	ABEmax	3		14	0.969466	BE4max	3		14	1	ABE8e	3		14	0.986159	Target-AID	3
	0.683544	0.998925		0.683544	0.98829		0.683544	0.997227		0.683544	0.990561		15	0.996139	ABEmax	3		15	0.94403	BE4max	3		15	0.988506	ABE8e	3		15	0.993528	Target-AID	3
	0.696203	0.99914		0.696203	0.988511		0.696203	0.997227		0.696203	0.991333		16	1	ABEmax	3		16	0.926282	BE4max	3		16	1	ABE8e	3		16	0.988539	Target-AID	3
	0.708861	0.999353		0.708861	0.989396		0.708861	0.997227		0.708861	0.991526		17	1	ABEmax	3		17	0.972973	BE4max	3		17	1	ABE8e	3		17	0.990964	Target-AID	3
	0.721519	0.999353		0.721519	0.989837		0.721519	0.997227		0.721519	0.99172		18	1	ABEmax	3		18	0.992883	BE4max	3		18	1	ABE8e	3		18	0.99705	Target-AID	3
	0.734177	0.999353		0.734177	0.990058		0.734177	0.997227		0.734177	0.99249		19	1	ABEmax	3		19	0.983819	BE4max	3		19	0.986486	ABE8e	3		19	0.992167	Target-AID	3
	0.746835	0.999353		0.746835	0.990721		0.746835	0.997227		0.746835	0.99249		20	1	ABEmax	3		20	0.990446	BE4max	3		20	1	ABE8e	3		20	0.997245	Target-AID	3
	0.759494	0.999353		0.759494	0.991607		0.759494	0.997779		0.759494	0.993451		1	1	ABEmax	4		1	0.93949	BE4max	4		1	0.986667	ABE8e	4		1	0.882022	Target-AID	4
	0.772152	0.999353		0.772152	0.992044		0.772152	0.997779		0.772152	0.994029		2	0.976636	ABEmax	4		2	0.903654	BE4max	4		2	0.977528	ABE8e	4		2	0.780556	Target-AID	4
	0.78481	0.999353		0.78481	0.992485		0.78481	0.998335		0.78481	0.994029		3	0.848708	ABEmax	4		3	0.880282	BE4max	4		3	0.910891	ABE8e	4		3	0.723404	Target-AID	4
	0.797468	0.999353		0.797468	0.993374		0.797468	0.998335		0.797468	0.994799		4	0.734375	ABEmax	4		4	0.819048	BE4max	4		4	0.763441	ABE8e	4		4	0.747774	Target-AID	4
	0.810127	0.999353		0.810127	0.994037		0.810127	0.998335		0.810127	0.995186		5	0.779264	ABEmax	4		5	0.792969	BE4max	4		5	0.781818	ABE8e	4		5	0.773885	Target-AID	4
	0.822785	0.999353		0.822785	0.995143		0.822785	0.998335		0.822785	0.995186		6	0.768997	ABEmax	4		6	0.795367	BE4max	4		6	0.740458	ABE8e	4		6	0.817901	Target-AID	4
	0.835443	0.999353		0.835443	0.9958		0.835443	0.998335		0.835443	0.995764		7	0.695833	ABEmax	4		7	0.780142	BE4max	4		7	0.773333	ABE8e	4		7	0.901408	Target-AID	4
	0.848101	0.999353		0.848101	0.996467		0.848101	0.99889		0.848101	0.996341		8	0.811594	ABEmax	4		8	0.852273	BE4max	4		8	0.829787	ABE8e	4		8	0.941989	Target-AID	4
	0.860759	0.99957		0.860759	0.996908		0.860759	0.999443		0.860759	0.996535		9	0.860806	ABEmax	4		9	0.900794	BE4max	4		9	0.885417	ABE8e	4		9	0.948387	Target-AID	4
	0.873418	0.99957		0.873418	0.997575		0.873418	0.999443		0.873418	0.996726		10	0.883636	ABEmax	4		10	0.851852	BE4max	4		10	0.904255	ABE8e	4		10	0.939474	Target-AID	4
	0.886076	0.99957		0.886076	0.998234		0.886076	0.999443		0.886076	0.997113		11	0.958333	ABEmax	4		11	0.892734	BE4max	4		11	0.95	ABE8e	4		11	0.919881	Target-AID	4
	0.898734	0.99957		0.898734	0.998453		0.898734	0.999443		0.898734	0.997498		12	0.985294	ABEmax	4		12	0.917266	BE4max	4		12	0.936364	ABE8e	4		12	0.915094	Target-AID	4
	0.911392	0.99957		0.911392	0.998453		0.911392	0.999443		0.911392	0.997882		13	0.995392	ABEmax	4		13	0.953405	BE4max	4		13	0.973333	ABE8e	4		13	0.962733	Target-AID	4
	0.924051	0.999785		0.924051	0.998453		0.924051	0.999443		0.924051	0.998269		14	0.992337	ABEmax	4		14	0.974729	BE4max	4		14	1	ABE8e	4		14	0.971731	Target-AID	4
	0.936709	1		0.936709	0.998453		0.936709	0.999443		0.936709	0.999231		15	0.996154	ABEmax	4		15	0.944444	BE4max	4		15	0.989583	ABE8e	4		15	0.990506	Target-AID	4
	0.949367	1		0.949367	0.998453		0.949367	0.999443		0.949367	0.999423		16	1	ABEmax	4		16	0.906574	BE4max	4		16	1	ABE8e	4		16	0.994521	Target-AID	4
	0.962025	1		0.962025	0.999335		0.962025	1		0.962025	0.999616		17	1	ABEmax	4		17	0.962199	BE4max	4		17	1	ABE8e	4		17	0.997067	Target-AID	4
	0.974684	1		0.974684	0.999555		0.974684	1		0.974684	0.999616		18	1	ABEmax	4		18	0.986159	BE4max	4		18	1	ABE8e	4		18	1	Target-AID	4
	0.987342	1		0.987342	1		0.987342	1		0.987342	0.999808		19	1	ABEmax	4		19	0.99361	BE4max	4		19	0.987342	ABE8e	4		19	0.994638	Target-AID	4
	1	1		1	1		1	1		1	1		20	1	ABEmax	4		20	0.993197	BE4max	4		20	1	ABE8e	4		20	0.997207	Target-AID	4
													1	1	ABEmax	5		1	0.953125	BE4max	5		1	0.987952	ABE8e	5		1	0.885965	Target-AID	5
													2	0.981567	ABEmax	5		2	0.888889	BE4max	5		2	0.989011	ABE8e	5		2	0.763889	Target-AID	5
													3	0.865613	ABEmax	5		3	0.875	BE4max	5		3	0.875	ABE8e	5		3	0.717262	Target-AID	5
													4	0.744828	ABEmax	5		4	0.813505	BE4max	5		4	0.764045	ABE8e	5		4	0.769863	Target-AID	5
													5	0.804054	ABEmax	5		5	0.786477	BE4max	5		5	0.692982	ABE8e	5		5	0.738095	Target-AID	5
													6	0.797386	ABEmax	5		6	0.765182	BE4max	5		6	0.779528	ABE8e	5		6	0.84127	Target-AID	5
													7	0.702128	ABEmax	5		7	0.807692	BE4max	5		7	0.722222	ABE8e	5		7	0.913793	Target-AID	5
													8	0.767528	ABEmax	5		8	0.814346	BE4max	5		8	0.828829	ABE8e	5		8	0.931429	Target-AID	5
													9	0.871886	ABEmax	5		9	0.88755	BE4max	5		9	0.923077	ABE8e	5		9	0.969388	Target-AID	5
													10	0.90411	ABEmax	5		10	0.904153	BE4max	5		10	0.882353	ABE8e	5		10	0.936986	Target-AID	5
													11	0.939286	ABEmax	5		11	0.912281	BE4max	5		11	0.943396	ABE8e	5		11	0.902299	Target-AID	5
													12	0.988848	ABEmax	5		12	0.945736	BE4max	5		12	0.950413	ABE8e	5		12	0.928105	Target-AID	5
													13	1	ABEmax	5		13	0.939502	BE4max	5		13	0.985294	ABE8e	5		13	0.946032	Target-AID	5
													14	0.995816	ABEmax	5		14	0.963504	BE4max	5		14	1	ABE8e	5		14	0.979021	Target-AID	5
													15	1	ABEmax	5		15	0.935484	BE4max	5		15	0.989796	ABE8e	5		15	0.990476	Target-AID	5
													16	1	ABEmax	5		16	0.943144	BE4max	5		16	1	ABE8e	5		16	0.994012	Target-AID	5
													17	1	ABEmax	5		17	0.982639	BE4max	5		17	1	ABE8e	5		17	0.982759	Target-AID	5
													18	1	ABEmax	5		18	0.989583	BE4max	5		18	1	ABE8e	5		18	1	Target-AID	5
													19	1	ABEmax	5		19	0.993691	BE4max	5		19	1	ABE8e	5		19	0.994737	Target-AID	5
													20	1	ABEmax	5		20	0.993399	BE4max	5		20	1	ABE8e	5		20	0.997462	Target-AID	5
													1	1	Baseline_ABEmax	1		1	0.936909	Baseline_BE4max	1		1	0.987179	Baseline_ABE8e	1		1	0.743662	Baseline_Target-AID	1
													2	0.978261	Baseline_ABEmax	1		2	0.897351	Baseline_BE4max	1		2	0.947917	Baseline_ABE8e	1		2	0.615385	Baseline_Target-AID	1
													3	0.858824	Baseline_ABEmax	1		3	0.823077	Baseline_BE4max	1		3	0.847826	Baseline_ABE8e	1		3	0.670732	Baseline_Target-AID	1
													4	0.534091	Baseline_ABEmax	1		4	0.684039	Baseline_BE4max	1		4	0.579545	Baseline_ABE8e	1		4	0.525074	Baseline_Target-AID	1
													5	0.750809	Baseline_ABEmax	1		5	0.509363	Baseline_BE4max	1		5	0.675214	Baseline_ABE8e	1		5	0.713355	Baseline_Target-AID	1
													6	0.721154	Baseline_ABEmax	1		6	0.57529	Baseline_BE4max	1		6	0.7	Baseline_ABE8e	1		6	0.815789	Baseline_Target-AID	1
													7	0.541485	Baseline_ABEmax	1		7	0.585714	Baseline_BE4max	1		7	0.481013	Baseline_ABE8e	1		7	0.923913	Baseline_Target-AID	1
													8	0.671587	Baseline_ABEmax	1		8	0.745833	Baseline_BE4max	1		8	0.609091	Baseline_ABE8e	1		8	0.931343	Baseline_Target-AID	1
													9	0.835125	Baseline_ABEmax	1		9	0.832714	Baseline_BE4max	1		9	0.773913	Baseline_ABE8e	1		9	0.945946	Baseline_Target-AID	1
													10	0.903226	Baseline_ABEmax	1		10	0.824104	Baseline_BE4max	1		10	0.873874	Baseline_ABE8e	1		10	0.938547	Baseline_Target-AID	1
													11	0.947761	Baseline_ABEmax	1		11	0.872414	Baseline_BE4max	1		11	0.941748	Baseline_ABE8e	1		11	0.910663	Baseline_Target-AID	1
													12	0.988372	Baseline_ABEmax	1		12	0.921642	Baseline_BE4max	1		12	0.9	Baseline_ABE8e	1		12	0.904918	Baseline_Target-AID	1
													13	0.995575	Baseline_ABEmax	1		13	0.935154	Baseline_BE4max	1		13	1	Baseline_ABE8e	1		13	0.963696	Baseline_Target-AID	1
													14	0.991935	Baseline_ABEmax	1		14	0.956364	Baseline_BE4max	1		14	1	Baseline_ABE8e	1		14	0.980769	Baseline_Target-AID	1
													15	1	Baseline_ABEmax	1		15	0.940075	Baseline_BE4max	1		15	0.989011	Baseline_ABE8e	1		15	0.996785	Baseline_Target-AID	1
													16	1	Baseline_ABEmax	1		16	0.934211	Baseline_BE4max	1		16	1	Baseline_ABE8e	1		16	0.993994	Baseline_Target-AID	1
													17	1	Baseline_ABEmax	1		17	0.975265	Baseline_BE4max	1		17	1	Baseline_ABE8e	1		17	0.98503	Baseline_Target-AID	1
													18	1	Baseline_ABEmax	1		18	0.975779	Baseline_BE4max	1		18	1	Baseline_ABE8e	1		18	0.997006	Baseline_Target-AID	1
													19	1	Baseline_ABEmax	1		19	0.987302	Baseline_BE4max	1		19	0.986486	Baseline_ABE8e	1		19	0.997368	Baseline_Target-AID	1
													20	1	Baseline_ABEmax	1		20	0.996516	Baseline_BE4max	1		20	1	Baseline_ABE8e	1		20	0.994595	Baseline_Target-AID	1
													1	1	Baseline_ABEmax	2		1	0.957317	Baseline_BE4max	2		1	1	Baseline_ABE8e	2		1	0.736986	Baseline_Target-AID	2
													2	0.972603	Baseline_ABEmax	2		2	0.868687	Baseline_BE4max	2		2	0.955056	Baseline_ABE8e	2		2	0.609626	Baseline_Target-AID	2
													3	0.828897	Baseline_ABEmax	2		3	0.788591	Baseline_BE4max	2		3	0.85	Baseline_ABE8e	2		3	0.640625	Baseline_Target-AID	2
													4	0.542969	Baseline_ABEmax	2		4	0.681208	Baseline_BE4max	2		4	0.542553	Baseline_ABE8e	2		4	0.54955	Baseline_Target-AID	2
													5	0.745283	Baseline_ABEmax	2		5	0.482625	Baseline_BE4max	2		5	0.672727	Baseline_ABE8e	2		5	0.668942	Baseline_Target-AID	2
													6	0.718447	Baseline_ABEmax	2		6	0.524715	Baseline_BE4max	2		6	0.793388	Baseline_ABE8e	2		6	0.803681	Baseline_Target-AID	2
													7	0.549107	Baseline_ABEmax	2		7	0.552542	Baseline_BE4max	2		7	0.487179	Baseline_ABE8e	2		7	0.912023	Baseline_Target-AID	2
													8	0.650558	Baseline_ABEmax	2		8	0.767717	Baseline_BE4max	2		8	0.564815	Baseline_ABE8e	2		8	0.953297	Baseline_Target-AID	2
													9	0.855124	Baseline_ABEmax	2		9	0.818548	Baseline_BE4max	2		9	0.828283	Baseline_ABE8e	2		9	0.944637	Baseline_Target-AID	2
													10	0.86747	Baseline_ABEmax	2		10	0.839335	Baseline_BE4max	2		10	0.872549	Baseline_ABE8e	2		10	0.932796	Baseline_Target-AID	2
													11	0.95057	Baseline_ABEmax	2		11	0.902878	Baseline_BE4max	2		11	0.929293	Baseline_ABE8e	2		11	0.913947	Baseline_Target-AID	2
													12	0.988462	Baseline_ABEmax	2		12	0.922807	Baseline_BE4max	2		12	0.971698	Baseline_ABE8e	2		12	0.939597	Baseline_Target-AID	2
													13	1	Baseline_ABEmax	2		13	0.928105	Baseline_BE4max	2		13	0.985915	Baseline_ABE8e	2		13	0.967552	Baseline_Target-AID	2
													14	1	Baseline_ABEmax	2		14	0.959108	Baseline_BE4max	2		14	1	Baseline_ABE8e	2		14	0.982578	Baseline_Target-AID	2
													15	1	Baseline_ABEmax	2		15	0.951724	Baseline_BE4max	2		15	1	Baseline_ABE8e	2		15	0.996721	Baseline_Target-AID	2
													16	1	Baseline_ABEmax	2		16	0.933754	Baseline_BE4max	2		16	1	Baseline_ABE8e	2		16	0.982759	Baseline_Target-AID	2
													17	1	Baseline_ABEmax	2		17	0.958621	Baseline_BE4max	2		17	1	Baseline_ABE8e	2		17	0.994366	Baseline_Target-AID	2
													18	1	Baseline_ABEmax	2		18	0.976589	Baseline_BE4max	2		18	1	Baseline_ABE8e	2		18	0.990683	Baseline_Target-AID	2
													19	1	Baseline_ABEmax	2		19	0.993506	Baseline_BE4max	2		19	0.988235	Baseline_ABE8e	2		19	0.997347	Baseline_Target-AID	2
													20	1	Baseline_ABEmax	2		20	0.996711	Baseline_BE4max	2		20	1	Baseline_ABE8e	2		20	0.994595	Baseline_Target-AID	2
													1	1	Baseline_ABEmax	3		1	0.952077	Baseline_BE4max	3		1	0.986667	Baseline_ABE8e	3		1	0.73639	Baseline_Target-AID	3
													2	0.99115	Baseline_ABEmax	3		2	0.900322	Baseline_BE4max	3		2	0.978261	Baseline_ABE8e	3		2	0.608815	Baseline_Target-AID	3
													3	0.828467	Baseline_ABEmax	3		3	0.783394	Baseline_BE4max	3		3	0.819048	Baseline_ABE8e	3		3	0.67619	Baseline_Target-AID	3
													4	0.562738	Baseline_ABEmax	3		4	0.714286	Baseline_BE4max	3		4	0.535714	Baseline_ABE8e	3		4	0.541787	Baseline_Target-AID	3
													5	0.760797	Baseline_ABEmax	3		5	0.513308	Baseline_BE4max	3		5	0.678571	Baseline_ABE8e	3		5	0.688525	Baseline_Target-AID	3
													6	0.692547	Baseline_ABEmax	3		6	0.589844	Baseline_BE4max	3		6	0.734848	Baseline_ABE8e	3		6	0.806061	Baseline_Target-AID	3
													7	0.565022	Baseline_ABEmax	3		7	0.568421	Baseline_BE4max	3		7	0.5	Baseline_ABE8e	3		7	0.908356	Baseline_Target-AID	3
													8	0.645051	Baseline_ABEmax	3		8	0.741803	Baseline_BE4max	3		8	0.673267	Baseline_ABE8e	3		8	0.952247	Baseline_Target-AID	3
													9	0.838951	Baseline_ABEmax	3		9	0.837037	Baseline_BE4max	3		9	0.801802	Baseline_ABE8e	3		9	0.960133	Baseline_Target-AID	3
													10	0.877551	Baseline_ABEmax	3		10	0.835913	Baseline_BE4max	3		10	0.876404	Baseline_ABE8e	3		10	0.928767	Baseline_Target-AID	3
													11	0.948413	Baseline_ABEmax	3		11	0.883392	Baseline_BE4max	3		11	0.923913	Baseline_ABE8e	3		11	0.905775	Baseline_Target-AID	3
													12	0.98893	Baseline_ABEmax	3		12	0.933086	Baseline_BE4max	3		12	0.910569	Baseline_ABE8e	3		12	0.929766	Baseline_Target-AID	3
													13	0.995434	Baseline_ABEmax	3		13	0.934066	Baseline_BE4max	3		13	0.986301	Baseline_ABE8e	3		13	0.966565	Baseline_Target-AID	3
													14	0.992126	Baseline_ABEmax	3		14	0.961832	Baseline_BE4max	3		14	1	Baseline_ABE8e	3		14	0.986159	Baseline_Target-AID	3
													15	0.996139	Baseline_ABEmax	3		15	0.94403	Baseline_BE4max	3		15	0.988506	Baseline_ABE8e	3		15	0.993528	Baseline_Target-AID	3
													16	1	Baseline_ABEmax	3		16	0.919872	Baseline_BE4max	3		16	1	Baseline_ABE8e	3		16	0.988539	Baseline_Target-AID	3
													17	1	Baseline_ABEmax	3		17	0.972973	Baseline_BE4max	3		17	1	Baseline_ABE8e	3		17	0.990964	Baseline_Target-AID	3
													18	1	Baseline_ABEmax	3		18	0.992883	Baseline_BE4max	3		18	1	Baseline_ABE8e	3		18	0.99705	Baseline_Target-AID	3
													19	1	Baseline_ABEmax	3		19	0.983819	Baseline_BE4max	3		19	0.986486	Baseline_ABE8e	3		19	0.992167	Baseline_Target-AID	3
													20	1	Baseline_ABEmax	3		20	0.990446	Baseline_BE4max	3		20	1	Baseline_ABE8e	3		20	0.997245	Baseline_Target-AID	3
													1	1	Baseline_ABEmax	4		1	0.942675	Baseline_BE4max	4		1	0.986667	Baseline_ABE8e	4		1	0.769663	Baseline_Target-AID	4
													2	0.976636	Baseline_ABEmax	4		2	0.880399	Baseline_BE4max	4		2	0.966292	Baseline_ABE8e	4		2	0.616667	Baseline_Target-AID	4
													3	0.863469	Baseline_ABEmax	4		3	0.774648	Baseline_BE4max	4		3	0.861386	Baseline_ABE8e	4		3	0.659574	Baseline_Target-AID	4
													4	0.609375	Baseline_ABEmax	4		4	0.673016	Baseline_BE4max	4		4	0.548387	Baseline_ABE8e	4		4	0.531157	Baseline_Target-AID	4
													5	0.745819	Baseline_ABEmax	4		5	0.476562	Baseline_BE4max	4		5	0.718182	Baseline_ABE8e	4		5	0.716561	Baseline_Target-AID	4
													6	0.717325	Baseline_ABEmax	4		6	0.517375	Baseline_BE4max	4		6	0.770992	Baseline_ABE8e	4		6	0.787037	Baseline_Target-AID	4
													7	0.554167	Baseline_ABEmax	4		7	0.556738	Baseline_BE4max	4		7	0.533333	Baseline_ABE8e	4		7	0.901408	Baseline_Target-AID	4
													8	0.655797	Baseline_ABEmax	4		8	0.75	Baseline_BE4max	4		8	0.585106	Baseline_ABE8e	4		8	0.936464	Baseline_Target-AID	4
													9	0.827839	Baseline_ABEmax	4		9	0.825397	Baseline_BE4max	4		9	0.8125	Baseline_ABE8e	4		9	0.945161	Baseline_Target-AID	4
													10	0.876364	Baseline_ABEmax	4		10	0.830247	Baseline_BE4max	4		10	0.925532	Baseline_ABE8e	4		10	0.936842	Baseline_Target-AID	4
													11	0.958333	Baseline_ABEmax	4		11	0.868512	Baseline_BE4max	4		11	0.97	Baseline_ABE8e	4		11	0.922849	Baseline_Target-AID	4
													12	0.985294	Baseline_ABEmax	4		12	0.899281	Baseline_BE4max	4		12	0.945455	Baseline_ABE8e	4		12	0.908805	Baseline_Target-AID	4
													13	0.995392	Baseline_ABEmax	4		13	0.946237	Baseline_BE4max	4		13	0.973333	Baseline_ABE8e	4		13	0.962733	Baseline_Target-AID	4
													14	0.992337	Baseline_ABEmax	4		14	0.971119	Baseline_BE4max	4		14	1	Baseline_ABE8e	4		14	0.971731	Baseline_Target-AID	4
													15	0.996154	Baseline_ABEmax	4		15	0.952381	Baseline_BE4max	4		15	0.989583	Baseline_ABE8e	4		15	0.990506	Baseline_Target-AID	4
													16	1	Baseline_ABEmax	4		16	0.906574	Baseline_BE4max	4		16	1	Baseline_ABE8e	4		16	0.994521	Baseline_Target-AID	4
													17	1	Baseline_ABEmax	4		17	0.958763	Baseline_BE4max	4		17	1	Baseline_ABE8e	4		17	0.997067	Baseline_Target-AID	4
													18	1	Baseline_ABEmax	4		18	0.986159	Baseline_BE4max	4		18	1	Baseline_ABE8e	4		18	1	Baseline_Target-AID	4
													19	1	Baseline_ABEmax	4		19	0.99361	Baseline_BE4max	4		19	0.987342	Baseline_ABE8e	4		19	0.994638	Baseline_Target-AID	4
													20	1	Baseline_ABEmax	4		20	0.993197	Baseline_BE4max	4		20	1	Baseline_ABE8e	4		20	0.997207	Baseline_Target-AID	4
													1	1	Baseline_ABEmax	5		1	0.953125	Baseline_BE4max	5		1	0.987952	Baseline_ABE8e	5		1	0.733918	Baseline_Target-AID	5
													2	0.981567	Baseline_ABEmax	5		2	0.885621	Baseline_BE4max	5		2	0.989011	Baseline_ABE8e	5		2	0.588889	Baseline_Target-AID	5
													3	0.87747	Baseline_ABEmax	5		3	0.807143	Baseline_BE4max	5		3	0.78125	Baseline_ABE8e	5		3	0.619048	Baseline_Target-AID	5
													4	0.565517	Baseline_ABEmax	5		4	0.662379	Baseline_BE4max	5		4	0.494382	Baseline_ABE8e	5		4	0.512329	Baseline_Target-AID	5
													5	0.726351	Baseline_ABEmax	5		5	0.501779	Baseline_BE4max	5		5	0.649123	Baseline_ABE8e	5		5	0.693878	Baseline_Target-AID	5
													6	0.74183	Baseline_ABEmax	5		6	0.550607	Baseline_BE4max	5		6	0.724409	Baseline_ABE8e	5		6	0.809524	Baseline_Target-AID	5
													7	0.591489	Baseline_ABEmax	5		7	0.538462	Baseline_BE4max	5		7	0.458333	Baseline_ABE8e	5		7	0.922414	Baseline_Target-AID	5
													8	0.630996	Baseline_ABEmax	5		8	0.704641	Baseline_BE4max	5		8	0.594595	Baseline_ABE8e	5		8	0.92	Baseline_Target-AID	5
													9	0.825623	Baseline_ABEmax	5		9	0.815261	Baseline_BE4max	5		9	0.817308	Baseline_ABE8e	5		9	0.962585	Baseline_Target-AID	5
													10	0.894977	Baseline_ABEmax	5		10	0.872204	Baseline_BE4max	5		10	0.901961	Baseline_ABE8e	5		10	0.928767	Baseline_Target-AID	5
													11	0.95	Baseline_ABEmax	5		11	0.891228	Baseline_BE4max	5		11	0.924528	Baseline_ABE8e	5		11	0.896552	Baseline_Target-AID	5
													12	0.988848	Baseline_ABEmax	5		12	0.934109	Baseline_BE4max	5		12	0.933884	Baseline_ABE8e	5		12	0.928105	Baseline_Target-AID	5
													13	1	Baseline_ABEmax	5		13	0.935943	Baseline_BE4max	5		13	0.985294	Baseline_ABE8e	5		13	0.946032	Baseline_Target-AID	5
													14	0.995816	Baseline_ABEmax	5		14	0.959854	Baseline_BE4max	5		14	1	Baseline_ABE8e	5		14	0.979021	Baseline_Target-AID	5
													15	1	Baseline_ABEmax	5		15	0.935484	Baseline_BE4max	5		15	0.989796	Baseline_ABE8e	5		15	0.990476	Baseline_Target-AID	5
													16	1	Baseline_ABEmax	5		16	0.939799	Baseline_BE4max	5		16	1	Baseline_ABE8e	5		16	0.994012	Baseline_Target-AID	5
													17	1	Baseline_ABEmax	5		17	0.979167	Baseline_BE4max	5		17	1	Baseline_ABE8e	5		17	0.982759	Baseline_Target-AID	5
													18	1	Baseline_ABEmax	5		18	0.989583	Baseline_BE4max	5		18	1	Baseline_ABE8e	5		18	1	Baseline_Target-AID	5
													19	1	Baseline_ABEmax	5		19	0.993691	Baseline_BE4max	5		19	1	Baseline_ABE8e	5		19	0.994737	Baseline_Target-AID	5
													20	1	Baseline_ABEmax	5		20	0.993399	Baseline_BE4max	5		20	1	Baseline_ABE8e	5		20	0.997462	Baseline_Target-AID	5

## Sheet: Fig. 3
Figure 3		Note: only target bases ("A" for ABEmax and ABE8e; "C" for CBE4max and Target-AID) were considered. Target bases in the sequence are outlined.
	a)																							b)
	Measured values (0-100%)																							Measured values (0-100%)
	Position_1	Position_2	Position_3	Position_4	Position_5	Position_6	Position_7	Position_8	Position_9	Position_10	Position_11	Position_12	Position_13	Position_14	Position_15	Position_16	Position_17	Position_18	Position_19	Position_20				Position_1	Position_2	Position_3	Position_4	Position_5	Position_6	Position_7	Position_8	Position_9	Position_10	Position_11	Position_12	Position_13	Position_14	Position_15	Position_16	Position_17	Position_18	Position_19	Position_20
	0	0	0.07	0	13.81	0	13.73	0	3.53	0	0	0	0.04	0	0	0.02	0	0	0	0	HEKsite no. 18			0.102881	0	0	0	0.415845	0	0.315126	0	0.315126	0	0	0	0.105042	0	0	0	0	0	0	0	HEKsite no. 18
	0.05	0	0	0	18.12	0	0	0.51	0.01	0.05	0	0	0	0	0	0	0	0	0	0.01	RSF1 no. 2			0	0	0	0	1.30435	0	0	0	0	0.0289855	0	0	0	0	0	0	0	0	0	0.057971	RSF1 no. 2
	0.06	0	0.96	0	0	0	39.97	0	0	0	0.02	0.04	0.02	0	0	0	0	0	0	0	EMX1 no. 2			0.0323894	0	1.55176	0	0	0	4.89656	0	0	0	0.294915	0	0.0398286	0	0	0	0	0	0	0	EMX1 no. 2
	0.12	0	0	0	0	0	0	0	0	0	0	0	0.27	0	0.06	0.01	0	0	0.07	0	FANCF no. 3			0	0	0	0	0	0	0	0	0	0	0	0	0.0323834	0	0	0	0	0	0	0	FANCF no. 3
	0	0	0	0	0	0	0	0	0	0	0	0	0	0	0	0	0	0	0	0	FANCF no. 5			0	0	0	0	0	0	0	0	0	0	0	2.97424	0	0	0	0	0	0	0	0	FANCF no. 5
	0	0	0	0	5.66	0	0	0	0	0	0	0	0	0	0	0	0.04	0	0	0	TARDBP no. 2			0	0	0	0	13.4107	0	0	0	0	0	0	0	0	0	0	0	0.0317058	0	0	0	TARDBP no. 2
	0	0	0.23	0	50.01	0	0.48	0.01	0.03	0	0	0.03	0	0.01	0	0	0	0	0	0	HEKsite no. 1			0	0	0	0	1.96252	0	0.0641026	0	0	0	0	0	0	0.0641026	0	0	0	0	0	0	HEKsite no. 1
	0	0.06	0	0	34.32	0	0	0.12	0.06	0	0	0	0	0	0	0	0	0	0	0	HEKsite no. 9			0	0	0	0	14.7817	0	0	0	0	0	0	0	0	0	0	0	0	0	0	0	HEKsite no. 9
	0	0	0	0	55.16	0	0	0	0	0	0	0	0	0	0	0	0	0	0	0	HEKsite no. 2			0	0	0	0	4	0	0	0	0	0	0	0	0	0	0	0	0	0	0	0	HEKsite no. 2
	0	0.17	0	0	0	0	0	0.94	0	0	0.28	0	0.01	0.03	0	0	0.02	0	0.03	0.02	EMX1 no. 1			0	0.14887	0	0	0	0	0	7.32305	0	0	7.9527	0	0.016909	0	0	0.0474154	0	0	0.0305064	0.0305064	EMX1 no. 1
	0	0.16	0	30.64	0	0	0	0.03	0	0.03	0	0.19	0	0	0.03	0	0	0	0	0	HEKsite no. 7			0	0	0	2.08736	0	0	0	0.13459	0	0.673219	0	0	0	0	0	0	0	0	0	0	HEKsite no. 7
	0	0	0.81	0	35.27	0	0	0	0.21	0	0	0.02	0	0.02	0	0	0	0	0	0	HEKsite no. 11			0	0	0	0	0.257069	0	0	0	0.128535	0	0	0	0	0.139665	0	0	0	0	0	0	HEKsite no. 11
	0	0	0	0	38.54	0.12	0.11	0	0.11	0	0	0.01	0	0.01	0	0.01	0	0	0	0	HEKsite no. 14			0	0	0	0	3.24656	0.0165289	0	0	0.0922865	0	0	0.0330579	0	0	0	0.0165289	0	0	0	0	HEKsite no. 14
	0	0	2.15	0.67	33.01	0	7.25	0.47	0.38	0	0	0.01	0	0.03	0	0	0	0	0	0	HEKsite no. 8			0	0	0.146199	0.292398	0.670615	0	0.610236	0	0	0	0	0	0	0	0	0	0	0	0	0	HEKsite no. 8
	0	0	0	9.99	18.05	0	6.35	0.94	0.49	0	0	0.12	0	0	0	0	0	0	0	0	HEKsite no. 3			0	0	0	1.5977	0	0	0	0	0	0	0	0	0	0	0	0	0	0	0	0	HEKsite no. 3
	0	0.03	0.04	0	51.12	0	0	0	0.05	0.07	0	0.03	0.01	0	0.03	0.01	0	0	0	0	DOCK3 no. 2			0	0.0437987	0.0272109	0	12.2355	0	0	0	0.220485	0.125431	0	0.237257	0.0710096	0	0	0	0	0	0	0	DOCK3 no. 2
	0	0	0	27.49	0	0	0	0	0	0	0.36	0	0	0.02	0	0	0.02	0	0	0	ZNF212 no. 1			0	0	0	31.9631	0	0	0	0	0	0	1.32673	0	0	0.0184298	0	0	0.0612495	0	0	0	ZNF212 no. 1
	0	0	0	0	0	0	0	0	0	0	0	0.02	0	0.02	0	0	0	0	0.01	0.01	NEK1 no. 2			0	0	0	0	0	0	0	0	0	0	0	0.508854	0	0.0451671	0	0	0	0	0	0	NEK1 no. 2
	Predicted values (0-1)																							Predicted values (0-1)
	Position_1	Position_2	Position_3	Position_4	Position_5	Position_6	Position_7	Position_8	Position_9	Position_10	Position_11	Position_12	Position_13	Position_14	Position_15	Position_16	Position_17	Position_18	Position_19	Position_20				Position_1	Position_2	Position_3	Position_4	Position_5	Position_6	Position_7	Position_8	Position_9	Position_10	Position_11	Position_12	Position_13	Position_14	Position_15	Position_16	Position_17	Position_18	Position_19	Position_20
	0.000666601	0	0.024601	0	0.941979	0	0.728158	0	0.0753627	0	0	0	0.00595379	0	0.0012024	0.000129495	0	0	0	0	HEKsite no. 18			0.00521676	0	0.0750501	0	0.776224	0	0.576716	0	0.0531615	0	0	0	0.00914482	0	0.00365208	0.00244097	0	0	0	0	HEKsite no. 18
	0.000167053	0	0	0	0.955095	0	0	0.304561	0.0152818	0.0106979	0	0	0	0	0.000201491	0	0	0	0	3.96156e-05	RSF1 no. 2			0.00482339	0	0	0	0.844798	0	0	0.358025	0.0691212	0.0611634	0	0	0	0	0.00382874	0	0	0	0	0.00174589	RSF1 no. 2
	0.000340535	0	0.196791	0	0	0	0.917277	0	0	0	0.0251681	0.00558678	0.00228743	0	0	0	0	0	0	0	EMX1 no. 2			0.00288218	0	0.133539	0	0	0	0.849267	0	0	0	0.0561712	0.0135644	0.00685671	0	0	0	0	0	0	0	EMX1 no. 2
	0.261553	0	0	0	0	0	0	0	0	0	0	0	0.328847	0	0.115674	0.0332871	0	0	0.0713021	0	FANCF no. 3			0.242581	0	0	0	0	0	0	0	0	0	0	0	0.506977	0	0.208831	0.0815716	0	0	0.0741223	0	FANCF no. 3
	0.264452	0	0	0	0	0	0	0	0	0	0	0.731951	0	0	0	0	0	0	0	0	FANCF no. 5			0.420939	0	0	0	0	0	0	0	0	0	0	0.772351	0	0	0	0	0	0	0	0	FANCF no. 5
	0	0	0	0	0.952982	0	0	0	0	0	0	0	0	0	0	0	0.00149135	0	0	0.000532253	TARDBP no. 2			0	0	0	0	0.955997	0	0	0	0	0	0	0	0	0	0	0	0.00222253	0	0	0.00159431	TARDBP no. 2
	0	0.00679599	0.0178846	0	0.949629	0	0.58913	0.0890099	0.0423825	0	0	0.00551942	0	0.000807054	0	0.000160032	0	0	0	0	HEKsite no. 1			0	0.0211221	0.072778	0	0.68885	0	0.488915	0.227617	0.0534904	0	0	0.0159057	0	0.00879474	0	0.00363031	0	0	0	0	HEKsite no. 1
	0	0.00431447	0.0112673	0	0.980971	0	0	0.216977	0.032109	0	0	0.00325749	0	0.000467595	0	8.50886e-05	0	0	0	0	HEKsite no. 9			0	0.0132152	0.0872393	0	0.889212	0	0	0.407581	0.0544647	0	0	0.0103814	0	0.00428546	0	0.00141747	0	0	0	0	HEKsite no. 9
	0	0.00604408	0	0	0.990109	0	0	0.217251	0	0	0	0.00357278	0	0.000454181	0	7.31901e-05	0	0	0	0	HEKsite no. 2			0	0.0145531	0	0	0.916895	0	0	0.468665	0	0	0	0.0113702	0	0.00423909	0	0.00117571	0	0	0	0	HEKsite no. 2
	0	0.330598	0	0	0	0	0	0.886228	0	0	0.513054	0	0.0331032	0.04551	0	0.00346397	0.00748006	0	0.0047517	0.00325718	EMX1 no. 1			0	0.100857	0	0	0	0	0	0.897909	0	0	0.271009	0	0.0410309	0.0274086	0	0.00748709	0.00787142	0	0.00581097	0.00617564	EMX1 no. 1
	0	0.042693	0	0.920749	0	0	0	0.56089	0	0.416278	0	0.0570739	0.013268	0.00438645	0.00152268	0	0	0	0	0	HEKsite no. 7			0	0.0405329	0	0.694368	0	0	0	0.570779	0	0.130404	0	0.0338492	0.0187847	0.0137253	0.00707778	0	0	0	0	0	HEKsite no. 7
	0	0	0.0693211	0	0.988881	0	0	0	0.181113	0	0	0.0120741	0	0.000674417	0	8.47612e-05	0	0	0	0	HEKsite no. 11			0	0	0.132196	0	0.946483	0	0	0	0.0807126	0	0	0.013888	0	0.00541336	0	0.00132325	0	0	0	0	HEKsite no. 11
	0	0	0	0	0.926656	0.510535	0.469035	0	0.275346	0	0	0.0514411	0	0.0106238	0	0.00318941	0	0	0	0	HEKsite no. 14			0	0	0	0	0.615093	0.630113	0.393005	0	0.0492812	0	0	0.0153269	0	0.00832403	0	0.00280674	0	0	0	0	HEKsite no. 14
	0	0	0.0275674	0.123887	0.840033	0	0.675266	0.155012	0.0383555	0	0	0.00496574	0	0.00056135	0	0.000110803	0	0	0	0.000106702	HEKsite no. 8			0	0	0.0758197	0.244984	0.524163	0	0.360598	0.176055	0.0614768	0	0	0.0227693	0	0.0143315	0	0.00797024	0	0	0	0.0070136	HEKsite no. 8
	0	0	0	0.303214	0.657399	0	0.532119	0.232994	0.0527683	0	0	0.00772517	0	0.00124787	0	0.000249534	0	0	0	0	HEKsite no. 3			0	0	0	0.342837	0.676917	0	0.484242	0.235272	0.0566636	0	0	0.0174273	0	0.00927869	0	0.00349882	0	0	0	0	HEKsite no. 3
	0	0.00401347	0.0145077	0	0.950447	0	0	0	0.0754468	0.0262254	0	0.00851275	0.00233692	0	0.000516269	0.000136698	0	0	0	0	DOCK3 no. 2			0	0.0194379	0.117533	0	0.892529	0	0	0	0.0770012	0.0643768	0	0.0155776	0.00826954	0	0.00297531	0.00184117	0	0	0	0	DOCK3 no. 2
	0	0	0	0.959965	0	0	0	0	0	0	0.38839	0	0	0.0042036	0.00227145	0	0.00145704	0	0	0	ZNF212 no. 1			0	0	0	0.948357	0	0	0	0	0	0	0.290539	0	0	0.0248017	0.00993868	0	0.00447526	0	0	0	ZNF212 no. 1
	0	0	0	0	0	0	0	0	0	0	0	0.185327	0	0.0123576	0	0.000644219	0	0	0.00178012	0.000628782	NEK1 no. 2			0	0	0	0	0	0	0	0	0	0	0	0.516144	0	0.189105	0	0.0228206	0	0	0.0225273	0.0195382	NEK1 no. 2
	c)																							d)
	Measured values (0-100%)																							Measured values (0-100%)
	Position_1	Position_2	Position_3	Position_4	Position_5	Position_6	Position_7	Position_8	Position_9	Position_10	Position_11	Position_12	Position_13	Position_14	Position_15	Position_16	Position_17	Position_18	Position_19	Position_20				Position_1	Position_2	Position_3	Position_4	Position_5	Position_6	Position_7	Position_8	Position_9	Position_10	Position_11	Position_12	Position_13	Position_14	Position_15	Position_16	Position_17	Position_18	Position_19	Position_20
	0	0.0291545	0	0.145773	0	7.71002	0	1.29711	0	0.17827	0	0	0	0	0	0	0	0.137882	0	0	HEKsite no. 18			0	0.726152	0	9.28901	0	0.746001	0	0.144238	0	0	0	0	0	0	0	0	0	0.0464253	0	0	HEKsite no. 18
	0	0	0	0	0	0	0	0	0	0.178819	0	0	0	0.10929	0	0	0	0	0	0	EMX1 no. 2			0	0	0	0	0	0	0	0	0	1.48072	0	0	0	0.0722479	0	0	0	0	0	0	EMX1 no. 2
	0	0	0.0733336	0	0	13.9573	0	0	0.180295	0	0	0.136741	0	0.15467	0	0	0.139627	0.0317035	0	0	FANCF no. 3			0	0	0.0597294	0	0	0.107085	0	0	0.0491697	0	0	0.019305	0	0	0	0	0.0772201	0.0105597	0	0	FANCF no. 3
	0	0	0	0.0683527	1.07128	3.5587	0	0	0.0683527	0	0	0	0	0	0	0	0	0	0.0683527	0	FANCF no. 5			0	0	0	5.76686	3.03115	0.384419	0	0	0	0	0	0	0	0	0	0	0	0	0.10352	0	FANCF no. 5
	0	0	0	0.931207	0	11.1975	0	0	0	0	0.292398	0	0	0	0	0	0.0307882	0	0	0	HEKsite no. 1			0	0	0	27.7258	0	0.391484	0	0	0	0	1.47016	0	0	0	0	0	0	0	0	0	HEKsite no. 1
	0	0	0	4.68348	0	0	0	0	0	0	0	0	0	0	0	0	0	0	0	0	HEKsite no. 10			0	0	0	7.30381	0	0	0	0	0	0	0	0	0	0	0	0	0	0	0	0	HEKsite no. 10
	0	0	0	0	0	0	0	0	0	0	0	0	0	0	0	0	0	0	0	0	HEKsite no. 2			0	0	0	0	0	0	0	0	0	0	5.85914	0	0	0	0	0	0	0	0	0	HEKsite no. 2
	0	0	0	0	4.78618	0.380935	0	0	0	0.0281383	0	0	0	0	0	0	0	0	0	0	EMX1 no. 1			0	0	0	0	10.0647	0.318268	0	0	0	0.0884608	0	0	0	0	0	0	0	0	0	0	EMX1 no. 1
	0	0	0	13.6915	0	0	0	0.072815	0	0	0.0357398	0	0	0	0	0	0	0	0	0	EHKsite no. 11			0	0	0	14.075	0	0	0	0.123457	0	0	0.26611	0	0	0	0	0	0	0	0	0	EHKsite no. 11
	0	0	2.86697	0	0	0	0	0	0	0.427329	0.123886	0	0	0	0	0	0.0404421	0	0	0	HEKsite no. 14			0	0	16.6334	0	0	0	0	0	0	0.0112714	0.606335	0	0	0	0	0	0.0318712	0	0	0	HEKsite no. 14
	0	0	0	0	0	0	0	0	0	0	5.86741	0	0	0	0	0	0	0	0	0	HEKsite no. 16			0	0	0	0	0	0	0	0	0	0	0.289575	0	0	0	0	0	0	0	0	0	HEKsite no. 16
	0	0	0	0	0	18.6433	0	0	0	0	0.0248016	0	0	0	0	0	0.121979	0	0	0	HEKsite no. 8			0	0	0	0	0	4.26134	0	0	0	0	3.23254	0	0	0	0	0	0	0	0	0	HEKsite no. 8
	0	0	34.6531	0	0	0	0	0	0	0	0.0201207	0	0	0	0	0	0	0	0	0.153811	HEKsite no. 3			0	0	35.5017	0	0	0	0	0	0	0	0.607685	0	0	0	0	0	0	0	0	0	HEKsite no. 3
	0	0	0	0	0	23.0939	0	0	0	0	0.0548364	0	0	0	0	0	0	0	0	0	DOCK3 no. 2			0	0	0	0	0	3.13379	0	0	0	0	1.32447	0	0	0	0	0	0	0	0	0	DOCK3 no. 2
	0	0	0.0677224	0	0.733886	1.09757	0	0	0	0.0558006	0	0	0.544363	0	0	0.091566	0	0.0677224	0	0	ZNF212 no. 1			0	0	18.0818	0	0.0553014	0.549869	0	0	0	0.0128271	0	0	0.389106	0	0	0.0128271	0	0	0	0	ZNF212 no. 1
	0	0	3.16488	0	0	0	3.86075	0.00990491	0	0.0532481	0.073058	0	0	0	0.284785	0	0.00990491	0	0	0	RSF no. 1			0	0	0.260534	0	0	0	0.476222	0.0217486	0	0.0215239	0	0	0	0	0.0432725	0	0.0215239	0	0.0217486	0	RSF no. 1
	Predicted values (0-1)																							Predicted values (0-1)
	Position_1	Position_2	Position_3	Position_4	Position_5	Position_6	Position_7	Position_8	Position_9	Position_10	Position_11	Position_12	Position_13	Position_14	Position_15	Position_16	Position_17	Position_18	Position_19	Position_20				Position_1	Position_2	Position_3	Position_4	Position_5	Position_6	Position_7	Position_8	Position_9	Position_10	Position_11	Position_12	Position_13	Position_14	Position_15	Position_16	Position_17	Position_18	Position_19	Position_20
	0	0.0770647	0	0.164626	0	0.778391	0	0.0407851	0	0.0197575	0	0	0	0	0	0	0	0.00445569	0	0	HEKsite no. 18			0	0.570645	0	0.439219	0	0.143742	0	0.0314651	0	0.0110239	0	0	0	0	0	0	0	0.00496917	0	0	HEKsite no. 18
	0	0	0	0	0	0	0	0	0	0.0811012	0	0	0	0.0594021	0	0	0	0	0	0	EMX1 no. 2			0	0	0	0	0	0	0	0	0	0.245061	0	0	0	0.0539116	0	0	0	0	0	0	EMX1 no. 2
	0	0	0.232949	0	0	0.644545	0	0	0.193465	0	0	0.0755689	0	0.103756	0	0	0.0404043	0.0401308	0	0	FANCF no. 3			0	0	0.984886	0	0	0.392684	0	0	0.0812958	0	0	0.114521	0	0.018894	0	0	0.00595569	0.00703184	0	0	FANCF no. 3
	0	0	0	0.0463377	0.430113	0.957116	0	0	0.0876333	0	0.0905529	0	0.079597	0	0	0	0	0	0.0524781	0	FANCF no. 5			0	0	0	0.844541	0.79799	0.771059	0	0	0.132011	0	0.150776	0	0.047295	0	0	0	0	0	0.0028183	0	FANCF no. 5
	0	0	0	0.299933	0	0.928246	0	0	0	0	0.00518101	0	0	0	0	0	0.00516634	0	0	0.0019292	HEKsite no. 1			0	0	0	0.925531	0	0.503945	0	0	0	0	0.0562773	0	0	0	0	0	0.00870719	0	0	0.00163378	HEKsite no. 1
	0	0	0	0.732039	0	0	0	0	0	0	0	0	0	0	0	0	0	0	0	0	HEKsite no. 10			0	0	0	0.756654	0	0	0	0	0	0	0	0	0	0	0	0	0	0	0	0	HEKsite no. 10
	0	0	0	0	0	0	0	0	0	0	0.45958	0	0	0	0	0	0.11653	0	0	0.0167066	HEKsite no. 2			0	0	0	0	0	0	0	0	0	0	0.671333	0	0	0	0	0	0.111062	0	0	0.0154552	HEKsite no. 2
	0	0	0	0	0.871123	0.773136	0	0	0	0.00375668	0	0	0	0	0	0	0	0	0	0	EMX1 no. 1			0	0	0	0	0.820009	0.880754	0	0	0	0.0794571	0	0	0	0	0	0	0	0	0	0	EMX1 no. 1
	0	0	0	0.972171	0	0	0	0.337353	0	0	0.122268	0	0	0	0	0	0.0286564	0	0	0	EHKsite no. 11			0	0	0	0.992745	0	0	0	0.148501	0	0	0.0505165	0	0	0	0	0	0.0150928	0	0	0	EHKsite no. 11
	0	0	0.766246	0	0	0	0	0	0	0.191096	0.271771	0	0	0	0	0	0.0516623	0	0	0	HEKsite no. 14			0	0	0.98008	0	0	0	0	0	0	0.0281598	0.197647	0	0	0	0	0	0.00632999	0	0	0	HEKsite no. 14
	0	0	0	0	0	0	0	0	0	0	0.966925	0	0	0	0	0	0	0	0.0344965	0.00275372	HEKsite no. 16			0	0	0	0	0	0	0	0	0	0	0.433179	0	0	0	0	0	0	0	0.00956038	0.00964062	HEKsite no. 16
	0	0	0	0	0	0.885387	0	0	0	0	0.00746721	0	0	0	0	0	0.00276652	0	0	0	HEKsite no. 8			0	0	0	0	0	0.640148	0	0	0	0	0.113283	0	0	0	0	0	0.0150476	0	0	0	HEKsite no. 8
	0	0	0.991971	0	0	0	0	0	0	0	0.043945	0	0	0	0	0	0.00570928	0	0	0.00315954	HEKsite no. 3			0	0	0.985363	0	0	0	0	0	0	0	0.0728892	0	0	0	0	0	0.00572149	0	0	0.00136909	HEKsite no. 3
	0	0	0	0	0	0.906506	0	0	0	0	0.0523296	0	0	0	0	0	0	0	0	0	DOCK3 no. 2			0	0	0	0	0	0.599301	0	0	0	0	0.110119	0	0	0	0	0	0	0	0	0	DOCK3 no. 2
	0	0	0.18574	0	0.453491	0.878273	0	0	0	0.0299899	0	0	0.21469	0	0	0.0254595	0	0.008485	0	0	ZNF212 no. 1			0	0	0.967821	0	0.225827	0.483654	0	0	0	0.0651834	0	0	0.16855	0	0	0.0245759	0	0.0417292	0	0	ZNF212 no. 1
	0	0	0.666173	0	0	0	0.839272	0.026022	0.00391561	0.00425353	0.0286992	0	0	0	0.348421	0	0.0630001	0	0.0101158	0	RSF no. 1			0	0	0.981539	0	0	0	0.175654	0.0346281	0.0277185	0.028123	0.246079	0	0	0	0.00522499	0	0.00315692	0	0.00414118	0	RSF no. 1

## Sheet: Fig. 4
Figure 4
	a)
		Position in spacer
	A-to-G conversion at position	1	2	3	4	5	6	7	8	9	10	11	12	13	14	15	16	17	18	19	20
	2	0.0512982	0.0585419	0.0545243	0.0663166	0.0597989	0.0659917	0.0672782	0.0460439	0.0504353	0.0417717	0.0428625	0.0474822	0.0438546	0.0397063	0.043766	0.0435232	0.0413132	0.0487194	0.0457887	0.0409833
	3	0.0455259	0.0596044	0.0575131	0.0606543	0.0589383	0.0664179	0.0630119	0.0570055	0.0489645	0.0448641	0.0446149	0.0472576	0.042942	0.0413486	0.0434671	0.0426751	0.0427037	0.0435028	0.0454989	0.0434895
	4	0.0420202	0.0528006	0.0606589	0.0548575	0.0684737	0.0694461	0.0665785	0.0497429	0.0503346	0.0467076	0.0424861	0.0486245	0.0444028	0.04146	0.0443736	0.0413927	0.0417478	0.0452433	0.0449749	0.0436735
	5	0.0400166	0.0484556	0.0492688	0.0662101	0.0556467	0.0748099	0.0706492	0.049558	0.0491403	0.0464098	0.0467232	0.047276	0.0429239	0.0443957	0.0438892	0.0414034	0.042854	0.0453196	0.0471384	0.0479114
	6	0.0424269	0.0431053	0.0458372	0.0554612	0.071473	0.0811612	0.0713893	0.0454611	0.0450765	0.0423014	0.0443056	0.050998	0.042142	0.0444194	0.0462063	0.0416766	0.0442036	0.0477509	0.0475049	0.0471
	7	0.0452311	0.0450476	0.0450511	0.0572343	0.0674934	0.0837592	0.0687859	0.051539	0.0475986	0.0444348	0.0441436	0.047098	0.0447076	0.0437557	0.04442	0.0419151	0.0416674	0.0445642	0.0455936	0.0459598
	8	0.0438816	0.0478569	0.0470898	0.0585018	0.0666311	0.0753159	0.0732892	0.0607908	0.0506835	0.0443806	0.0437997	0.0467136	0.0429235	0.0424001	0.0407132	0.0413963	0.0418529	0.0439002	0.043919	0.0439605
	9	0.0461119	0.050073	0.051366	0.0545912	0.0576453	0.0643206	0.0632827	0.0660258	0.0578419	0.0513593	0.0439714	0.0465371	0.0420744	0.0444444	0.0441076	0.0453764	0.0420878	0.0426305	0.0420884	0.0440644
	10	0.0478246	0.0515398	0.0535172	0.0548253	0.057751	0.0629421	0.0618964	0.0558549	0.0594714	0.0481305	0.0447136	0.0465199	0.0429002	0.0449879	0.0443235	0.0467195	0.0433983	0.0447319	0.042914	0.0450379
	11	0.0461939	0.0522016	0.0539521	0.0514249	0.0589353	0.0643482	0.0587783	0.0551854	0.054734	0.0576048	0.0473215	0.0484684	0.0405689	0.0432081	0.0466717	0.0422888	0.0435831	0.0431213	0.0446315	0.0467781
	b)
		Position in spacer
	A-to-G conversion at position	1	2	3	4	5	6	7	8	9	10	11	12	13	14	15	16	17	18	19	20
	2	0.0489817	0.0563676	0.0444154	0.049264	0.0583222	0.0619145	0.0542989	0.049479	0.0446941	0.0429315	0.0448119	0.0449858	0.0458341	0.0492062	0.0495481	0.0495964	0.0509439	0.0531032	0.0513662	0.0499353
	3	0.0459318	0.047831	0.0620362	0.0534805	0.0587465	0.0587987	0.0564863	0.0488572	0.0469724	0.0499487	0.0489801	0.0468497	0.0471887	0.046866	0.0475697	0.0470515	0.04678	0.0454098	0.0451754	0.0490398
	4	0.0453321	0.0511525	0.0521511	0.0807972	0.0553315	0.0552761	0.0563249	0.0494267	0.0479928	0.0514425	0.0466125	0.0461985	0.0472294	0.0458955	0.0430019	0.046089	0.0450444	0.0421026	0.0443116	0.0482873
	5	0.0426917	0.0518479	0.0547727	0.0448225	0.102858	0.0510856	0.0530564	0.0477536	0.0464269	0.0516018	0.0479515	0.0479701	0.0463808	0.0440194	0.0444619	0.0483323	0.0435227	0.0437782	0.0418988	0.044767
	6	0.0423084	0.0511879	0.0529749	0.0476459	0.0484294	0.0971004	0.0574331	0.0463163	0.0490215	0.0540977	0.0456243	0.0472309	0.0471881	0.0431284	0.0424527	0.0491538	0.0445997	0.0452655	0.0428686	0.0459727
	7	0.0463946	0.0499666	0.0517739	0.0503728	0.0524368	0.0527703	0.0898267	0.0485645	0.046673	0.0520252	0.0467875	0.0454232	0.0494796	0.0436724	0.0432319	0.0481641	0.0449772	0.0456493	0.0437968	0.0480137
	8	0.0450415	0.0503292	0.0530304	0.055179	0.0540227	0.0565444	0.055695	0.0693272	0.048648	0.0515426	0.0477196	0.0467106	0.0480182	0.046394	0.0460262	0.04612	0.0442748	0.0439911	0.0438836	0.0475022
	9	0.0461759	0.0472873	0.0528582	0.054183	0.0584853	0.0614711	0.0554309	0.0499511	0.0586388	0.0476816	0.0469947	0.0461637	0.0468441	0.0464827	0.048634	0.046003	0.0466546	0.0476453	0.0454972	0.0469176
	10	0.0473457	0.0470408	0.0495808	0.0544399	0.0576279	0.0630506	0.0537404	0.0495206	0.0460127	0.0558096	0.0469281	0.0458521	0.0470321	0.0478659	0.0493455	0.0476919	0.0477113	0.0471699	0.0482259	0.0480081
	11	0.0463635	0.0477507	0.0534592	0.0533397	0.0553351	0.0625575	0.0542302	0.0475048	0.0513516	0.0462019	0.0510586	0.0462528	0.0466721	0.0492724	0.0491505	0.0466091	0.0480018	0.0471546	0.0483841	0.0493498
	c)
		Position in spacer
	C-to-T conversion at position	1	2	3	4	5	6	7	8	9	10	11	12	13	14	15	16	17	18	19	20
	1	0.0463377	0.051546	0.0479223	0.0451855	0.0546822	0.0666799	0.0561209	0.0577757	0.0549818	0.0540115	0.0465338	0.0532609	0.0469452	0.0486436	0.0458906	0.0487318	0.04386	0.0424913	0.0467396	0.0416597
	2	0.071869	0.0448398	0.0564755	0.0495749	0.0556786	0.0649871	0.0628682	0.0621144	0.0523459	0.0540816	0.0473585	0.0428174	0.0437215	0.0454818	0.0462827	0.0415815	0.0398514	0.0373503	0.0409763	0.0397437
	3	0.0446937	0.0678783	0.0526916	0.057198	0.0639917	0.0717396	0.0658383	0.0592087	0.0524007	0.0493461	0.0475155	0.0417962	0.0426462	0.0453648	0.0466345	0.0414996	0.038605	0.0361149	0.0380217	0.036815
	4	0.0449398	0.0483601	0.0685809	0.0539202	0.072262	0.0770566	0.0678444	0.056639	0.0498407	0.0477515	0.046913	0.0436368	0.0416223	0.0444643	0.0473831	0.0412861	0.0380813	0.036285	0.0371541	0.0359787
	5	0.0444641	0.0469405	0.051676	0.0626079	0.0638058	0.0850573	0.07957	0.05659	0.048501	0.0465549	0.0448419	0.0429506	0.0406447	0.0427902	0.0466079	0.0428216	0.0384786	0.0394303	0.0379577	0.037709
	6	0.049059	0.0487941	0.0507787	0.0587116	0.0784727	0.0664635	0.0779539	0.057437	0.0471743	0.0492706	0.0468881	0.0411224	0.041822	0.0431643	0.0482896	0.0436258	0.037955	0.0385048	0.0374846	0.0370281
	7	0.0443445	0.0461926	0.0520624	0.0620287	0.0698406	0.111801	0.0620543	0.0516755	0.0468016	0.0484082	0.045186	0.0390912	0.0391285	0.0420774	0.0475265	0.0420661	0.0374893	0.0376588	0.0366567	0.0379105
	8	0.0421699	0.0423408	0.0465903	0.0546802	0.0698727	0.0628034	0.120974	0.0533945	0.0551917	0.0480301	0.0462358	0.041631	0.0380469	0.0450699	0.0462784	0.0418105	0.0367177	0.0362877	0.0348844	0.0369899
	9	0.0411281	0.042869	0.048375	0.0505629	0.0574169	0.0652529	0.0662309	0.11196	0.0504743	0.0531376	0.0462131	0.041795	0.041267	0.0464808	0.0494055	0.0425638	0.0360685	0.0363376	0.037956	0.034505
	10	0.0402196	0.040941	0.0464348	0.0484118	0.0563448	0.0638738	0.069554	0.0608323	0.112174	0.0441068	0.0485409	0.0425684	0.0413087	0.0447965	0.0514412	0.0435071	0.0362203	0.036559	0.0374776	0.0346878
	11	0.0412438	0.0433267	0.0484888	0.048905	0.0581121	0.0670167	0.0654796	0.0624467	0.0542603	0.0881582	0.0447858	0.0461079	0.0430114	0.0466578	0.0470268	0.0422936	0.0384576	0.0384818	0.0405061	0.0352334
	12	0.0427479	0.0443573	0.0475744	0.0495706	0.0528773	0.0643303	0.0639206	0.0647387	0.0534307	0.0491205	0.094532	0.0431903	0.0418228	0.0456885	0.0451771	0.04363	0.0384769	0.0384054	0.0378761	0.0385326
	13	0.0415385	0.0405614	0.04275	0.0446026	0.0535998	0.0636235	0.0587194	0.0642178	0.0546397	0.0537876	0.0498995	0.0975538	0.0430972	0.0495914	0.0432499	0.0471169	0.0372773	0.038606	0.0383029	0.0372648
	14	0.0419527	0.0431059	0.047925	0.0454915	0.0486436	0.0622383	0.0596232	0.0575215	0.0498681	0.0516405	0.0483023	0.0463756	0.0873155	0.0434737	0.0588591	0.0475916	0.0392937	0.0440854	0.0386464	0.0380464
	15	0.0399127	0.0442772	0.043785	0.0493904	0.0446247	0.0553315	0.0515788	0.0562718	0.0522835	0.0502022	0.0455771	0.0443361	0.0466397	0.109464	0.0431943	0.0505117	0.042017	0.0468975	0.0430837	0.0406206
	16	0.0419865	0.0422157	0.04785	0.045198	0.0520305	0.0628673	0.0601884	0.0595977	0.0494237	0.0477411	0.0474566	0.0450937	0.0478243	0.0473445	0.0989598	0.0430567	0.0406937	0.0406424	0.0414892	0.0383403
	17	0.042018	0.0443691	0.0440072	0.0432806	0.0514263	0.0585591	0.0555689	0.0589335	0.0502583	0.0488761	0.0472866	0.040621	0.0423576	0.0679032	0.0505314	0.0829456	0.0421975	0.0493073	0.0395176	0.0400352
	d)
		Position in spacer
	C-to-T conversion at position	1	2	3	4	5	6	7	8	9	10	11	12	13	14	15	16	17	18	19	20
	1	0.0682723	0.0686029	0.063987	0.0601702	0.0591721	0.0501868	0.0459795	0.0469924	0.0442023	0.0539208	0.0447957	0.0485513	0.0503902	0.0453601	0.0414478	0.0438874	0.0370306	0.0427781	0.0428165	0.0414562
	2	0.0566847	0.0780305	0.082203	0.0734257	0.0540482	0.0484267	0.0444247	0.0473382	0.0420309	0.0475843	0.0406179	0.0485856	0.0471494	0.0435367	0.0406059	0.0457422	0.0373046	0.0437503	0.0401818	0.0383285
	3	0.0597949	0.0879303	0.0812724	0.0804859	0.0502542	0.049354	0.0464109	0.0459042	0.0416518	0.043403	0.0403005	0.0467048	0.0443518	0.0410886	0.0388562	0.0437922	0.0384745	0.0421298	0.039087	0.038753
	4	0.0594676	0.0794592	0.0810316	0.0671873	0.0593202	0.0574253	0.046635	0.0454511	0.0393787	0.047899	0.0420328	0.0455309	0.0443576	0.0416894	0.0388582	0.043322	0.0389574	0.0417548	0.0402865	0.0399553
	5	0.0563405	0.0614249	0.0644145	0.0667921	0.0616015	0.0588417	0.0512535	0.0441474	0.0447246	0.051745	0.0484137	0.0463785	0.0429852	0.0472498	0.0401637	0.0478127	0.0391456	0.0412578	0.0412469	0.0440604
	6	0.0523872	0.0546005	0.05432	0.0537393	0.05358	0.0628968	0.0580478	0.0553969	0.050821	0.0517132	0.0490482	0.050137	0.0427302	0.0447378	0.0459999	0.0470465	0.0428039	0.0446223	0.0430247	0.0423468
	7	0.0521407	0.0512564	0.0510149	0.0503362	0.0528654	0.0570627	0.0511244	0.0575148	0.0530246	0.0541482	0.0472293	0.0484644	0.0483632	0.0483326	0.0453469	0.0461689	0.0466579	0.0462427	0.0480768	0.0446289
	8	0.0522159	0.0509408	0.057972	0.050748	0.0511114	0.0567717	0.0534826	0.0522512	0.053775	0.0511112	0.0464938	0.0521357	0.0482489	0.0458862	0.0468912	0.0472547	0.0444923	0.0465898	0.0463803	0.0452473
	9	0.0544018	0.0495795	0.0521715	0.0508086	0.0537846	0.0508927	0.0516546	0.0500117	0.0554133	0.0582613	0.0491457	0.046071	0.0475668	0.0497793	0.048004	0.0482471	0.0446413	0.0452767	0.0469182	0.0473705
	10	0.0490718	0.0542675	0.0544686	0.0560506	0.0526824	0.0570314	0.04764	0.0524094	0.0434754	0.0628444	0.0551418	0.0539082	0.0433198	0.0436819	0.045109	0.0469289	0.0436889	0.0467889	0.048524	0.042967
	11	0.0506913	0.0483162	0.0508363	0.0487622	0.0537151	0.0542595	0.0471919	0.0496434	0.0488909	0.0594756	0.0495722	0.0581582	0.0512011	0.0436306	0.0428573	0.050003	0.0480868	0.0510218	0.0486129	0.0450738
	12	0.053867	0.0518209	0.0522102	0.0509624	0.0550225	0.0573359	0.0490616	0.0487656	0.0495934	0.0527935	0.045051	0.0476341	0.0525447	0.0511541	0.045876	0.0499062	0.0464217	0.0449167	0.0483456	0.046717

## Sheet: Fig. 5
Figure 5
		Note: the source data for each correlation value can be found in Supplementary Data File 3
	e)					f)					g)					h)
	BE-DICT	0.81	0.9	0.82		BE-DICT	0.55	0.64	0.76		BE-DICT	0.96	0.94	0.86		BE-DICT	0.96	0.98	0.94
	DeepABE	0.86	0.96	0.84		DeepABE	0.81	0.95	0.65		DeepABE	0.87	0.93	0.84		DeepABE	0.97	0.99	0.94
	BE-HIVE	0.92	0.93	0.81		BE-HIVE	0.93	0.84	0.66		BE-HIVE	0.71	0.88	0.74		BE-HIVE	0.79	0.86	0.87
		Arbab et al. 2020	Song et al. 2020	This study			Arbab et al. 2020	Song et al. 2020	This study			Arbab et al. 2020	Song et al. 2020	This study			Arbab et al. 2020	Song et al. 2020	This study

## Sheet: Supp. Fig. 2
Supplementary Figure 2			Note: source data for editing efficiencies can be found in Supplementary Data File 1
	a)
	Rank	Overall editing efficiency (%)		Rank	Overall editing efficiency (%)		Rank	Overall editing efficiency (%)		Rank	Overall editing efficiency (%)
	1	100		1	100		1	99.9689		1	96.5241
	2	99.5185		2	99.9126		2	99.9423		2	95.3947
	3	99.1847		3	99.7828		3	99.8929		3	90.8451
	4	98.6023		4	99.5198		4	99.8882		4	90.1878
	5	98.5654		5	98.7421		5	99.8674		5	90.0802
	6	98.2792		6	98.4609		6	99.8652		6	89.6926
	7	98.1847		7	97.7053		7	99.8226		7	88.9313
	8	98.085		8	96.4932		8	99.8195		8	87.7193
	9	98.0308		9	95.8189		9	99.7967		9	86.6135
	10	97.3653		10	95.3702		10	99.7925		10	84.965
	11	97.2616		11	95.3209		11	99.761		11	84.6535
	12	97.2486		12	94.9081		12	99.7251		12	84.2466
	13	97.2462		13	94.1539		13	99.7144		13	84.0796
	14	97.2379		14	93.9024		14	99.6766		14	83.064
	15	97.2197		15	93.8379		15	99.672		15	82.5
	16	96.9838		16	93.7058		16	99.6174		16	80.9524
	17	96.9248		17	93.608		17	99.6143		17	80.4147
	18	96.8377		18	93.2894		18	99.6059		18	80.339
	19	96.7054		19	93.2823		19	99.6029		19	80
	20	96.6366		20	93.1185		20	99.5957		20	79.7753
	21	96.4385		21	92.9045		21	99.5898		21	79.6923
	22	96.4199		22	92.7608		22	99.5728		22	79.6859
	23	96.302		23	92.6368		23	99.5544		23	79.2593
	24	95.8333		24	92.5373		24	99.5377		24	79.1667
	25	95.8174		25	92.2181		25	99.5336		25	79.0055
	26	95.5859		26	91.9866		26	99.4679		26	77.309
	27	95.5724		27	91.8182		27	99.4561		27	76.506
	28	95.3792		28	91.5948		28	99.4365		28	75.9036
	29	95.2917		29	91.403		29	99.4308		29	75.6979
	30	95.1834		30	91.3295		30	99.4174		30	75.6477
	31	95.177		31	91.3043		31	99.4103		31	75.6447
	32	95.1696		32	91.2088		32	99.3708		32	75.1445
	33	95.1302		33	90.8654		33	99.3621		33	74.3333
	34	95.0836		34	90.6289		34	99.3404		34	73.2102
	35	95.0281		35	90.1885		35	99.3158		35	73.1872
	36	95.0149		36	90.0498		36	99.2803		36	72.5888
	37	94.9761		37	89.9587		37	99.2762		37	72.5146
	38	94.9463		38	88.9769		38	99.2545		38	72.2689
	39	94.7427		39	88.7385		39	99.2513		39	72.2581
	40	94.684		40	88.4598		40	99.2435		40	71.4829
	41	94.5921		41	88.4224		41	99.2403		41	70.9602
	42	94.3896		42	88.3333		42	99.2258		42	70.8609
	43	94.3422		43	88.209		43	99.2122		43	70.8229
	44	93.985		44	88.1579		44	99.1835		44	70.4854
	45	93.5139		45	87.8049		45	99.1532		45	70.3504
	46	93.3726		46	87.6952		46	99.1492		46	70.202
	47	93.3708		47	87.5662		47	99.1423		47	69.9065
	48	93.1859		48	87.0796		48	99.1356		48	69.7785
	49	93.1411		49	87.0003		49	99.1206		49	69.7518
	50	92.9366		50	86.8334		50	99.0992		50	69.6552
	51	92.8655		51	86.1159		51	99.0948		51	69.5522
	52	92.822		52	85.2691		52	99.0761		52	69.0909
	53	92.7958		53	84.6768		53	99.0726		53	68.75
	54	92.5344		54	84.4141		54	99.0722		54	68.6901
	55	92.4499		55	84.2946		55	99.0515		55	68.4292
	56	92.4038		56	84.243		56	99.0389		56	68.4211
	57	92.3007		57	84.1417		57	99.0271		57	68.3616
	58	92.2594		58	83.7566		58	99.0201		58	68.3128
	59	92.202		59	83.7168		59	98.9665		59	68.0906
	60	92.0237		60	83.4356		60	98.9557		60	67.6887
	61	92.0048		61	83.2536		61	98.9489		61	67.5906
	62	91.9539		62	83.0389		62	98.9202		62	67.3139
	63	91.9461		63	82.8885		63	98.9198		63	66.3677
	64	91.8411		64	82.8879		64	98.8968		64	66.3158
	65	91.7027		65	82.8836		65	98.8967		65	66.3043
	66	91.5193		66	82.6653		66	98.8935		66	66.3043
	67	91.4933		67	82.576		67	98.882		67	66.0668
	68	91.461		68	82.4171		68	98.8452		68	65.859
	69	91.1492		69	82.0961		69	98.8214		69	65.534
	70	91.002		70	81.8672		70	98.8167		70	64.7651
	71	90.969		71	81.857		71	98.7791		71	64.4737
	72	90.9513		72	81.8049		72	98.7688		72	64.4534
	73	90.9287		73	81.6448		73	98.7582		73	64.3411
	74	90.9205		74	81.4332		74	98.751		74	64.3142
	75	90.9091		75	81.2597		75	98.7474		75	64.0275
	76	90.8642		76	81.0667		76	98.7036		76	64.0212
	77	90.7757		77	81.0606		77	98.6865		77	63.7097
	78	90.7526		78	81.0555		78	98.6621		78	63.3166
	79	90.7503		79	80.9426		79	98.6515		79	63.1101
	80	90.4514		80	80.6329		80	98.6496		80	63.0975
	81	90.4486		81	80.6122		81	98.6143		81	63.0332
	82	90.3894		82	80.4598		82	98.5954		82	62.9252
	83	90.2414		83	80.1619		83	98.5706		83	62.8062
	84	90.1011		84	80.0578		84	98.5613		84	62.3894
	85	89.9368		85	80.0471		85	98.5601		85	62.1728
	86	89.9009		86	79.702		86	98.5578		86	62.0861
	87	89.8177		87	79.6258		87	98.4685		87	62.0577
	88	89.8088		88	79.619		88	98.4012		88	61.9718
	89	89.7665		89	79.4576		89	98.3904		89	61.6901
	90	89.7583		90	79.1159		90	98.3862		90	61.5222
	91	89.6664		91	78.9096		91	98.3763		91	61.5023
	92	89.6643		92	78.4848		92	98.3505		92	61.3779
	93	89.6375		93	78.3615		93	98.3448		93	61.1842
	94	89.4924		94	78.3179		94	98.3436		94	60.9572
	95	89.4742		95	78.2859		95	98.3252		95	60.6918
	96	89.3701		96	78.1638		96	98.3154		96	60.5856
	97	89.3021		97	78.0242		97	98.2592		97	60.533
	98	89.2693		98	78.0149		98	98.2098		98	60.411
	99	88.992		99	77.9661		99	98.2085		99	60.2007
	100	88.932		100	77.9577		100	98.1705		100	60.1156
	101	88.9161		101	77.4326		101	98.1645		101	60.0894
	102	88.8227		102	77.4009		102	98.125		102	60
	103	88.785		103	77.3299		103	98.1224		103	59.9598
	104	88.7232		104	77.1693		104	98.116		104	59.8361
	105	88.64		105	77.1429		105	98.0832		105	59.4286
	106	88.5984		106	77.0376		106	98.0698		106	59.4093
	107	88.5903		107	77.0062		107	98.0671		107	59.2105
	108	88.5358		108	76.783		108	98.0275		108	59.0062
	109	88.4366		109	76.3187		109	97.9905		109	58.9474
	110	88.2979		110	76.3144		110	97.9823		110	58.9404
	111	88.2668		111	76.2023		111	97.9547		111	58.6694
	112	88.2011		112	75.8929		112	97.9507		112	58.6118
	113	88.1061		113	75.5861		113	97.9407		113	58.6111
	114	88.1002		114	75.4491		114	97.8867		114	58.5421
	115	88.0668		115	75.3874		115	97.8862		115	58.4699
	116	88.055		116	75.3673		116	97.869		116	58.3893
	117	88.0393		117	75.2994		117	97.8656		117	58.2609
	118	87.9346		118	75.1465		118	97.8481		118	58.1644
	119	87.8976		119	75.1377		119	97.8476		119	58.0952
	120	87.8638		120	74.7585		120	97.8415		120	58.0838
	121	87.841		121	74.6931		121	97.841		121	58.0343
	122	87.7957		122	74.6848		122	97.8378		122	57.8862
	123	87.7483		123	74.3236		123	97.8114		123	57.7982
	124	87.6918		124	74.3171		124	97.807		124	57.619
	125	87.6726		125	74.0673		125	97.7907		125	57.6017
	126	87.5828		126	74.0219		126	97.7609		126	57.5195
	127	87.5329		127	74.0058		127	97.7569		127	57.4967
	128	87.5119		128	73.9726		128	97.7504		128	57.0645
	129	87.4914		129	73.7705		129	97.7365		129	57.0621
	130	87.4172		130	73.743		130	97.7254		130	56.7426
	131	87.3343		131	73.7311		131	97.7087		131	56.6327
	132	87.3214		132	73.6842		132	97.6574		132	56.4935
	133	87.308		133	73.6842		133	97.6413		133	56.4165
	134	87.2203		134	73.5385		134	97.6264		134	56.3709
	135	86.9984		135	73.4726		135	97.619		135	55.9375
	136	86.9765		136	73.3634		136	97.5936		136	55.8943
	137	86.9386		137	73.3261		137	97.593		137	55.6738
	138	86.9383		138	73.2673		138	97.591		138	55.5891
	139	86.7554		139	73.2235		139	97.5762		139	55.5556
	140	86.7515		140	73.1286		140	97.5359		140	55.4707
	141	86.7317		141	73.0325		141	97.5123		141	55.4245
	142	86.6748		142	72.9793		142	97.4077		142	55.3501
	143	86.5474		143	72.9517		143	97.3556		143	55.2288
	144	86.5385		144	72.8336		144	97.3404		144	55.1867
	145	86.4312		145	72.6457		145	97.2669		145	55.0802
	146	86.4248		146	72.6287		146	97.2445		146	55.0139
	147	86.395		147	72.6257		147	97.2319		147	54.9495
	148	86.3841		148	72.5634		148	97.2298		148	54.7945
	149	86.383		149	72.5343		149	97.1656		149	54.7692
	150	86.2947		150	72.4832		150	97.1601		150	54.7619
	151	86.2876		151	72.4187		151	97.0879		151	54.75
	152	86.2636		152	72.3988		152	97.0849		152	54.7118
	153	86.2375		153	72.0162		153	97.0667		153	54.6697
	154	86.2268		154	72.0031		154	97.0488		154	54.5045
	155	86.1053		155	72		155	97.0487		155	54.485
	156	85.9222		156	71.964		156	96.9302		156	54.4658
	157	85.8916		157	71.8779		157	96.8764		157	54.4503
	158	85.7563		158	71.8487		158	96.8715		158	54.3877
	159	85.6957		159	71.7364		159	96.8473		159	54.3767
	160	85.548		160	71.6172		160	96.8002		160	54.3253
	161	85.5225		161	71.6088		161	96.7929		161	54.1096
	162	85.4901		162	71.5885		162	96.7912		162	54.0501
	163	85.4818		163	71.5719		163	96.7899		163	53.7975
	164	85.4422		164	71.5223		164	96.7869		164	53.7415
	165	85.3814		165	71.4876		165	96.7776		165	53.5484
	166	85.3376		166	71.4366		166	96.7761		166	53.5385
	167	85.3201		167	71.4032		167	96.7572		167	53.4545
	168	85.3116		168	71.259		168	96.7547		168	53.1496
	169	85.2914		169	71.2463		169	96.7341		169	53.0675
	170	85.2719		170	71.2096		170	96.7302		170	52.9745
	171	85.2023		171	71.1397		171	96.7181		171	52.954
	172	85.2018		172	71.1395		172	96.6646		172	52.9496
	173	85.161		173	71.109		173	96.6557		173	52.9412
	174	85.1356		174	71.0235		174	96.642		174	52.931
	175	85.1304		175	71.0084		175	96.6145		175	52.8436
	176	85.1132		176	70.9024		176	96.6038		176	52.7702
	177	85.0254		177	70.801		177	96.5735		177	52.7514
	178	84.96		178	70.7483		178	96.5648		178	52.7473
	179	84.9409		179	70.7424		179	96.5464		179	52.6316
	180	84.795		180	70.6897		180	96.5345		180	52.6316
	181	84.7682		181	70.6731		181	96.451		181	52.6101
	182	84.7403		182	70.5202		182	96.3944		182	52.5714
	183	84.6675		183	70.46		183	96.3861		183	52.5686
	184	84.5794		184	70.3156		184	96.3536		184	52.381
	185	84.5579		185	70.2899		185	96.3275		185	52.3573
	186	84.545		186	70.2606		186	96.2264		186	52.2634
	187	84.5296		187	70.2279		187	96.2135		187	52.2613
	188	84.5139		188	70.1754		188	96.2092		188	51.8367
	189	84.4864		189	70.098		189	96.1718		189	51.7417
	190	84.4814		190	69.9284		190	96.14		190	51.7117
	191	84.3899		191	69.7987		191	96.132		191	51.6539
	192	84.3736		192	69.7924		192	96.1216		192	51.5571
	193	84.2962		193	69.7712		193	96.1075		193	51.4403
	194	84.2428		194	69.7531		194	96.0585		194	51.4184
	195	84.2308		195	69.7482		195	95.9857		195	51.3333
	196	84.2228		196	69.554		196	95.9612		196	51.25
	197	84.1836		197	69.5466		197	95.9321		197	51.2422
	198	84.0836		198	69.4288		198	95.9076		198	51.2346
	199	84.058		199	69.4244		199	95.8436		199	51.1602
	200	83.9486		200	69.3684		200	95.8008		200	51.1416
	201	83.9239		201	69.3655		201	95.7971		201	51.1111
	202	83.913		202	69.3552		202	95.79		202	51.1073
	203	83.8335		203	69.1249		203	95.7888		203	50.9554
	204	83.8204		204	69.1092		204	95.787		204	50.9271
	205	83.7533		205	69.0856		205	95.7739		205	50.8361
	206	83.5072		206	69.0707		206	95.7674		206	50.8043
	207	83.4449		207	69.0678		207	95.7101		207	50.744
	208	83.41		208	69.0154		208	95.6915		208	50.6494
	209	83.3814		209	68.9864		209	95.6664		209	50.6494
	210	83.379		210	68.9655		210	95.536		210	50.551
	211	83.3333		211	68.9593		211	95.3872		211	50.5348
	212	83.3303		212	68.9437		212	95.3578		212	50.3289
	213	83.3057		213	68.9356		213	95.3342		213	50.1961
	214	83.2513		214	68.8923		214	95.3202		214	50.1678
	215	83.2125		215	68.8628		215	95.2951		215	50.1211
	216	83.1885		216	68.75		216	95.2688		216	50
	217	83.0788		217	68.7127		217	95.2579		217	49.916
	218	83.0426		218	68.697		218	95.2454		218	49.7525
	219	83.0286		219	68.5876		219	95.2432		219	49.6674
	220	83.0055		220	68.5567		220	95.2182		220	49.5192
	221	82.9885		221	68.4959		221	95.1934		221	49.4966
	222	82.9553		222	68.4469		222	95.1691		222	49.3827
	223	82.9246		223	68.3528		223	95.1359		223	49.3185
	224	82.8963		224	68.3133		224	95.0933		224	49.2537
	225	82.8501		225	68.2227		225	95.0522		225	49.1597
	226	82.8084		226	68.2068		226	95.0481		226	49.1429
	227	82.7789		227	68.1897		227	95.0064		227	49.0978
	228	82.7546		228	68.1168		228	94.9772		228	49.0669
	229	82.6284		229	68.0328		229	94.9754		229	49.0566
	230	82.56		230	67.8286		230	94.9375		230	49.0196
	231	82.5472		231	67.7833		231	94.9239		231	48.906
	232	82.5092		232	67.7675		232	94.9237		232	48.8889
	233	82.5068		233	67.5606		233	94.8593		233	48.583
	234	82.3923		234	67.5217		234	94.8276		234	48.5804
	235	82.3059		235	67.2269		235	94.7879		235	48.5549
	236	82.2973		236	67.1165		236	94.7871		236	48.5075
	237	82.266		237	66.9578		237	94.7117		237	48.4848
	238	82.216		238	66.8942		238	94.6358		238	48.1894
	239	82.159		239	66.8913		239	94.6127		239	48.1865
	240	82.1346		240	66.8908		240	94.5946		240	48.1651
	241	82.0679		241	66.8831		241	94.579		241	48.1143
	242	81.978		242	66.8698		242	94.5598		242	48
	243	81.9704		243	66.8293		243	94.5166		243	47.9885
	244	81.9077		244	66.8224		244	94.386		244	47.9675
	245	81.8547		245	66.6164		245	94.3547		245	47.9482
	246	81.8369		246	66.5548		246	94.352		246	47.9348
	247	81.8069		247	66.549		247	94.3325		247	47.9167
	248	81.7717		248	66.5343		248	94.2924		248	47.9031
	249	81.7404		249	66.3968		249	94.2122		249	47.8431
	250	81.7352		250	66.353		250	94.1864		250	47.8261
	251	81.6846		251	66.3279		251	94.1571		251	47.7064
	252	81.6761		252	66.2942		252	94.081		252	47.6415
	253	81.6568		253	66.1512		253	93.9944		253	47.541
	254	81.5951		254	66.1509		254	93.9856		254	47.5333
	255	81.4751		255	66.1017		255	93.8997		255	47.5207
	256	81.4725		256	66.0865		256	93.8753		256	47.5182
	257	81.4543		257	66.0436		257	93.8714		257	47.5124
	258	81.4012		258	65.7715		258	93.854		258	47.3978
	259	81.3999		259	65.7194		259	93.8446		259	47.343
	260	81.382		260	65.6904		260	93.8405		260	47.3404
	261	81.262		261	65.625		261	93.6572		261	47.2938
	262	81.25		262	65.6109		262	93.6366		262	47.2924
	263	81.1608		263	65.5602		263	93.6361		263	47.2527
	264	80.9986		264	65.553		264	93.6047		264	47.2422
	265	80.8838		265	65.4902		265	93.5472		265	47.2222
	266	80.823		266	65.3501		266	93.5264		266	47.1807
	267	80.8075		267	65.3404		267	93.4966		267	47.1698
	268	80.6976		268	65.1358		268	93.4211		268	47.1449
	269	80.6664		269	65.1135		269	93.3102		269	47.099
	270	80.6641		270	65		270	93.3008		270	47.037
	271	80.6026		271	64.8355		271	93.2726		271	46.9697
	272	80.5862		272	64.6637		272	93.2692		272	46.9534
	273	80.5854		273	64.6495		273	93.206		273	46.8889
	274	80.5552		274	64.5756		274	93.1385		274	46.8531
	275	80.4878		275	64.4628		275	93.0853		275	46.7852
	276	80.4605		276	64.438		276	93.0805		276	46.7818
	277	80.4187		277	64.3678		277	93.0481		277	46.7448
	278	80.387		278	64.3357		278	93.0198		278	46.6483
	279	80.3299		279	64.321		279	92.8917		279	46.5798
	280	80.256		280	64.1425		280	92.7811		280	46.5171
	281	80.2503		281	64.0721		281	92.7552		281	46.4
	282	80.2156		282	63.9764		282	92.7336		282	46.1703
	283	80.1899		283	63.8418		283	92.7257		283	46.1538
	284	80.1762		284	63.7951		284	92.7029		284	46.1069
	285	80.1258		285	63.7354		285	92.7019		285	46.0591
	286	79.8722		286	63.6905		286	92.693		286	46.0094
	287	79.8717		287	63.6364		287	92.6882		287	45.9364
	288	79.8382		288	63.6309		288	92.6872		288	45.8537
	289	79.8357		289	63.6266		289	92.6663		289	45.7944
	290	79.7836		290	63.5659		290	92.6619		290	45.7865
	291	79.719		291	63.4402		291	92.6561		291	45.7421
	292	79.6967		292	63.4207		292	92.6148		292	45.7203
	293	79.6748		293	63.3886		293	92.6121		293	45.5868
	294	79.6315		294	63.3858		294	92.5803		294	45.567
	295	79.6225		295	63.3708		295	92.4655		295	45.5224
	296	79.6137		296	63.3508		296	92.4262		296	45.509
	297	79.4365		297	63.2911		297	92.4115		297	45.4948
	298	79.4031		298	63.1675		298	92.3205		298	45.4365
	299	79.3168		299	63.1496		299	92.2038		299	45.3397
	300	79.26		300	62.9762		300	92.1348		300	45.283
	301	79.2494		301	62.9758		301	92.0139		301	45.283
	302	79.209		302	62.9262		302	91.9764		302	45.2156
	303	79.1762		303	62.8104		303	91.918		303	45.1895
	304	79.1661		304	62.7431		304	91.9018		304	45.1456
	305	79.148		305	62.7358		305	91.8814		305	45.1253
	306	79.1448		306	62.6866		306	91.863		306	45.0108
	307	79.0684		307	62.563		307	91.8342		307	44.9875
	308	78.8709		308	62.5459		308	91.8182		308	44.9664
	309	78.8374		309	62.5418		309	91.7503		309	44.898
	310	78.8232		310	62.53		310	91.7485		310	44.898
	311	78.7272		311	62.3971		311	91.71		311	44.7471
	312	78.6621		312	62.3841		312	91.4821		312	44.6753
	313	78.6286		313	62.3684		313	91.3793		313	44.4634
	314	78.583		314	62.367		314	91.3265		314	44.4444
	315	78.5649		315	62.3279		315	91.268		315	44.4444
	316	78.5574		316	62.2047		316	91.2546		316	44.3243
	317	78.501		317	62.1523		317	91.25		317	44.3128
	318	78.4871		318	62.0908		318	91.2034		318	44.2708
	319	78.4149		319	62.013		319	91.1794		319	43.964
	320	78.404		320	61.9905		320	91.1616		320	43.9614
	321	78.3831		321	61.9516		321	91.0884		321	43.8922
	322	78.306		322	61.8576		322	90.9673		322	43.8621
	323	78.1896		323	61.5552		323	90.9449		323	43.7853
	324	78.1681		324	61.3956		324	90.8418		324	43.7186
	325	78.1148		325	61.3738		325	90.787		325	43.6709
	326	78.0945		326	61.3609		326	90.7772		326	43.4679
	327	78.0145		327	61.3487		327	90.7397		327	43.379
	328	78.0043		328	61.3437		328	90.7336		328	43.2692
	329	77.9163		329	61.2192		329	90.7303		329	43.2432
	330	77.8958		330	61.1653		330	90.6937		330	43.1907
	331	77.8689		331	61.1307		331	90.6566		331	43.1818
	332	77.8372		332	60.9951		332	90.6489		332	43.1507
	333	77.8291		333	60.9922		333	90.6056		333	43.038
	334	77.8065		334	60.9655		334	90.5429		334	43.0282
	335	77.7286		335	60.8303		335	90.5325		335	42.9887
	336	77.7257		336	60.7834		336	90.511		336	42.963
	337	77.7136		337	60.7773		337	90.5038		337	42.9615
	338	77.6331		338	60.7124		338	90.5028		338	42.9577
	339	77.5632		339	60.7089		339	90.4943		339	42.9175
	340	77.5053		340	60.6742		340	90.4812		340	42.8277
	341	77.451		341	60.6557		341	90.205		341	42.7835
	342	77.4159		342	60.6514		342	90.0282		342	42.7778
	343	77.3566		343	60.493		343	89.9813		343	42.7386
	344	77.3253		344	60.4899		344	89.9658		344	42.6945
	345	77.3228		345	60.4167		345	89.9425		345	42.6901
	346	77.1672		346	60.3604		346	89.8876		346	42.6335
	347	77.1635		347	60.3487		347	89.8563		347	42.566
	348	77.1216		348	60.3261		348	89.7874		348	42.562
	349	77.095		349	60.2877		349	89.7781		349	42.5532
	350	77.0899		350	60.2098		350	89.6178		350	42.5047
	351	77.0833		351	60.2058		351	89.5442		351	42.5034
	352	77.0717		352	60.0928		352	89.5189		352	42.5
	353	77.0661		353	60		353	89.5044		353	42.3868
	354	77.0566		354	59.9064		354	89.4653		354	42.3398
	355	76.9143		355	59.9057		355	89.4385		355	42.2222
	356	76.8819		356	59.9055		356	89.4207		356	42.2053
	357	76.7772		357	59.8566		357	89.3878		357	42.1955
	358	76.7558		358	59.7674		358	89.1576		358	42.17
	359	76.5854		359	59.7293		359	89.0983		359	42.1271
	360	76.529		360	59.7169		360	89.0625		360	42.029
	361	76.5051		361	59.6215		361	88.972		361	42.029
	362	76.495		362	59.593		362	88.9706		362	42.0243
	363	76.4337		363	59.589		363	88.9451		363	41.9509
	364	76.4325		364	59.5238		364	88.9109		364	41.9417
	365	76.3811		365	59.5195		365	88.7643		365	41.9355
	366	76.3251		366	59.4901		366	88.7324		366	41.9244
	367	76.1927		367	59.4663		367	88.5688		367	41.9014
	368	76.1611		368	59.3923		368	88.5331		368	41.7143
	369	76.0444		369	59.3431		369	88.4969		369	41.6667
	370	75.9821		370	59.3084		370	88.4592		370	41.6443
	371	75.9715		371	59.2219		371	88.2609		371	41.4286
	372	75.9459		372	59.1284		372	88.1326		372	41.349
	373	75.9174		373	59.0988		373	88.0762		373	41.3428
	374	75.9043		374	59.042		374	88.048		374	41.3352
	375	75.8995		375	58.9862		375	88.0266		375	41.3158
	376	75.8886		376	58.9815		376	87.9747		376	41.3043
	377	75.8568		377	58.9771		377	87.9496		377	41.2742
	378	75.7282		378	58.9577		378	87.8954		378	41.2037
	379	75.7206		379	58.9493		379	87.7897		379	41.1945
	380	75.6723		380	58.8782		380	87.6823		380	41.1622
	381	75.6722		381	58.852		381	87.5546		381	41.1442
	382	75.6524		382	58.7869		382	87.5114		382	41.1178
	383	75.6458		383	58.7302		383	87.3867		383	41.0714
	384	75.6415		384	58.6257		384	87.1573		384	41.0684
	385	75.6226		385	58.592		385	87.1297		385	40.9922
	386	75.5708		386	58.5492		386	86.9637		386	40.9774
	387	75.565		387	58.5478		387	86.9099		387	40.9449
	388	75.5081		388	58.4276		388	86.6822		388	40.9449
	389	75.5078		389	58.3149		389	86.6279		389	40.9396
	390	75.5074		390	58.2843		390	86.623		390	40.9091
	391	75.437		391	58.2208		391	86.5985		391	40.8791
	392	75.342		392	58.0784		392	86.5143		392	40.8624
	393	75.3202		393	58.0723		393	86.4545		393	40.8511
	394	75.3086		394	58.0707		394	86.4537		394	40.8181
	395	75.2757		395	58.0563		395	86.3881		395	40.8163
	396	75.2744		396	58.0446		396	86.2459		396	40.8
	397	75.1708		397	57.9876		397	86.2136		397	40.7895
	398	75.1634		398	57.9798		398	86.1945		398	40.7666
	399	75.1474		399	57.9767		399	86.1782		399	40.7643
	400	75.0811		400	57.9538		400	86.0569		400	40.7563
	401	75.0595		401	57.933		401	85.9307		401	40.693
	402	75.0215		402	57.8189		402	85.923		402	40.625
	403	75		403	57.7465		403	85.8647		403	40.5473
	404	74.9631		404	57.6655		404	85.8333		404	40.5204
	405	74.9522		405	57.6284		405	85.8209		405	40.4715
	406	74.9422		406	57.5221		406	85.7619		406	40.4624
	407	74.8867		407	57.4468		407	85.7244		407	40.3941
	408	74.8457		408	57.4324		408	85.7032		408	40.3409
	409	74.8292		409	57.3848		409	85.6396		409	40.2439
	410	74.8119		410	57.3468		410	85.5072		410	40.1189
	411	74.8005		411	57.3359		411	85.4071		411	40.0919
	412	74.7744		412	57.2639		412	85.399		412	40.0749
	413	74.7556		413	57.1587		413	85.1735		413	40.0369
	414	74.7294		414	57.1429		414	85.15		414	40.0362
	415	74.7288		415	57.0296		415	85.1485		415	40
	416	74.6544		416	56.9519		416	85.1438		416	39.9497
	417	74.6374		417	56.846		417	85.1016		417	39.9317
	418	74.6148		418	56.8237		418	84.9252		418	39.927
	419	74.5905		419	56.8106		419	84.9246		419	39.9185
	420	74.5535		420	56.8056		420	84.878		420	39.895
	421	74.5273		421	56.7893		421	84.8379		421	39.886
	422	74.5088		422	56.7711		422	84.8071		422	39.881
	423	74.4769		423	56.7095		423	84.8		423	39.849
	424	74.4642		424	56.6969		424	84.7818		424	39.8104
	425	74.4569		425	56.6667		425	84.6948		425	39.7496
	426	74.3972		426	56.6659		426	84.6878		426	39.7108
	427	74.3357		427	56.6253		427	84.6535		427	39.7059
	428	74.3051		428	56.5972		428	84.6436		428	39.7059
	429	74.2857		429	56.5962		429	84.6252		429	39.5745
	430	74.2711		430	56.5282		430	84.5379		430	39.5522
	431	74.2504		431	56.5097		431	84.5161		431	39.5172
	432	74.2212		432	56.4235		432	84.456		432	39.4872
	433	74.1625		433	56.405		433	84.3478		433	39.4636
	434	74.1438		434	56.3286		434	84.2742		434	39.4422
	435	74.0697		435	56.3156		435	84.014		435	39.4231
	436	73.9946		436	56.3058		436	83.9539		436	39.4118
	437	73.957		437	56.2314		437	83.8454		437	39.3939
	438	73.901		438	56.1683		438	83.7912		438	39.3768
	439	73.8995		439	56.1113		439	83.7132		439	39.3768
	440	73.8552		440	56.1091		440	83.6948		440	39.3443
	441	73.8353		441	56.0976		441	83.668		441	39.3124
	442	73.805		442	56.0698		442	83.65		442	39.3053
	443	73.699		443	56.0302		443	83.4338		443	39.2765
	444	73.6554		444	55.9767		444	83.3563		444	39.2535
	445	73.6273		445	55.9322		445	83.3333		445	39.185
	446	73.622		446	55.8909		446	83.2237		446	39.185
	447	73.5954		447	55.8824		447	83.1455		447	39.1466
	448	73.5739		448	55.8366		448	83.0453		448	39.0884
	449	73.5352		449	55.7973		449	83.0065		449	39.0578
	450	73.5337		450	55.7918		450	82.8502		450	39.0244
	451	73.4721		451	55.7857		451	82.5165		451	38.9571
	452	73.4185		452	55.7562		452	82.4084		452	38.9147
	453	73.3956		453	55.7196		453	82.3471		453	38.8889
	454	73.2931		454	55.5867		454	82.3377		454	38.8646
	455	73.227		455	55.5722		455	82.3204		455	38.7942
	456	73.2086		456	55.564		456	82.2516		456	38.7755
	457	73.2049		457	55.5556		457	82.2165		457	38.7435
	458	73.1764		458	55.4775		458	81.9411		458	38.6872
	459	73.1607		459	55.463		459	81.9294		459	38.6813
	460	73.1253		460	55.4605		460	81.9051		460	38.6609
	461	73.1132		461	55.4564		461	81.8548		461	38.6228
	462	73.1121		462	55.4545		462	81.7808		462	38.6076
	463	73.0713		463	55.4393		463	81.7427		463	38.4831
	464	73.0662		464	55.4223		464	81.5942		464	38.4615
	465	73.0627		465	55.4124		465	81.5019		465	38.4615
	466	72.8132		466	55.3625		466	81.4233		466	38.4615
	467	72.7784		467	55.2974		467	81.3642		467	38.4401
	468	72.7677		468	55.2887		468	81.312		468	38.3971
	469	72.735		469	55.2063		469	81.27		469	38.3681
	470	72.6797		470	55.183		470	81.2278		470	38.3628
	471	72.561		471	54.9565		471	81.2143		471	38.2716
	472	72.552		472	54.8945		472	80.9813		472	38.255
	473	72.5489		473	54.8868		473	80.9581		473	38.2456
	474	72.4871		474	54.8311		474	80.8771		474	38.2
	475	72.4284		475	54.7967		475	80.8605		475	38.1937
	476	72.3949		476	54.7875		476	80.8036		476	38.1503
	477	72.3817		477	54.7302		477	80.7898		477	38.1443
	478	72.3719		478	54.6386		478	80.696		478	38.0334
	479	72.3577		479	54.5625		479	80.6723		479	38.0323
	480	72.2788		480	54.5232		480	80.6452		480	38.009
	481	72.2482		481	54.5055		481	80.5921		481	37.9562
	482	72.1668		482	54.5037		482	80.5915		482	37.931
	483	72.1623		483	54.4924		483	80.4721		483	37.91
	484	72.1212		484	54.4503		484	80.3928		484	37.8313
	485	72.061		485	54.4379		485	80.3694		485	37.8313
	486	72.0403		486	54.4236		486	80.3388		486	37.8261
	487	72.0395		487	54.3353		487	80.2644		487	37.8242
	488	72.0142		488	54.321		488	80.1822		488	37.7778
	489	71.9935		489	54.2936		489	80.182		489	37.7407
	490	71.9897		490	54.2801		490	80.025		490	37.686
	491	71.9756		491	54.2636		491	80.0183		491	37.6559
	492	71.9346		492	54.2307		492	80		492	37.6228
	493	71.9266		493	54.2224		493	79.6359		493	37.5556
	494	71.9128		494	54.2117		494	79.4805		494	37.5348
	495	71.8427		495	54.1751		495	79.4643		495	37.4637
	496	71.8165		496	54.1607		496	79.4304		496	37.4429
	497	71.8		497	54.0972		497	79.4258		497	37.4408
	498	71.7549		498	54.0741		498	79.3494		498	37.4312
	499	71.7445		499	54.0365		499	79.2929		499	37.4302
	500	71.702		500	54.025		500	79.2169		500	37.4233
	501	71.6996		501	53.9765		501	79.1678		501	37.386
	502	71.6949		502	53.951		502	79.0191		502	37.3619
	503	71.6927		503	53.9286		503	78.9986		503	37.3188
	504	71.6018		504	53.9243		504	78.9845		504	37.3183
	505	71.6		505	53.9026		505	78.9313		505	37.3134
	506	71.5978		506	53.7736		506	78.8316		506	37.3001
	507	71.5028		507	53.7383		507	78.7497		507	37.2937
	508	71.4754		508	53.6779		508	78.6458		508	37.2028
	509	71.3686		509	53.6585		509	78.6386		509	37.1917
	510	71.2572		510	53.6343		510	78.6245		510	37.1914
	511	71.1924		511	53.5897		511	78.4727		511	37.1824
	512	71.1844		512	53.5461		512	78.4091		512	37.1681
	513	71.175		513	53.5014		513	78.3505		513	37.1257
	514	71.1538		514	53.4884		514	78.1818		514	37.0874
	515	71.1409		515	53.431		515	78		515	37.0821
	516	71.0731		516	53.4228		516	77.9373		516	37.0177
	517	71.0685		517	53.4224		517	77.9304		517	36.9883
	518	71.0371		518	53.4195		518	77.8868		518	36.9748
	519	70.9395		519	53.4091		519	77.8049		519	36.9639
	520	70.9195		520	53.3981		520	77.7699		520	36.9432
	521	70.9048		521	53.3256		521	77.749		521	36.9369
	522	70.8792		522	53.3044		522	77.6974		522	36.8613
	523	70.868		523	53.2407		523	77.6822		523	36.8557
	524	70.7805		524	53.2065		524	77.5889		524	36.8421
	525	70.7617		525	53.1952		525	77.2816		525	36.7725
	526	70.7317		526	53.1746		526	77.0231		526	36.7159
	527	70.725		527	53.1646		527	76.9705		527	36.6554
	528	70.6761		528	53.125		528	76.8657		528	36.6548
	529	70.6366		529	53.0534		529	76.7224		529	36.6397
	530	70.6149		530	52.9748		530	76.6764		530	36.6387
	531	70.6109		531	52.9604		531	76.4286		531	36.6337
	532	70.5929		532	52.9255		532	76.3889		532	36.5854
	533	70.5882		533	52.8177		533	76.1755		533	36.5617
	534	70.5514		534	52.7984		534	75.8572		534	36.5527
	535	70.5207		535	52.75		535	75.8319		535	36.5517
	536	70.5176		536	52.7246		536	75.7799		536	36.5333
	537	70.4971		537	52.7142		537	75.7447		537	36.5161
	538	70.4918		538	52.6814		538	75.6091		538	36.5079
	539	70.4861		539	52.6692		539	75.5853		539	36.4706
	540	70.4637		540	52.6418		540	75.5556		540	36.4276
	541	70.3962		541	52.5431		541	75.4457		541	36.3208
	542	70.393		542	52.5308		542	75.4342		542	36.3095
	543	70.3762		543	52.4175		543	75.3849		543	36.2816
	544	70.347		544	52.3852		544	75.2849		544	36.1917
	545	70.2926		545	52.381		545	75.2322		545	36.1446
	546	70.2332		546	52.3625		546	75.2129		546	36.1174
	547	70.2265		547	52.3104		547	75.0424		547	36.0656
	548	70.1076		548	52.3013		548	74.8858		548	36.0494
	549	70.0997		549	52.2876		549	74.8616		549	36.0287
	550	70.0812		550	52.2388		550	74.853		550	36.0202
	551	69.9363		551	52.1739		551	74.8351		551	36.0153
	552	69.9062		552	52.168		552	74.607		552	35.9954
	553	69.8672		553	52.1493		553	74.5613		553	35.9338
	554	69.8579		554	52.1092		554	74.5353		554	35.905
	555	69.8399		555	52.0506		555	74.5185		555	35.8997
	556	69.8326		556	51.9868		556	74.4806		556	35.8779
	557	69.8145		557	51.9864		557	74.4743		557	35.872
	558	69.7959		558	51.9683		558	74.2709		558	35.8452
	559	69.7116		559	51.8873		559	74.2504		559	35.8025
	560	69.6842		560	51.8868		560	73.967		560	35.7934
	561	69.664		561	51.8699		561	73.8872		561	35.7866
	562	69.6587		562	51.8405		562	73.8636		562	35.7692
	563	69.6315		563	51.8367		563	73.6729		563	35.7692
	564	69.6034		564	51.6318		564	73.6486		564	35.7447
	565	69.5893		565	51.6288		565	73.6086		565	35.6938
	566	69.5752		566	51.497		566	73.6076		566	35.6822
	567	69.5718		567	51.4658		567	73.5849		567	35.6589
	568	69.5226		568	51.4113		568	73.5804		568	35.625
	569	69.5163		569	51.3707		569	73.5714		569	35.6209
	570	69.5016		570	51.289		570	73.4788		570	35.6033
	571	69.3478		571	51.2803		571	73.4219		571	35.5487
	572	69.3387		572	51.276		572	73.3333		572	35.5372
	573	69.336		573	51.2647		573	73.2323		573	35.5263
	574	69.3164		574	51.2376		574	73.1707		574	35.5191
	575	69.3053		575	51.2329		575	73.1254		575	35.514
	576	69.2322		576	51.155		576	73.1235		576	35.5102
	577	69.2256		577	51.1161		577	73.1161		577	35.4629
	578	69.2171		578	51.0989		578	73.1141		578	35.4582
	579	69.2033		579	51.0965		579	73.0964		579	35.4505
	580	69.1642		580	51.0571		580	73.0793		580	35.4497
	581	69.1434		581	51.0533		581	73.0413		581	35.4495
	582	69.1134		582	51.0532		582	72.9946		582	35.4489
	583	69.0969		583	51.0121		583	72.8661		583	35.4067
	584	69.0467		584	51.0119		584	72.6852		584	35.3846
	585	69.0178		585	50.9813		585	72.5155		585	35.3612
	586	69.0172		586	50.9317		586	72.4947		586	35.3442
	587	68.9847		587	50.7767		587	72.4919		587	35.3261
	588	68.9568		588	50.763		588	72.4496		588	35.3175
	589	68.9453		589	50.7504		589	72.4393		589	35.2941
	590	68.8017		590	50.7353		590	72.0513		590	35.2132
	591	68.7661		591	50.7042		591	71.9907		591	35.1974
	592	68.7538		592	50.6173		592	71.9531		592	35.1515
	593	68.7412		593	50.6173		593	71.8691		593	35.1211
	594	68.7324		594	50.5718		594	71.8241		594	35.0806
	595	68.7323		595	50.5669		595	71.7254		595	35.0446
	596	68.6286		596	50.5469		596	71.6814		596	35.0267
	597	68.6022		597	50.5435		597	71.5877		597	34.9862
	598	68.5976		598	50.5204		598	71.5686		598	34.9413
	599	68.5714		599	50.4601		599	71.5447		599	34.9265
	600	68.5034		600	50.3654		600	71.4925		600	34.9105
	601	68.4907		601	50.3491		601	71.3656		601	34.9057
	602	68.4685		602	50.3253		602	71.3188		602	34.8968
	603	68.4669		603	50.309		603	71.1276		603	34.8958
	604	68.4553		604	50.307		604	71.0015		604	34.7973
	605	68.4484		605	50.2374		605	70.9512		605	34.7924
	606	68.4302		606	50.2242		606	70.7124		606	34.7826
	607	68.4019		607	50.2237		607	70.647		607	34.7561
	608	68.3761		608	50.2033		608	70.6022		608	34.7561
	609	68.2688		609	50.1511		609	70.5714		609	34.7245
	610	68.2314		610	50.0795		610	70.4918		610	34.715
	611	68.2136		611	50		611	70.4198		611	34.7144
	612	68.1798		612	49.9212		612	70.2851		612	34.7015
	613	68.1515		613	49.7811		613	70.2754		613	34.6741
	614	68.1428		614	49.7487		614	70.2194		614	34.5946
	615	68.0441		615	49.7164		615	69.9177		615	34.5745
	616	68.0087		616	49.6491		616	69.8673		616	34.5479
	617	68		617	49.641		617	69.7674		617	34.5342
	618	67.9941		618	49.6273		618	69.6833		618	34.4862
	619	67.9815		619	49.6044		619	69.6721		619	34.466
	620	67.929		620	49.5989		620	69.6697		620	34.4587
	621	67.8571		621	49.522		621	69.5843		621	34.4538
	622	67.7241		622	49.4764		622	69.464		622	34.4181
	623	67.5926		623	49.4737		623	69.2689		623	34.396
	624	67.5606		624	49.4328		624	69.2671		624	34.3949
	625	67.5585		625	49.3966		625	69.2608		625	34.384
	626	67.5405		626	49.3284		626	69.2308		626	34.3689
	627	67.5325		627	49.2177		627	69.1667		627	34.3612
	628	67.5317		628	49.2148		628	69.1167		628	34.3358
	629	67.4562		629	49.2121		629	69.0678		629	34.3066
	630	67.4355		630	49.1879		630	69.0582		630	34.2593
	631	67.4309		631	49.1713		631	68.8268		631	34.2576
	632	67.3996		632	49.1506		632	68.8119		632	34.2548
	633	67.3387		633	49.1034		633	68.7972		633	34.2427
	634	67.3244		634	49.0741		634	68.7151		634	34.2308
	635	67.3004		635	49.0323		635	68.4492		635	34.2282
	636	67.2974		636	48.9804		636	68.3071		636	34.2105
	637	67.1419		637	48.8562		637	67.962		637	34.2059
	638	67.1261		638	48.8332		638	67.8571		638	34.1621
	639	67.126		639	48.8294		639	67.8404		639	34.1544
	640	67.1186		640	48.8119		640	67.7741		640	34.1463
	641	67.0765		641	48.8064		641	67.7574		641	34.1365
	642	67.0476		642	48.7179		642	67.5159		642	34.1297
	643	67.0438		643	48.6922		643	67.5134		643	34.0807
	644	66.9199		644	48.676		644	67.4242		644	34.0782
	645	66.8682		645	48.625		645	67.3913		645	34.0708
	646	66.864		646	48.6022		646	67.3544		646	34.0686
	647	66.8476		647	48.5185		647	67.2		647	34.0604
	648	66.8075		648	48.505		648	67.143		648	34.0471
	649	66.7848		649	48.4954		649	66.9935		649	34.0104
	650	66.7799		650	48.4937		650	66.9508		650	34.0055
	651	66.7674		651	48.476		651	66.875		651	34.004
	652	66.7372		652	48.3871		652	66.7656		652	33.9934
	653	66.7247		653	48.3251		653	66.7159		653	33.9213
	654	66.5873		654	48.2056		654	66.6667		654	33.8501
	655	66.5169		655	48.1407		655	66.6231		655	33.8208
	656	66.485		656	48.0873		656	66.474		656	33.8156
	657	66.4594		657	48.062		657	66.4577		657	33.8129
	658	66.4216		658	48.0541		658	66.443		658	33.8104
	659	66.4134		659	48.0211		659	66.4		659	33.8028
	660	66.3673		660	48.0059		660	66.3862		660	33.7931
	661	66.3603		661	48.0012		661	66.3793		661	33.7886
	662	66.3488		662	47.9724		662	66.3587		662	33.758
	663	66.3471		663	47.9684		663	66.2963		663	33.7545
	664	66.2652		664	47.9675		664	66.2069		664	33.7278
	665	66.1939		665	47.9483		665	66.0205		665	33.7136
	666	66.1933		666	47.9374		666	65.825		666	33.6957
	667	66.0958		667	47.9345		667	65.7729		667	33.6694
	668	66.025		668	47.9082		668	65.5812		668	33.6662
	669	65.8765		669	47.8261		669	65.5172		669	33.6634
	670	65.84		670	47.7778		670	65.5022		670	33.6364
	671	65.8228		671	47.765		671	65.4804		671	33.6323
	672	65.822		672	47.724		672	65.237		672	33.6182
	673	65.8152		673	47.7022		673	64.9019		673	33.6066
	674	65.7975		674	47.6913		674	64.8148		674	33.5777
	675	65.7934		675	47.6849		675	64.7687		675	33.5526
	676	65.7812		676	47.5645		676	64.5036		676	33.5165
	677	65.7811		677	47.5386		677	64.3574		677	33.5121
	678	65.7574		678	47.4302		678	64.1816		678	33.4437
	679	65.7415		679	47.4265		679	64.1598		679	33.3836
	680	65.6821		680	47.3586		680	64.1192		680	33.367
	681	65.668		681	47.352		681	64.1026		681	33.3333
	682	65.6643		682	47.3475		682	63.9706		682	33.3333
	683	65.6538		683	47.3443		683	63.9594		683	33.3333
	684	65.6363		684	47.3404		684	63.9376		684	33.3333
	685	65.6049		685	47.3282		685	63.7405		685	33.3333
	686	65.5758		686	47.3163		686	63.7097		686	33.3333
	687	65.4997		687	47.2688		687	63.5771		687	33.2936
	688	65.4779		688	47.2349		688	63.3484		688	33.2143
	689	65.454		689	47.1729		689	63.0597		689	33.1868
	690	65.4307		690	47.1471		690	63.0435		690	33.1593
	691	65.3916		691	47.137		691	62.7751		691	33.1126
	692	65.361		692	47.032		692	62.6374		692	33.1064
	693	65.358		693	47.0219		693	62.4139		693	33.0645
	694	65.3405		694	47.0195		694	62.3762		694	33.047
	695	65.3165		695	47.0185		695	62.2711		695	33.0463
	696	65.2936		696	47.016		696	62.2596		696	33.0357
	697	65.291		697	47.0143		697	62.1288		697	32.973
	698	65.2685		698	46.9925		698	62.0055		698	32.963
	699	65.2611		699	46.9274		699	61.6809		699	32.9268
	700	65.2124		700	46.9149		700	61.6034		700	32.9193
	701	65.1453		701	46.8674		701	61.5953		701	32.9073
	702	65.1124		702	46.832		702	61.5587		702	32.8918
	703	65.0632		703	46.8254		703	61.5481		703	32.8671
	704	65.0485		704	46.8132		704	61.4173		704	32.8622
	705	65.0458		705	46.8085		705	61.3728		705	32.859
	706	65.0198		706	46.7416		706	61.3531		706	32.8571
	707	64.9684		707	46.7262		707	61.168		707	32.839
	708	64.9659		708	46.6667		708	61.1399		708	32.7586
	709	64.9616		709	46.648		709	61.1328		709	32.7543
	710	64.8796		710	46.5945		710	61.1055		710	32.7465
	711	64.8342		711	46.593		711	61.0761		711	32.7423
	712	64.8338		712	46.5394		712	60.9756		712	32.7402
	713	64.8097		713	46.5342		713	60.8844		713	32.7103
	714	64.7611		714	46.4668		714	60.8434		714	32.7078
	715	64.7249		715	46.4589		715	60.7978		715	32.6944
	716	64.7059		716	46.4286		716	60.6272		716	32.6923
	717	64.6774		717	46.2687		717	60.4998		717	32.6642
	718	64.6699		718	46.2536		718	60.472		718	32.6633
	719	64.6566		719	46.25		719	60.4396		719	32.6531
	720	64.6186		720	46.1733		720	60.3744		720	32.6367
	721	64.5926		721	46.1197		721	60.2917		721	32.6241
	722	64.5508		722	46.1057		722	60.2532		722	32.6027
	723	64.5309		723	46.0998		723	60.1994		723	32.5926
	724	64.513		724	46.0925		724	60.1681		724	32.5879
	725	64.4898		725	46.0656		725	60.0985		725	32.5758
	726	64.4818		726	46.0568		726	60.0233		726	32.5626
	727	64.4632		727	46.046		727	59.9379		727	32.5581
	728	64.4087		728	46.046		728	59.8639		728	32.5397
	729	64.4053		729	45.977		729	59.8558		729	32.5397
	730	64.3994		730	45.9641		730	59.8291		730	32.5397
	731	64.3536		731	45.959		731	59.7902		731	32.5231
	732	64.3152		732	45.9532		732	59.6932		732	32.5153
	733	64.304		733	45.9082		733	59.6386		733	32.5
	734	64.1545		734	45.8716		734	59.4771		734	32.4731
	735	64.0736		735	45.784		735	59.4771		735	32.4547
	736	64.07		736	45.7364		736	59.2784		736	32.4544
	737	63.9773		737	45.7103		737	59.1934		737	32.4528
	738	63.9485		738	45.6777		738	59.1758		738	32.4268
	739	63.9447		739	45.61		739	59.127		739	32.4251
	740	63.9229		740	45.585		740	59.0164		740	32.3913
	741	63.8876		741	45.5757		741	58.8957		741	32.3899
	742	63.8783		742	45.5575		742	58.7302		742	32.3651
	743	63.8114		743	45.5504		743	58.4871		743	32.3478
	744	63.7562		744	45.5347		744	58.444		744	32.3462
	745	63.7144		745	45.5266		745	58.4362		745	32.334
	746	63.6689		746	45.5197		746	58.417		746	32.3266
	747	63.661		747	45.5135		747	58.4158		747	32.3232
	748	63.6598		748	45.5016		748	58.2386		748	32.3144
	749	63.6364		749	45.4923		749	58.2353		749	32.2709
	750	63.6113		750	45.4545		750	57.8616		750	32.2702
	751	63.5998		751	45.4173		751	57.8526		751	32.267
	752	63.5787		752	45.4075		752	57.78		752	32.2382
	753	63.5691		753	45.3846		753	57.7309		753	32.2368
	754	63.5249		754	45.3269		754	57.6531		754	32.2368
	755	63.4678		755	45.2991		755	57.6282		755	32.1773
	756	63.4487		756	45.2724		756	57.4561		756	32.1429
	757	63.3585		757	45.2539		757	57.4313		757	32.1101
	758	63.293		758	45.2065		758	57.4223		758	32.0988
	759	63.1939		759	45.2017		759	57.2864		759	32.0755
	760	63.1475		760	45.1972		760	57.2238		760	32.0755
	761	63.1303		761	45.1763		761	57.1518		761	32.0548
	762	63.1144		762	45.1676		762	57.1106		762	32.0346
	763	63.0604		763	45.1613		763	57.0544		763	32.0261
	764	63.0252		764	45.1527		764	56.9236		764	32
	765	63.0092		765	45.1019		765	56.8		765	31.9268
	766	62.9151		766	45.0811		766	56.7568		766	31.9249
	767	62.9025		767	45.0599		767	56.6845		767	31.9149
	768	62.8993		768	45.0363		768	56.5693		768	31.9149
	769	62.8954		769	45.0094		769	56.5657		769	31.9149
	770	62.8462		770	44.9956		770	56.4426		770	31.8471
	771	62.8395		771	44.9791		771	56.4171		771	31.8182
	772	62.839		772	44.9164		772	56.3107		772	31.8182
	773	62.8277		773	44.9065		773	56.25		773	31.7618
	774	62.8025		774	44.8739		774	55.914		774	31.7422
	775	62.7888		775	44.8077		775	55.9083		775	31.7269
	776	62.7642		776	44.7661		776	55.7692		776	31.7204
	777	62.7229		777	44.7115		777	55.6034		777	31.7204
	778	62.7193		778	44.6606		778	55.5211		778	31.7149
	779	62.679		779	44.6502		779	55.1929		779	31.7073
	780	62.6464		780	44.6085		780	55.1666		780	31.6786
	781	62.6447		781	44.6043		781	55.1495		781	31.6364
	782	62.5767		782	44.602		782	54.9763		782	31.612
	783	62.5654		783	44.5855		783	54.9505		783	31.6038
	784	62.5372		784	44.4976		784	54.9327		784	31.5893
	785	62.5271		785	44.4742		785	54.8872		785	31.5526
	786	62.5		786	44.4268		786	54.8232		786	31.5514
	787	62.4691		787	44.4023		787	54.7727		787	31.5444
	788	62.4274		788	44.3998		788	54.7717		788	31.5315
	789	62.4031		789	44.3878		789	54.7464		789	31.5044
	790	62.3877		790	44.3396		790	54.7436		790	31.477
	791	62.3482		791	44.3381		791	54.7275		791	31.4465
	792	62.3192		792	44.2998		792	54.5918		792	31.4173
	793	62.3174		793	44.2969		793	54.4872		793	31.3953
	794	62.2896		794	44.2907		794	54.4654		794	31.3609
	795	62.2695		795	44.2836		795	54.4118		795	31.3509
	796	62.2667		796	44.2489		796	54.2714		796	31.3269
	797	62.2599		797	44.239		797	54.2683		797	31.3043
	798	62.2438		798	44.1782		798	54.2484		798	31.3019
	799	62.2137		799	44.168		799	54.235		799	31.2883
	800	62.201		800	44.0919		800	54.1247		800	31.2665
	801	62.1751		801	44.0408		801	54.023		801	31.2591
	802	62.1287		802	44.0225		802	53.9326		802	31.2368
	803	62.0902		803	43.9206		803	53.9326		803	31.2169
	804	62.0241		804	43.92		804	53.8767		804	31.1927
	805	61.9732		805	43.8986		805	53.8747		805	31.1881
	806	61.9684		806	43.8064		806	53.7815		806	31.1475
	807	61.959		807	43.7889		807	53.7154		807	31.1304
	808	61.9388		808	43.7531		808	53.7037		808	31.1258
	809	61.9085		809	43.6954		809	53.7037		809	31.1111
	810	61.8967		810	43.6941		810	53.6122		810	31.0811
	811	61.8201		811	43.5841		811	53.5893		811	31.0811
	812	61.8182		812	43.578		812	53.5151		812	31.0811
	813	61.7975		813	43.5772		813	53.4884		813	31.0726
	814	61.7479		814	43.5616		814	53.4184		814	31.026
	815	61.7113		815	43.5583		815	53.3854		815	31.0231
	816	61.6901		816	43.5133		816	53.2916		816	31.0185
	817	61.6702		817	43.455		817	53.1915		817	31.0019
	818	61.663		818	43.3962		818	53.0726		818	30.9751
	819	61.612		819	43.3919		819	52.8685		819	30.9524
	820	61.5829		820	43.3908		820	52.7536		820	30.9392
	821	61.5786		821	43.3266		821	52.7465		821	30.9211
	822	61.5635		822	43.2777		822	52.7414		822	30.8989
	823	61.4847		823	43.2682		823	52.6651		823	30.8943
	824	61.4782		824	43.2597		824	52.5692		824	30.8442
	825	61.4701		825	43.2582		825	52.5623		825	30.8311
	826	61.4607		826	43.2501		826	52.518		826	30.8131
	827	61.4579		827	43.2396		827	52.4272		827	30.8081
	828	61.4476		828	43.2373		828	52.3944		828	30.8081
	829	61.4265		829	43.2292		829	52.3618		829	30.7692
	830	61.3883		830	43.203		830	52.3466		830	30.7692
	831	61.3826		831	43.1855		831	52.1984		831	30.7345
	832	61.3714		832	43.1776		832	52.193		832	30.7073
	833	61.3608		833	43.1718		833	52.1661		833	30.7018
	834	61.3606		834	43.1442		834	52.0746		834	30.6787
	835	61.3396		835	43.1362		835	52.0417		835	30.6733
	836	61.3388		836	43.0882		836	51.9856		836	30.6667
	837	61.3298		837	43.0684		837	51.7857		837	30.6383
	838	61.3169		838	43.0516		838	51.682		838	30.5699
	839	61.3156		839	43.0446		839	51.5741		839	30.5606
	840	61.3071		840	43.0402		840	51.4286		840	30.5195
	841	61.2846		841	43.0303		841	51.1377		841	30.5085
	842	61.2613		842	42.9971		842	51.0473		842	30.5085
	843	61.2558		843	42.9626		843	50.9337		843	30.5072
	844	61.1701		844	42.9603		844	50.5495		844	30.4813
	845	61.128		845	42.9475		845	50.4975		845	30.4688
	846	61.1015		846	42.9363		846	50.4587		846	30.4469
	847	61.0609		847	42.9226		847	50.4559		847	30.4348
	848	61.0334		848	42.906		848	50.4547		848	30.4348
	849	61.018		849	42.8941		849	50.2703		849	30.4348
	850	61.0108		850	42.8735		850	50.2043		850	30.4185
	851	60.9551		851	42.8571		851	50.1946		851	30.4029
	852	60.9316		852	42.8571		852	50		852	30.3965
	853	60.8975		853	42.8571		853	49.7881		853	30.3951
	854	60.8218		854	42.8459		854	49.6296		854	30.3695
	855	60.7735		855	42.8296		855	49.621		855	30.366
	856	60.745		856	42.7896		856	49.5913		856	30.3571
	857	60.725		857	42.7874		857	49.46		857	30.3543
	858	60.7107		858	42.7853		858	49.3844		858	30.352
	859	60.7009		859	42.7764		859	49.377		859	30.3371
	860	60.6882		860	42.7762		860	49.1379		860	30.3279
	861	60.6856		861	42.7481		861	49.0909		861	30.3266
	862	60.6696		862	42.7382		862	49.0683		862	30.3213
	863	60.6481		863	42.7249		863	48.9879		863	30.3198
	864	60.5806		864	42.6808		864	48.9627		864	30.303
	865	60.574		865	42.6184		865	48.9451		865	30.2822
	866	60.5578		866	42.6105		866	48.9234		866	30.2752
	867	60.5356		867	42.5919		867	48.913		867	30.2632
	868	60.4765		868	42.5856		868	48.855		868	30.2632
	869	60.4345		869	42.5294		869	48.8095		869	30.2568
	870	60.3982		870	42.5176		870	48.8024		870	30.2564
	871	60.3596		871	42.515		871	48.8021		871	30.2326
	872	60.3571		872	42.5143		872	48.6486		872	30.2326
	873	60.2971		873	42.5		873	48.5981		873	30.2259
	874	60.2756		874	42.4911		874	48.5576		874	30.2198
	875	60.241		875	42.4901		875	48.4615		875	30.2181
	876	60.1942		876	42.439		876	48.378		876	30.1887
	877	60.1634		877	42.4385		877	48.3471		877	30.1887
	878	60.1583		878	42.4379		878	48.3163		878	30.1855
	879	60.1545		879	42.4264		879	48.1356		879	30.1802
	880	60.1528		880	42.4242		880	48.0506		880	30.1724
	881	60.1422		881	42.381		881	48.0349		881	30.1676
	882	60.1083		882	42.3729		882	47.9094		882	30.1075
	883	60.0649		883	42.3698		883	47.8448		883	30.0971
	884	60.0513		884	42.3402		884	47.7872		884	30.0948
	885	60.0107		885	42.3325		885	47.7612		885	30.0654
	886	60		886	42.3256		886	47.5884		886	30.0654
	887	59.9823		887	42.3229		887	47.5862		887	30.0623
	888	59.9761		888	42.3174		888	47.5717		888	30.0606
	889	59.9696		889	42.2961		889	47.3988		889	30.0567
	890	59.9424		890	42.29		890	47.3988		890	30.0493
	891	59.9168		891	42.2813		891	47.3054		891	29.993
	892	59.9153		892	42.2665		892	47.2981		892	29.9929
	893	59.8967		893	42.246		893	47.2543		893	29.9742
	894	59.8695		894	42.2164		894	47.2509		894	29.9559
	895	59.8571		895	42.2118		895	47.2414		895	29.9517
	896	59.8256		896	42.1875		896	47.2377		896	29.9312
	897	59.7537		897	42.1739		897	47.0817		897	29.9169
	898	59.7517		898	42.1734		898	47.0741		898	29.8566
	899	59.7378		899	42.1324		899	47.0588		899	29.8561
	900	59.7315		900	42.1162		900	47.0437		900	29.8357
	901	59.726		901	42.116		901	47.0424		901	29.8305
	902	59.6852		902	42.1106		902	46.9979		902	29.8302
	903	59.6769		903	42.1094		903	46.9968		903	29.8094
	904	59.6196		904	42.1053		904	46.9945		904	29.7854
	905	59.6087		905	42.0798		905	46.8322		905	29.783
	906	59.4311		906	42.0719		906	46.8085		906	29.7753
	907	59.4249		907	42.0115		907	46.5612		907	29.7753
	908	59.4241		908	42.0106		908	46.5347		908	29.7753
	909	59.3992		909	41.9835		909	46.5018		909	29.771
	910	59.3922		910	41.9556		910	46.4912		910	29.7619
	911	59.3812		911	41.9401		911	46.4467		911	29.7214
	912	59.375		912	41.9106		912	46.438		912	29.7203
	913	59.3695		913	41.9075		913	46.378		913	29.7125
	914	59.3425		914	41.8845		914	46.3576		914	29.7097
	915	59.247		915	41.8451		915	46.3557		915	29.703
	916	59.2443		916	41.791		916	46.1847		916	29.703
	917	59.2386		917	41.7433		917	46.1538		917	29.697
	918	59.1963		918	41.7012		918	46.1353		918	29.6928
	919	59.184		919	41.697		919	46.0106		919	29.6875
	920	59.1691		920	41.6594		920	46		920	29.6499
	921	59.1222		921	41.6481		921	45.9302		921	29.635
	922	59.1103		922	41.6459		922	45.9082		922	29.6094
	923	59.0698		923	41.637		923	45.7746		923	29.582
	924	59.0129		924	41.6058		924	45.7364		924	29.582
	925	59.009		925	41.5878		925	45.614		925	29.5701
	926	58.9895		926	41.5675		926	45.5882		926	29.5567
	927	58.9728		927	41.533		927	45.5782		927	29.5567
	928	58.8801		928	41.5254		928	45.5285		928	29.5559
	929	58.805		929	41.4873		929	45.4717		929	29.4811
	930	58.8045		930	41.4791		930	45.443		930	29.4643
	931	58.747		931	41.4739		931	45.3947		931	29.4294
	932	58.71		932	41.4724		932	45.3333		932	29.4294
	933	58.6873		933	41.4343		933	45.2178		933	29.4118
	934	58.6246		934	41.3987		934	45		934	29.4011
	935	58.5714		935	41.3961		935	44.8845		935	29.3932
	936	58.5635		936	41.3754		936	44.856		936	29.3729
	937	58.55		937	41.3547		937	44.8078		937	29.3572
	938	58.5451		938	41.3546		938	44.6103		938	29.3503
	939	58.536		939	41.3087		939	44.5938		939	29.3456
	940	58.5348		940	41.2879		940	44.5378		940	29.3406
	941	58.5313		941	41.2733		941	44.3925		941	29.3399
	942	58.5241		942	41.2594		942	44.2688		942	29.3303
	943	58.422		943	41.115		943	44.2609		943	29.3233
	944	58.3973		944	41.1024		944	44.1317		944	29.321
	945	58.3882		945	41.0903		945	44.0789		945	29.3103
	946	58.3537		946	41.0714		946	44.0404		946	29.2978
	947	58.3502		947	41.0714		947	43.8202		947	29.2929
	948	58.3404		948	41.0269		948	43.75		948	29.288
	949	58.3333		949	41.0017		949	43.6578		949	29.2835
	950	58.3123		950	40.9797		950	43.6364		950	29.2776
	951	58.3123		951	40.931		951	43.6242		951	29.2714
	952	58.3056		952	40.9308		952	43.5712		952	29.2373
	953	58.2428		953	40.8582		953	43.5648		953	29.2341
	954	58.2362		954	40.8451		954	43.5556		954	29.1855
	955	58.1366		955	40.8435		955	43.5484		955	29.1553
	956	58.1218		956	40.8377		956	43.4903		956	29.1542
	957	58.1048		957	40.7895		957	43.4833		957	29.1486
	958	58.0712		958	40.767		958	43.4667		958	29.1328
	959	58.0095		959	40.7487		959	43.4313		959	29.1262
	960	58		960	40.7463		960	43.4242		960	29.1237
	961	57.9571		961	40.6593		961	43.4024		961	29.1045
	962	57.9346		962	40.598		962	43.3443		962	29.0761
	963	57.919		963	40.592		963	43.2143		963	29.0598
	964	57.8897		964	40.5882		964	43.1696		964	29.0598
	965	57.8699		965	40.5823		965	43.1638		965	29.0555
	966	57.8612		966	40.5672		966	43.0105		966	29.0422
	967	57.8495		967	40.5594		967	43		967	29.0323
	968	57.7958		968	40.5405		968	42.9907		968	29.0185
	969	57.7855		969	40.4979		969	42.9806		969	28.9937
	970	57.7747		970	40.4908		970	42.9422		970	28.9855
	971	57.7677		971	40.4739		971	42.9348		971	28.9308
	972	57.7253		972	40.4187		972	42.9319		972	28.9216
	973	57.7066		973	40.4145		973	42.9319		973	28.9157
	974	57.6628		974	40.4072		974	42.8571		974	28.91
	975	57.65		975	40.3979		975	42.7778		975	28.9022
	976	57.6378		976	40.3913		976	42.7215		976	28.8889
	977	57.6159		977	40.3785		977	42.7195		977	28.869
	978	57.6152		978	40.3149		978	42.6942		978	28.8651
	979	57.6151		979	40.3146		979	42.6901		979	28.8462
	980	57.6052		980	40.3134		980	42.6554		980	28.8119
	981	57.5979		981	40.3025		981	42.6552		981	28.7695
	982	57.5929		982	40.2736		982	42.4419		982	28.7671
	983	57.5406		983	40.2277		983	42.432		983	28.7582
	984	57.5311		984	40.1961		984	42.4242		984	28.7532
	985	57.5238		985	40.1496		985	42.4171		985	28.7425
	986	57.5224		986	40.1274		986	42.3631		986	28.673
	987	57.5077		987	40.1158		987	42.3077		987	28.6645
	988	57.4619		988	40.1003		988	42.3077		988	28.6567
	989	57.4362		989	40.0763		989	42.3041		989	28.655
	990	57.4357		990	40.0218		990	42.268		990	28.642
	991	57.3852		991	40.0188		991	42.2535		991	28.6113
	992	57.3762		992	40		992	42.2414		992	28.5912
	993	57.3691		993	39.9474		993	42.2311		993	28.5714
	994	57.3554		994	39.9254		994	42.2085		994	28.5714
	995	57.3529		995	39.8892		995	42.1875		995	28.5714
	996	57.3441		996	39.823		996	42.1622		996	28.5145
	997	57.3398		997	39.7906		997	42.1569		997	28.4994
	998	57.3328		998	39.7887		998	42.1488		998	28.4848
	999	57.3068		999	39.7814		999	42.0213		999	28.4785
	1000	57.2416		1000	39.7678		1000	41.8605		1000	28.4746
	1001	57.2277		1001	39.7059		1001	41.6235		1001	28.4689
	1002	57.2277		1002	39.662		1002	41.5929		1002	28.464
	1003	57.2143		1003	39.6552		1003	41.4634		1003	28.4585
	1004	57.2135		1004	39.6465		1004	41.3989		1004	28.4404
	1005	57.2077		1005	39.5973		1005	41.3978		1005	28.4404
	1006	57.1763		1006	39.5668		1006	41.3534		1006	28.4389
	1007	57.1754		1007	39.548		1007	41.307		1007	28.436
	1008	57.1717		1008	39.548		1008	41.1538		1008	28.4091
	1009	57.094		1009	39.5257		1009	41.1272		1009	28.3912
	1010	57.0723		1010	39.4805		1010	41.0824		1010	28.3871
	1011	57.0642		1011	39.4781		1011	41.0359		1011	28.3828
	1012	57.0524		1012	39.4458		1012	41.0156		1012	28.3784
	1013	57.0325		1013	39.4263		1013	40.8007		1013	28.3401
	1014	57.0187		1014	39.415		1014	40.7407		1014	28.3355
	1015	57.0077		1015	39.3939		1015	40.6911		1015	28.3247
	1016	56.978		1016	39.3678		1016	40.636		1016	28.2828
	1017	56.9704		1017	39.3677		1017	40.6143		1017	28.2792
	1018	56.9669		1018	39.3025		1018	40.5512		1018	28.278
	1019	56.9593		1019	39.2917		1019	40.5016		1019	28.252
	1020	56.9098		1020	39.2755		1020	40.4762		1020	28.2258
	1021	56.849		1021	39.2077		1021	40.4467		1021	28.211
	1022	56.8015		1022	39.164		1022	40.367		1022	28.1879
	1023	56.7888		1023	39.1553		1023	40.2603		1023	28.1849
	1024	56.7858		1024	39.1304		1024	40.1639		1024	28.174
	1025	56.781		1025	39.1304		1025	40.0128		1025	28.1518
	1026	56.7742		1026	39.1195		1026	40		1026	28.1324
	1027	56.7736		1027	39.1144		1027	39.9614		1027	28.0763
	1028	56.6974		1028	39.1081		1028	39.899		1028	28.0423
	1029	56.6725		1029	39.0845		1029	39.899		1029	28.0335
	1030	56.6436		1030	39.0625		1030	39.6341		1030	28.022
	1031	56.6116		1031	39.0597		1031	39.4933		1031	28.0193
	1032	56.5957		1032	39.0255		1032	39.4191		1032	28.0081
	1033	56.5814		1033	39.0244		1033	39.4161		1033	28
	1034	56.5404		1034	38.9474		1034	39.2344		1034	27.9883
	1035	56.5371		1035	38.9408		1035	39.189		1035	27.9851
	1036	56.5306		1036	38.9086		1036	39.1304		1036	27.9793
	1037	56.5268		1037	38.8978		1037	39.1304		1037	27.9352
	1038	56.5182		1038	38.8803		1038	39.1111		1038	27.9321
	1039	56.4865		1039	38.8742		1039	39.0438		1039	27.9214
	1040	56.4719		1040	38.8679		1040	39.0093		1040	27.907
	1041	56.4688		1041	38.8636		1041	38.9764		1041	27.907
	1042	56.4659		1042	38.8565		1042	38.9381		1042	27.8873
	1043	56.4483		1043	38.824		1043	38.8393		1043	27.8846
	1044	56.4433		1044	38.8169		1044	38.6412		1044	27.883
	1045	56.4172		1045	38.8102		1045	38.6076		1045	27.874
	1046	56.4166		1046	38.7946		1046	38.524		1046	27.8641
	1047	56.3401		1047	38.7879		1047	38.5042		1047	27.8361
	1048	56.3211		1048	38.7618		1048	38.4211		1048	27.8302
	1049	56.3094		1049	38.7199		1049	38.4209		1049	27.8224
	1050	56.2919		1050	38.699		1050	38.4146		1050	27.7868
	1051	56.2902		1051	38.6842		1051	38.4		1051	27.7213
	1052	56.2451		1052	38.6544		1052	38.3255		1052	27.6762
	1053	56.2049		1053	38.6544		1053	38.3152		1053	27.6699
	1054	56.2023		1054	38.5853		1054	38.2716		1054	27.6596
	1055	56.1983		1055	38.565		1055	38.2153		1055	27.6536
	1056	56.1842		1056	38.5428		1056	38.0952		1056	27.6486
	1057	56.1818		1057	38.535		1057	38.0952		1057	27.6404
	1058	56.1159		1058	38.5307		1058	38.079		1058	27.6364
	1059	56.0924		1059	38.4874		1059	38.0597		1059	27.5934
	1060	56.09		1060	38.4824		1060	37.9277		1060	27.5785
	1061	56.0838		1061	38.4787		1061	37.8826		1061	27.5669
	1062	56.0813		1062	38.4615		1062	37.8323		1062	27.5626
	1063	56.0411		1063	38.4615		1063	37.6712		1063	27.5521
	1064	56.0359		1064	38.4119		1064	37.669		1064	27.5376
	1065	55.995		1065	38.3873		1065	37.6147		1065	27.5248
	1066	55.9937		1066	38.3756		1066	37.6093		1066	27.5229
	1067	55.9802		1067	38.3166		1067	37.6014		1067	27.5177
	1068	55.9781		1068	38.2838		1068	37.5887		1068	27.5081
	1069	55.9576		1069	38.2688		1069	37.53		1069	27.5072
	1070	55.9322		1070	38.2661		1070	37.5		1070	27.4953
	1071	55.8867		1071	38.2366		1071	37.4233		1071	27.4882
	1072	55.8777		1072	38.2261		1072	37.3333		1072	27.482
	1073	55.8725		1073	38.2109		1073	37.2887		1073	27.4788
	1074	55.861		1074	38.1881		1074	37.2781		1074	27.476
	1075	55.8426		1075	38.1789		1075	37.218		1075	27.4671
	1076	55.8369		1076	38.1708		1076	37.2093		1076	27.4112
	1077	55.7657		1077	38.1623		1077	37.1981		1077	27.3973
	1078	55.7516		1078	38.1344		1078	37.1763		1078	27.3743
	1079	55.7486		1079	38.1238		1079	37.1359		1079	27.3543
	1080	55.7458		1080	38.0933		1080	37.0968		1080	27.3381
	1081	55.7411		1081	38.0856		1081	37.037		1081	27.3333
	1082	55.7353		1082	38.0783		1082	37.037		1082	27.3333
	1083	55.7143		1083	38.0734		1083	37.031		1083	27.3278
	1084	55.6857		1084	38.0597		1084	37.0036		1084	27.3077
	1085	55.667		1085	38.0531		1085	36.9489		1085	27.2973
	1086	55.6541		1086	38.0471		1086	36.9439		1086	27.2959
	1087	55.6314		1087	38.0263		1087	36.9115		1087	27.2899
	1088	55.626		1088	38.0058		1088	36.8852		1088	27.2727
	1089	55.6003		1089	37.9894		1089	36.8421		1089	27.2497
	1090	55.5903		1090	37.9705		1090	36.8189		1090	27.2446
	1091	55.508		1091	37.9533		1091	36.803		1091	27.2321
	1092	55.4487		1092	37.9464		1092	36.7742		1092	27.2059
	1093	55.4396		1093	37.9433		1093	36.7089		1093	27.1875
	1094	55.3512		1094	37.931		1094	36.6541		1094	27.1871
	1095	55.3361		1095	37.9167		1095	36.5462		1095	27.1845
	1096	55.3245		1096	37.8924		1096	36.5		1096	27.1734
	1097	55.2859		1097	37.8641		1097	36.4162		1097	27.1715
	1098	55.2817		1098	37.8587		1098	36.413		1098	27.1429
	1099	55.254		1099	37.8378		1099	36.3636		1099	27.1357
	1100	55.2019		1100	37.834		1100	36.3636		1100	27.1277
	1101	55.0847		1101	37.8004		1101	36.3144		1101	27.1215
	1102	55.0594		1102	37.7778		1102	36.2989		1102	27.1186
	1103	55.036		1103	37.7498		1103	36.036		1103	27.1041
	1104	54.9868		1104	37.7473		1104	35.7576		1104	27.1028
	1105	54.9667		1105	37.7445		1105	35.7414		1105	27.0911
	1106	54.9118		1106	37.691		1106	35.7355		1106	27.0833
	1107	54.8653		1107	37.6577		1107	35.625		1107	27.0687
	1108	54.8306		1108	37.6231		1108	35.5263		1108	27.0655
	1109	54.8293		1109	37.6182		1109	35.5133		1109	27.0588
	1110	54.8		1110	37.6083		1110	35.5		1110	27.044
	1111	54.7511		1111	37.6051		1111	35.4767		1111	27
	1112	54.7491		1112	37.561		1112	35.4717		1112	26.9841
	1113	54.7284		1113	37.5088		1113	35.443		1113	26.9767
	1114	54.7101		1114	37.5		1114	35.3982		1114	26.9737
	1115	54.6875		1115	37.4846		1115	35.1485		1115	26.9663
	1116	54.6853		1116	37.4754		1116	35.124		1116	26.9592
	1117	54.679		1117	37.4718		1117	35.124		1117	26.9525
	1118	54.6716		1118	37.447		1118	35.0267		1118	26.9504
	1119	54.6638		1119	37.4444		1119	35		1119	26.943
	1120	54.6039		1120	37.4077		1120	34.9265		1120	26.9397
	1121	54.5999		1121	37.3643		1121	34.8833		1121	26.9231
	1122	54.5977		1122	37.2902		1122	34.8754		1122	26.9058
	1123	54.5421		1123	37.2581		1123	34.8476		1123	26.893
	1124	54.5033		1124	37.258		1124	34.6821		1124	26.8882
	1125	54.4694		1125	37.2549		1125	34.6154		1125	26.8786
	1126	54.4575		1126	37.2271		1126	34.6149		1126	26.8761
	1127	54.4357		1127	37.2249		1127	34.6021		1127	26.8734
	1128	54.4236		1128	37.2028		1128	34.4828		1128	26.8657
	1129	54.3902		1129	37.1915		1129	34.4697		1129	26.8636
	1130	54.3791		1130	37.1845		1130	34.4262		1130	26.8519
	1131	54.3735		1131	37.1712		1131	34.3358		1131	26.8519
	1132	54.3695		1132	37.1429		1132	34.3137		1132	26.8156
	1133	54.3651		1133	37.1373		1133	34.2857		1133	26.8156
	1134	54.343		1134	37.1094		1134	34.2354		1134	26.8095
	1135	54.3388		1135	37.0442		1135	34.1463		1135	26.7584
	1136	54.2208		1136	37.0344		1136	34.1085		1136	26.7442
	1137	54.2014		1137	37.0028		1137	33.945		1137	26.738
	1138	54.1887		1138	37		1138	33.8164		1138	26.7148
	1139	54.1667		1139	36.9668		1139	33.75		1139	26.7101
	1140	54.151		1140	36.9565		1140	33.6519		1140	26.7024
	1141	54.119		1141	36.9184		1141	33.6364		1141	26.6892
	1142	54.0965		1142	36.9159		1142	33.5984		1142	26.6776
	1143	54.0853		1143	36.8812		1143	33.5616		1143	26.6667
	1144	54.0564		1144	36.8794		1144	33.557		1144	26.6592
	1145	54.0184		1145	36.8421		1145	33.5		1145	26.6206
	1146	54.0139		1146	36.8421		1146	33.4994		1146	26.6187
	1147	53.9992		1147	36.837		1147	33.4661		1147	26.6071
	1148	53.967		1148	36.7828		1148	33.4608		1148	26.6
	1149	53.9379		1149	36.7682		1149	33.432		1149	26.5957
	1150	53.9224		1150	36.749		1150	33.3333		1150	26.5734
	1151	53.9197		1151	36.7131		1151	33.3333		1151	26.5655
	1152	53.9116		1152	36.6845		1152	33.2378		1152	26.556
	1153	53.9106		1153	36.671		1153	33.2025		1153	26.5512
	1154	53.8904		1154	36.6667		1154	33.195		1154	26.5188
	1155	53.8835		1155	36.6234		1155	33.1797		1155	26.494
	1156	53.87		1156	36.6026		1156	33.1579		1156	26.4317
	1157	53.8624		1157	36.5961		1157	33.1148		1157	26.4264
	1158	53.8226		1158	36.5741		1158	33.1034		1158	26.4151
	1159	53.8134		1159	36.5497		1159	33.0935		1159	26.4014
	1160	53.781		1160	36.5398		1160	33.0573		1160	26.384
	1161	53.7545		1161	36.516		1161	33.0498		1161	26.3473
	1162	53.7516		1162	36.4598		1162	32.9749		1162	26.3265
	1163	53.7313		1163	36.4353		1163	32.9576		1163	26.3158
	1164	53.7118		1164	36.4307		1164	32.9489		1164	26.2857
	1165	53.69		1165	36.428		1165	32.9004		1165	26.2712
	1166	53.6627		1166	36.3636		1166	32.8951		1166	26.2687
	1167	53.6264		1167	36.3636		1167	32.8671		1167	26.2626
	1168	53.6131		1168	36.3576		1168	32.7354		1168	26.2537
	1169	53.5951		1169	36.3557		1169	32.716		1169	26.2215
	1170	53.5756		1170	36.3469		1170	32.6923		1170	26.2162
	1171	53.5501		1171	36.339		1171	32.5		1171	26.2136
	1172	53.5463		1172	36.3273		1172	32.5		1172	26.2069
	1173	53.5305		1173	36.3229		1173	32.4895		1173	26.1905
	1174	53.5006		1174	36.3198		1174	32.4324		1174	26.1814
	1175	53.4671		1175	36.2857		1175	32.4251		1175	26.151
	1176	53.4522		1176	36.2832		1176	32.4138		1176	26.1224
	1177	53.451		1177	36.2164		1177	32.4074		1177	26.1168
	1178	53.4504		1178	36.2092		1178	32.2581		1178	26.1011
	1179	53.4456		1179	36.2044		1179	32.1678		1179	26.096
	1180	53.4438		1180	36.2038		1180	32.1429		1180	26.0933
	1181	53.4398		1181	36.2003		1181	32.1168		1181	26.087
	1182	53.4208		1182	36.1952		1182	32.0965		1182	26.0714
	1183	53.4155		1183	36.1642		1183	32.0755		1183	26.049
	1184	53.4122		1184	36.161		1184	32.0513		1184	26.0417
	1185	53.4098		1185	36.1595		1185	32.0388		1185	26.0377
	1186	53.3898		1186	36.1586		1186	32.0346		1186	26.0246
	1187	53.3883		1187	36.1498		1187	32.0313		1187	26.0128
	1188	53.3504		1188	36.1319		1188	32.0072		1188	25.9912
	1189	53.3333		1189	36.1233		1189	32.0059		1189	25.9611
	1190	53.3298		1190	36.0875		1190	32		1190	25.9537
	1191	53.3105		1191	36.0804		1191	32		1191	25.9501
	1192	53.2847		1192	36.0656		1192	32		1192	25.9029
	1193	53.2838		1193	36.0414		1193	31.8182		1193	25.8929
	1194	53.2819		1194	36.036		1194	31.8182		1194	25.8929
	1195	53.271		1195	35.9991		1195	31.7919		1195	25.8929
	1196	53.2464		1196	35.9942		1196	31.7647		1196	25.8836
	1197	53.2054		1197	35.9829		1197	31.6742		1197	25.8799
	1198	53.1688		1198	35.9259		1198	31.5789		1198	25.8776
	1199	53.1365		1199	35.9091		1199	31.4815		1199	25.8741
	1200	53.1209		1200	35.9063		1200	31.4745		1200	25.8667
	1201	53.0936		1201	35.8333		1201	31.4581		1201	25.8621
	1202	53.0787		1202	35.8329		1202	31.3486		1202	25.8537
	1203	53.0127		1203	35.805		1203	31.3187		1203	25.8427
	1204	53.002		1204	35.781		1204	31.3185		1204	25.8278
	1205	52.9756		1205	35.7786		1205	31.2236		1205	25.816
	1206	52.9382		1206	35.7784		1206	31.1966		1206	25.8145
	1207	52.8947		1207	35.7588		1207	31.1927		1207	25.8065
	1208	52.8774		1208	35.7271		1208	31.1734		1208	25.7919
	1209	52.815		1209	35.7163		1209	31.1721		1209	25.7642
	1210	52.8		1210	35.7018		1210	31.1396		1210	25.7618
	1211	52.7865		1211	35.6994		1211	31.1321		1211	25.7282
	1212	52.7465		1212	35.6369		1212	31.0811		1212	25.7098
	1213	52.7395		1213	35.6322		1213	31.0559		1213	25.7069
	1214	52.7212		1214	35.6164		1214	30.9942		1214	25.6944
	1215	52.7193		1215	35.6108		1215	30.9735		1215	25.6934
	1216	52.6434		1216	35.6031		1216	30.9322		1216	25.6842
	1217	52.6112		1217	35.599		1217	30.9091		1217	25.6651
	1218	52.5993		1218	35.5971		1218	30.7888		1218	25.6595
	1219	52.5604		1219	35.5908		1219	30.7692		1219	25.6494
	1220	52.5593		1220	35.5602		1220	30.7074		1220	25.608
	1221	52.5522		1221	35.5491		1221	30.7018		1221	25.6061
	1222	52.4957		1222	35.5343		1222	30.7018		1222	25.5962
	1223	52.4823		1223	35.5263		1223	30.6931		1223	25.5952
	1224	52.4798		1224	35.5008		1224	30.597		1224	25.5952
	1225	52.4618		1225	35.4721		1225	30.5085		1225	25.5814
	1226	52.4324		1226	35.4582		1226	30.4933		1226	25.5605
	1227	52.4205		1227	35.445		1227	30.4348		1227	25.5556
	1228	52.4128		1228	35.4369		1228	30.3514		1228	25.5528
	1229	52.4103		1229	35.4149		1229	30.2817		1229	25.5474
	1230	52.3846		1230	35.3904		1230	30.2521		1230	25.5332
	1231	52.3717		1231	35.3761		1231	30.2469		1231	25.4902
	1232	52.3626		1232	35.3668		1232	30.2083		1232	25.4902
	1233	52.3544		1233	35.3428		1233	30.131		1233	25.487
	1234	52.3387		1234	35.303		1234	30.1304		1234	25.4864
	1235	52.3185		1235	35.303		1235	30.1234		1235	25.4762
	1236	52.2684		1236	35.2834		1236	30.0813		1236	25.473
	1237	52.2496		1237	35.2818		1237	30		1237	25.4717
	1238	52.2327		1238	35.2727		1238	29.9145		1238	25.4606
	1239	52.2325		1239	35.2506		1239	29.904		1239	25.4564
	1240	52.1791		1240	35.2436		1240	29.8969		1240	25.4545
	1241	52.1569		1241	35.2327		1241	29.8561		1241	25.431
	1242	52.1445		1242	35.2148		1242	29.8397		1242	25.4077
	1243	52.1311		1243	35.2094		1243	29.8387		1243	25.4076
	1244	52.1133		1244	35.1955		1244	29.697		1244	25.37
	1245	52.1118		1245	35.1778		1245	29.6712		1245	25.3589
	1246	52.1045		1246	35.1492		1246	29.6389		1246	25.3293
	1247	52.0419		1247	35.146		1247	29.4964		1247	25.3165
	1248	52.0235		1248	35.1372		1248	29.4355		1248	25.2904
	1249	51.9513		1249	35.124		1249	29.4251		1249	25.2874
	1250	51.9214		1250	35.1138		1250	29.2969		1250	25.2874
	1251	51.9159		1251	35.1068		1251	29.1667		1251	25.2669
	1252	51.8632		1252	35.1038		1252	29.1498		1252	25.2648
	1253	51.8475		1253	35.0755		1253	29.0954		1253	25.2604
	1254	51.8314		1254	35.059		1254	29.0466		1254	25.2599
	1255	51.8234		1255	35.0538		1255	29.0151		1255	25.2051
	1256	51.8122		1256	35.0282		1256	28.9941		1256	25.1938
	1257	51.8033		1257	35.0254		1257	28.8874		1257	25.1908
	1258	51.7755		1258	35.0073		1258	28.8851		1258	25.1748
	1259	51.7588		1259	35		1259	28.8732		1259	25.1732
	1260	51.7564		1260	34.9987		1260	28.8247		1260	25.1606
	1261	51.7411		1261	34.9794		1261	28.7673		1261	25.1553
	1262	51.7356		1262	34.965		1262	28.7671		1262	25.1534
	1263	51.7349		1263	34.9593		1263	28.7582		1263	25.1534
	1264	51.693		1264	34.9576		1264	28.7582		1264	25.1266
	1265	51.6854		1265	34.9558		1265	28.6822		1265	25.0865
	1266	51.6609		1266	34.9527		1266	28.6624		1266	25.0585
	1267	51.5981		1267	34.9477		1267	28.6207		1267	25.0569
	1268	51.5837		1268	34.9265		1268	28.5714		1268	25.0535
	1269	51.5736		1269	34.9246		1269	28.5382		1269	25.0401
	1270	51.5385		1270	34.9228		1270	28.5256		1270	25
	1271	51.5081		1271	34.9206		1271	28.5088		1271	25
	1272	51.5045		1272	34.9162		1272	28.4264		1272	25
	1273	51.4949		1273	34.9162		1273	28.3422		1273	25
	1274	51.4812		1274	34.907		1274	28.3186		1274	25
	1275	51.4274		1275	34.8986		1275	28.3019		1275	24.977
	1276	51.4184		1276	34.8907		1276	28.27		1276	24.9655
	1277	51.3574		1277	34.8881		1277	28.2051		1277	24.9551
	1278	51.2864		1278	34.8837		1278	28.0636		1278	24.94
	1279	51.2651		1279	34.8565		1279	28.0576		1279	24.9211
	1280	51.2545		1280	34.8361		1280	27.9824		1280	24.9017
	1281	51.2356		1281	34.835		1281	27.9503		1281	24.8957
	1282	51.2329		1282	34.8288		1282	27.9461		1282	24.8848
	1283	51.2243		1283	34.8095		1283	27.933		1283	24.8848
	1284	51.2126		1284	34.8078		1284	27.882		1284	24.8786
	1285	51.2013		1285	34.7961		1285	27.7457		1285	24.8722
	1286	51.2008		1286	34.7826		1286	27.7439		1286	24.8705
	1287	51.1869		1287	34.7496		1287	27.7397		1287	24.8619
	1288	51.1822		1288	34.729		1288	27.6699		1288	24.8606
	1289	51.1792		1289	34.7165		1289	27.6316		1289	24.8521
	1290	51.1573		1290	34.6614		1290	27.4979		1290	24.8485
	1291	51.1538		1291	34.5956		1291	27.4678		1291	24.8391
	1292	51.1364		1292	34.5922		1292	27.4336		1292	24.8361
	1293	51.1308		1293	34.5625		1293	27.3492		1293	24.8016
	1294	51.1053		1294	34.5613		1294	27.3438		1294	24.8013
	1295	51.0714		1295	34.5596		1295	27.3381		1295	24.7964
	1296	51.0664		1296	34.5375		1296	27.3292		1296	24.7917
	1297	50.9599		1297	34.5349		1297	27.2727		1297	24.7906
	1298	50.9589		1298	34.5304		1298	27.2401		1298	24.7191
	1299	50.9565		1299	34.5259		1299	27.2131		1299	24.7191
	1300	50.9508		1300	34.5107		1300	27.2099		1300	24.7191
	1301	50.9373		1301	34.4685		1301	27.1956		1301	24.71
	1302	50.9245		1302	34.4485		1302	27.0742		1302	24.6914
	1303	50.9005		1303	34.4447		1303	27.0531		1303	24.6753
	1304	50.8595		1304	34.4421		1304	27.0348		1304	24.6622
	1305	50.858		1305	34.4395		1305	27.027		1305	24.6575
	1306	50.814		1306	34.4334		1306	27		1306	24.6305
	1307	50.8108		1307	34.4209		1307	26.9841		1307	24.6154
	1308	50.7786		1308	34.391		1308	26.9663		1308	24.5819
	1309	50.7725		1309	34.3902		1309	26.9504		1309	24.5791
	1310	50.7692		1310	34.3643		1310	26.9488		1310	24.5675
	1311	50.7614		1311	34.3585		1311	26.9086		1311	24.5473
	1312	50.7576		1312	34.349		1312	26.8765		1312	24.5467
	1313	50.7568		1313	34.3461		1313	26.8763		1313	24.5455
	1314	50.7484		1314	34.3403		1314	26.8116		1314	24.5399
	1315	50.7335		1315	34.3241		1315	26.7974		1315	24.5203
	1316	50.7305		1316	34.3074		1316	26.7913		1316	24.505
	1317	50.7117		1317	34.3021		1317	26.7881		1317	24.5014
	1318	50.7072		1318	34.2857		1318	26.7081		1318	24.4926
	1319	50.7042		1319	34.2857		1319	26.6376		1319	24.486
	1320	50.6574		1320	34.2822		1320	26.5683		1320	24.4813
	1321	50.6178		1321	34.2756		1321	26.5125		1321	24.4792
	1322	50.6154		1322	34.2373		1322	26.5		1322	24.4668
	1323	50.6053		1323	34.2262		1323	26.4875		1323	24.4641
	1324	50.589		1324	34.2225		1324	26.4151		1324	24.451
	1325	50.5379		1325	34.2165		1325	26.3968		1325	24.4444
	1326	50.5338		1326	34.2152		1326	26.3415		1326	24.4444
	1327	50.5276		1327	34.2105		1327	26.2607		1327	24.4291
	1328	50.5017		1328	34.2021		1328	26.1062		1328	24.4068
	1329	50.4993		1329	34.1877		1329	26.0606		1329	24.4012
	1330	50.494		1330	34.1832		1330	26.0407		1330	24.3902
	1331	50.4889		1331	34.1699		1331	26.0038		1331	24.3863
	1332	50.476		1332	34.1432		1332	25.974		1332	24.3822
	1333	50.4748		1333	34.1429		1333	25.9542		1333	24.359
	1334	50.4248		1334	34.1315		1334	25.9494		1334	24.3494
	1335	50.4172		1335	34.1219		1335	25.9259		1335	24.3421
	1336	50.416		1336	34.1137		1336	25.9036		1336	24.3154
	1337	50.4089		1337	34.0726		1337	25.8741		1337	24.3094
	1338	50.3968		1338	34.0708		1338	25.7919		1338	24.3041
	1339	50.3676		1339	34.0301		1339	25.7453		1339	24.2991
	1340	50.3584		1340	34.0199		1340	25.6983		1340	24.2751
	1341	50.3238		1341	34.002		1341	25.6881		1341	24.2701
	1342	50.3067		1342	33.9923		1342	25.641		1342	24.269
	1343	50.2873		1343	33.9888		1343	25.4967		1343	24.2574
	1344	50.2431		1344	33.9815		1344	25.4902		1344	24.2494
	1345	50.2017		1345	33.8924		1345	25.4658		1345	24.2395
	1346	50.1969		1346	33.8692		1346	25.4386		1346	24.2331
	1347	50.1868		1347	33.8596		1347	25.4019		1347	24.2291
	1348	50.1827		1348	33.853		1348	25.3659		1348	24.2286
	1349	50.1815		1349	33.8501		1349	25.3548		1349	24.2236
	1350	50.1702		1350	33.828		1350	25.2567		1350	24.2152
	1351	50.1682		1351	33.8154		1351	25.1701		1351	24.2
	1352	50.1319		1352	33.7878		1352	25.1656		1352	24.1993
	1353	50.1247		1353	33.7818		1353	25.1361		1353	24.1791
	1354	50.0717		1354	33.7684		1354	25.1232		1354	24.1379
	1355	50.0331		1355	33.7539		1355	25.1064		1355	24.1341
	1356	50.0312		1356	33.7368		1356	25.1007		1356	24.1252
	1357	50		1357	33.734		1357	25.098		1357	24.1194
	1358	50		1358	33.7119		1358	25.0754		1358	24.1107
	1359	49.9417		1359	33.7087		1359	25		1359	24.0693
	1360	49.9246		1360	33.691		1360	25		1360	24.0664
	1361	49.92		1361	33.6862		1361	24.9433		1361	24.0654
	1362	49.8689		1362	33.668		1362	24.8101		1362	24.0642
	1363	49.8684		1363	33.6673		1363	24.7863		1363	24.0642
	1364	49.8421		1364	33.6319		1364	24.7619		1364	24.053
	1365	49.8242		1365	33.6222		1365	24.7434		1365	24.0458
	1366	49.8186		1366	33.6079		1366	24.7393		1366	24.0356
	1367	49.7997		1367	33.6016		1367	24.7253		1367	24.0343
	1368	49.7606		1368	33.5874		1368	24.7191		1368	24.0252
	1369	49.7047		1369	33.5849		1369	24.6377		1369	24
	1370	49.6805		1370	33.584		1370	24.6097		1370	23.9766
	1371	49.6721		1371	33.5766		1371	24.5714		1371	23.9726
	1372	49.6502		1372	33.5695		1372	24.5161		1372	23.9718
	1373	49.6395		1373	33.5682		1373	24.513		1373	23.9564
	1374	49.6009		1374	33.5395		1374	24.5033		1374	23.9354
	1375	49.5575		1375	33.5227		1375	24.4635		1375	23.9286
	1376	49.4956		1376	33.5188		1376	24.4444		1376	23.9024
	1377	49.4706		1377	33.5155		1377	24.4344		1377	23.8806
	1378	49.47		1378	33.4749		1378	24.4344		1378	23.8779
	1379	49.4636		1379	33.4623		1379	24.4202		1379	23.871
	1380	49.4239		1380	33.4594		1380	24.3902		1380	23.8702
	1381	49.4193		1381	33.4395		1381	24.3728		1381	23.8616
	1382	49.383		1382	33.4054		1382	24.3056		1382	23.855
	1383	49.3688		1383	33.3333		1383	24.2857		1383	23.8499
	1384	49.3482		1384	33.3333		1384	24.1983		1384	23.8434
	1385	49.3436		1385	33.3199		1385	24.1379		1385	23.8235
	1386	49.3199		1386	33.2993		1386	24.1379		1386	23.8095
	1387	49.3172		1387	33.2779		1387	24.1026		1387	23.8095
	1388	49.2965		1388	33.2661		1388	24.1026		1388	23.8095
	1389	49.2698		1389	33.2418		1389	24		1389	23.8
	1390	49.2658		1390	33.2395		1390	24		1390	23.7903
	1391	49.2646		1391	33.2179		1391	23.9766		1391	23.7903
	1392	49.2537		1392	33.209		1392	23.9521		1392	23.7877
	1393	49.2279		1393	33.1988		1393	23.8965		1393	23.7785
	1394	49.2277		1394	33.1935		1394	23.8564		1394	23.7374
	1395	49.2208		1395	33.1747		1395	23.8411		1395	23.7246
	1396	49.1543		1396	33.1707		1396	23.7705		1396	23.7179
	1397	49.1353		1397	33.1683		1397	23.7624		1397	23.7154
	1398	49.0905		1398	33.1496		1398	23.741		1398	23.7009
	1399	49.0778		1399	33.1387		1399	23.7125		1399	23.6939
	1400	49.0654		1400	33.1278		1400	23.6559		1400	23.6817
	1401	49.06		1401	33.0948		1401	23.6346		1401	23.6762
	1402	49.0437		1402	33.0849		1402	23.6301		1402	23.674
	1403	49.0182		1403	33.0808		1403	23.6111		1403	23.6585
	1404	48.9301		1404	33.0744		1404	23.6025		1404	23.6453
	1405	48.9026		1405	33.0303		1405	23.5849		1405	23.622
	1406	48.8932		1406	33.0289		1406	23.341		1406	23.62
	1407	48.8764		1407	33.0216		1407	23.3161		1407	23.6155
	1408	48.8636		1408	33.011		1408	23.2623		1408	23.6025
	1409	48.8558		1409	32.9929		1409	23.2465		1409	23.5941
	1410	48.7872		1410	32.9784		1410	23.1729		1410	23.5925
	1411	48.7119		1411	32.967		1411	23.1156		1411	23.5897
	1412	48.6908		1412	32.9169		1412	23.0769		1412	23.5849
	1413	48.659		1413	32.8935		1413	23.0769		1413	23.5331
	1414	48.6486		1414	32.8928		1414	23.0435		1414	23.5294
	1415	48.6378		1415	32.8729		1415	22.8844		1415	23.5294
	1416	48.6376		1416	32.8615		1416	22.8786		1416	23.5294
	1417	48.6359		1417	32.7935		1417	22.8571		1417	23.5043
	1418	48.6352		1418	32.7886		1418	22.7397		1418	23.5023
	1419	48.6341		1419	32.7637		1419	22.7385		1419	23.5017
	1420	48.5968		1420	32.7586		1420	22.6667		1420	23.4994
	1421	48.5834		1421	32.7475		1421	22.6415		1421	23.4962
	1422	48.5737		1422	32.7128		1422	22.6087		1422	23.4899
	1423	48.5616		1423	32.7078		1423	22.549		1423	23.4795
	1424	48.5207		1424	32.7055		1424	22.4921		1424	23.4783
	1425	48.4889		1425	32.7024		1425	22.4359		1425	23.4721
	1426	48.4765		1426	32.6946		1426	22.4138		1426	23.4686
	1427	48.4163		1427	32.6907		1427	22.3881		1427	23.4568
	1428	48.3974		1428	32.6608		1428	22.314		1428	23.4568
	1429	48.3627		1429	32.6582		1429	22.3022		1429	23.4483
	1430	48.3622		1430	32.6415		1430	22.2222		1430	23.4375
	1431	48.3613		1431	32.6007		1431	22.0859		1431	23.4332
	1432	48.3595		1432	32.5945		1432	22.0122		1432	23.3925
	1433	48.3464		1433	32.5886		1433	21.9409		1433	23.3831
	1434	48.2883		1434	32.5879		1434	21.9298		1434	23.3735
	1435	48.2696		1435	32.5576		1435	21.8404		1435	23.3533
	1436	48.2337		1436	32.5292		1436	21.8085		1436	23.3449
	1437	48.2244		1437	32.5282		1437	21.8054		1437	23.3333
	1438	48.2196		1438	32.5172		1438	21.7877		1438	23.3227
	1439	48.2014		1439	32.4963		1439	21.7822		1439	23.3098
	1440	48.1837		1440	32.4952		1440	21.6867		1440	23.2906
	1441	48.1417		1441	32.4374		1441	21.635		1441	23.2704
	1442	48.1308		1442	32.437		1442	21.6216		1442	23.2698
	1443	48.1254		1443	32.4294		1443	21.6117		1443	23.2628
	1444	48.091		1444	32.4254		1444	21.5635		1444	23.2609
	1445	48.0644		1445	32.4176		1445	21.5152		1445	23.2591
	1446	48.0527		1446	32.4087		1446	21.5084		1446	23.2451
	1447	48.0315		1447	32.3944		1447	21.4689		1447	23.2337
	1448	48.0219		1448	32.3944		1448	21.4575		1448	23.2323
	1449	48.0215		1449	32.3913		1449	21.4378		1449	23.2274
	1450	48.0205		1450	32.3877		1450	21.393		1450	23.2057
	1451	48.0134		1451	32.3611		1451	21.371		1451	23.1813
	1452	47.9974		1452	32.3577		1452	21.369		1452	23.1707
	1453	47.9893		1453	32.3553		1453	21.3568		1453	23.1672
	1454	47.9412		1454	32.3522		1454	21.3415		1454	23.1595
	1455	47.9368		1455	32.3258		1455	21.2963		1455	23.1481
	1456	47.9248		1456	32.3127		1456	21.295		1456	23.1432
	1457	47.9167		1457	32.3115		1457	21.2598		1457	23.1405
	1458	47.8893		1458	32.295		1458	21.2458		1458	23.1156
	1459	47.8741		1459	32.2826		1459	21.2291		1459	23.1001
	1460	47.8712		1460	32.2719		1460	21.2121		1460	23.0992
	1461	47.8498		1461	32.2581		1461	21.164		1461	23.0906
	1462	47.7848		1462	32.2535		1462	21.1268		1462	23.0769
	1463	47.7623		1463	32.2378		1463	21.1126		1463	23.0769
	1464	47.7612		1464	32.2368		1464	21.1111		1464	23.0769
	1465	47.7612		1465	32.2275		1465	21.1041		1465	23.0573
	1466	47.7612		1466	32.2137		1466	21.1009		1466	23.057
	1467	47.7487		1467	32.2034		1467	21.1009		1467	23.0556
	1468	47.705		1468	32.197		1468	21.087		1468	23.0207
	1469	47.6902		1469	32.1839		1469	21.0762		1469	23.0198
	1470	47.6877		1470	32.1464		1470	21.0526		1470	23.0176
	1471	47.6813		1471	32.1101		1471	21.039		1471	23.0168
	1472	47.6662		1472	32.0988		1472	21.0191		1472	23.0088
	1473	47.6624		1473	32.0965		1473	20.9877		1473	23.0036
	1474	47.6368		1474	32.0887		1474	20.8738		1474	23
	1475	47.6161		1475	32.0847		1475	20.8696		1475	22.996
	1476	47.6146		1476	32.0847		1476	20.8531		1476	22.9798
	1477	47.5806		1477	32.0665		1477	20.8511		1477	22.9759
	1478	47.5324		1478	32.0427		1478	20.743		1478	22.973
	1479	47.5		1479	32.03		1479	20.7317		1479	22.973
	1480	47.4523		1480	32.0285		1480	20.7317		1480	22.973
	1481	47.4326		1481	32.0276		1481	20.7031		1481	22.9399
	1482	47.411		1482	32.0261		1482	20.6897		1482	22.9249
	1483	47.3804		1483	32.0099		1483	20.6897		1483	22.9111
	1484	47.3779		1484	31.9953		1484	20.6718		1484	22.9075
	1485	47.3757		1485	31.9865		1485	20.6485		1485	22.9075
	1486	47.37		1486	31.962		1486	20.6478		1486	22.8916
	1487	47.3684		1487	31.9616		1487	20.6107		1487	22.8758
	1488	47.3654		1488	31.9463		1488	20.5882		1488	22.87
	1489	47.3634		1489	31.9208		1489	20.5674		1489	22.8571
	1490	47.3592		1490	31.9104		1490	20.5607		1490	22.8478
	1491	47.3504		1491	31.9041		1491	20.5128		1491	22.8426
	1492	47.3412		1492	31.8966		1492	20.4994		1492	22.8412
	1493	47.3391		1493	31.8733		1493	20.4819		1493	22.8374
	1494	47.3177		1494	31.8638		1494	20.4545		1494	22.8324
	1495	47.3152		1495	31.8584		1495	20.4262		1495	22.8228
	1496	47.2763		1496	31.8486		1496	20.3822		1496	22.8205
	1497	47.2736		1497	31.843		1497	20.3704		1497	22.8155
	1498	47.2368		1498	31.7823		1498	20.3297		1498	22.8132
	1499	47.2347		1499	31.7582		1499	20.3135		1499	22.8104
	1500	47.2198		1500	31.7536		1500	20.3125		1500	22.807
	1501	47.1782		1501	31.7164		1501	20.3125		1501	22.8043
	1502	47.1258		1502	31.7073		1502	20.297		1502	22.7941
	1503	47.1217		1503	31.7003		1503	20.2703		1503	22.7941
	1504	47.0903		1504	31.6995		1504	20.2586		1504	22.7912
	1505	47.0813		1505	31.6991		1505	20.0757		1505	22.7907
	1506	47.0565		1506	31.6832		1506	20.0385		1506	22.7804
	1507	47.0416		1507	31.6794		1507	20		1507	22.7787
	1508	47.0174		1508	31.6547		1508	20		1508	22.7496
	1509	46.9852		1509	31.6406		1509	20		1509	22.7328
	1510	46.9405		1510	31.6129		1510	20		1510	22.7214
	1511	46.9149		1511	31.5975		1511	20		1511	22.7211
	1512	46.8836		1512	31.5646		1512	19.9777		1512	22.6744
	1513	46.8821		1513	31.5396		1513	19.9192		1513	22.6667
	1514	46.8694		1514	31.5385		1514	19.9011		1514	22.6562
	1515	46.8534		1515	31.5251		1515	19.9005		1515	22.6537
	1516	46.8243		1516	31.5021		1516	19.8637		1516	22.6337
	1517	46.8172		1517	31.4815		1517	19.8582		1517	22.6221
	1518	46.8165		1518	31.4786		1518	19.8523		1518	22.619
	1519	46.8112		1519	31.4741		1519	19.8473		1519	22.6172
	1520	46.808		1520	31.4682		1520	19.8413		1520	22.6054
	1521	46.738		1521	31.4342		1521	19.7917		1521	22.5806
	1522	46.7333		1522	31.4312		1522	19.7917		1522	22.5581
	1523	46.7263		1523	31.4214		1523	19.7761		1523	22.549
	1524	46.6945		1524	31.4103		1524	19.7708		1524	22.5352
	1525	46.6667		1525	31.3823		1525	19.7417		1525	22.5275
	1526	46.6413		1526	31.3725		1526	19.7248		1526	22.5166
	1527	46.6095		1527	31.3356		1527	19.697		1527	22.5092
	1528	46.5909		1528	31.3237		1528	19.6787		1528	22.4939
	1529	46.5753		1529	31.3218		1529	19.6787		1529	22.487
	1530	46.57		1530	31.3191		1530	19.6653		1530	22.4756
	1531	46.555		1531	31.3168		1531	19.6547		1531	22.4622
	1532	46.5534		1532	31.3084		1532	19.6319		1532	22.4561
	1533	46.5294		1533	31.3019		1533	19.6262		1533	22.4551
	1534	46.5043		1534	31.2979		1534	19.6172		1534	22.449
	1535	46.5031		1535	31.2977		1535	19.6078		1535	22.449
	1536	46.5		1536	31.2977		1536	19.5949		1536	22.4212
	1537	46.4888		1537	31.277		1537	19.5402		1537	22.4199
	1538	46.4864		1538	31.2576		1538	19.5122		1538	22.4138
	1539	46.4849		1539	31.2364		1539	19.4444		1539	22.4016
	1540	46.4766		1540	31.227		1540	19.4245		1540	22.4014
	1541	46.4706		1541	31.2268		1541	19.403		1541	22.3958
	1542	46.466		1542	31.1712		1542	19.3548		1542	22.3958
	1543	46.4514		1543	31.1549		1543	19.3548		1543	22.3958
	1544	46.4484		1544	31.0999		1544	19.3548		1544	22.3765
	1545	46.4396		1545	31.0983		1545	19.3103		1545	22.3301
	1546	46.4118		1546	31.085		1546	19.3069		1546	22.3214
	1547	46.3853		1547	31.0526		1547	19.2661		1547	22.3077
	1548	46.3158		1548	31.0403		1548	19.2053		1548	22.2951
	1549	46.2715		1549	31.0078		1549	19.2		1549	22.2832
	1550	46.2672		1550	30.9902		1550	19.1822		1550	22.2812
	1551	46.2632		1551	30.9795		1551	19.0883		1551	22.2698
	1552	46.25		1552	30.9774		1552	19.0813		1552	22.246
	1553	46.2463		1553	30.9583		1553	19.0302		1553	22.2388
	1554	46.2444		1554	30.9537		1554	19.0265		1554	22.2222
	1555	46.2428		1555	30.9534		1555	19.0193		1555	22.2222
	1556	46.1842		1556	30.9491		1556	19.0141		1556	22.2078
	1557	46.143		1557	30.941		1557	19.0114		1557	22.1957
	1558	46.14		1558	30.9392		1558	19.0108		1558	22.1937
	1559	46.1321		1559	30.9222		1559	18.9781		1559	22.1884
	1560	46.1272		1560	30.9155		1560	18.9542		1560	22.1774
	1561	46.1236		1561	30.896		1561	18.9542		1561	22.1739
	1562	46.1126		1562	30.888		1562	18.9486		1562	22.1557
	1563	46.1111		1563	30.8793		1563	18.9474		1563	22.1498
	1564	46.0948		1564	30.858		1564	18.8679		1564	22.1374
	1565	45.9991		1565	30.8446		1565	18.8489		1565	22.1344
	1566	45.9854		1566	30.8252		1566	18.7935		1566	22.1254
	1567	45.977		1567	30.8167		1567	18.7773		1567	22.1239
	1568	45.977		1568	30.8129		1568	18.7748		1568	22.1093
	1569	45.9459		1569	30.8042		1569	18.7739		1569	22.1053
	1570	45.9459		1570	30.7618		1570	18.7643		1570	22.1014
	1571	45.9459		1571	30.7572		1571	18.7625		1571	22.0877
	1572	45.9378		1572	30.7549		1572	18.7611		1572	22.081
	1573	45.9293		1573	30.7512		1573	18.75		1573	22.0472
	1574	45.8893		1574	30.7483		1574	18.7251		1574	22.0109
	1575	45.8197		1575	30.7371		1575	18.7069		1575	22.0085
	1576	45.8117		1576	30.7295		1576	18.6992		1576	22.0077
	1577	45.809		1577	30.729		1577	18.6992		1577	22.0052
	1578	45.741		1578	30.7259		1578	18.6415		1578	21.9898
	1579	45.6706		1579	30.7102		1579	18.6335		1579	21.9895
	1580	45.6679		1580	30.7074		1580	18.6275		1580	21.9895
	1581	45.6494		1581	30.7067		1581	18.6207		1581	21.9858
	1582	45.6479		1582	30.706		1582	18.6104		1582	21.9791
	1583	45.6233		1583	30.7044		1583	18.607		1583	21.9753
	1584	45.6209		1584	30.6968		1584	18.5792		1584	21.9672
	1585	45.6062		1585	30.6951		1585	18.543		1585	21.9561
	1586	45.5897		1586	30.6938		1586	18.5404		1586	21.9512
	1587	45.5858		1587	30.6546		1587	18.5185		1587	21.9512
	1588	45.5738		1588	30.65		1588	18.4971		1588	21.9298
	1589	45.5661		1589	30.6435		1589	18.4713		1589	21.9124
	1590	45.5613		1590	30.6432		1590	18.4223		1590	21.9081
	1591	45.5087		1591	30.6283		1591	18.4211		1591	21.8968
	1592	45.5076		1592	30.6159		1592	18.3957		1592	21.8959
	1593	45.4965		1593	30.6011		1593	18.3833		1593	21.8891
	1594	45.4901		1594	30.6		1594	18.3099		1594	21.8878
	1595	45.4887		1595	30.5921		1595	18.2927		1595	21.8873
	1596	45.4545		1596	30.5882		1596	18.2573		1596	21.8845
	1597	45.4515		1597	30.5688		1597	18.1891		1597	21.8845
	1598	45.4259		1598	30.5296		1598	18.1818		1598	21.8807
	1599	45.4121		1599	30.5254		1599	18.0952		1599	21.875
	1600	45.3999		1600	30.5072		1600	17.9856		1600	21.8695
	1601	45.3988		1601	30.5051		1601	17.9592		1601	21.8638
	1602	45.3947		1602	30.4801		1602	17.9487		1602	21.8579
	1603	45.3876		1603	30.4703		1603	17.9211		1603	21.8543
	1604	45.3209		1604	30.4577		1604	17.9104		1604	21.8513
	1605	45.2615		1605	30.4374		1605	17.9089		1605	21.8247
	1606	45.258		1606	30.4193		1606	17.9054		1606	21.8241
	1607	45.2495		1607	30.4052		1607	17.8794		1607	21.8182
	1608	45.247		1608	30.3719		1608	17.8771		1608	21.7742
	1609	45.2436		1609	30.3716		1609	17.8732		1609	21.7729
	1610	45.2422		1610	30.3549		1610	17.8723		1610	21.7699
	1611	45.2297		1611	30.3498		1611	17.8571		1611	21.7593
	1612	45.2151		1612	30.3387		1612	17.8322		1612	21.7469
	1613	45.2026		1613	30.3213		1613	17.8177		1613	21.7391
	1614	45.1962		1614	30.307		1614	17.7419		1614	21.732
	1615	45.1957		1615	30.2963		1615	17.737		1615	21.73
	1616	45.1822		1616	30.294		1616	17.6744		1616	21.7297
	1617	45.1794		1617	30.2937		1617	17.6699		1617	21.7195
	1618	45.1475		1618	30.2933		1618	17.6471		1618	21.7161
	1619	45.098		1619	30.2905		1619	17.6471		1619	21.7158
	1620	45.092		1620	30.2752		1620	17.5758		1620	21.6981
	1621	45.0867		1621	30.2752		1621	17.5573		1621	21.6981
	1622	45.0724		1622	30.2728		1622	17.551		1622	21.6931
	1623	45.0673		1623	30.2721		1623	17.5497		1623	21.6912
	1624	45.0652		1624	30.2609		1624	17.5219		1624	21.6783
	1625	45.0646		1625	30.2455		1625	17.5182		1625	21.6688
	1626	45.0431		1626	30.2335		1626	17.4847		1626	21.6667
	1627	44.967		1627	30.2239		1627	17.4825		1627	21.6667
	1628	44.958		1628	30.2222		1628	17.4664		1628	21.65
	1629	44.9541		1629	30.2175		1629	17.4498		1629	21.6351
	1630	44.9275		1630	30.2118		1630	17.4377		1630	21.629
	1631	44.9102		1631	30.2115		1631	17.3913		1631	21.6258
	1632	44.8858		1632	30.2013		1632	17.3729		1632	21.6216
	1633	44.8751		1633	30.1917		1633	17.3554		1633	21.6117
	1634	44.8556		1634	30.1887		1634	17.3502		1634	21.6041
	1635	44.8513		1635	30.1872		1635	17.3077		1635	21.6
	1636	44.8444		1636	30.1855		1636	17.2727		1636	21.5962
	1637	44.82		1637	30.1736		1637	17.2566		1637	21.5881
	1638	44.8057		1638	30.162		1638	17.2463		1638	21.5827
	1639	44.7857		1639	30.1418		1639	17.2414		1639	21.5722
	1640	44.7668		1640	30.1363		1640	17.2297		1640	21.571
	1641	44.7619		1641	30.0934		1641	17.2017		1641	21.5569
	1642	44.7134		1642	30.0929		1642	17.0635		1642	21.5569
	1643	44.6791		1643	30.0752		1643	17.0543		1643	21.5553
	1644	44.6523		1644	30.0716		1644	17.0455		1644	21.5504
	1645	44.6043		1645	30.036		1645	17.0404		1645	21.5385
	1646	44.6028		1646	30		1646	17.033		1646	21.5385
	1647	44.5753		1647	29.9572		1647	17.0213		1647	21.5385
	1648	44.5554		1648	29.9532		1648	17.0213		1648	21.5328
	1649	44.5187		1649	29.9462		1649	17.0068		1649	21.5278
	1650	44.517		1650	29.9374		1650	17		1650	21.5278
	1651	44.4962		1651	29.934		1651	16.9935		1651	21.5267
	1652	44.494		1652	29.9296		1652	16.9725		1652	21.5247
	1653	44.449		1653	29.9213		1653	16.9643		1653	21.5223
	1654	44.4444		1654	29.9078		1654	16.9643		1654	21.519
	1655	44.4346		1655	29.8957		1655	16.9492		1655	21.5094
	1656	44.4		1656	29.8883		1656	16.895		1656	21.4925
	1657	44.3959		1657	29.8635		1657	16.8919		1657	21.4912
	1658	44.3333		1658	29.8571		1658	16.8654		1658	21.4834
	1659	44.3269		1659	29.8539		1659	16.8067		1659	21.4689
	1660	44.3236		1660	29.8387		1660	16.7598		1660	21.4653
	1661	44.3222		1661	29.7887		1661	16.6856		1661	21.4539
	1662	44.3207		1662	29.7734		1662	16.6667		1662	21.4493
	1663	44.3169		1663	29.7703		1663	16.6667		1663	21.4464
	1664	44.3105		1664	29.7683		1664	16.6667		1664	21.4341
	1665	44.294		1665	29.765		1665	16.6667		1665	21.4286
	1666	44.2577		1666	29.7445		1666	16.5957		1666	21.4
	1667	44.23		1667	29.7212		1667	16.5746		1667	21.3953
	1668	44.2213		1668	29.7059		1668	16.5742		1668	21.3942
	1669	44.2088		1669	29.6875		1669	16.5468		1669	21.3836
	1670	44.1992		1670	29.6846		1670	16.5385		1670	21.3779
	1671	44.1911		1671	29.6804		1671	16.5289		1671	21.3645
	1672	44.1819		1672	29.6558		1672	16.5289		1672	21.3542
	1673	44.1756		1673	29.6488		1673	16.5217		1673	21.3382
	1674	44.1417		1674	29.6364		1674	16.4912		1674	21.3287
	1675	44.1176		1675	29.6171		1675	16.4894		1675	21.3287
	1676	44.1065		1676	29.5939		1676	16.4706		1676	21.3284
	1677	44.0806		1677	29.5794		1677	16.443		1677	21.327
	1678	44.0799		1678	29.5662		1678	16.3866		1678	21.3223
	1679	44.0722		1679	29.5584		1679	16.3636		1679	21.3142
	1680	44.0632		1680	29.5486		1680	16.3636		1680	21.3115
	1681	44.0599		1681	29.5405		1681	16.3462		1681	21.3068
	1682	44.0523		1682	29.5385		1682	16.3366		1682	21.2996
	1683	44.0237		1683	29.5238		1683	16.3366		1683	21.2944
	1684	44.0235		1684	29.4972		1684	16.3265		1684	21.2938
	1685	43.9947		1685	29.4936		1685	16.3194		1685	21.2903
	1686	43.9719		1686	29.4935		1686	16.2712		1686	21.2766
	1687	43.9504		1687	29.4872		1687	16.263		1687	21.2739
	1688	43.9268		1688	29.4862		1688	16.2531		1688	21.2687
	1689	43.9204		1689	29.4798		1689	16.1972		1689	21.267
	1690	43.902		1690	29.4686		1690	16.1943		1690	21.2628
	1691	43.8931		1691	29.4664		1691	16.1812		1691	21.2598
	1692	43.8533		1692	29.4521		1692	16.1074		1692	21.2581
	1693	43.8144		1693	29.4262		1693	16.0991		1693	21.2454
	1694	43.7932		1694	29.4261		1694	16.0748		1694	21.2329
	1695	43.7759		1695	29.4236		1695	16.0714		1695	21.2261
	1696	43.7731		1696	29.3605		1696	16.0584		1696	21.2121
	1697	43.7637		1697	29.3578		1697	16.0305		1697	21.1786
	1698	43.744		1698	29.3578		1698	16		1698	21.1632
	1699	43.7389		1699	29.3474		1699	16		1699	21.1581
	1700	43.7032		1700	29.3351		1700	15.9269		1700	21.1488
	1701	43.6963		1701	29.3151		1701	15.9159		1701	21.1382
	1702	43.695		1702	29.304		1702	15.9091		1702	21.134
	1703	43.6512		1703	29.3006		1703	15.8879		1703	21.1297
	1704	43.6315		1704	29.2875		1704	15.8416		1704	21.1207
	1705	43.6166		1705	29.2737		1705	15.8121		1705	21.1155
	1706	43.6159		1706	29.2724		1706	15.7407		1706	21.0843
	1707	43.6059		1707	29.2722		1707	15.7025		1707	21.0719
	1708	43.5986		1708	29.2591		1708	15.6863		1708	21.0654
	1709	43.5727		1709	29.2553		1709	15.6491		1709	21.0526
	1710	43.5681		1710	29.2422		1710	15.625		1710	21.0526
	1711	43.5627		1711	29.2418		1711	15.6146		1711	21.0495
	1712	43.5472		1712	29.2208		1712	15.6001		1712	21.0345
	1713	43.5414		1713	29.1984		1713	15.5963		1713	21.03
	1714	43.5317		1714	29.1918		1714	15.5963		1714	21.0037
	1715	43.5257		1715	29.1361		1715	15.5738		1715	20.9974
	1716	43.4955		1716	29.1198		1716	15.5738		1716	20.997
	1717	43.4819		1717	29.0778		1717	15.5709		1717	20.9964
	1718	43.4471		1718	29.0698		1718	15.5556		1718	20.9945
	1719	43.4046		1719	29.0605		1719	15.5462		1719	20.9854
	1720	43.3913		1720	29.0323		1720	15.5172		1720	20.9424
	1721	43.3913		1721	29.0274		1721	15.493		1721	20.9402
	1722	43.3776		1722	29.0242		1722	15.4867		1722	20.9302
	1723	43.3551		1723	29		1723	15.4867		1723	20.9302
	1724	43.3333		1724	28.9954		1724	15.4472		1724	20.9091
	1725	43.3197		1725	28.9926		1725	15.4412		1725	20.9026
	1726	43.3159		1726	28.9847		1726	15.4122		1726	20.8955
	1727	43.2977		1727	28.9474		1727	15.3846		1727	20.8955
	1728	43.2862		1728	28.934		1728	15.3846		1728	20.8955
	1729	43.2862		1729	28.932		1729	15.367		1729	20.8923
	1730	43.2727		1730	28.8816		1730	15.3595		1730	20.8889
	1731	43.2489		1731	28.8748		1731	15.2695		1731	20.8798
	1732	43.2065		1732	28.863		1732	15.2672		1732	20.8791
	1733	43.1984		1733	28.8625		1733	15.261		1733	20.8696
	1734	43.1961		1734	28.8591		1734	15.2542		1734	20.8633
	1735	43.1848		1735	28.8515		1735	15.2381		1735	20.8333
	1736	43.1818		1736	28.8462		1736	15.2381		1736	20.8287
	1737	43.1664		1737	28.839		1737	15.1642		1737	20.8226
	1738	43.1551		1738	28.8366		1738	15.1448		1738	20.8178
	1739	43.1502		1739	28.8336		1739	15.0685		1739	20.8158
	1740	43.1471		1740	28.8288		1740	15.0376		1740	20.8068
	1741	43.1461		1741	28.8136		1741	15.0032		1741	20.8042
	1742	43.1305		1742	28.8136		1742	15		1742	20.7849
	1743	43.1162		1743	28.8089		1743	14.9804		1743	20.7756
	1744	43.0769		1744	28.791		1744	14.9254		1744	20.7581
	1745	43.0657		1745	28.7759		1745	14.9123		1745	20.7373
	1746	43.0608		1746	28.7746		1746	14.8855		1746	20.7265
	1747	43.0371		1747	28.7621		1747	14.8837		1747	20.7254
	1748	43.0155		1748	28.7588		1748	14.8649		1748	20.7193
	1749	43.0057		1749	28.7466		1749	14.8515		1749	20.7171
	1750	42.9452		1750	28.7418		1750	14.8515		1750	20.7116
	1751	42.9348		1751	28.7402		1751	14.8387		1751	20.7053
	1752	42.9129		1752	28.7373		1752	14.8265		1752	20.7048
	1753	42.9041		1753	28.734		1753	14.8148		1753	20.7018
	1754	42.8979		1754	28.7315		1754	14.8		1754	20.7006
	1755	42.8972		1755	28.7271		1755	14.7826		1755	20.6876
	1756	42.8887		1756	28.7263		1756	14.7679		1756	20.6827
	1757	42.8571		1757	28.7142		1757	14.7102		1757	20.648
	1758	42.8467		1758	28.7043		1758	14.7059		1758	20.6452
	1759	42.8393		1759	28.6954		1759	14.7059		1759	20.6406
	1760	42.839		1760	28.6704		1760	14.6739		1760	20.6349
	1761	42.8382		1761	28.6635		1761	14.6667		1761	20.6061
	1762	42.8212		1762	28.663		1762	14.658		1762	20.6009
	1763	42.7856		1763	28.6624		1763	14.653		1763	20.5997
	1764	42.7726		1764	28.6461		1764	14.652		1764	20.5984
	1765	42.7723		1765	28.6458		1765	14.6226		1765	20.598
	1766	42.7661		1766	28.6364		1766	14.6199		1766	20.595
	1767	42.7639		1767	28.6255		1767	14.6154		1767	20.5941
	1768	42.7543		1768	28.607		1768	14.6138		1768	20.5882
	1769	42.7455		1769	28.6061		1769	14.5963		1769	20.5853
	1770	42.7184		1770	28.5897		1770	14.5833		1770	20.5847
	1771	42.7147		1771	28.5868		1771	14.5594		1771	20.5825
	1772	42.6944		1772	28.5865		1772	14.5299		1772	20.5805
	1773	42.6785		1773	28.5714		1773	14.5221		1773	20.5674
	1774	42.6737		1774	28.5329		1774	14.5062		1774	20.5645
	1775	42.6735		1775	28.5166		1775	14.5062		1775	20.5575
	1776	42.658		1776	28.5057		1776	14.5038		1776	20.5546
	1777	42.6516		1777	28.4687		1777	14.4928		1777	20.5514
	1778	42.6454		1778	28.4661		1778	14.4708		1778	20.549
	1779	42.6077		1779	28.4644		1779	14.4654		1779	20.5418
	1780	42.5806		1780	28.4644		1780	14.4068		1780	20.5394
	1781	42.5795		1781	28.4542		1781	14.4033		1781	20.527
	1782	42.5399		1782	28.4392		1782	14.3939		1782	20.5263
	1783	42.5185		1783	28.4342		1783	14.359		1783	20.5179
	1784	42.5163		1784	28.4148		1784	14.3349		1784	20.4861
	1785	42.4929		1785	28.3908		1785	14.3269		1785	20.4819
	1786	42.4929		1786	28.3784		1786	14.3103		1786	20.4657
	1787	42.4895		1787	28.3435		1787	14.3056		1787	20.4569
	1788	42.4592		1788	28.341		1788	14.2857		1788	20.4545
	1789	42.4528		1789	28.3186		1789	14.2857		1789	20.4545
	1790	42.4337		1790	28.3162		1790	14.2857		1790	20.4545
	1791	42.4207		1791	28.314		1791	14.2857		1791	20.4545
	1792	42.4177		1792	28.3067		1792	14.2349		1792	20.4313
	1793	42.3913		1793	28.3019		1793	14.1841		1793	20.4263
	1794	42.3784		1794	28.2899		1794	14.1593		1794	20.4188
	1795	42.3713		1795	28.2881		1795	14.1361		1795	20.4082
	1796	42.3608		1796	28.2738		1796	14.1272		1796	20.3883
	1797	42.3276		1797	28.2699		1797	14.1243		1797	20.3857
	1798	42.3214		1798	28.267		1798	14.0971		1798	20.3747
	1799	42.2953		1799	28.2636		1799	14.0957		1799	20.3704
	1800	42.2733		1800	28.2577		1800	14.094		1800	20.3704
	1801	42.2727		1801	28.2519		1801	14.0449		1801	20.3661
	1802	42.2715		1802	28.2511		1802	14.0351		1802	20.3501
	1803	42.249		1803	28.2337		1803	14		1803	20.339
	1804	42.2294		1804	28.2297		1804	13.964		1804	20.3352
	1805	42.2188		1805	28.2272		1805	13.9506		1805	20.3343
	1806	42.2163		1806	28.2249		1806	13.9498		1806	20.3252
	1807	42.2085		1807	28.2143		1807	13.9344		1807	20.3145
	1808	42.2071		1808	28.2075		1808	13.9241		1808	20.3125
	1809	42.2043		1809	28.2051		1809	13.8889		1809	20.3125
	1810	42.2002		1810	28.2051		1810	13.8858		1810	20.3065
	1811	42.1771		1811	28.1893		1811	13.8655		1811	20.3018
	1812	42.1488		1812	28.1737		1812	13.8594		1812	20.3008
	1813	42.1285		1813	28.1726		1813	13.8546		1813	20.3008
	1814	42.1053		1814	28.1583		1814	13.8462		1814	20.2973
	1815	42.0902		1815	28.1519		1815	13.8365		1815	20.2899
	1816	42.0561		1816	28.1481		1816	13.7725		1816	20.2857
	1817	42.0386		1817	28.1449		1817	13.7725		1817	20.2703
	1818	42.0099		1818	28.1437		1818	13.7681		1818	20.2703
	1819	42.0072		1819	28.088		1819	13.7652		1819	20.25
	1820	41.9876		1820	28.0822		1820	13.7615		1820	20.2046
	1821	41.9856		1821	28.0802		1821	13.7363		1821	20.1923
	1822	41.9694		1822	28.0757		1822	13.7097		1822	20.1923
	1823	41.9172		1823	28.0739		1823	13.7097		1823	20.1863
	1824	41.8981		1824	28.0702		1824	13.7097		1824	20.1724
	1825	41.8779		1825	28.0672		1825	13.6986		1825	20.1468
	1826	41.868		1826	28.0507		1826	13.6905		1826	20.1316
	1827	41.8641		1827	28.046		1827	13.6412		1827	20.1299
	1828	41.8592		1828	28.0389		1828	13.6364		1828	20.1258
	1829	41.8567		1829	28.0247		1829	13.6095		1829	20.1201
	1830	41.8478		1830	27.998		1830	13.5952		1830	20.0758
	1831	41.8308		1831	27.9874		1831	13.587		1831	20.0549
	1832	41.8112		1832	27.9793		1832	13.5135		1832	20.0483
	1833	41.8055		1833	27.9412		1833	13.4884		1833	20.0466
	1834	41.7337		1834	27.9363		1834	13.4831		1834	20.0382
	1835	41.7323		1835	27.9126		1835	13.4689		1835	20.0355
	1836	41.7173		1836	27.9115		1836	13.4615		1836	20.0351
	1837	41.6957		1837	27.8689		1837	13.4426		1837	20.0337
	1838	41.6916		1838	27.8678		1838	13.4328		1838	20.0299
	1839	41.6757		1839	27.8673		1839	13.4241		1839	20.0276
	1840	41.6697		1840	27.8184		1840	13.3838		1840	20.0243
	1841	41.6667		1841	27.7935		1841	13.369		1841	20
	1842	41.6667		1842	27.789		1842	13.2948		1842	20
	1843	41.63		1843	27.7859		1843	13.2867		1843	20
	1844	41.6159		1844	27.7733		1844	13.2812		1844	19.9367
	1845	41.6151		1845	27.7692		1845	13.242		1845	19.9336
	1846	41.6094		1846	27.7637		1846	13.241		1846	19.9291
	1847	41.558		1847	27.7606		1847	13.2344		1847	19.9095
	1848	41.551		1848	27.7536		1848	13.2271		1848	19.9029
	1849	41.5385		1849	27.7531		1849	13.2075		1849	19.898
	1850	41.5312		1850	27.7491		1850	13.2075		1850	19.8795
	1851	41.5267		1851	27.7273		1851	13.2075		1851	19.8611
	1852	41.5252		1852	27.7228		1852	13.1833		1852	19.8593
	1853	41.4924		1853	27.7154		1853	13.1783		1853	19.8507
	1854	41.4712		1854	27.7108		1854	13.1783		1854	19.8444
	1855	41.4695		1855	27.7027		1855	13.1579		1855	19.8413
	1856	41.4683		1856	27.6955		1856	13.1579		1856	19.8391
	1857	41.4673		1857	27.6735		1857	13.1513		1857	19.8347
	1858	41.4416		1858	27.6713		1858	13.1387		1858	19.8091
	1859	41.432		1859	27.6644		1859	13.1387		1859	19.8083
	1860	41.4239		1860	27.6295		1860	13.1313		1860	19.802
	1861	41.4201		1861	27.6254		1861	13.1285		1861	19.8003
	1862	41.3986		1862	27.6213		1862	13.125		1862	19.7959
	1863	41.3934		1863	27.6138		1863	13.1148		1863	19.7943
	1864	41.3932		1864	27.6004		1864	13.0909		1864	19.774
	1865	41.369		1865	27.5862		1865	13.0841		1865	19.7645
	1866	41.354		1866	27.5815		1866	13.0841		1866	19.7581
	1867	41.3534		1867	27.5766		1867	13.0769		1867	19.7557
	1868	41.3287		1868	27.5584		1868	13.0742		1868	19.7411
	1869	41.309		1869	27.5311		1869	13.0573		1869	19.739
	1870	41.3075		1870	27.5304		1870	13.0548		1870	19.7309
	1871	41.3021		1871	27.5253		1871	13.0435		1871	19.73
	1872	41.242		1872	27.5248		1872	13.0435		1872	19.7248
	1873	41.2379		1873	27.5194		1873	13.0081		1873	19.708
	1874	41.2019		1874	27.5066		1874	12.9909		1874	19.7026
	1875	41.189		1875	27.4939		1875	12.9741		1875	19.7011
	1876	41.1719		1876	27.4882		1876	12.973		1876	19.6819
	1877	41.1604		1877	27.4274		1877	12.9684		1877	19.6809
	1878	41.1506		1878	27.4256		1878	12.963		1878	19.6721
	1879	41.1344		1879	27.4254		1879	12.963		1879	19.6721
	1880	41.1111		1880	27.4185		1880	12.963		1880	19.6721
	1881	41.1007		1881	27.4126		1881	12.9492		1881	19.6663
	1882	41.0914		1882	27.4071		1882	12.931		1882	19.6643
	1883	41.0785		1883	27.4041		1883	12.9252		1883	19.6581
	1884	41.0753		1884	27.3743		1884	12.9176		1884	19.656
	1885	41.0679		1885	27.3725		1885	12.9139		1885	19.6353
	1886	40.9836		1886	27.3654		1886	12.9032		1886	19.6311
	1887	40.9565		1887	27.3529		1887	12.9032		1887	19.6141
	1888	40.9496		1888	27.3469		1888	12.8986		1888	19.6078
	1889	40.9412		1889	27.3418		1889	12.8713		1889	19.604
	1890	40.9398		1890	27.3138		1890	12.8609		1890	19.604
	1891	40.936		1891	27.3128		1891	12.8492		1891	19.6013
	1892	40.9115		1892	27.2953		1892	12.8302		1892	19.5921
	1893	40.9091		1893	27.2883		1893	12.8077		1893	19.5736
	1894	40.9081		1894	27.2805		1894	12.8049		1894	19.5704
	1895	40.9023		1895	27.2727		1895	12.7937		1895	19.5652
	1896	40.8919		1896	27.2441		1896	12.7796		1896	19.5604
	1897	40.8905		1897	27.1977		1897	12.766		1897	19.5556
	1898	40.8887		1898	27.1967		1898	12.766		1898	19.5531
	1899	40.8676		1899	27.1845		1899	12.6667		1899	19.5489
	1900	40.8621		1900	27.1726		1900	12.6667		1900	19.5305
	1901	40.8517		1901	27.1471		1901	12.6582		1901	19.5205
	1902	40.8511		1902	27.1425		1902	12.6531		1902	19.5122
	1903	40.842		1903	27.1335		1903	12.6437		1903	19.51
	1904	40.8184		1904	27.1218		1904	12.605		1904	19.5
	1905	40.7973		1905	27.1157		1905	12.5984		1905	19.4929
	1906	40.7793		1906	27.1137		1906	12.5984		1906	19.488
	1907	40.7002		1907	27.1094		1907	12.5954		1907	19.4829
	1908	40.6944		1908	27.1047		1908	12.5926		1908	19.4805
	1909	40.6727		1909	27.1044		1909	12.5714		1909	19.4704
	1910	40.6632		1910	27.0872		1910	12.5604		1910	19.4595
	1911	40.6627		1911	27.0736		1911	12.5475		1911	19.4497
	1912	40.6188		1912	27.0677		1912	12.51		1912	19.4444
	1913	40.5359		1913	27.0537		1913	12.5		1913	19.4444
	1914	40.5291		1914	27.0471		1914	12.5		1914	19.4362
	1915	40.5092		1915	27.027		1915	12.4863		1915	19.4301
	1916	40.485		1916	27.0175		1916	12.4675		1916	19.4268
	1917	40.4661		1917	27.0062		1917	12.4654		1917	19.426
	1918	40.4655		1918	26.9982		1918	12.4464		1918	19.4175
	1919	40.4647		1919	26.9949		1919	12.4424		1919	19.4068
	1920	40.4465		1920	26.9886		1920	12.4402		1920	19.4056
	1921	40.4255		1921	26.9591		1921	12.426		1921	19.404
	1922	40.4211		1922	26.9588		1922	12.4066		1922	19.3955
	1923	40.4181		1923	26.9231		1923	12.3849		1923	19.3939
	1924	40.4167		1924	26.9036		1924	12.381		1924	19.375
	1925	40.4136		1925	26.8966		1925	12.3762		1925	19.3727
	1926	40.3958		1926	26.8943		1926	12.3711		1926	19.3634
	1927	40.3947		1927	26.89		1927	12.3596		1927	19.3627
	1928	40.3881		1928	26.8755		1928	12.346		1928	19.3548
	1929	40.3722		1929	26.8754		1929	12.3457		1929	19.3452
	1930	40.3498		1930	26.8707		1930	12.3077		1930	19.337
	1931	40.3459		1931	26.8687		1931	12.2977		1931	19.337
	1932	40.3374		1932	26.8398		1932	12.2807		1932	19.3344
	1933	40.2878		1933	26.8374		1933	12.2734		1933	19.3277
	1934	40.2682		1934	26.8249		1934	12.2581		1934	19.3277
	1935	40.2641		1935	26.819		1935	12.2549		1935	19.3182
	1936	40.2524		1936	26.8155		1936	12.2137		1936	19.3151
	1937	40.2348		1937	26.7782		1937	12.2066		1937	19.3133
	1938	40.2133		1938	26.7717		1938	12.1951		1938	19.3103
	1939	40.1961		1939	26.7717		1939	12.1916		1939	19.2995
	1940	40.1835		1940	26.7709		1940	12.1739		1940	19.2947
	1941	40.1809		1941	26.7655		1941	12.1673		1941	19.2905
	1942	40.1674		1942	26.7252		1942	12.1569		1942	19.2814
	1943	40.1321		1943	26.7241		1943	12.1359		1943	19.2793
	1944	40.1154		1944	26.7157		1944	12.1212		1944	19.2727
	1945	40.1145		1945	26.7045		1945	12.0993		1945	19.2652
	1946	40.0866		1946	26.702		1946	12.0968		1946	19.2451
	1947	40.0586		1947	26.6874		1947	12.0934		1947	19.2308
	1948	40.0503		1948	26.6781		1948	12.069		1948	19.2308
	1949	40.0216		1949	26.6667		1949	12.0603		1949	19.2308
	1950	40.0147		1950	26.6667		1950	12.0567		1950	19.2208
	1951	40.009		1951	26.6575		1951	12.0482		1951	19.1977
	1952	40		1952	26.6549		1952	12.0219		1952	19.1975
	1953	40		1953	26.6437		1953	12		1953	19.1964
	1954	40		1954	26.6383		1954	11.9741		1954	19.1958
	1955	40		1955	26.616		1955	11.9565		1955	19.1759
	1956	40		1956	26.5795		1956	11.9318		1956	19.1667
	1957	40		1957	26.5651		1957	11.9048		1957	19.1626
	1958	39.9594		1958	26.5605		1958	11.8919		1958	19.1489
	1959	39.9471		1959	26.555		1959	11.8889		1959	19.1436
	1960	39.9374		1960	26.5517		1960	11.8519		1960	19.1201
	1961	39.9371		1961	26.5487		1961	11.8421		1961	19.1176
	1962	39.9311		1962	26.5487		1962	11.8203		1962	19.1011
	1963	39.9303		1963	26.5173		1963	11.811		1963	19.1011
	1964	39.9051		1964	26.5097		1964	11.811		1964	19.1011
	1965	39.904		1965	26.4922		1965	11.809		1965	19.1011
	1966	39.8922		1966	26.4894		1966	11.7816		1966	19.1011
	1967	39.873		1967	26.4885		1967	11.7647		1967	19.0996
	1968	39.8714		1968	26.4877		1968	11.7371		1968	19.0992
	1969	39.8588		1969	26.4863		1969	11.736		1969	19.0909
	1970	39.8577		1970	26.4692		1970	11.6904		1970	19.0863
	1971	39.8251		1971	26.4681		1971	11.6667		1971	19.0801
	1972	39.8026		1972	26.4626		1972	11.6667		1972	19.0722
	1973	39.7948		1973	26.4609		1973	11.6564		1973	19.0669
	1974	39.7794		1974	26.4574		1974	11.6412		1974	19.0664
	1975	39.7744		1975	26.449		1975	11.6279		1975	19.0635
	1976	39.7318		1976	26.4298		1976	11.6129		1976	19.0476
	1977	39.7248		1977	26.4286		1977	11.6129		1977	19.0349
	1978	39.717		1978	26.4257		1978	11.6129		1978	19.0305
	1979	39.7163		1979	26.4119		1979	11.6071		1979	19.0272
	1980	39.7156		1980	26.4076		1980	11.5942		1980	19.0255
	1981	39.6875		1981	26.3941		1981	11.5702		1981	19.0202
	1982	39.6848		1982	26.3815		1982	11.5642		1982	19.0184
	1983	39.6679		1983	26.3761		1983	11.5238		1983	19.0114
	1984	39.6318		1984	26.3666		1984	11.5		1984	19.011
	1985	39.5951		1985	26.3596		1985	11.4943		1985	19
	1986	39.5879		1986	26.3556		1986	11.4607		1986	18.9984
	1987	39.5706		1987	26.3462		1987	11.4604		1987	18.9983
	1988	39.5578		1988	26.345		1988	11.4504		1988	18.9944
	1989	39.5532		1989	26.3369		1989	11.4349		1989	18.9821
	1990	39.5336		1990	26.3195		1990	11.4286		1990	18.9781
	1991	39.5195		1991	26.3158		1991	11.399		1991	18.9765
	1992	39.5058		1992	26.3158		1992	11.3712		1992	18.9756
	1993	39.4955		1993	26.2917		1993	11.3618		1993	18.9707
	1994	39.4584		1994	26.2897		1994	11.3475		1994	18.9655
	1995	39.4389		1995	26.2442		1995	11.347		1995	18.9616
	1996	39.4089		1996	26.2438		1996	11.3208		1996	18.9602
	1997	39.4023		1997	26.242		1997	11.2676		1997	18.9463
[truncated: 8,180 more rows]

## Sheet: Supp. Fig. 3
Supplementary Figure 3
	a)																																											b)
			Per base A-to-G conversion in % (experiment 1)																				Per base A-to-G conversion in % (experiment 2)																							Per base C-to-T conversion in % (experiment 1)
		Sequence ID	Pos1	Pos2	Pos3	Pos4	Pos5	Pos6	Pos7	Pos8	Pos9	Pos10	Pos11	Pos12	Pos13	Pos14	Pos15	Pos16	Pos17	Pos18	Pos19	Pos20	Pos1	Pos2	Pos3	Pos4	Pos5	Pos6	Pos7	Pos8	Pos9	Pos10	Pos11	Pos12	Pos13	Pos14	Pos15	Pos16	Pos17	Pos18	Pos19	Pos20			Sequence ID	Pos1	Pos2	Pos3	Pos4
		ABEmax_CTRL_genomic_NM_000044_4(AR)c_1822CT(p_Arg608Ter)	0	0	0	0	3.84762	4.15238	0	3.88571	0	0	0	0	0	0	0	0	0	0	0	0	0	0	0	0	5.62771	3.7999	0	5.82011	0	0	0	0	0	0	0	0	0	0	0	0			ABE8e_CTRL_DOCK3NO1	0	0	0	0.403497
		ABEmax_CTRL_genomic_NM_000059_3(BRCA2)c_6298CT(p_Gln2100Ter)	0.152517	0	0	0	0	0	8.08338	0	0	0	0	0	0	0	0	0	0	0	0	0	0.110457	0	0	0	0	0	6.33284	0	0	0	0	0	0	0	0	0	0	0	0	0			ABE8e_CTRL_FANCFNO5	0	0.45045	0	0
		ABEmax_CTRL_genomic_NM_000077_4(CDKN2A)c_172CT(p_Arg58Ter)	0	0.0819001	0	0	24.0513	0	0	13.104	0	0	0	0	0	0	0	0	0	0	0	0	0	0.103434	0	0	23.5623	0	0	7.0542	0	0	0	0	0	0	0	0	0	0	0	0			ABE8e_CTRL_genomic_NM_000044_4(AR)c_1822CT(p_Arg608Ter)	0	0	0	0
		ABEmax_CTRL_genomic_NM_000090_3(COL3A1)c_1970GA(p_Gly657Glu)	0	0	0	1.31004	0	7.86026	0	0	3.05677	0	0	0	0	0	0	0	0	0	0	0	0	0	0	1.53257	0	4.5977	0	0	3.06513	0	0	0	0	0	0	0	0	0	0	0			ABE8e_CTRL_genomic_NM_000050_4(ASS1)c_1168GA(p_Gly390Arg)	0	0	0	0.21097
		ABEmax_CTRL_genomic_NM_000179_2(MSH6)c_1883GA(p_Trp628Ter)	0	0	0	14.4465	0	0	0	0	0	0	0	0	0	0	0	0	0	0	0	0	0	0	0	10.625	0	0	0	0	0	0	0	0	0	0	0	0	0	0	0	0			ABE8e_CTRL_genomic_NM_000077_4(CDKN2A)c_172CT(p_Arg58Ter)	0	0	0	0
		ABEmax_CTRL_genomic_NM_000182_4(HADHA)c_1132CT(p_Gln378Ter)	0	0	0	0	0	0	89.2085	0	0	0	0	0	0	0	0	0	0	0	0	0	0	0	0	0	0	0	80.9833	0	0	0	0	0	0	0	0	0	0	0	0	0			ABE8e_CTRL_genomic_NM_000081_3(LYST)c_10345CT(p_Arg3449Ter)	0	0	0	0
		ABEmax_CTRL_genomic_NM_000214_3(JAG1)c_148CT(p_Gln50Ter)	0	0	0	6.70391	0	0	1.67598	0	0	0	0	0	0	0	0	0	0	0	0	0	0	0	0	6.66667	0	0	1.11111	0	0	0	0	0	0	0	0	0	0	0	0	0			ABE8e_CTRL_genomic_NM_000138_4(FBN1)c_1546CT(p_Arg516Ter)	0	0	0	0
		ABEmax_CTRL_genomic_NM_000251_2(MSH2)c_2074GA(p_Gly692Arg)	0	0	0	0	43.6409	0	0	0	0	0	0	0	0	0	0	0	0	0	0	0	0	0	0	0	73.125	0	0	0	0	0	0	0	0	0	0	0	0	0	0	0			ABE8e_CTRL_genomic_NM_000214_3(JAG1)c_148CT(p_Gln50Ter)	0	0	0.782859	0
		ABEmax_CTRL_genomic_NM_000251_2(MSH2)c_2291GA(p_Trp764Ter)	0	0	0	0	0	0	16.9355	0	0	0	0	0	0	0	0	0	0	0	0	0	0	0	0	0	0	0	11.3208	0	0	0	0	0	0	0	0	0	0	0	0	0			ABE8e_CTRL_genomic_NM_000296_3(PKD1)c_12688CT(p_Gln4230Ter)	0	0	0	0
		ABEmax_CTRL_genomic_NM_000430_3(PAFAH1B1)c_1111CT(p_Arg371Ter)	0	0	0.521879	0	0	0	70.9354	0	0	0	0	0	0	0	0	0	0	0	0	0	0	0	0.441767	0	0	0	65.502	0	0	0	0	0	0	0	0	0	0	0	0	0			ABE8e_CTRL_genomic_NM_000350_2(ABCA4)c_3085CT(p_Gln1029Ter)	0	0	0	0.440141
		ABEmax_CTRL_genomic_NM_000495_4(COL4A5)c_1472GA(p_Gly491Glu)	0	0	0	0	0	0	0	0	13.4375	0	0	0	0	0	0	0	0	0	0	0	0	0	0	0	0	0	0	0	12.2924	0	0	0	0	0	0	0	0	0	0	0			ABE8e_CTRL_genomic_NM_000495_4(COL4A5)c_1472GA(p_Gly491Glu)	0	0	0	0
		ABEmax_CTRL_genomic_NM_001080463_1(DYNC2H1)c_11284AG(p_Met3762Val)	0	0	0	0	8.9812	0.196464	0	0	0	0	0	0	0	0	0	0	0	0	0	0	0	0	0	0	13.2946	0.145296	0	0	0	0	0	0	0	0	0	0	0	0	0	0			ABE8e_CTRL_genomic_NM_000527_4(LDLR)c_68-1GA	0	0	0	0
		ABEmax_CTRL_genomic_NM_001128425_1(MUTYH)c_1214CT(p_Pro405Leu)	0	0	0	0	0	0	0	0	0	16.7517	0	0	0	0	0	0	0	0	0	0	0	0	0	0	0	0	0	0	0	28.5151	0	0	0	0	0	0	0	0	0	0			ABE8e_CTRL_genomic_NM_001024630_3(RUNX2)c_674GA(p_Arg225Gln)	0	0.0172533	0	0
		ABEmax_CTRL_genomic_NM_001848_2(COL6A1)c_1002+1GA	0	0	0	0	0	0	0	38.9571	0	0	0	0	0	0	0	0	0	0	0	0	0	0	0	0	0	0	0	40.3794	0	0	0	0	0	0	0	0	0	0	0	0			ABE8e_CTRL_genomic_NM_001171_5(ABCC6)c_955AG(p_Ile319Val)	0	0	0	0
		ABEmax_CTRL_genomic_NM_001848_2(COL6A1)c_362AG(p_Lys121Arg)	0	0	9.32722	0	0.152905	0	0.152905	0	0	0	0	0	0	0	0	0	0	0	0	0	0	0	5.93849	0	0.106045	0	0.106045	0	0	0	0	0	0	0	0	0	0	0	0	0			ABE8e_CTRL_genomic_NM_001256850_1(TTN)c_39976CT(p_Arg13326Ter)	0	0	0	6.25
		ABEmax_CTRL_genomic_NM_004092_3(ECHS1)c_5CT(p_Ala2Val)	0	0	0	0	0	13.3648	0	0	0	0	0	0	0	0	0	0	0	0	0	0	0	0.0752445	0	0	0	15.7261	0	0	0	0	0	0	0	0	0	0	0	0	0	0			ABE8e_CTRL_genomic_NM_001369_2(DNAH5)c_11653CT(p_Arg3885Ter)	0	0	0	0
		ABEmax_CTRL_genomic_NM_004333_5(BRAF)c_770AG(p_Gln257Arg)	0	0	0	0	0	0	0	22.3214	0	9.22619	0	0	0	0	0	0	0	0	0	0	0	0	0	0	0	0	0	24.4755	0	5.82751	0	0	0	0	0	0	0	0	0	0			ABE8e_CTRL_genomic_NM_003482_3(KMT2D)c_5707CT(p_Arg1903Ter)	0	0	0	5.51181
		ABEmax_CTRL_genomic_NM_004992_3(MECP2)c_622CT(p_Gln208Ter)	0	0	0	29.78	0	0	0	0	0	0	0	0	0	0	0	0	0	0	0	0	0	0	0	17.9355	0	0	0	0	0	0	0	0	0	0	0	0	0	0	0	0			ABE8e_CTRL_genomic_NM_007294_3(BRCA1)c_81-2AG	0	0	0	6.28931
		ABEmax_CTRL_genomic_NM_006516_3(SLC2A1)c_844CT(p_Gln282Ter)	0	0	0	0	8.28695	0	0	0	0	1.2987	0	0	0	0	0	0	0	0	0	0	0	0	0	0	4.35198	0	0	0	0	1.09995	0	0	0	0	0	0	0	0	0	0			ABE8e_CTRL_genomic_NM_012102_3(RERE)c_4303CT(p_His1435Tyr)	0	0	0	0
		ABEmax_CTRL_genomic_NM_006915_2(RP2)c_353GA(p_Arg118His)	0	0	0	0	5.88235	0	0	0	0	0	0	0	0	0	0	0	0	0	0	0	0	0	0	0	4.11622	0	0	0	0	0	0	0	0	0	0	0	0	0	0	0			ABE8e_CTRL_genomic_NM_013275_5(ANKRD11)c_7825CT(p_Gln2609Ter)	0	0	0	0
		ABEmax_CTRL_genomic_NM_017890_4(VPS13B)c_9491GA(p_Trp3164Ter)	0	0	0	0	7.44763	0	0	0	0	0	0	0	0	0	0	0	0	0	0	0	0	0	0	0	3.58999	0	0	0	0	0	0	0	0	0	0	0	0	0	0	0			ABE8e_CTRL_genomic_NM_015560_2(OPA1)c_869GA(p_Arg290Gln)	0	1.52873	0	0
		ABEmax_CTRL_genomic_NM_018684_3(ZC4H2)c_148CT(p_Gln50Ter)	0	0	0	0	36.3868	0	0	0	0.559796	0	0	0	0	0	0	0	0	0	0	0	0	0	0	0	69.0015	0	0	0	0.596125	0	0	0	0	0	0	0	0	0	0	0			ABE8e_CTRL_genomic_NM_020964_3(EPG5)c_1253-1GA	0	0	0	0
		ABEmax_CTRL_genomic_NM_024426_4(WT1)c_1432+4CT	0	0	0	0	7.65732	0	0	0	0	0	0	0	0	0	0	0	0	0	0	0	0	0	0	0	14.0788	0	0	0	0	0	0	0	0	0	0	0	0	0	0	0			ABE8e_CTRL_genomic_NM_198253_2(TERT)c_2098CT(p_Gln700Ter)	0	0	6.08466	0
		ABEmax_CTRL_genomic_NM_032043_2(BRIP1)c_484CT(p_Arg162Ter)	0	0	0	0	30.6769	0	0	0	0	0	0	0	0	0	0	0	0	0	0	0	0	0	0	0	37.7273	0	0	0	0	0	0	0	0	0	0	0	0	0	0	0			ABE8e_CTRL_HEKsiteNO17	0	0	0	0
		ABEmax_CTRL_genomic_NM_174917_4(ACSF3)c_1405CT(p_Arg469Ter)	0	0	0	0	0	55.6364	0	0	0	0	0	0	0	0	0	0	0	0	0	0	0	0	0	0	0	37.6	0	0	0	0	0	0	0	0	0	0	0	0	0	0			ABE8e_NM_000018_3(ACADVL)c_848TC(p_Val283Ala)	0	0	0	0
		ABEmax_CTRL_HEKsiteNO2	0	0	0	0	0	0	0	0	0	0	0	0	0	19.4444	0	0	0	0	0	0	0	0	0	0	0	0	0	0	0	0	0	0	0	30.7692	0	0	0	0	0	0			ABE8e_NM_000018_4(ACADVL)c_881GA(p_Gly294Glu)	0	0	0.386915	0
		ABEmax_CTRL_HEKsiteNO8	0	0	0	0	97.5275	0	0	0	0	0	0	0	0	0	0	0	0	0	0	0	0	0	0	0	65.3169	0	0	0	0	0	0	0	0	0	0	0	0	0	0	0			ABE8e_NM_000020_2(ACVRL1)c_1120CT(p_Arg374Trp)	0	0	0	0
		ABEmax_CTRL_HEKsiteNO9	0	0	0	0	62.74	0	0	0	0	0	0	0	0	0	0	0	0	0	0	0	0	0	0	0	81.7518	0	0	0	0	0	0	0	0	0	0	0	0	0	0	0			ABE8e_NM_000020_2(ACVRL1)c_1232GA(p_Arg411Gln)	0	0	0	0
		ABEmax_NM_000016_5(ACADM)c_583GA(p_Gly195Arg)	0	0	0	0	0	15.6897	0	0	0	0	0	0	0	0	0	0	0	0	0	0	0	0	0	0	0	17.7817	0	0	0	0	0	0	0	0	0	0	0	0	0	0			ABE8e_NM_000020_2(ACVRL1)c_1336CT(p_Gln446Ter)	0.337079	0	0	0
		ABEmax_NM_000017_3(ACADS)c_136CT(p_Arg46Trp)	0	0	0	0.0242365	0	13.9603	0	0	0	0	0.0242365	0	0	0	0	0	0	0.0242365	0	0	0	0	0	0	0	6.42544	0	0	0	0	0.0162259	0	0	0	0	0	0	0.0162259	0	0			ABE8e_NM_000020_2(ACVRL1)c_1377+1GA	0	0	0	0
		ABEmax_NM_000017_3(ACADS)c_268GA(p_Gly90Ser)	0	0	0	0	0	8.17963	0	0	0	0	0	0	0	0	0	0	0	0	0	0	0	0	0	0	0	12.6144	0	0	0	0	0	0	0	0	0	0	0	0	0	0			ABE8e_NM_000020_2(ACVRL1)c_1436GA(p_Arg479Gln)	5.19481	0	0	0
		ABEmax_NM_000018_3(ACADVL)c_1246GA(p_Ala416Thr)	0	0	0	0	9.87362	0	0	0	0	0	0	0.0789889	0	0	0	0	0	0	0	0	0	0	0	0	8.7884	0	0	0	0	0	0	0	0	0	0	0	0	0	0	0			ABE8e_NM_000020_2(ACVRL1)c_1451GA(p_Arg484Gln)	0	0	0	0
		ABEmax_NM_000018_3(ACADVL)c_1406GA(p_Arg469Gln)	0	0	0	0	0	0	0	24.7009	0	0	0	0	0	0	0	0	0	0	0	0	0	0	0	0	0	0	0	33.9185	0	0	0	0	0	0	0	0	0	0	0	0.0351124			ABE8e_NM_000020_2(ACVRL1)c_601CT(p_Gln201Ter)	0	0.132802	0	0
		ABEmax_NM_000018_3(ACADVL)c_637GA(p_Ala213Thr)	0.182753	0	0	2.98115	0	0	0	0	7.9269	0	5.43689	0	0	0	0	1.82753	0	0	0	0	0.325042	0	0	3.94291	0	0	0	0	6.47258	0	6.92482	0	0	0	0	2.88298	0	0	0	0			ABE8e_NM_000021_3(PSEN1)c_1229GA(p_Cys410Tyr)	0	0	0	4.43213
		ABEmax_NM_000018_4(ACADVL)c_1316GA(p_Gly439Asp)	0	0	0	0	4.40917	0	0	0	0	0	0	0	0	0	0	0	0	0	0	0	0	0	0	0	5.67951	0	0	0	0	0	0	0	0	0	0	0	0	0	0	0			ABE8e_NM_000021_3(PSEN1)c_488AG(p_His163Arg)	0	0	0.189394	0
		ABEmax_NM_000018_4(ACADVL)c_520GA(p_Val174Met)	0	0	0	0	0	68.2713	0	0	0	0	0	0	0	0	0	0	0	0	0	0	0	0	0	0	0	54.0416	0	0	0	0	0	0	0	0	0	0	0	0	0	0			ABE8e_NM_000022_3(ADA)c_219-2AG	0	0	0	0
		ABEmax_NM_000019_3(ACAT1)c_1160TC(p_Ile387Thr)	0	1.21422	0	0	0	0	0	0	0	7.11188	0.346921	0	0	0	0	0	0	0	0	0	0	1.28205	0	0	0	0	0	0	0	10.1282	0.512821	0	0	0	0	0	0	0	0	0			ABE8e_NM_000022_3(ADA)c_301CT(p_Arg101Trp)	0	0	0	0
		ABEmax_NM_000020_2(ACVRL1)c_1120CT(p_Arg374Trp)	0	0.0360014	0	0.0120005	0	13.8006	0	0.0120005	0	0	0	0	0.0120005	0	0	0	0	0	0	0	0	0.0358637	0	0	0	10.1136	0	0.0239091	0	0	0	0.0119546	0	0	0	0	0	0	0	0			ABE8e_NM_000023_3(SGCA)c_229CT(p_Arg77Cys)	0	0	0	0
		ABEmax_NM_000020_2(ACVRL1)c_1135GA(p_Glu379Lys)	0	0	0	0	0	78.0203	0	0	0.148271	0	0	0	0	0	0	0	0	0	0	0	0	0	0	0	0	94.6128	0	0	0.191507	0	0	0	0	0	0	0	0	0	0	0			ABE8e_NM_000023_3(SGCA)c_409GA(p_Glu137Lys)	0	0	5.55556	0
		ABEmax_NM_000020_2(ACVRL1)c_269GA(p_Cys90Tyr)	0	0	0	0	0	88.4882	0	0	0	0	0	0	0	0	0	0	0	0	0	0	0	0	0	0	0	69.5548	0	0	0	0	0	0	0	0	0	0	0	0	0	0			ABE8e_NM_000023_3(SGCA)c_585-1GA	0	0	0	6.35593
		ABEmax_NM_000020_2(ACVRL1)c_822GA(p_Trp274Ter)	0	0	0	0	0	93.46	0	0	0	0.0240442	0	0	0	0	0	0	0	0	0	0	0	0	0	0	0	81.9147	0	0	0	0.0221092	0	0	0	0	0	0	0	0	0	0			ABE8e_NM_000023_3(SGCA)c_676CT(p_Gln226Ter)	0	0	0.147856	0
		ABEmax_NM_000021_3(PSEN1)c_799CT(p_Pro267Ser)	0	0	0	0	6.71642	0	0	0	0	0	0	0	0	0	0	0	0	0	0	0	0	0	0	0	7.55556	0	0	0	0	0	0	0	0	0	0	0	0	0	0	0			ABE8e_NM_000026_2(ADSL)c_1276CT(p_Arg426Cys)	0	2.31317	6.9395	0
		ABEmax_NM_000022_3(ADA)c_467GA(p_Arg156His)	0	0	0	0	0	0	0	13.0503	0	0	0	0	0	0	0	0	0	0	0	0	0	0	0	0	0	0	0	8.21509	0	0	0	0	0	0	0	0	0	0	0	0			ABE8e_NM_000029_3(AGT)c_1087CT(p_Gln363Ter)	0	0	0	0
		ABEmax_NM_000026_2(ADSL)c_1342TC(p_Ser448Pro)	0	0	0	0	0	0	48.9879	0	0	0	0.0704101	0	0	0	0	0	0	0	0	0	0	0	0	0	0	0	38.3518	0	0	0	0.0584454	0	0	0	0	0	0	0	0	0			ABE8e_NM_000030_2(AGXT)c_2TC(p_Met1Thr)	0	0.456919	3.98172	0
		ABEmax_NM_000026_3(ADSL)c_1277GA(p_Arg426His)	0	0	0	0	0	0	33.2554	0	0	0	0	0	0	0	0	0	0	0	0	0	0	0	0	0	0	0	23.7296	0	0	0	0	0	0	0	0	0	0	0	0	0			ABE8e_NM_000030_2(AGXT)c_473CT(p_Ser158Leu)	0	0	0	0
		ABEmax_NM_000026_3(ADSL)c_550CT(p_Gln184Ter)	0	0	0	0	0	44.0524	0	0	0	0	0	0	0	0	0	0	0	0	0	0	0	0	0	0	0	20.5696	0	0	0	0	0	0	0	0	0	0	0	0	0	0			ABE8e_NM_000030_2(AGXT)c_508GA(p_Gly170Arg)	0	0	0	53.8314
		ABEmax_NM_000030_2(AGXT)c_130CT(p_Gln44Ter)	0	0	0	0	42.8352	0	0	0	0	0	0	0	0	0	0	0	0	0	0	0	0	0	0	0	40.1156	0	0	0	0	0	0	0	0	0	0	0	0	0	0	0			ABE8e_NM_000030_2(AGXT)c_596-2AG	0	0	0	0
		ABEmax_NM_000030_2(AGXT)c_508GA(p_Gly170Arg)	0	0	0	0	0	26.6482	0	0	0	0.33241	1.77285	0	0	0	0	0	0	0	0	0	0	0	0	0	0	38.7052	0	0	0	0.275482	1.92837	0	0	0	0	0	0	0	0	0			ABE8e_NM_000033_3(ABCD1)c_1270CT(p_Gln424Ter)	0	0.071736	0	0
		ABEmax_NM_000030_2(AGXT)c_613TC(p_Ser205Pro)	0	0	0	0	0	68.3649	0	0	0	0	0	0	0	0	0	0	0	0	0	0	0	0	0	0	0	89.3162	0	0	0	0	0	0	0	0	0	0	0	0	0	0			ABE8e_NM_000033_3(ABCD1)c_1288CT(p_Gln430Ter)	13.5922	0	0	0
		ABEmax_NM_000030_2(AGXT)c_697CT(p_Arg233Cys)	0	0	4.27083	0	4.375	33.8542	0	0	0	0	0	0	0	0	0	0	0	0	0	0	0	0	3.96601	0	5.24079	38.6686	0	0	0	0	0	0	0	0	0	0	0	0	0	0			ABE8e_NM_000033_3(ABCD1)c_1817CT(p_Ser606Leu)	0	0	0	0
		ABEmax_NM_000033_3(ABCD1)c_1628CT(p_Pro543Leu)	0	0	80.3867	0	0	0	0	0	0	0	0	0	0	0	0	0	0	0	0	0	0	0.206612	41.9421	0	0	0	0	0	0	0	0	0	0	0	0	0	0	0	0	0			ABE8e_NM_000033_3(ABCD1)c_1992-2AG	0	0	0	0
		ABEmax_NM_000033_3(ABCD1)c_311GA(p_Arg104His)	0	0	0	0	0	11.7361	0	0.694444	0	0	0	0	0	0	0	0	0	0	0	0	0	0	0	0	0	9.42563	0	0.441826	0	0	0	0	0	0	0	0	0	0	0	0			ABE8e_NM_000033_3(ABCD1)c_421GA(p_Ala141Thr)	0	0	0	0
		ABEmax_NM_000035_4(ALDOB)c_1027TC(p_Tyr343His)	0	0	0	0	0	33.4347	0	0	0	0	14.5897	0	0	0	0	0	0	0	0	0	0	0	0	0	0	34.8361	0	0	0	0	19.2623	0	0	0	0	0	0	0	0	0			ABE8e_NM_000035_4(ALDOB)c_1027TC(p_Tyr343His)	0	0	0	0
		ABEmax_NM_000036_2(AMPD1)c_1373GA(p_Arg458His)	0	0	0	0	0	0	0	5.26316	0	0	0	0	0	0	0	0	0	0	0	0	0	0	0	0	0	0	0	6.77966	0	0	0	0	0	0	0	0	0	0	0	0			ABE8e_NM_000038_5(APC)c_1234CT(p_Gln412Ter)	0	0	0	0
		ABEmax_NM_000038_5(APC)c_1234CT(p_Gln412Ter)	0	0	3.43137	0	0	0	86.9281	0	0	0	0	0	0	0	0	0	0	0	0	0	0	0	1.97917	0	0	0	44.375	0	0	0	0	0	0	0	0	0	0	0	0	0			ABE8e_NM_000038_5(APC)c_3682CT(p_Gln1228Ter)	0	0	0	0
		ABEmax_NM_000038_5(APC)c_1873CT(p_Gln625Ter)	0	0	0	0	10.8902	0	0	0	0	0	0	0	0	0	0	0	0	0	0	0	0	0	0	0	17.1329	0	0	0	0	0	0	0	0	0	0	0	0	0	0	0			ABE8e_NM_000043_5(FAS)c_651+1GA	0.307692	0	0	5.53846
		ABEmax_NM_000038_5(APC)c_2097GA(p_Trp699Ter)	0	0	0	0	0	0	0	0	0	16.2963	0	0	0	0	0	0	0	0	0	0	0	0	0	0	0	0	0	0	0	13.0719	0	0	0	0	0	0	0	0	0	0			ABE8e_NM_000044_4(AR)c_1847GA(p_Arg616His)	0	0	0	0
		ABEmax_NM_000038_5(APC)c_2626CT(p_Arg876Ter)	0	0	0	0	54.717	0	0	0	0	0	0	0	0	0	0	0	0	0	0	0	0	0	0	0	24.5033	0	0	0	0	0	0	0	0	0	0	0	0	0	0	0			ABE8e_NM_000044_4(AR)c_2171CT(p_Pro724Leu)	0	0	0	0
		ABEmax_NM_000038_5(APC)c_2656CT(p_Gln886Ter)	0	0	0	37.0184	37.6884	0	0	0	0	0	0	0	0	0	0	0	0	0	0	0	0	0	0	49.4226	45.4965	0	0	0	0	0	0	0	0	0	0	0	0	0	0	0			ABE8e_NM_000044_4(AR)c_2450-1GA	0	0.585774	0	2.76151
		ABEmax_NM_000038_5(APC)c_3682CT(p_Gln1228Ter)	0	0	0	0	47.5904	0	0	0	0	0.673281	0	0	0	0	0	0	0	0	0	0	0	0	0	0	49.3875	0	0	0	0	0.835189	0	0	0	0	0	0	0	0	0	0			ABE8e_NM_000044_4(AR)c_2667CT(p_Ser889=)	0	0.374532	0	0
		ABEmax_NM_000038_5(APC)c_4012CT(p_Gln1338Ter)	0	0	0	0	0	20.6039	0	0	0	0	0	0	0	0	0	0	0	0	0	0	0	0	0	0	0	8.46591	0	0	0	0	0	0	0	0	0	0	0	0	0	0			ABE8e_NM_000048_3(ASL)c_545GA(p_Arg182Gln)	0	0.134138	0	0
		ABEmax_NM_000038_5(APC)c_4549CT(p_Gln1517Ter)	0	0	0	0	0	51.3896	0	0	0	0	0	0	0	0	0	0	0	0	0	0	0	0	0	0	0	64.6077	0	0	0	0	0	0	0	0	0	0	0	0	0	0			ABE8e_NM_000048_3(ASL)c_578GA(p_Arg193Gln)	6.70241	0	0	0
		ABEmax_NM_000038_5(APC)c_6709CT(p_Arg2237Ter)	0	0	0	0	6.90909	0	0	0	0	0	0	0	0	0	0	0	0	0	0	0	0	0	0	0	13.8122	0	0	0	0	0	0	0	0	0	0	0	0	0	0	0			ABE8e_NM_000050_4(ASS1)c_53CT(p_Ser18Leu)	0	0	0	0
		ABEmax_NM_000044_4(AR)c_1739GA(p_Cys580Tyr)	0	0.712897	0	4.73104	0	0	0	0	0	0	0	0	0	0	0	0	0	0	0	0	0	0.28551	0	5.06781	0	0	0	0	0	0	0	0	0	0	0	0	0	0	0	0			ABE8e_NM_000050_4(ASS1)c_571GA(p_Glu191Lys)	0	0	0	0
		ABEmax_NM_000044_4(AR)c_1768+2TC	0	0	0	0	19.7691	0	0	0	0	0	0	0	0	0	0	0	0	0	0	0	0	0	0	0	34.4423	0	0	0	0	0	0	0	0	0	0	0	0	0	0	0			ABE8e_NM_000051_3(ATM)c_1063CT(p_Gln355Ter)	0	0	0	0
		ABEmax_NM_000044_4(AR)c_2566CT(p_Arg856Cys)	0	0	0	0	0	16.3793	0	0	0	0	0	0	0	0	0	0	0	0	0	0	0	0	0	0	0	13.2203	0	0	0	0	0	0	0	0	0	0	0	0	0	0			ABE8e_NM_000051_3(ATM)c_1178GA(p_Trp393Ter)	0	0	0	0
		ABEmax_NM_000044_4(AR)c_2659AG(p_Met887Val)	0	0	0	15.0313	0	0	0	0	0	0	0	0	0	0	0	0	0	0	0	0	0	0	0	7.8629	0	0	0	0	0	0	0	0	0	0	0	0	0	0	0	0			ABE8e_NM_000051_3(ATM)c_1537CT(p_Gln513Ter)	0	0	0	0
		ABEmax_NM_000044_4(AR)c_2668GA(p_Val890Met)	0	0	0	0	0	0	9.90712	0	0	0	0	0	0	0	0	0	0	0	0	0	0	0	0	0	0	0	13.4848	0	0	0	0	0	0	0	0	0	0	0	0	0			ABE8e_NM_000051_3(ATM)c_1AG(p_Met1Val)	0	0	0	0
		ABEmax_NM_000044_4(AR)c_292CT(p_Gln98Ter)	0	0	0	0	73.6755	0	0	2.15232	0	0	0	0	0	0	0	0	0	0	0	0	0	0	0	0	48.105	0	0	2.18659	0	0	0	0	0	0	0	0	0	0	0	0			ABE8e_NM_000051_3(ATM)c_2413CT(p_Arg805Ter)	0	3.62319	0	0
		ABEmax_NM_000047_2(ARSE)c_1300GA(p_Gly434Ser)	0	0	0	0	0	0	8.26679	1.97276	0.610615	0	0	0	0	0	0.0469704	0	0	0	0	0	0	0	0	0	0	0	9.62025	2.65823	0.632911	0	0	0	0	0	0	0	0	0	0	0			ABE8e_NM_000051_3(ATM)c_3GA(p_Met1Ile)	0	0	0	0
		ABEmax_NM_000048_3(ASL)c_1079TC(p_Met360Thr)	0	0	9.0379	0	0	21.5743	0.291545	0	0	0	0	0	0	0	0	0	0	0	0	0	0	0	11.2179	0	0	15.0641	0.320513	0	0	0	0	0	0	0	0	0	0	0	0	0			ABE8e_NM_000051_3(ATM)c_4396CT(p_Arg1466Ter)	0	0	0	0
		ABEmax_NM_000048_3(ASL)c_446+1GA	0	0	0.0687758	0	9.14718	0	0	0	0.481431	0	0	0	0	0	0	0	0	0	0	0.137552	0	0	0.0650618	0	7.09174	0	0	0	0.390371	0	0	0	0	0	0	0	0	0	0	0.0650618			ABE8e_NM_000051_3(ATM)c_4735CT(p_Gln1579Ter)	0	0	0	0
		ABEmax_NM_000048_3(ASL)c_532GA(p_Val178Met)	0	0	0	0	0	0	0	0	8.63636	0	1.36364	0	0	0	0	0	0	0	0	0	0	0	0	0	0	0	0	0	3.99211	0	1.03499	0	0	0	0	0	0	0	0	0			ABE8e_NM_000051_3(ATM)c_4906CT(p_Gln1636Ter)	0	0.22779	0	0
		ABEmax_NM_000050_4(ASS1)c_539GA(p_Ser180Asn)	0	0	0	0	0	0.0688231	0	0	98.5547	0	0	0	0	0	0	0	0	0	0	0	0	0	0	0	0	0	0	0	76.8707	0	0	0	0	0	0	0	0	0	0	0			ABE8e_NM_000051_3(ATM)c_664CT(p_Gln222Ter)	0	0.31348	0	0
		ABEmax_NM_000050_4(ASS1)c_773+49CT	0	0	0	0	0	0	0	0	0	17.2181	0	0	0	0	0	0	0	0	0	0	0	0	0	0	0	0	0	0	0	13.9241	0	0	0	0	0	0	0	0	0	0			ABE8e_NM_000052_6(ATP7A)c_1544-1GA	0	0	18.9747	0
		ABEmax_NM_000050_4(ASS1)c_787GA(p_Val263Met)	0	0	0	8.13412	0	0	0	0	0	0	0	0	0	0	0	0	0	0	0	0	0	0	0	15.6529	0	0	0	0	0	0	0.0425351	0	0	0	0	0	0	0	0	0			ABE8e_NM_000052_6(ATP7A)c_1639CT(p_Arg547Ter)	0	0	0	0
		ABEmax_NM_000051_3(ATM)c_1063CT(p_Gln355Ter)	0	0	3.37942	0	0	0	31.106	0	0	0	0	0	0	0	0	0	0	0	0	0	0	0.0759878	4.25532	0	0	0	27.3556	0	0	0	0	0	0	0	0	0	0	0	0	0			ABE8e_NM_000052_6(ATP7A)c_1910CT(p_Ser637Leu)	0	0	0	11.9726
		ABEmax_NM_000051_3(ATM)c_1339CT(p_Arg447Ter)	0	0	0	0	0	57.4225	0	0	0	0	0	0	0	0	0	0	0	0	0	0	0	0	0	0	0	46.5157	0	0	0	0	0	0	0	0	0	0	0	0	0	0			ABE8e_NM_000052_6(ATP7A)c_1950GA(p_Trp650Ter)	0	0	0	0
		ABEmax_NM_000051_3(ATM)c_1463GA(p_Trp488Ter)	0	0	0	0	0	0	6.48464	0	0	0	10.8077	0	0	0	0	0	0	0	0	0	0	0	0	0	0	0	6.10998	0	0	0	8.85947	0	0	0	0	0	0	0	0	0			ABE8e_NM_000052_6(ATP7A)c_2555CT(p_Pro852Leu)	0	0	0	0
		ABEmax_NM_000051_3(ATM)c_1960CT(p_Gln654Ter)	0	0	0	0	40.1198	0	0	0	0	0	0	0	0	0	0	0	0	0	0	0	0	0	0	0	44.7619	0	0	0	0	0	0	0	0	0	0	0	0	0	0	0			ABE8e_NM_000052_6(ATP7A)c_2938CT(p_Arg980Ter)	0	0	0	0
		ABEmax_NM_000051_3(ATM)c_2638+2TC	0	0	0	0	0	11.7647	0	0	0	0	0	0	0	0	0	0	0	0	0	0	0	0	0	0	0	14.4381	0	0	0	0	0	0	0	0	0	0	0	0	0	0			ABE8e_NM_000053_3(ATP7B)c_1847GA(p_Arg616Gln)	0.124069	0	0	0
		ABEmax_NM_000051_3(ATM)c_2TC(p_Met1Thr)	0	0	0	16.3739	0	5.05973	0	0	0	0	0	0	0	0	0	0	0	0	0	0	0	0	0	15.7178	0	3.99027	0	0	0	0	0	0	0	0	0	0	0	0	0	0			ABE8e_NM_000053_3(ATP7B)c_2128GA(p_Gly710Ser)	0.497512	0	0	0
		ABEmax_NM_000051_3(ATM)c_3077GA(p_Trp1026Ter)	0	0	0	0	57.8732	0	0	0	0	0	0	0	0	0	0	0	0	0	0	0	0	0	0	0	77.3109	0	0	0	0	0	0	0	0	0	0	0	0	0	0	0			ABE8e_NM_000053_3(ATP7B)c_2804CT(p_Thr935Met)	0	0	0	0
		ABEmax_NM_000051_3(ATM)c_4735CT(p_Gln1579Ter)	0	0	0	0	0	97.3437	0	0	0	0	0	0	0	0	0	0	0	0	0	0	0	0	0	0	0	82.6167	0	0	0	0	0	0	0	0	0	0	0	0	0	0			ABE8e_NM_000053_3(ATP7B)c_2930CT(p_Thr977Met)	0	0	0	0
		ABEmax_NM_000051_3(ATM)c_4909+1GA	0	0	1.0929	0	11.4754	17.4863	0	0	0	1.63934	0	0	0	0	0	0	0	0	0	0	0	0	2.10877	0	11.6537	29.9667	0	0	0	1.7758	0	0	0	0	0	0	0	0	0	0			ABE8e_NM_000053_3(ATP7B)c_2975CT(p_Pro992Leu)	13.7239	0	0	0
		ABEmax_NM_000051_3(ATM)c_5515CT(p_Gln1839Ter)	0	0	0	0	47.6085	7.34149	0	0	0	0	0	0	0	0	0	0	0	0	0	0.111235	0	0	0	0	46.8153	6.21019	0	0	0	0	0	0	0	0	0	0	0	0	0	0			ABE8e_NM_000053_3(ATP7B)c_3007GA(p_Ala1003Thr)	0	0	0	0.249066
		ABEmax_NM_000051_3(ATM)c_664CT(p_Gln222Ter)	0	0	0	0	0	37.8833	0	0	0	0	0	0	0	0	0	0	0	0	0	0	0	0	0	0	0	22.8753	0	0	0	0	0	0	0	0	0	0	0	0	0	0			ABE8e_NM_000053_3(ATP7B)c_4021GA(p_Gly1341Ser)	0	0	0	0
		ABEmax_NM_000051_3(ATM)c_901+1GA	0	0	0	0	0	0	10.8855	0	0	0	0	0	0	0	0	0	0	0	0.0564016	0	0	0	0	0	0	0	16.6033	0	0	0	0	0	0	0	0	0	0	0	0	0			ABE8e_NM_000053_3(ATP7B)c_4114CT(p_Gln1372Ter)	0	0	0	0
		ABEmax_NM_000052_6(ATP7A)c_1639CT(p_Arg547Ter)	0	0	0	8.43209	0	0	5.83409	0	0	0	0	0	0	0	0	0	0	0	0	0	0	0	0	8.7069	0	0	4.31034	0	0	0	0	0	0	0	0	0	0	0	0	0			ABE8e_NM_000056_4(BCKDHB)c_952-1GA	0	0	0	0
		ABEmax_NM_000052_6(ATP7A)c_1910CT(p_Ser637Leu)	0	0	0	0	0	18.7595	0	4.99244	0	0	0	0	0	0	0	0	0	0	0	0	0	0	0	0	0	13.7698	0	3.61174	0	0	0	0	0	0	0	0	0	0	0	0			ABE8e_NM_000057_3(BLM)c_1933CT(p_Gln645Ter)	0	0	0	0
		ABEmax_NM_000052_6(ATP7A)c_1946+5GA	0	0	0	0	0	6.17761	0	0	0	0	0	0	0	0	0	0	0	0	0	0	0	0	0	0	0	6.27803	0	0	0	0	0	0	0	0	0	0	0	0	0	0			ABE8e_NM_000057_3(BLM)c_3415CT(p_Arg1139Ter)	0	0	0	0
		ABEmax_NM_000052_6(ATP7A)c_1950GA(p_Trp650Ter)	0	0	0	0	6.37037	0	0	0	0	0	0	0	0	0	0	0	0	0	0	0	0	0	0	0	10.735	0	0	0	0	0	0	0	0	0	0	0	0	0	0	0			ABE8e_NM_000059_3(BRCA2)c_1117CT(p_Gln373Ter)	0	12.9195	0	0
		ABEmax_NM_000052_6(ATP7A)c_4226+5GA	0	0	0	0	0	54.7688	0	0.433526	0	0	0	0	0	0	0	0	0	0	0	0	0	0	0	0	0	42.1392	0	0.386598	0	0	0	0	0	0	0	0	0	0	0	0			ABE8e_NM_000059_3(BRCA2)c_1189CT(p_Gln397Ter)	0	0	0	0
		ABEmax_NM_000052_6(ATP7A)c_601CT(p_Arg201Ter)	0	0.235833	0	0	0	0	0	16.3696	0	0	0.256641	0.152598	0	0.0208088	0	0	0.00693626	0	0	0	0	0.484986	0	0	0	0	0	31.7511	0	0	0.546899	0.237334	0	0.0206377	0	0	0.0103189	0	0	0.0103189			ABE8e_NM_000059_3(BRCA2)c_1261CT(p_Gln421Ter)	0	0	0	0
		ABEmax_NM_000052_7(ATP7A)c_1933CT(p_Arg645Ter)	0	0	0	0	0	17.951	0	0	0	0	0	0	0	0	0	0	0	0	0	0	0	0	0.0587199	0	0	7.86847	0	0	0	0	0	0	0	0	0	0	0	0	0	0			ABE8e_NM_000059_3(BRCA2)c_1799AG(p_Tyr600Cys)	0	0	0	0
		ABEmax_NM_000053_3(ATP7B)c_2293GA(p_Asp765Asn)	0	0	0	3.03665	0	11.7801	0	0	0	0.104712	0	0	0	0	0	0	0	0	0	0	0	0	0	2.91345	0	8.14053	0	0	0	0.0856898	0	0	0	0	0	0	0	0	0	0			ABE8e_NM_000059_3(BRCA2)c_2548CT(p_Gln850Ter)	0	0.123762	0	0
		ABEmax_NM_000053_3(ATP7B)c_2294AG(p_Asp765Gly)	0	0	0	0	5.34351	0	0	0	0	0	0	0	0	0	0	0	0	0	0	0	0	0	0	0	9.46124	0	0	0	0	0	0	0	0	0	0	0	0	0	0	0			ABE8e_NM_000059_3(BRCA2)c_3412CT(p_Gln1138Ter)	0	0	10.2041	0
		ABEmax_NM_000053_3(ATP7B)c_2930CT(p_Thr977Met)	0	0	0	0	0	3.72439	0	0	0	0	0	0	0	0	0	0	0	0	0	0	0	0	0	0	0	7.32293	0	0	0	0	0	0	0	0	0	0	0	0	0	0			ABE8e_NM_000059_3(BRCA2)c_3442CT(p_Gln1148Ter)	0.128866	15.0773	0	0
		ABEmax_NM_000053_3(ATP7B)c_2975CT(p_Pro992Leu)	0	0	0	6.5407	0	0	0	0	0	1.74419	0	0	0	0	0	0	0	0	0	0	0	0	0	6.20872	0	0	0	0	0	1.12285	0	0	0	0	0	0	0	0	0	0			ABE8e_NM_000059_3(BRCA2)c_3871CT(p_Gln1291Ter)	0	0.0843882	0	0
		ABEmax_NM_000053_3(ATP7B)c_3007GA(p_Ala1003Thr)	0	0	0	0	0	0	0	0	16.9387	0	0	0	0	0.0143184	0	0	0	0	0	0	0	0	0	0	0	0	0	0	10.122	0	0	0	0	0	0	0	0	0	0	0			ABE8e_NM_000059_3(BRCA2)c_3883CT(p_Gln1295Ter)	0	0	0	0
		ABEmax_NM_000053_3(ATP7B)c_3305TC(p_Ile1102Thr)	0	0	0	0	0	0	0	0	26.8657	0	0	0	0	0	0	0	0	0	0	0	0	0	0	0	0	0	0	0	19.8686	0	0	0	0	0	0	0	0	0	0	0			ABE8e_NM_000059_3(BRCA2)c_4222CT(p_Gln1408Ter)	0	0	0	0
		ABEmax_NM_000053_3(ATP7B)c_3722CT(p_Ala1241Val)	0	0	0	0	0	9.74122	0	0	0	0	0	0	0	0	0	0	0	0	0	0	0	0	0	0	0	6.10349	0	0	0	0	0	0	0	0	0	0	0	0	0	0			ABE8e_NM_000059_3(BRCA2)c_4354CT(p_Gln1452Ter)	0	0	0	0
		ABEmax_NM_000053_3(ATP7B)c_4021GA(p_Gly1341Ser)	0	0	0	0	0	0	0	6.58915	0	2.37403	0	0	0	0	0	0	0	0	0	0	0	0	0	0	0	0	0	7.38255	0	2.75913	0	0	0	0	0	0	0	0	0	0			ABE8e_NM_000059_3(BRCA2)c_516+2TC	0	0.877193	6.14035	0
		ABEmax_NM_000057_3(BLM)c_1933CT(p_Gln645Ter)	0	0	0	0	0	0	31.8352	0	0	0	0	0	0	0	0	0	0	0	0	0	0	0	0	0	0	0	27.1144	0	0	0	0	0	0	0	0	0	0	0	0	0			ABE8e_NM_000059_3(BRCA2)c_516GA(p_Lys172=)	0	0	0	0
		ABEmax_NM_000057_3(BLM)c_3847CT(p_Gln1283Ter)	0	0	0	0	0	23.0447	0	0	0	0	0	0	0	0	0	0	0	0	0	0	0	0	0	0	0	25.8796	0	0	0	0	0	0	0	0.0236128	0	0	0	0	0	0			ABE8e_NM_000059_3(BRCA2)c_5428GA(p_Val1810Ile)	0	0.837521	0	0
		ABEmax_NM_000059_3(BRCA2)c_-39-1GA	0.191755	0	0	0.191755	0	0	11.1218	0	0.671141	0	0	0	0	0	0	0	0	0	0	0	0.269542	0	0	0.134771	0	0	10.9164	0	0.943396	0	0	0	0	0	0	0	0	0	0	0			ABE8e_NM_000059_3(BRCA2)c_5791CT(p_Gln1931Ter)	0	0	0	0
		ABEmax_NM_000059_3(BRCA2)c_1189CT(p_Gln397Ter)	0	0	0	0	0	2.85714	0	0	0	0	0	0	0	0	0	0	0	0	0	0	0	0	0	0	0	7.54717	0	0	0	0	0	0	0	0	0	0	0	0	0	0			ABE8e_NM_000059_3(BRCA2)c_582GA(p_Trp194Ter)	0	0	0	0
		ABEmax_NM_000059_3(BRCA2)c_1689GA(p_Trp563Ter)	0	0	0	0	61.341	0	0	0	0	0	0	0	0	0	0	0	0	0	0	0	0	0	0	0	79.3252	0	0	0	0	0	0	0	0	0	0	0	0	0	0	0			ABE8e_NM_000059_3(BRCA2)c_631+3AG	0	0	0	0
		ABEmax_NM_000059_3(BRCA2)c_1825CT(p_Gln609Ter)	0	0	0	0	0	58.3812	0	0	0	0	0	0	0	0	0	0	0	0	0	0	0	0	0	0	0	41.2322	0	0	0	0	0	0	0	0	0	0	0	0	0	0			ABE8e_NM_000059_3(BRCA2)c_631GA(p_Val211Ile)	0	0	0.283789	0
		ABEmax_NM_000059_3(BRCA2)c_1855CT(p_Gln619Ter)	0	0	23.9278	0	0	0	0	0	4.28894	0	0	0	0	0	0	0	0	0	0	0	0	0	14.5646	0	0	0	0	0	3.3033	0	0	0	0	0	0	0	0	0	0	0			ABE8e_NM_000059_3(BRCA2)c_67+2TC	0	0	0	0
		ABEmax_NM_000059_3(BRCA2)c_2095CT(p_Gln699Ter)	0	0	1.05319	1.1585	4.94997	0	0	0	0	0	0	0	0	0	0	0	0	0	0	0	0	0	0.958827	0.902425	4.62493	0	0	0	0	0	0	0	0	0	0	0	0	0	0	0			ABE8e_NM_000059_3(BRCA2)c_8063TC(p_Leu2688Pro)	0	0	0	0
		ABEmax_NM_000059_3(BRCA2)c_2266CT(p_Gln756Ter)	0	0	0	0	19.697	0	0	0	0	0	0	0	0	0	0	0	0	0	0	0	0	0	0	0	16.6667	0	0	0	0	0	0	0	0	0	0	0	0	0	0	0			ABE8e_NM_000059_3(BRCA2)c_8174GA(p_Trp2725Ter)	0	0	0	0
		ABEmax_NM_000059_3(BRCA2)c_2905CT(p_Gln969Ter)	0	0	0	71.4674	0	0	0	0	0	0	0	0	0	0	0	0	0	0	0	0	0	0	0	99.6205	0	0	0	0	0	0	0	0	0	0	0	0	0	0	0	0			ABE8e_NM_000059_3(BRCA2)c_8243GA(p_Gly2748Asp)	0	1.56062	0	0
		ABEmax_NM_000059_3(BRCA2)c_3187CT(p_Gln1063Ter)	0	0	0	7.67687	0	0	0	0	0.0501756	0	0	0	0	0	0	0	0	0	0	0	0	0	0	2.77874	0	0	0	0	0	0	0	0	0	0	0	0	0	0	0	0			ABE8e_NM_000059_3(BRCA2)c_8485CT(p_Gln2829Ter)	0	0	0	0.45977
		ABEmax_NM_000059_3(BRCA2)c_3265CT(p_Gln1089Ter)	0	0	0	0	0	0	0	17.3154	0	0	0	0	0	0	0	0	0	0	0	0	0	0	0	0	0	0	0	13.0841	0	0	0	0	0	0	0	0	0	0	0	0			ABE8e_NM_000059_3(BRCA2)c_8487+2TC	0	0	0	0
		ABEmax_NM_000059_3(BRCA2)c_4111CT(p_Gln1371Ter)	0	0	0	0	4.24119	0	0	0	0	0	0	0	0	0	0	0	0	0	0	0	0	0	0	0	5.52741	0	0	0	0	0	0	0	0	0	0	0	0.0460617	0	0	0			ABE8e_NM_000059_3(BRCA2)c_8488-1GA	0	0	0	0
		ABEmax_NM_000059_3(BRCA2)c_4285CT(p_Gln1429Ter)	0	0	0	0	0	17.9612	0	0	0	0	0.0693481	0	0	0	0	0	0	0	0	0	0	0	0	0	0	13.7466	0	0	0	0	0.0449236	0	0	0	0	0	0	0	0	0			ABE8e_NM_000059_3(BRCA2)c_8633-1GA	1.08696	0	0	9.23913
		ABEmax_NM_000059_3(BRCA2)c_475GA(p_Val159Met)	0	0	0	0	0	6.32571	0	0	0	0	0	0	0	0	0	0	0	0	0	0	0	0	0	0	0	9.77011	0	0	0	0	0	0	0	0	0	0	0	0	0	0			ABE8e_NM_000059_3(BRCA2)c_8677CT(p_Gln2893Ter)	0	0	0	60.7981
		ABEmax_NM_000059_3(BRCA2)c_4972CT(p_Gln1658Ter)	0	0	0	0	0	47.2013	0	0	0	0	0	0	0	0	0	0	0	0	0.0314465	0	0	0	0	0	0	25.8872	0	0	0	0	0	0	0	0	0	0	0	0	0.0217723	0			ABE8e_NM_000059_3(BRCA2)c_8754+5GA	0	0	0	0
		ABEmax_NM_000059_3(BRCA2)c_516GA(p_Lys172=)	0	0	0	0	0	0	0	13.4432	0	0	0	0	0	0	0	0	0	0	0	0	0	0	0	0	0	0	0	7.94998	0	0	0	0	0	0	0	0	0	0	0	0			ABE8e_NM_000059_3(BRCA2)c_8754GA(p_Glu2918=)	0	0	0	0
		ABEmax_NM_000059_3(BRCA2)c_5800CT(p_Gln1934Ter)	0	0	0	0	0	0	0	19.9786	0	0	0	0	0	0	0	0	0	0	0	0	0	0	0	0	0.0918274	0	0	17.1717	0	0	0	0	0	0	0	0	0	0	0	0			ABE8e_NM_000059_3(BRCA2)c_8954-5AG	0	0	0	7.36458
		ABEmax_NM_000059_3(BRCA2)c_581GA(p_Trp194Ter)	0	0	14.9798	0	0	0	0	0	0	0	0	0	0	0	0	0	0	0	0	0	0	0	19.2475	0	0	0	0	0	0	0	0	0	0	0	0	0	0	0	0	0			ABE8e_NM_000059_3(BRCA2)c_9076CT(p_Gln3026Ter)	0	0	0	0
		ABEmax_NM_000059_3(BRCA2)c_631+1GA	0	0	0	49.4371	0	0	0	0	0	0	0	0	0	0	0	0	0	0	0	0	0	0	0	48.2866	0	0	0	0	0	0	0	0	0	0	0	0.155763	0	0	0	0			ABE8e_NM_000059_3(BRCA2)c_9118-1GA	0	0	0	0
		ABEmax_NM_000059_3(BRCA2)c_6475CT(p_Gln2159Ter)	0	0	14.3548	0	0	0	0	0	0	0	0	0	0	0	0	0	0	0	0	0	0	0	10.5644	0	0	0	0	0	0	0	0	0	0.0361795	0	0	0	0	0	0	0			ABE8e_NM_000059_3(BRCA2)c_9148CT(p_Gln3050Ter)	0	0.377358	0	0
		ABEmax_NM_000059_3(BRCA2)c_6490CT(p_Gln2164Ter)	0	0	0	0	0	0	37.5312	0	2.24888	0	0	0	0	0	0	0	0	0	0	0	0	0	0	0	0	0	47.5926	0	2.44444	0	0	0	0	0	0	0	0	0	0	0			ABE8e_NM_000059_3(BRCA2)c_9572GA(p_Trp3191Ter)	0	0	0	0
		ABEmax_NM_000059_3(BRCA2)c_67+2TC	0	0	0	0	0	0	9.33333	0	0	0	0	0	0	0	0	0	0	0	0	0	0	0	0	0	0	0	4.97041	0	0	0	0	0	0	0	0	0	0	0	0	0			ABE8e_NM_000059_3(BRCA2)c_9739CT(p_Gln3247Ter)	0	0	0	0
		ABEmax_NM_000059_3(BRCA2)c_7878GA(p_Trp2626Ter)	0	0	0	0	0	0	0	63.7615	0	0	0	0	0	0	0	0	0	0	0	0	0	0	0	0	0	0	0	33.5404	0	0	0	0	0	0	0	0	0	0	0	0			ABE8e_NM_000059_3(BRCA2)c_9895CT(p_Gln3299Ter)	0	0	0.529101	0
		ABEmax_NM_000059_3(BRCA2)c_8023AG(p_Ile2675Val)	0	0	32.7703	0	0	0	0	0	0	0	0	0	0	0	0	0	0	0	0	0	0	0	37.8808	0	0	0	0	0	0	0	0	0	0	0	0	0	0	0	0	0			ABE8e_NM_000060_4(BTD)c_1595CT(p_Thr532Met)	0	0	0	0
		ABEmax_NM_000059_3(BRCA2)c_8485CT(p_Gln2829Ter)	0	0	0	0	34.5526	0	0	0	0	0	0	0	0	0	0	0	0	0	0	0	0	0	0	0	62.8003	0	0	0	0	0	0	0	0	0	0	0	0	0	0	0			ABE8e_NM_000060_4(BTD)c_629AG(p_Tyr210Cys)	0	0	0	0
		ABEmax_NM_000059_3(BRCA2)c_8524CT(p_Arg2842Cys)	0	0	0	78.795	0	0	0	0	0	0	0	0	0	0	0	0	0	0	0	0	0	0	0	61.4209	0	0	0	0	0	0	0	0	0	0	0	0	0	0	0	0			ABE8e_NM_000060_4(BTD)c_695TC(p_Phe232Ser)	0	0	0	0
		ABEmax_NM_000059_3(BRCA2)c_8575CT(p_Gln2859Ter)	0	0	34.8637	0	0	3.5868	0	0	0	0	0	0	0	0	0	0	0	0	0	0	0	0	32.4573	0	0	2.62812	0	0	0	0	0	0	0	0	0	0	0	0	0	0			ABE8e_NM_000060_4(BTD)c_934GA(p_Gly312Ser)	0	0	0	0
		ABEmax_NM_000059_3(BRCA2)c_9148CT(p_Gln3050Ter)	0	0	0	0	10.3661	0	0	0.0441112	0	0	0	0	0	0	0	0	0	0	0	0	0	0	0	0	13.0936	0	0	0	0	0	0	0	0	0	0	0	0	0	0	0			ABE8e_NM_000060_4(BTD)c_935GA(p_Gly312Asp)	0	0	0	0
		ABEmax_NM_000059_3(BRCA2)c_9318GA(p_Trp3106Ter)	0	0	0	0	0	9.84952	0	0	0	0	0	0	0	0	0	0	0	0	0	0	0	0	0	0	0	9.50413	0	0	0	0	0	0	0	0	0	0	0	0	0	0			ABE8e_NM_000061_2(BTK)c_1103GA(p_Gly368Glu)	0	0	0	4
		ABEmax_NM_000059_3(BRCA2)c_9382CT(p_Arg3128Ter)	0	0	0	0	4.71753	0	4.54281	0	0	0	0	0	0	0	0	0	0	0	0	0	0	0	0	0	4.9635	0	2.48175	0	0	0	0	0	0	0	0	0	0	0	0	0			ABE8e_NM_000061_2(BTK)c_1185GA(p_Trp395Ter)	0	0	0	0
		ABEmax_NM_000059_3(BRCA2)c_9501+1GA	0	0	4.44444	0	0	0	0	0	0	0	33.2194	0	0	0	0	0	0	0	0	0	0	0	2.00481	0	0	0	0	0	0	0	23.5365	0	0	0	0	0	0	0	0	0			ABE8e_NM_000061_2(BTK)c_119AG(p_Tyr40Cys)	0	0	0.0961538	0
		ABEmax_NM_000059_3(BRCA2)c_9739CT(p_Gln3247Ter)	0	0	0	0.0634921	3.49206	45.3333	0	0	0	5.07937	0	0	0	0	0	0	0	0	0	0	0	0	0	0	2.38541	35.7343	0	0	0	5.28531	0	0	0	0	0	0	0	0	0	0			ABE8e_NM_000061_2(BTK)c_1706TC(p_Leu569Pro)	0	0	0	10.929
		ABEmax_NM_000060_4(BTD)c_133GA(p_Gly45Arg)	0	0	0	0	86.4267	0	0	0	0	0	0	0	0	0	0	0	0	0	0	0	0	0	0	0	89.3238	0	0	0	0	0	0	0	0	0	0	0	0	0	0	0			ABE8e_NM_000061_2(BTK)c_469CT(p_Gln157Ter)	0	0	0	3.52564
		ABEmax_NM_000060_4(BTD)c_1595CT(p_Thr532Met)	0	0	0	0	0	0	0	10.0597	0	0	0	0	0	0	0	0	0	0	0	0	0	0	0	0	0	0	0	17.3913	0	0	0	0	0	0	0	0	0	0	0	0			ABE8e_NM_000061_2(BTK)c_763CT(p_Arg255Ter)	0	0	0	0.558659
		ABEmax_NM_000060_4(BTD)c_212TC(p_Leu71Pro)	0	0	0	0	0	0	0	14.1288	0	0	0	0	0	0	0.0249626	0	0	0	0	0	0	0	0	0	0	0	0	14.2711	0	0	0	0	0	0	0.0340599	0	0	0	0	0			ABE8e_NM_000061_2(BTK)c_894+1GA	0	0	0	0
		ABEmax_NM_000060_4(BTD)c_469CT(p_Arg157Cys)	0	0	0	0	0	0	9.15751	0	0	0	0	0	0	0	0	0	0	0	0	0	0	0	0	0	0	0	18.2292	0	0	0	0	0	0	0	0	0	0	0	0	0			ABE8e_NM_000062_2(SERPING1)c_1480CT(p_Arg494Ter)	0	0.268817	0	0
		ABEmax_NM_000060_4(BTD)c_629AG(p_Tyr210Cys)	0	0	0	1.28876	0	0	0	0	13.975	0	0	0	0	0	0	0	0	0	0	0	0	0	0	0.719233	0	0	0	0	12.0938	0	0	0	0	0	0	0	0	0	0	0			ABE8e_NM_000068_3(CACNA1A)c_4045CT(p_Arg1349Ter)	0	0	0	19.1989
		ABEmax_NM_000060_4(BTD)c_683AG(p_Asp228Gly)	0	0	0	18.022	0	0	37.3626	0	2.85714	0	0	0	0	0	0	0	0	0	0	0	0	0	0	17.0268	0	0	38.0294	0	2.42005	0	0	0	0	0	0	0	0	0	0	0			ABE8e_NM_000070_2(CAPN3)c_1063CT(p_Arg355Trp)	0	0	0.0673854	0
		ABEmax_NM_000060_4(BTD)c_701CT(p_Thr234Ile)	0	0	0	0	0	0	26.0133	0	0	0	0	0	0	0	0	0	0	0	0	0	0	0	0	0	0	0	22.3818	0	0.0247586	0	0	0	0	0	0	0	0	0	0	0			ABE8e_NM_000070_2(CAPN3)c_1381CT(p_Arg461Cys)	0	0	0	0
		ABEmax_NM_000060_4(BTD)c_934GA(p_Gly312Ser)	0	0	0	0	59.8996	0	0	0	0	0	0	0	0	0	0	0	0	0	0	0	0	0	0	0	72.1245	0	0	0	0	0	0	0	0	0	0	0	0	0	0	0			ABE8e_NM_000070_2(CAPN3)c_2263+1GA	0	0	0.260417	0.651042
		ABEmax_NM_000061_2(BTK)c_1632-2AG	0.0146477	0	0	0	0	0	13.5784	1.83097	0	0.0292954	0	0	0	0	0	0	0	0	0	0	0	0	0.016787	0	0	0	15.5615	1.9305	0	0.016787	0	0	0	0	0	0	0	0	0	0			ABE8e_NM_000070_2(CAPN3)c_566TC(p_Leu189Pro)	0	0	0	0
		ABEmax_NM_000061_2(BTK)c_307CT(p_Gln103Ter)	0	0	0	0	0	38.1238	0	0	0	0	0	0.0249501	0	0	0	0	0	0	0	0	0	0	0	0	0	36.7564	0	0	0	0	0	0	0	0	0	0	0	0	0	0			ABE8e_NM_000071_2(CBS)c_1265CT(p_Pro422Leu)	0	0	0	5.12821
		ABEmax_NM_000061_2(BTK)c_46CT(p_Gln16Ter)	0	0	0	18.3286	0	0	0	0	0	8.45204	0	0	0	0	0	0	0	0	0	0	0	0	0	19.8847	0	0	0	0	0	5.4755	0	0	0	0	0	0	0	0	0	0			ABE8e_NM_000071_2(CBS)c_1280CT(p_Pro427Leu)	0	0	0	0
		ABEmax_NM_000061_2(BTK)c_953CT(p_Ser318Phe)	0	0.0384172	0	0	11.0642	0	0	0	0	0	0	0	0	0	0	0	0	0	0	0	0	0.028169	0	0	5.1831	0	0	0	0	0	0	0	0	0	0	0	0	0	0	0			ABE8e_NM_000071_2(CBS)c_1330GA(p_Asp444Asn)	0	0	0	0
		ABEmax_NM_000062_2(SERPING1)c_1420CT(p_Gln474Ter)	0	0	0	0	0	33.6864	0	0	0	0	0	0	0	0	0	0	0	0	0	0	0	0	0	0	0	18.3254	0	0	0	0	0	0	0	0	0	0	0	0	0	0			ABE8e_NM_000071_2(CBS)c_1397CT(p_Ser466Leu)	0	0	0	0
		ABEmax_NM_000062_2(SERPING1)c_1480CT(p_Arg494Ter)	0	0	0	0	17.3656	0	0	0	0	0	0	0	0	0	0	0	0	0	0	0	0	0	0	0	9.47252	0	0	0	0	0	0	0	0	0	0	0	0	0	0	0			ABE8e_NM_000071_2(CBS)c_325TC(p_Cys109Arg)	4	0	0	0
		ABEmax_NM_000066_3(C8B)c_1282CT(p_Arg428Ter)	0	46.201	0	0	0	0	0	0	0	0	0	0	0	0	0	0	0	0	0	0	0	37.7358	0	0	0	0	0	0	0	0	0	0	0	0	0	0	0	0	0	0			ABE8e_NM_000077_4(CDKN2A)c_-19311GA	0	0	0	0
		ABEmax_NM_000069_2(CACNA1S)c_1583GA(p_Arg528His)	0	0	0	0	0	0	0	0	20.7612	0	0	0	0	0	0	0	0	0	0	0	0	0	0	0	0	0	0	0	23.0842	0	0	0	0	0	0	0	0	0	0	0			ABE8e_NM_000077_4(CDKN2A)c_329GA(p_Trp110Ter)	0	0	46.8045	0
		ABEmax_NM_000070_2(CAPN3)c_1318CT(p_Arg440Trp)	0	0	0	0	0	0	8.38509	0	0	0	0	0	0	0	0	0	0	0	0	0	0	0	0.110497	0	0	0	8.0663	0	0	0	0	0	0	0	0	0	0	0	0	0			ABE8e_NM_000080_3(CHRNE)c_-95GA	2.08333	0	0	1.21528
		ABEmax_NM_000070_2(CAPN3)c_1342CT(p_Arg448Cys)	0	0	0	0	0	16.2719	0	0	0	0	0	0	0	0	0	0	0	0	0	0	0	0	0	0	0	25.7708	0	0	0	0	0	0	0	0	0	0	0	0	0	0			ABE8e_NM_000080_3(CHRNE)c_1380GA(p_Trp460Ter)	0	0	0	0
		ABEmax_NM_000070_2(CAPN3)c_1381CT(p_Arg461Cys)	0	0	0	0	0	8.86594	0	0	0	0	0	0	0	0	0	0	0	0	0	0	0	0	0	0	0	2.43996	0	0	0	0	0	0	0	0	0	0	0	0	0	0			ABE8e_NM_000081_3(LYST)c_3310CT(p_Arg1104Ter)	0	0	0	0
		ABEmax_NM_000070_2(CAPN3)c_1466GA(p_Arg489Gln)	0	0	0	0	0	0	0	19.3878	0	0	0	0	0	0	0	0	0	0	0	0	0	0	0	0	0	0	0	13.3987	0	0	0	0	0	0	0	0	0	0	0	0			ABE8e_NM_000083_2(CLCN1)c_1283TC(p_Phe428Ser)	0	0	0	0
		ABEmax_NM_000070_2(CAPN3)c_439CT	0	0	0	0	0	0	0	0	16.0247	0	0	0.42796	0	0	0	0	0	0	0	0	0	0	0	0	0	0	0	0	12.0706	0	0	0.256822	0	0	0	0	0	0	0	0			ABE8e_NM_000083_2(CLCN1)c_1471+1GA	0	0.119976	0	0
		ABEmax_NM_000070_2(CAPN3)c_566TC(p_Leu189Pro)	0	0	0	0	10.3036	2.3919	0	0	0	0	0	0	0	0	0	0	0	0	0	0	0	0	0	0	11.6445	2.0429	0	0	0	0	0	0	0	0	0	0	0	0	0	0			ABE8e_NM_000083_2(CLCN1)c_2635CT(p_Gln879Ter)	0	8.92857	0	0
		ABEmax_NM_000070_2(CAPN3)c_801+1GA	0	0	0	0	0	0	10.4348	0	0	0	0	0	0	0	0	0	0	0	0	0	0	0	0	0	0	0	15.2905	0	0	0	0	0	0	0	0	0	0	0	0	0			ABE8e_NM_000083_2(CLCN1)c_774+1GA	0	0.0396825	0	0
		ABEmax_NM_000071_2(CBS)c_1006CT(p_Arg336Cys)	0	0	0	0	0	0.987925	13.831	0	0	0	0	0	0	0	0	0	0	0	0	0	0	0	0	0	0	1.36986	14.2466	0	0	0	0	0	0	0	0	0	0	0	0	0			ABE8e_NM_000083_2(CLCN1)c_892GA(p_Ala298Thr)	0	0	0	0
		ABEmax_NM_000071_2(CBS)c_1058CT(p_Thr353Met)	0	0	0	3.45572	32.1814	0	0	0	0	0	0	0	0	0.215983	0	0	0	0	0	0	0	0	0	3.58974	36.5812	0	0	0	0	0	0	0	0	0	0	0	0	0	0	0			ABE8e_NM_000088_3(COL1A1)c_1243CT(p_Arg415Ter)	0	0	0	0
		ABEmax_NM_000071_2(CBS)c_1135CT(p_Arg379Trp)	0	0	0	0	25.4216	0	0	0	0	0	1.62399	0	0	0	0	0	0	0	0	0	0	0	0	0	13.1351	0	0	0	0	0	1.19785	0	0	0	0	0	0	0	0	0			ABE8e_NM_000088_3(COL1A1)c_1369CT(p_Gln457Ter)	0	0	0	0
		ABEmax_NM_000071_2(CBS)c_1280CT(p_Pro427Leu)	0	0	0	0	9.63855	0	0	0	0	0	0	0	0	0	0	0	0	0	0	0	0	0	0	0	5.10204	0	0	0	0	0	0	0	0	0	0	0	0	0	0	0			ABE8e_NM_000088_3(COL1A1)c_1405CT(p_Arg469Ter)	0	0	0	0
		ABEmax_NM_000071_2(CBS)c_325TC(p_Cys109Arg)	0	0	0	0	0	0	0	0	40.1445	0	0	0	0	0	0	0	0	0	0	0	0	0	0	0	0	0	0	0	45.392	0	0	0	0	0	0	0	0	0	0	0			ABE8e_NM_000088_3(COL1A1)c_1414CT(p_Arg472Ter)	0	0	0	10.4916
		ABEmax_NM_000077_4(CDKN2A)c_266GA(p_Gly89Asp)	0	0	0	0	0	20.5412	0	0	0	0	0	0	0	0	0	0	0	0	0	0	0	0	0	0	0	35.4955	0	0	0	0	0	0	0	0	0	0	0	0	0	0			ABE8e_NM_000088_3(COL1A1)c_1615GA(p_Gly539Ser)	0	6.2201	0	0
		ABEmax_NM_000077_4(CDKN2A)c_44GA(p_Trp15Ter)	0	0	0	0	0	4.13223	0	0	0	0	0	0	0	0	0	0	0	0	0	0	0	0	0	0	0	4.33735	0	0	0	0	0	0	0	0	0	0	0	0	0	0			ABE8e_NM_000088_3(COL1A1)c_1678GA(p_Gly560Ser)	0	0	0	0
		ABEmax_NM_000081_3(LYST)c_5956CT(p_Arg1986Ter)	0	0	0	0	9.93377	0	0	0	0	0	0	0	0	0	0	0	0	0	0	0	0	0	0	0	9.64866	0	0	0	0	0	0	0	0	0	0	0	0	0	0	0			ABE8e_NM_000088_3(COL1A1)c_1696GA(p_Gly566Arg)	0.23175	0	0	11.2399
		ABEmax_NM_000082_3(ERCC8)c_479CT(p_Ala160Val)	0	0	0	0	15.0406	0	0	15.4562	0	0	0	0	0	0	0	0	0	0	0	0	0	0	0	0	16.1692	0	0	18.75	0	0	0	0	0	0	0	0	0	0	0	0			ABE8e_NM_000088_3(COL1A1)c_1821+1GA	0	1.46199	0	0
		ABEmax_NM_000083_2(CLCN1)c_1012CT(p_Arg338Ter)	0	0	0	0	0	0	31.9489	0	0	0	0	0	0	0	0	0	0	0	0	0	0	0	0	0	0	0	31.954	0	0	0	0	0	0	0	0	0	0	0	0	0			ABE8e_NM_000088_3(COL1A1)c_2089CT(p_Arg697Ter)	0	0	0	0.142045
		ABEmax_NM_000083_2(CLCN1)c_892GA(p_Ala298Thr)	0	0	0	0	0	17.693	0	0	0	0	0	0	0	0	0	0	0	0	0	0	0	0	0	0	0	24.5455	0	0	0	0	0	0	0	0	0	0	0	0	0	0			ABE8e_NM_000088_3(COL1A1)c_2TC(p_Met1Thr)	0	0	0	0
		ABEmax_NM_000084_4(CLCN5)c_1039CT(p_Arg347Ter)	0	0	0	0	0	0	0	51.6714	0	0	0	0	0	0	0	0	0	0	0	0	0	0	0	0	0	0	0	39.0646	0	0	0	0	0	0	0	0	0	0	0	0			ABE8e_NM_000088_3(COL1A1)c_3046GA(p_Gly1016Arg)	0	0	5.77778	0
		ABEmax_NM_000084_4(CLCN5)c_134GA(p_Trp45Ter)	0	0	0	0	29.3267	0	0	0	0	0	0	0	0	0	0	0	0	0	0	0	0	0	0	0	59.3264	0	0	0	0	0	0	0	0	0	0	0	0	0	0	0			ABE8e_NM_000088_3(COL1A1)c_3207+1GA	0	0	0.31348	0
		ABEmax_NM_000088_3(COL1A1)c_1243CT(p_Arg415Ter)	0	0	9.6882	0	0	0	0	5.01114	0	0	0	0	0	0	0	0	0	0	0	0	0	0	7.321	0	0	0	0	2.73532	0	0	0	0	0	0	0	0	0	0	0	0			ABE8e_NM_000088_3(COL1A1)c_333+2TC	0	0	0	0
		ABEmax_NM_000088_3(COL1A1)c_1354-12GA	0	0	0	29.4031	0	0	0	0	0	0	0	0	0	0	0	0	0	0	0	0	0	0	0	19.4981	0	0	0	0	0	0	0	0	0	0	0	0	0	0	0	0			ABE8e_NM_000088_3(COL1A1)c_3655GA(p_Asp1219Asn)	0	0	0	0
		ABEmax_NM_000088_3(COL1A1)c_1369CT(p_Gln457Ter)	0	0	0	0	0	76.0788	0	0	3.33021	0	0	0	0	0	0	0	0	0	0	0	0	0	0	0	0	95.6811	0	0	4.08913	0	0	0	0	0	0	0	0	0	0	0			ABE8e_NM_000088_3(COL1A1)c_3825GA(p_Trp1275Ter)	0	0	0	0.83682
		ABEmax_NM_000088_3(COL1A1)c_1414CT(p_Arg472Ter)	0	0	0	0	0	0	0	39.5849	0	0	0	0	0	0	0	0	0	0	0.074129	0	0	0	0	0	0	0	0	30.5179	0	0	0	0	0	0	0	0	0	0	0	0			ABE8e_NM_000088_3(COL1A1)c_4090CT(p_Gln1364Ter)	0.251889	0	0	0
		ABEmax_NM_000088_3(COL1A1)c_1678GA(p_Gly560Ser)	0	0	0	0	0	3.25485	0	0	0	0	0.0692521	0	0	0	0	0	0	0	0	0	0	0	0	0	0	5.6101	0	0	0	0	0	0	0	0	0	0	0	0	0	0			ABE8e_NM_000088_3(COL1A1)c_4292CT(p_Thr1431Ile)	0	0	0	54.661
		ABEmax_NM_000088_3(COL1A1)c_1821+1GA	0	0	0	0	0	0	0	3.26264	0	0	0	0	0	0	0	0	0	0	0	0	0	0	0	0	0	0	0	8.17204	0	0	0	0	0	0	0	0	0	0	0	0			ABE8e_NM_000088_3(COL1A1)c_751-1GA	0	0	0	18.4553
		ABEmax_NM_000088_3(COL1A1)c_2235+1GA	0	0	0	0	12.4026	0	0	3.05572	0	0	0	0	0	0	0	0	0	0	0	0	0	0	0	0	8.25826	0	0	2.3023	0	0	0	0	0	0	0	0	0	0	0	0			ABE8e_NM_000089_3(COL1A2)c_1550GA(p_Gly517Asp)	0	0	0	0
		ABEmax_NM_000088_3(COL1A1)c_2344-1GA	0	0	0	0	0	0	0	27.8846	0	0	0	0	0	0	0	0	0	0	0	0	0	0	0	0	0	0	0	28.8	0	0	0	0	0	0	0	0	0	0	0	0			ABE8e_NM_000089_3(COL1A2)c_2296GA(p_Gly766Ser)	0	0	0	0
		ABEmax_NM_000088_3(COL1A1)c_3208GA(p_Gly1070Ser)	0	0	0	0	5.17241	0	0	10.1187	0	0	0	0	0	0	0	0	0	0	0	0	0	0	0	0	3.58929	0	0	10.709	0	0	0	0	0	0	0	0	0	0	0	0			ABE8e_NM_000089_3(COL1A2)c_2521GA(p_Gly841Ser)	0	0	0	0
		ABEmax_NM_000088_3(COL1A1)c_333+2TC	0	0	0	0	23.0042	0	0	0	0	0	0	0	0	0	0	0	0	0	0	0	0	0.075815	0	0	16.2244	0	0	0	0	0	0	0	0	0	0	0	0	0	0	0			ABE8e_NM_000089_3(COL1A2)c_2549GA(p_Gly850Glu)	0	0	81.9328	0
		ABEmax_NM_000088_3(COL1A1)c_3479GA(p_Gly1160Asp)	0	0.101626	0	0	29.9797	0	0	0	12.7033	0	0	0	0	0	0	0	0	0	0	0	0	0	0	0	37.8218	0	0	0	10.8911	0	0	0	0	0	0	0	0	0	0	0			ABE8e_NM_000089_3(COL1A2)c_3034GA(p_Gly1012Ser)	0	0	0	0
		ABEmax_NM_000088_3(COL1A1)c_3GA(p_Met1Ile)	0	0	0	0	0	51.9018	0	0	0	0	0	0	0	0	0	0	0	0	0	0	0	0	0	0	0	73.9782	0	0	0	0	0	0	0	0	0	0	0	0	0	0			ABE8e_NM_000089_3(COL1A2)c_856GA(p_Gly286Ser)	0	1.38282	0	0
		ABEmax_NM_000088_3(COL1A1)c_697-1GA	0	0	0	8.02603	0	0	0	0	0	0	0	0	0	0	0	0	0	0	0	0	0	0	0	9.40439	0	0	0	0	0	0	0	0	0	0	0	0	0	0	0	0			ABE8e_NM_000089_3(COL1A2)c_992GA(p_Gly331Asp)	0	0	0	0
		ABEmax_NM_000089_3(COL1A2)c_1171GA(p_Gly391Ser)	0	0	7.40528	0	0	0	0	0	0	0	0	0	0	0	0	0	0	0	0	0	0	0	10	0	0	0	0	0	0	0	0	0	0	0	0	0	0	0	0	0			ABE8e_NM_000090_3(COL3A1)c_1556GA(p_Gly519Glu)	0	0.292612	5.34016	0
		ABEmax_NM_000089_3(COL1A2)c_1316GA(p_Gly439Asp)	0	0	0	0	41.7831	0	0	0	0	0	0	0	0	0	0	0	0	0	0	0	0	0	0	0	36.3171	0	0	0	0	0	0	0	0	0	0	0	0	0	0	0			ABE8e_NM_000090_3(COL3A1)c_1997GA(p_Gly666Asp)	0	0	0.119904	0
		ABEmax_NM_000089_3(COL1A2)c_1702GA(p_Gly568Ser)	0	0	0	0	50.4702	0	0	0	0	0	0	0	0	0	0	0	0	0	0	0	0	0	0	0	35.1124	0	0	0	0	0	0	0	0	0	0	0	0	0	0	0			ABE8e_NM_000090_3(COL3A1)c_2114GA(p_Gly705Glu)	0	0	0	0
		ABEmax_NM_000089_3(COL1A2)c_2099GA(p_Gly700Asp)	0	0	0	0	49.409	0	0	0	0	0	0	0	0	0	0	0	0	0	0	0	0	0	0	0	79.0885	0	0	0	0	0	0	0	0	0	0	0	0	0	0	0			ABE8e_NM_000090_3(COL3A1)c_2168GA(p_Gly723Asp)	0	0	0	0
		ABEmax_NM_000089_3(COL1A2)c_2296GA(p_Gly766Ser)	0	0	0	33.3333	0	0	0	0	0	0	0	0	0	0	0	0	0	0	0	0	0	0	0	37.5558	0	0	0	0	0	0	0	0	0	0	0	0	0	0	0	0			ABE8e_NM_000090_3(COL3A1)c_2285GA(p_Gly762Asp)	0	1.92308	0	0
		ABEmax_NM_000089_3(COL1A2)c_2521GA(p_Gly841Ser)	0	0	0	10.4478	0	0	0	0	0	0	0	0	0	0	0	0	0	0	0	0	0	0	0	5.27859	0	0	0	0	0	0	0	0	0	0	0	0	0	0	0	0			ABE8e_NM_000090_3(COL3A1)c_2564GA(p_Gly855Asp)	0	0	0	0
		ABEmax_NM_000089_3(COL1A2)c_2891GA(p_Gly964Asp)	0	0	0	0	8.32122	0	0	0	0	0	0	0	0	0	0	0	0	0	0	0	0	0	0	0	7.03033	0	0	0	0	0	0	0	0	0	0	0	0	0	0	0			ABE8e_NM_000090_3(COL3A1)c_2600GA(p_Gly867Asp)	0.469704	0	0	0
		ABEmax_NM_000089_3(COL1A2)c_577GA(p_Gly193Ser)	0	0	0	0	37.3848	0	0	0	0	0	0	0	0	0	0	0	0	0	0	0	0	0	0	0	35.0368	0	0	0	0	0	0	0	0	0	0	0	0	0	0	0			ABE8e_NM_000090_3(COL3A1)c_2645GA(p_Gly882Asp)	0.101112	0	0	0
		ABEmax_NM_000089_3(COL1A2)c_856GA(p_Gly286Ser)	0	0	0	3.19917	0	0	0	0	0	0	0	0	0	0	0	0	0	0	0	0	0	0	0	7.44898	0	0	0	0	0	0	0	0	0	0	0	0	0	0	0	0			ABE8e_NM_000090_3(COL3A1)c_2699GA(p_Gly900Asp)	0	0	0	0
		ABEmax_NM_000089_3(COL1A2)c_983GA(p_Gly328Asp)	0	0	0	0	0	0	74.3438	0	0	0	0	0	0	0	0	0	0	0	0	0	0	0	0	0	0	0	68.3819	0	0	0	0	0	0	0	0	0	0	0	0	0			ABE8e_NM_000090_3(COL3A1)c_2708GA(p_Gly903Glu)	0	0.828729	0	0
		ABEmax_NM_000089_3(COL1A2)c_992GA(p_Gly331Asp)	0	0	0	0	22.5	0	0	0	0	0	0	0	0	0	0	0	0	0	0	0	0	0	0	0	15.1951	0	0	0	0	0	0	0	0	0	0	0	0	0	0	0			ABE8e_NM_000090_3(COL3A1)c_2735GA(p_Gly912Asp)	0	0	0	0
		ABEmax_NM_000090_3(COL3A1)c_1222GA(p_Gly408Arg)	0	0	0	50.9419	0	34.1407	0	0	0	0	0	0	0	0	0	0	0	0	0	0	0	0	0	31.5993	0	31.0585	0	0	0	0	0	0	0	0	0	0	0	0	0	0			ABE8e_NM_000090_3(COL3A1)c_2825GA(p_Gly942Glu)	0.6157	0	0	0
		ABEmax_NM_000090_3(COL3A1)c_1358GA(p_Gly453Asp)	0	0	0	0	0	0	27.6423	0	0	0	0	0	0	0	0	0	0	0	0	0	0	0	0	0	0	0	16.6667	0	0	0	0	0	0	0	0	0	0	0	0	0			ABE8e_NM_000090_3(COL3A1)c_2870GA(p_Gly957Asp)	0	0	0	0
		ABEmax_NM_000090_3(COL3A1)c_1475GA(p_Gly492Glu)	0	0	0	0	1.46699	18.3374	0	0	0	0	0	0	0	0	0	0	0	0	0	0	0	0	0	0	1.53257	9.77011	0	0	0	0	0	0	0	0	0	0	0	0	0	0			ABE8e_NM_000090_3(COL3A1)c_2888GA(p_Gly963Asp)	0	0	0	0
		ABEmax_NM_000090_3(COL3A1)c_1763GA(p_Gly588Asp)	0	0	0	0	42.7778	0	0	0	0	0	0	0	0	0	0	0	0	0	0	0	0	0	0	0	52.4496	0	0	0	0	0	0	0	0	0	0	0	0	0	0	0			ABE8e_NM_000090_3(COL3A1)c_3220GA(p_Gly1074Ser)	0	0	0	0
		ABEmax_NM_000090_3(COL3A1)c_1786CT(p_Arg596Ter)	0	0	0	0	16.9237	0	0	0	0	0	0	0	0	0	0	0	0	0	0	0	0	0	0	0	13.8231	0	0	0	0	0	0	0	0	0	0	0	0	0	0	0			ABE8e_NM_000090_3(COL3A1)c_3319GA(p_Gly1107Arg)	0	0	0	0
		ABEmax_NM_000090_3(COL3A1)c_1844GA(p_Gly615Glu)	0	0	0	0	6.6044	0	0	0	0	0	0	0	0	0	0	0	0	0	0	0	0	0	0	0	4.31396	0	0	0	0	0	0	0	0	0	0	0	0	0	0	0			ABE8e_NM_000090_3(COL3A1)c_3437GA(p_Gly1146Glu)	0	0	0	0
		ABEmax_NM_000090_3(COL3A1)c_1988GA(p_Gly663Asp)	0	0	0	0	26.6862	0	0	0	0	0	0	0	0	0	0	0	0	0	0	0	0	0	0	0	15.242	0	0	0	0	0	0	0	0	0	0	0	0	0	0	0			ABE8e_NM_000090_3(COL3A1)c_3562GA(p_Gly1188Arg)	0	7.89474	0	0
		ABEmax_NM_000090_3(COL3A1)c_2105GA(p_Gly702Asp)	0	0	0	0	0	49.8695	0	0	0	0	0	0	0	0	0	0.0118596	0	0	0	0	0	0	0	0	0	56.941	0	0	0	0	0	0	0	0	0	0.0226091	0	0	0	0.0113045			ABE8e_NM_000090_3(COL3A1)c_3563GA(p_Gly1188Glu)	0.102722	0.154083	0	0
		ABEmax_NM_000090_3(COL3A1)c_2150GA(p_Gly717Asp)	0	0	0	0	35.1047	0	0	0	0	0	0	0	0	0	0	0	0	0	0	0	0	0	0	0	72.4051	0	0	0	0	0	0	0	0	0	0	0	0	0	0	0			ABE8e_NM_000090_3(COL3A1)c_3572GA(p_Gly1191Asp)	0	0	5.02092	0
		ABEmax_NM_000090_3(COL3A1)c_2185GA(p_Gly729Arg)	0	0	0	0.133511	0	40.81	0	0	0	0	0	0	0	0	0	0	0	0	0	0	0	0	0	0.307314	0	40.8113	0	0	0	0	0	0	0	0	0	0	0	0	0	0			ABE8e_NM_000090_3(COL3A1)c_4072CT(p_Arg1358Ter)	0	0.729443	0	0
		ABEmax_NM_000090_3(COL3A1)c_2569CT(p_Gln857Ter)	0	0	0	0	0	22.6624	0	0	0	0	0	0	0	0	0	0	0	0	0	0	0	0	0	0	0	31.2937	0	0	0	0	0	0	0	0	0	0	0	0	0	0			ABE8e_NM_000090_3(COL3A1)c_539GA(p_Gly180Asp)	0	0	0	0
		ABEmax_NM_000090_3(COL3A1)c_2753GA(p_Gly918Glu)	0	0	0	0	4.34433	64.1191	0	0	0	0	0	0	0	0	0	0	0	0	0	0	0	0	0	0	5.23715	81.0277	0	0	0	0	0	0	0	0	0	0	0	0	0	0			ABE8e_NM_000090_3(COL3A1)c_809GA(p_Gly270Glu)	0	0	0.927357	0
		ABEmax_NM_000090_3(COL3A1)c_2771GA(p_Gly924Asp)	0.0410004	0	0	0	74.7437	0	0	0	0	0	0	0	0	0	0	0	0	0	0	0	0	0	0	0	46.7626	0	0	0	0	0	0	0	0	0	0	0	0	0	0	0			ABE8e_NM_000093_4(COL5A1)c_1588GA(p_Gly530Ser)	0.0941398	0.258884	0	0
		ABEmax_NM_000090_3(COL3A1)c_2780GA(p_Gly927Asp)	0	0	0	0	14.7929	0	0	0	0	0	0	0	0	0	0	0	0	0	0	0	0	0	0	0	12.4088	0	0	0	0	0	0	0	0	0	0	0	0	0	0	0			ABE8e_NM_000093_4(COL5A1)c_3805CT(p_Gln1269Ter)	0.262582	0	0	0
		ABEmax_NM_000090_3(COL3A1)c_2824GA(p_Gly942Arg)	0	0	0	0	16.6667	0	0	0	0	0	0	0	0	0	0	0	0	0	0	0	0	0	0	0	14.5228	0	0	0	0	0	0	0	0	0	0	0	0	0	0	0			ABE8e_NM_000094_3(COL7A1)c_409CT(p_Arg137Ter)	6.71642	0	0	0
		ABEmax_NM_000090_3(COL3A1)c_2987GA(p_Gly996Glu)	0	0	0	0	0	13.6691	0	0	0	0	0	0	0	0	0	0	0	0	0	0	0	0	0	0	0	12.9167	0	0	0	0	0	0	0	0	0	0	0	0	0	0			ABE8e_NM_000094_3(COL7A1)c_425AG(p_Lys142Arg)	0	0	0	0
		ABEmax_NM_000090_3(COL3A1)c_3023GA(p_Gly1008Asp)	0	0	0	0	0	0	22.4939	0	0	0	0	0	0	0	0	0	0	0	0	0	0	0	0	0	0	0	13.1365	0	0	0	0	0	0	0	0	0	0	0	0	0			ABE8e_NM_000094_3(COL7A1)c_4448GA(p_Gly1483Asp)	0	0	0	0
		ABEmax_NM_000090_3(COL3A1)c_3041GA(p_Gly1014Glu)	0	0.0189861	0	0	2.58212	0.379723	5.01234	12.7207	0	0	0	0	0	0	0	0	0	0	0	0.0189861	0	0.029824	0	0	3.07188	0.835073	9.24545	15.6576	0	0	0	0	0	0	0	0	0	0	0	0.029824			ABE8e_NM_000094_3(COL7A1)c_5035GA(p_Gly1679Arg)	0	0	0	0
		ABEmax_NM_000090_3(COL3A1)c_3167GA(p_Gly1056Asp)	0	0	0	0	95.1512	0	0	0	0	0	0	0	0	0	0	0	0	0	0	0	0	0	0	0	92.0381	0	0	0	0	0	0	0	0	0	0	0	0	0	0	0			ABE8e_NM_000094_3(COL7A1)c_5047CT(p_Arg1683Ter)	0	0	0	0
		ABEmax_NM_000090_3(COL3A1)c_3220GA(p_Gly1074Ser)	0	0	0	34.858	0	0	0	0	0	0	0	0	0	0	0	0	0	0	0	0	0	0	0	35.8449	0	0	0	0	0	0	0	0	0	0	0	0	0	0	0	0			ABE8e_NM_000094_3(COL7A1)c_553CT(p_Arg185Ter)	0	0	0	17.233
		ABEmax_NM_000090_3(COL3A1)c_3319GA(p_Gly1107Arg)	0	0	0	0.774793	0	29.2872	0	0.464876	0	0	0	0	0	0	0	0	0	0	0	0	0	0	0	0.967008	0	22.3549	0	0.455063	0	0	0	0	0	0	0	0	0	0	0	0			ABE8e_NM_000094_3(COL7A1)c_5932CT(p_Arg1978Ter)	0	0	3.87597	0
		ABEmax_NM_000090_3(COL3A1)c_3517GA(p_Gly1173Arg)	0	0	0	45.3731	0	0	0	0	0	0	0	0	0	0	0	0	0	0	0	0	0	0	0	33.1633	0	0	0	0	0	0	0	0	0	0	0	0	0	0	0	0			ABE8e_NM_000094_3(COL7A1)c_6859GA(p_Gly2287Arg)	0	0	0	0
		ABEmax_NM_000090_3(COL3A1)c_3562GA(p_Gly1188Arg)	0	0	0	83.6226	0	4.41509	0	0	0	0	0	0	0	0	0	0	0	0	0	0	0	0	0	91.7116	0	6.13046	0	0	0	0	0	0	0	0	0	0	0	0	0	0			ABE8e_NM_000094_3(COL7A1)c_7078GA(p_Gly2360Arg)	0	0.546448	0	0
		ABEmax_NM_000090_3(COL3A1)c_4254GA(p_Thr1418=)	0	0	0	0	24.3468	0	0	2.25653	0	0	0	0	0	0	0	0	0	0	0	0	0	0	0	0	29.7759	0	0	1.28068	0	0	0	0	0	0	0	0	0	0	0	0			ABE8e_NM_000094_3(COL7A1)c_7219GA(p_Gly2407Ser)	1.11732	0	16.7598	0
		ABEmax_NM_000090_3(COL3A1)c_539GA(p_Gly180Asp)	0	0	0	0	68.8181	0	0	0	0	0	0	0	0	0	0	0	0	0	0	0	0	0	0	0	76.0876	0	0	0	0	0	0	0	0	0	0	0	0	0	0	0			ABE8e_NM_000094_3(COL7A1)c_7234CT(p_Arg2412Ter)	0	0.0891266	0	0.757576
		ABEmax_NM_000090_3(COL3A1)c_556GA(p_Gly186Ser)	0	0	0	0	0	0	21.2151	0	0	0	0	0	0	0	0	0	0	0	0	0	0	0	0	0	0	0	31.7659	0	0	0	0	0	0	0	0	0	0	0	0	0			ABE8e_NM_000094_3(COL7A1)c_7411CT(p_Arg2471Ter)	0	0	0	0
		ABEmax_NM_000090_3(COL3A1)c_637GA(p_Gly213Ser)	0	0.920598	0	26.9275	0	0	0	0	0	0	0	0	0	0	0.0383583	0	0	0	0	0	0	0.629397	0	33.395	0	0	0	0	0	0	0	0	0	0	0	0	0	0	0	0			ABE8e_NM_000095_2(COMP)c_1586CT(p_Thr529Ile)	0	0	0	4.55466
		ABEmax_NM_000090_3(COL3A1)c_647GA(p_Gly216Glu)	0	0	0.0446429	0	40.7143	10.9152	0	0	0	0	0	0	0	0	0	0	0	0	0	0	0	0	0.03314	0	27.8873	6.82684	0	0	0	0	0	0	0	0	0	0	0	0	0	0			ABE8e_NM_000096_3(CP)c_2158CT(p_Arg720Trp)	0	0	0	0
		ABEmax_NM_000090_3(COL3A1)c_709GA(p_Gly237Arg)	0	0	0	4.06824	0	83.3333	0	0	0.524934	0	0	0	0	0	0	0	0	0	0	0	0	0	0	3.01418	0	48.7145	0	0	0.265957	0	0	0	0	0	0	0	0	0	0	0			ABE8e_NM_000098_2(CPT2)c_1342TC(p_Phe448Leu)	0	17	0	0
		ABEmax_NM_000090_3(COL3A1)c_827GA(p_Gly276Asp)	0	0	0	0	87.4717	0	0	0	0	0	0	0	0	0	0	0	0	0	0	0	0	0	0	0	74.4978	0	0	0	0	0	0	0	0	0	0	0	0	0	0	0			ABE8e_NM_000098_2(CPT2)c_1507CT(p_Arg503Cys)	0	0	0	0
		ABEmax_NM_000092_4(COL4A4)c_1118GA(p_Gly373Glu)	0	0	0	0	7.34558	0	0	0	0	0	0	0	0	0	0	0	0	0	0	0	0	0	0.170358	0	7.32538	0	0	0	0	0	0	0	0	0	0	0	0	0	0	0			ABE8e_NM_000102_3(CYP17A1)c_297+2TC	0	1.25899	0	0
		ABEmax_NM_000092_4(COL4A4)c_2734GA(p_Gly912Ser)	0	0	0	15.8572	0	0	0	0	0	0	0	0	0	0	0	0	0	0	0	0	0	0	0	21.0034	0	0	0	0	0	0	0	0	0	0	0	0	0	0	0	0			ABE8e_NM_000109_3(DMD)c_1700TC(p_Leu567Pro)	0	0	0	0.395413
		ABEmax_NM_000092_4(COL4A4)c_2878GA(p_Gly960Arg)	0	0	0	0	0	0	23.4375	0	0	0	0	0	0	0	0	0	0	0	0	0	0	0	0	0	0	0	22.4932	0	0	0	0	0	0	0	0	0	0	0	0	0			ABE8e_NM_000116_3(TAZ)c_639GA(p_Trp213Ter)	0.104167	0	0	0
		ABEmax_NM_000092_4(COL4A4)c_4129CT(p_Arg1377Ter)	0	0	0.0148467	0	0	15.6559	0.0445401	0	0	0	0	0	0	0	0	0.00742335	0	0	0	0.0296934	0	0	0.0108625	0	0	25.8418	0.0651749	0	0	0	0	0	0	0	0	0.0108625	0	0	0	0.0325874			ABE8e_NM_000116_4(TAZ)c_280CT(p_Arg94Cys)	0	0	0	9.96678
		ABEmax_NM_000093_4(COL5A1)c_1780CT(p_Arg594Ter)	0	0.0561167	0	0	0	0	7.74411	7.09877	0	0	0	0	0	0	0	0	0	0	0	0	0	0.0849257	0	0	0	0	7.81316	11.2951	0	0	0	0	0	0	0	0	0	0	0	0			ABE8e_NM_000116_4(TAZ)c_310TC(p_Phe104Leu)	0	0	0	0
		ABEmax_NM_000093_4(COL5A1)c_3805CT(p_Gln1269Ter)	0	0	0	0	5.2795	0	0	0	0	0	0	0	0	0	0	0	0	0	0	0	0	0	0	0	5.33869	0	0	0	0	0	0	0	0	0	0	0	0	0	0	0			ABE8e_NM_000118_3(ENG)c_1024CT(p_Gln342Ter)	0	0	5.06667	0
		ABEmax_NM_000093_4(COL5A1)c_4338+1GA	0	0	0	0	58.2647	0	0	0	0	0	0	0	0	0	0	0	0	0	0	0	0	0	0	0	56.2895	0	0	0	0	0	0	0	0	0	0	0	0	0	0	0			ABE8e_NM_000124_3(ERCC6)c_2569CT(p_Arg857Ter)	0.471698	0	0	0
		ABEmax_NM_000094_3(COL7A1)c_1573CT(p_Arg525Ter)	0	0	0	27.0597	0	0	0	0.0251953	0	0	0	0	0	0	0	0	0	0	0	0	0	0	0	24.9228	0	0	0	0	0	0	0	0	0	0	0	0	0	0	0	0			ABE8e_NM_000127_2(EXT1)c_1036AG(p_Arg346Gly)	0.628931	0	0	0
		ABEmax_NM_000094_3(COL7A1)c_3140-1GA	0	0	0	0	3.6479	0	0	0	0	0	0	0	0	0	0	0	0	0	0	0	0	0	0	0	5.01044	0	0	0	0	0	0	0	0	0	0	0	0	0	0	0			ABE8e_NM_000127_2(EXT1)c_535CT(p_Gln179Ter)	0	0	1.62162	0
		ABEmax_NM_000094_3(COL7A1)c_4448GA(p_Gly1483Asp)	0	0	0	0	35.7947	0	0	0	0	0	0	0	0	0	0	0	0	0	0	0	0	0	0	0	43.038	0	0	0	0	0	0	0	0	0	0	0	0	0	0	0			ABE8e_NM_000132_3(F8)c_1172GA(p_Arg391His)	0	0	0	0
		ABEmax_NM_000094_3(COL7A1)c_5344GA(p_Gly1782Arg)	0	0	0	0	0	8.95522	0	0	0	0	0	0	0	0	0	0	0	0	0	0	0	0	0	0	0	10.8607	0	0	0	0	0	0	0	0	0	0	0	0	0	0			ABE8e_NM_000132_3(F8)c_2149CT(p_Arg717Trp)	0	0	0.225989	1.69492
		ABEmax_NM_000094_3(COL7A1)c_5797CT(p_Arg1933Ter)	0	0	0	10.3438	0	39.4539	0	0	0	0	0	0	0	0	0	0	0	0	0	0	0	0	0	10.1087	0	36.567	0	0	0	0	0	0	0	0	0	0	0	0	0	0			ABE8e_NM_000132_3(F8)c_5186GA(p_Gly1729Glu)	0	0	19.2727	0
		ABEmax_NM_000094_3(COL7A1)c_5820GA(p_Pro1940=)	0	0	0	0	0	0	17.284	0	0	0	0	0	0	0	0	0	0	0	0	0	0	0	0	0	0	0	18.0639	0	0	0	0	0	0	0	0	0	0	0	0	0			ABE8e_NM_000132_3(F8)c_5879GA(p_Arg1960Gln)	0	3.43249	0	0
		ABEmax_NM_000094_3(COL7A1)c_6190GA(p_Gly2064Arg)	0	0	0	0	0	4.85075	0	0	0	0	0	0	0	0	0	0	0	0	0	0	0	0	0	0	0	6.53409	0	0	0	0	0	0	0	0	0	0	0	0	0	0			ABE8e_NM_000135_2(FANCA)c_1771CT(p_Arg591Ter)	0	4.90196	0	0
		ABEmax_NM_000094_3(COL7A1)c_6769GA(p_Gly2257Arg)	0	0	0	85.7052	0	11.2587	0	0	0	0	0	0	0	0	0	0	0	0	0	0	0	0	0	41.2295	0	5.81967	0	0	0	0	0	0	0	0	0	0	0	0	0	0			ABE8e_NM_000135_2(FANCA)c_295CT(p_Gln99Ter)	0	0	0	0
		ABEmax_NM_000094_3(COL7A1)c_6781CT(p_Arg2261Ter)	0	0	8.57558	0	0	0	0	0	0	0	0	0	0	0	0	0	0	0	0	0	0	0	10.049	0	0	0	0	0	0	0	0	0	0	0	0	0	0	0	0	0			ABE8e_NM_000135_3(FANCA)c_1378CT(p_Arg460Ter)	0	0	0	0
		ABEmax_NM_000094_3(COL7A1)c_7234CT(p_Arg2412Ter)	0	0	0	4.48522	2.10669	0	0	0	0	0	0	0	0	0	0	0	0	0	0	0	0	0	0	4.73496	2.02501	0	0	0	0	0	0	0	0	0	0	0	0	0	0	0			ABE8e_NM_000135_3(FANCA)c_2151+1GA	0	0.180709	0	0
		ABEmax_NM_000094_3(COL7A1)c_7442GA(p_Gly2481Asp)	0	0	0	0	19.8567	0	0	0	0	0	0	0	0	0	0	0	0	0	0	0	0	0	0	0	12.5166	0	0	0.0189934	0	0	0	0	0	0	0	0	0	0	0	0			ABE8e_NM_000135_3(FANCA)c_3188GA(p_Trp1063Ter)	0	0	0	0
		ABEmax_NM_000094_3(COL7A1)c_7485+5GA	0	0	0	0	65.4757	0	0	0	0	0	0	0	0	0	0	0	0	0	0	0	0	0	0	0	44.0357	0	0	0	0	0	0	0	0	0	0	0	0	0	0	0			ABE8e_NM_000136_2(FANCC)c_553CT(p_Arg185Ter)	0	0	0	0
		ABEmax_NM_000094_3(COL7A1)c_7865GA(p_Arg2622Gln)	0	0	0	0	0	0	0	12.381	0	0	0	0	0	0	0	0	0	0	0	0	0	0	0	0	0	0	0	7.96996	0	0	0	0	0	0	0	0	0	0	0	0			ABE8e_NM_000137_2(FAH)c_707-1GA	0	3.3123	0	0
		ABEmax_NM_000096_3(CP)c_1652CT(p_Thr551Ile)	0	0	0	0	0	0	0	0	0	1.66667	0	5	0	0	0	0	0	0	0	0	0	0	0	0	0	0	0	0	0	2.98507	0	4.47761	0	0	0	0	0	0	0	0			ABE8e_NM_000138_4(FBN1)c_1090CT(p_Arg364Ter)	0	0.0627353	0	0
		ABEmax_NM_000101_3(CYBA)c_268CT(p_Arg90Trp)	0	0	0.279988	0	38.4615	0	0	0	0	0	0	0	0	0	0.0294724	0	0	0	0	0	0	0	0.416575	0	47.5992	0	0	0	0	0	0	0	0	0	0.04385	0	0	0	0	0			ABE8e_NM_000138_4(FBN1)c_1270CT(p_Gln424Ter)	0	0	0	0
		ABEmax_NM_000104_3(CYP1B1)c_1168CT(p_Arg390Cys)	0	0	0	0	96.7801	0	0	0	0	0	0	0	0	0	0	0	0	0	0	0	0	0	0	0	72.1795	0	0	0	0	0	0	0	0	0	0	0	0	0	0	0			ABE8e_NM_000138_4(FBN1)c_1468+5GA	0	0	0	5.69801
		ABEmax_NM_000104_3(CYP1B1)c_1302GA(p_Trp434Ter)	0	0	0	81.1662	0	0	0	0.379009	1.2828	0	0	0	0	0	0	0	0	0	0	0	0	0	0	95.7999	0	0	0	0.45819	1.5273	0	0	0	0	0	0	0	0	0	0	0			ABE8e_NM_000138_4(FBN1)c_1496GA(p_Cys499Tyr)	0	0	0	0.147059
		ABEmax_NM_000104_3(CYP1B1)c_1330CT(p_Arg444Ter)	0	0	0	0	0	0	0	0	0	0.540749	11.433	0	0	0	0	0	0	0	0	0	0	0	0	0	0	0	0	0	0	0.885391	15.9862	0	0	0	0	0	0	0	0	0			ABE8e_NM_000138_4(FBN1)c_1583GA(p_Cys528Tyr)	0	0	0	0
		ABEmax_NM_000116_3(TAZ)c_639GA(p_Trp213Ter)	0	0	0	0	0	16.3573	0	0	0	0	0	0	0	0	0	0	0	0	0	0	0	0	0	0	0	13.7521	0	0	0	0	0	0	0	0	0	0	0	0	0	0			ABE8e_NM_000138_4(FBN1)c_1760GA(p_Cys587Tyr)	0	0	0.118554	0.444576
		ABEmax_NM_000116_4(TAZ)c_280CT(p_Arg94Cys)	0	0	18.6266	0	0	0	0	0	0	0	0	0	0	0	0	0	0	0	0	0	0	0	17.8304	0	0	0	0	0	0	0	0	0	0	0	0	0	0	0	0	0			ABE8e_NM_000138_4(FBN1)c_1837+1GA	0	0	0	0
		ABEmax_NM_000116_4(TAZ)c_310TC(p_Phe104Leu)	0	0	0.0372509	0	12.4418	0	0	0	0.0186254	0	0	0	0	0	0	0	0	0	0	0	0	0	0.0747012	0	18.1026	0	0	0	0	0	0	0	0	0	0	0	0	0	0	0			ABE8e_NM_000138_4(FBN1)c_1837+5GA	0	0.856698	0	0
		ABEmax_NM_000118_3(ENG)c_220-1GA	0	0	0	0	0	18.8157	1.40989	0	0	0	0	0	0	0	0	0	0	0	0	0	0	0	0	0	0	13.527	1.1065	0	0	0	0	0	0	0	0	0	0	0	0	0			ABE8e_NM_000138_4(FBN1)c_184CT(p_Arg62Cys)	0	0	0	0
		ABEmax_NM_000126_3(ETFA)c_2TC(p_Met1Thr)	0	0	0	0	25.6771	0	0	0	0	0	0	0	0	0	0	0	0	0	0	0	0	0	0	0	29.4977	0	0	0	0.0913242	0	0	0	0	0	0	0	0	0	0	0			ABE8e_NM_000138_4(FBN1)c_185GA(p_Arg62His)	0	0	0	0
		ABEmax_NM_000127_2(EXT1)c_1056+1GA	0	0	0	0	0	0	0	0.781485	0	2.75523	0	11.031	0.010019	0	0	0	0	0	0	0	0	0	0	0	0	0	0	1.40037	0	3.8677	0	10.7229	0	0	0	0	0	0	0	0			ABE8e_NM_000138_4(FBN1)c_1879CT(p_Arg627Cys)	0	3.2491	0	0
		ABEmax_NM_000127_2(EXT1)c_250CT(p_Gln84Ter)	0	0	0	12	0	0	0	0	0	0	0	0	0	0	0	0	0	0	0	0	0	0	0	10.8351	0	0	0	0	0	0	0	0	0	0	0	0	0	0	0	0			ABE8e_NM_000138_4(FBN1)c_2341TC(p_Cys781Arg)	0	0	6.0241	0
		ABEmax_NM_000128_3(F11)c_400CT(p_Gln134Ter)	0	0	0	0	0	4.26267	0	0	0	0	0	0	0	0	0	0	0	0	0	0	0	0	0	0	0	6.32768	0	0	0	0	0	0	0	0	0	0	0	0	0	0			ABE8e_NM_000138_4(FBN1)c_2669GA(p_Cys890Tyr)	1.76056	0	0	0
		ABEmax_NM_000132_3(F8)c_1094AG(p_Tyr365Cys)	0	0	0	0	0	0	0	0	0	7.70202	0	0	0	0	0	0	0	0	0	0	0	0	0	0	0	0	0	0	0	10.4849	0	0	0	0	0	0	0	0	0	0			ABE8e_NM_000138_4(FBN1)c_266GA(p_Cys89Tyr)	0	0	0	0
		ABEmax_NM_000132_3(F8)c_3169GA(p_Glu1057Lys)	0	0	0	0	0	68.1865	0	0	0	0	0	0	0	0	0	0	0	0	0	0	0	0	0	0	0	73.3261	0	0	0	0	0	0	0	0	0	0	0	0	0	0			ABE8e_NM_000138_4(FBN1)c_3217GA(p_Glu1073Lys)	0	0	0	0
		ABEmax_NM_000133_3(F9)c_1025CT(p_Thr342Met)	0	0	0	0	0	8.54701	0	0	0	0	0	0	0	0	0	0	0	0	0	0	0	0	0	0	0	4.05728	0	0	0	0	0	0	0	0	0	0	0	0	0	0			ABE8e_NM_000138_4(FBN1)c_3302AG(p_Tyr1101Cys)	0	0	5.41237	0
		ABEmax_NM_000135_2(FANCA)c_295CT(p_Gln99Ter)	0	0	0	0	0	2.75316	0	0	0	0	0	0	0	0	0	0	0	0	0	0	0	0	0	0	0	7.33776	0	0	0	0	0	0	0	0	0	0	0	0	0	0			ABE8e_NM_000138_4(FBN1)c_3712+1GA	2.29508	0	0	0
		ABEmax_NM_000135_2(FANCA)c_65GA(p_Trp22Ter)	0	0	0	0	27.907	0	0	0	0	0	0	0	0	0	0	0	0	0	0	0	0	0	0	0	33.7349	0	0	0	0	0	0	0	0	0	0	0	0	0	0	0			ABE8e_NM_000138_4(FBN1)c_4043GA(p_Cys1348Tyr)	7.24382	0	0	0
		ABEmax_NM_000135_3(FANCA)c_2151+1GA	0.0586768	0	0	0	79.3898	0	0	0	0	0	0	0	0	0	0	0	0	0	0	0	0.0281373	0	0	0	61.7145	0	0	0	0	0	0	0	0	0	0	0	0	0	0	0			ABE8e_NM_000138_4(FBN1)c_4049GA(p_Cys1350Tyr)	0	0	0	0
		ABEmax_NM_000135_3(FANCA)c_3188GA(p_Trp1063Ter)	0	0	0.0131449	0	0	8.78081	0	1.13046	0	0	0.0131449	0	0	0.00657246	0	0	0	0	0	0	0	0	0.0163961	0	0	4.74941	0	1.00563	0	0	0.00546538	0	0	0.00546538	0	0	0	0	0	0			ABE8e_NM_000138_4(FBN1)c_4061GA(p_Trp1354Ter)	0	5.32688	0	0
		ABEmax_NM_000135_4(FANCA)c_2317-2AG	0	0	0	0	0	14.0092	0	0	0	0	0	0	0	0	0	0	0	0	0	0	0	0	0	0	0	17.5982	0	0	0	0	0	0	0	0	0	0	0	0	0	0			ABE8e_NM_000138_4(FBN1)c_4490GA(p_Cys1497Tyr)	5.38793	0	0	0
		ABEmax_NM_000136_2(FANCC)c_-78-2AG	0	0	0	13.3333	0	0	0	0	0	0	0	0	0	0	0	0	0	0	0	0	0	0	0	18.1818	0	0	0	0	0	0	0	0	0	0	0	0	0	0	0	0			ABE8e_NM_000138_4(FBN1)c_4930CT(p_Arg1644Ter)	0	0	0	0
		ABEmax_NM_000136_2(FANCC)c_553CT(p_Arg185Ter)	0	0	0	0	3.44288	0	0.0521648	0	0	0	0	0	0	0	0	0	0	0	0	0	0	0	0	0	9.90566	0	0	0	0	0	0	0	0	0	0	0	0	0.0786164	0	0			ABE8e_NM_000138_4(FBN1)c_5423-2AG	0	0	0	0
		ABEmax_NM_000138_4(FBN1)c_1360CT(p_Gln454Ter)	0	0	0	0	0	5.34351	0	0	0	0	0	0	0	0	0	0	0	0	0	0	0	0	0	0	0	3.31492	0	0	0	0	0	0	0	0	0	0	0	0	0	0			ABE8e_NM_000138_4(FBN1)c_5863CT(p_Gln1955Ter)	0	0	0	0
		ABEmax_NM_000138_4(FBN1)c_185GA(p_Arg62His)	0	0	0	0	0	0	7.67974	0.816993	0	0	0	0.245098	0	0	0	0	0	0	0	0	0	0	0	0	0	0	7.47664	0.700935	0	0	0	0.0778816	0	0	0	0	0	0	0	0			ABE8e_NM_000138_4(FBN1)c_6313+2TC	0	0	0	0
		ABEmax_NM_000138_4(FBN1)c_1879CT(p_Arg627Cys)	0	0	0	0	18.9068	0	0	0	0	0	0	0	0	0	0	0	0	0	0	0	0	0	0	0	13.0903	0	0	0	0	0	0	0	0	0	0	0	0	0	0	0			ABE8e_NM_000138_4(FBN1)c_6425GA(p_Cys2142Tyr)	0	0	0	0
		ABEmax_NM_000138_4(FBN1)c_2342GA(p_Cys781Tyr)	0	0	0	0	0	0	0	0	21.764	0	0	0	0	0	0	0	0	0	0	0	0	0	0	0	0	0	0	0	21.4663	0	0	0	0	0	0	0	0	0	0	0			ABE8e_NM_000138_4(FBN1)c_772CT(p_Gln258Ter)	0	0	0	4.86533
		ABEmax_NM_000138_4(FBN1)c_266GA(p_Cys89Tyr)	0	0	0	20.5156	0	0	15.2524	0	0	0	0	0	0	0	0	0	0	0	0	0.107411	0	0	0	10.9208	0	0	12.4911	0	0	0	0	0	0	0	0	0	0	0	0	0.0713776			ABE8e_NM_000138_4(FBN1)c_7939CT(p_Gln2647Ter)	0	0	0	0
		ABEmax_NM_000138_4(FBN1)c_2722TC(p_Cys908Arg)	0	0	0	0	0	0	0	10.33	0	0	0.022604	0	0	0	0	0	0	0	0	0	0	0	0	0	0	0	0	16.0737	0	0	0.0255951	0	0	0	0	0	0	0	0	0			ABE8e_NM_000140_3(FECH)c_315-48TC	0	0	0	4.32526
		ABEmax_NM_000138_4(FBN1)c_2810GA(p_Cys937Tyr)	0	0	1.60841	0	0	0	0	12.2074	0	0	0.690793	0	0	0	0	0	0	0	0	0	0	0	1.09332	0	0	0	0	6.81818	0	0	0.671488	0	0	0	0	0	0	0	0	0			ABE8e_NM_000141_4(FGFR2)c_799TC(p_Ser267Pro)	0	0	0	0
		ABEmax_NM_000138_4(FBN1)c_3256TC(p_Cys1086Arg)	0	0	0	0	0	0	44.5731	0	0	0	0	0	0	0	0	0	0	0	0	0	0	0	0	0	0	0	50.3876	0	0	0	0	0	0	0	0	0	0	0	0	0			ABE8e_NM_000141_4(FGFR2)c_868TC(p_Trp290Arg)	0	0	0	0.361446
		ABEmax_NM_000138_4(FBN1)c_401GA(p_Cys134Tyr)	0	0	0	0	0	0	48.6454	0	0	0	0	0	0	0	0	0	0	0	0	0	0	0	0	0	0	0	41.7776	0	0	0	0	0	0	0	0	0	0	0	0	0			ABE8e_NM_000142_4(FGFR3)c_742CT(p_Arg248Cys)	0	0	0	0
		ABEmax_NM_000138_4(FBN1)c_4087+1GA	0	0	0	6.44685	0	0	0	0	0	0	0	0	0	0	0	0	0	0	0	0	0	0	0	5.17879	0	0	0	0	0	0	0	0	0	0	0	0	0	0	0	0			ABE8e_NM_000143_3(FH)c_736CT(p_Gln246Ter)	0	0	0	0
		ABEmax_NM_000138_4(FBN1)c_4099TC(p_Cys1367Arg)	0	0	0	0	11.2861	0	0	0	2.88714	0	0	0	0	0	0	0	0	0	0	0	0	0	0	0	7.2955	0	0	0	1.8423	0	0	0	0	0	0	0	0	0	0	0			ABE8e_NM_000151_3(G6PC)c_248GA(p_Arg83His)	0	25.8333	0	0
		ABEmax_NM_000138_4(FBN1)c_4460-8GA	0	0	0	0	0	33.9744	0	0	0	0	0	0	0	0	0	0	0	0	0	0	0	0	0	0	0	59.5556	0	0	0	0	0	0	0	0	0	0	0	0	0	0			ABE8e_NM_000152_3(GAA)c_2065GA(p_Glu689Lys)	0	0	0	5.6962
		ABEmax_NM_000138_4(FBN1)c_4615CT(p_Arg1539Ter)	0	0	0	0	0	6.27262	0	0	0	0.0904704	0	0	0	0	0	0	0	0	0	0	0	0	0	0	0	3.56584	0	0	0	0.0312793	0	0	0	0	0	0	0	0	0	0			ABE8e_NM_000152_3(GAA)c_2238GA(p_Trp746Ter)	0	0	0	0
		ABEmax_NM_000138_4(FBN1)c_4786CT(p_Arg1596Ter)	0	0	0	0	9.93151	0	0	0	0	0	0	0	0	0	0	0	0	0	0	0	0	0	0.282486	0	11.5819	0	0	0	0	0	0	0	0	0	0	0	0	0	0	0			ABE8e_NM_000152_3(GAA)c_2269CT(p_Gln757Ter)	0	0	0	0
		ABEmax_NM_000138_4(FBN1)c_493CT(p_Arg165Ter)	0	0.0584795	0	0	0	0	0	8.80117	1.02339	0	0.526316	0	0	0	0	0	0	0	0	0	0	0.0311915	0	0	0	0	0	12.0711	0.717405	0	0.374298	0	0	0	0	0	0	0	0	0			ABE8e_NM_000152_3(GAA)c_655GA(p_Gly219Arg)	0	0	0	0
		ABEmax_NM_000138_4(FBN1)c_530GA(p_Cys177Tyr)	0	0	0	0	0	5.34591	0	0	8.80503	0	0	0	0	0	0	0	0	0	0	0	0	0	0	0	0	5.9322	0	0	8.47458	0	0	0	0	0	0	0	0	0	0	0			ABE8e_NM_000152_4(GAA)c_1064TC(p_Leu355Pro)	0	0	0	0
		ABEmax_NM_000138_4(FBN1)c_5423-2AG	0	0	0	10.9855	0	0	0	0	0	0	0	0	0	0	0	0	0	0	0	0	0	0	0	11.2011	0	0	0	0	0	0	0	0	0	0	0	0	0	0	0	0			ABE8e_NM_000152_4(GAA)c_1447GA(p_Gly483Arg)	0	0	0	0
		ABEmax_NM_000138_4(FBN1)c_5504GA(p_Cys1835Tyr)	0	0	0	0	0	6.42857	0	0	0	0	0	0	0	0	0	0	0	0	0	0	0	0	0	0	0	4.15584	0	0	0	0	0	0	0	0	0	0	0	0	0	0			ABE8e_NM_000152_4(GAA)c_1799GA(p_Arg600His)	0	0	1.16618	0
		ABEmax_NM_000138_4(FBN1)c_5801GA(p_Cys1934Tyr)	0	0	0	0	8.45142	51.4676	0	0	0	0	0	0	0	0	0	0	0	0	0	0	0	0	0	0	11.4695	60.4301	0	0	0	0	0	0	0	0	0	0	0	0	0	0			ABE8e_NM_000152_4(GAA)c_1942GA(p_Gly648Ser)	0	0	0	0
		ABEmax_NM_000138_4(FBN1)c_6158GA(p_Cys2053Tyr)	0	0	1.91083	0	0	0	0	0	5.73248	0	0	0	0	0	0	0	0	0	0	0	0	0	1.77778	0	0	0	0	0	4.44444	0	0	0	0	0	0	0	0	0	0	0			ABE8e_NM_000152_4(GAA)c_2407CT(p_Gln803Ter)	0	0	0	0
		ABEmax_NM_000138_4(FBN1)c_6313+2TC	0	0	0	0	8.34658	0	15.9777	0	0	0	0	0	0	0	0	0	0	0	0	0	0	0	0	0	5.26316	0	10.4053	0	0	0	0	0	0	0	0	0	0	0	0	0			ABE8e_NM_000152_4(GAA)c_546GA(p_Thr182=)	0	0	0	0
		ABEmax_NM_000138_4(FBN1)c_6425GA(p_Cys2142Tyr)	0	0	0	35.3684	0	0	1.47368	2	0	13.3684	0.210526	0.526316	0	0	0	0	0	0	0	0	0	0	0	27.9146	0	0	0.90312	1.23153	0	7.79967	0.0821018	0.410509	0	0	0	0	0	0	0	0			ABE8e_NM_000152_4(GAA)c_853CT(p_Pro285Ser)	0	0	0	0
		ABEmax_NM_000138_4(FBN1)c_671GA(p_Cys224Tyr)	0	0	0	0	84.4302	0	0	0	0	0	0	0	0	0	0	0	0	0	0	0	0	0	0	0	63.9986	0	0	0	0	0	0	0	0	0	0	0	0	0	0	0			ABE8e_NM_000153_3(GALC)c_205CT(p_Arg69Ter)	0	0	0.336323	0
		ABEmax_NM_000138_4(FBN1)c_6806TC(p_Ile2269Thr)	0	0	0	4.48898	0	0	0	0	0	0	0	0	0	0	0	0	0	0	0	0	0	0	0	7.98294	0	0	0	0	0	0	0	0	0	0	0	0	0	0	0	0			ABE8e_NM_000153_3(GALC)c_857GA(p_Gly286Asp)	0	0	0	11.6418
		ABEmax_NM_000138_4(FBN1)c_772CT(p_Gln258Ter)	0	0	0	0	0	0	42.9104	0	0	0	0	0	0	0	0	0	0	0	0	0	0	0	0	0	0	0	23.8095	0	0	0	0	0	0	0	0	0	0	0	0	0			ABE8e_NM_000155_3(GALT)c_25CT(p_Gln9Ter)	0	0	0	0
		ABEmax_NM_000138_4(FBN1)c_7954TC(p_Cys2652Arg)	0	0	0	0	0	0	4.6875	0	0	0	0	0	0	0	0	0	0	0	0	0	0	0	0	0	0	0	4.25532	0	0	0	0	0	0	0	0	0	0	0	0	0			ABE8e_NM_000155_3(GALT)c_416TC(p_Leu139Pro)	0.0798085	0	0	0
		ABEmax_NM_000140_4(FECH)c_801GA(p_Met267Ile)	0	0	0	0	0	0	7.69231	0	0	0	0	0	0	0	0	0	0	0	0	0	0	0	0	0	0	0	5.32787	0	0	0	0	0	0	0	0	0	0	0	0	0			ABE8e_NM_000155_3(GALT)c_443GA(p_Arg148Gln)	0.260586	0	0	0
		ABEmax_NM_000141_4(FGFR2)c_1013GA(p_Gly338Glu)	0	0	0	0	0	34.6505	0	0	0	0	0	0	0	0	0	0	0	0	0	0	0	0	0	0	0	54.878	0	0	0	0	0	0	0	0	0	0	0	0	0	0			ABE8e_NM_000155_3(GALT)c_687+2TC	0	30.3371	0	0
		ABEmax_NM_000143_3(FH)c_1189GA(p_Gly397Arg)	0	0	0	7.75473	0	0	0	0	0	0.0901713	0	0	0	0	0	0	0	0	0	0	0	0	0	8.28183	0	0	0	0	0	0.123609	0	0	0	0	0	0	0	0	0	0			ABE8e_NM_000155_3(GALT)c_980TC(p_Leu327Pro)	0	0	0	0
		ABEmax_NM_000143_3(FH)c_1301GA(p_Cys434Tyr)	0	0	0	0	0	70.3349	0	0	0	0	0	0	0	0	0	0	0	0	0	0	0	0	0	0	0	42.562	0	0	0	0	0	0	0	0	0	0	0	0	0	0			ABE8e_NM_000156_5(GAMT)c_316CT(p_Gln106Ter)	0	0	0	0
		ABEmax_NM_000143_3(FH)c_1500GA(p_Trp500Ter)	0	0	0	0	0	16.9154	10.0746	0	0	0.497512	0	0	0.746269	0	0	0	0	0	0	0	0	0	0	0	0	16.0194	5.63107	0	0	0.38835	0	0	0.776699	0	0	0	0	0	0	0			ABE8e_NM_000156_5(GAMT)c_327GA(p_Lys109=)	0	0	0	0
		ABEmax_NM_000151_3(G6PC)c_248GA(p_Arg83His)	0	0	0	0	0	0	74.7976	0	0	0	0	0	0	0	0	0	0	0	0	0	0	0	0	0	0	0	70.1933	0	0	0	0	0	0	0	0	0	0	0	0	0			ABE8e_NM_000158_3(GBE1)c_1544GA(p_Arg515His)	0	0	0	0
		ABEmax_NM_000152_3(GAA)c_2105GA(p_Arg702His)	0	0	0	1.1236	0	13.4831	0	0	0	0	0	0	0	0	0	0	0	0	0	0	0	0	0	0.740741	0	9.62963	0	0	0	0	0	0	0	0	0	0	0	0	0	0			ABE8e_NM_000158_3(GBE1)c_986AG(p_Tyr329Cys)	0.268336	0	0	0
		ABEmax_NM_000152_4(GAA)c_1843GA(p_Gly615Arg)	0	0	0	0	0	0	16.7665	0	0	0	0	0	0	0	0	0	0	0	0	0	0	0	0	0	0	0	15.4579	0	0	0	0	0	0	0	0	0	0	0	0	0			ABE8e_NM_000159_3(GCDH)c_769CT(p_Arg257Trp)	0	0	28.5714	0
		ABEmax_NM_000152_4(GAA)c_1942GA(p_Gly648Ser)	0	0	0	0	0	0	14.8936	0	0	0	0	0	0	0	0	0	0	0	0	0	0	0	0	0	0	0	18.5515	0	0	0	0	0	0	0	0	0	0	0	0	0			ABE8e_NM_000159_3(GCDH)c_914CT(p_Ser305Leu)	0	0	0	0
		ABEmax_NM_000152_4(GAA)c_2512CT(p_Gln838Ter)	0	0	0	0	26.087	0	0	0	0	0	0	0	0	0	0	0	0	0	0	0	0	0	0	0	37.6119	0	0	0	0	0	0	0	0	0	0	0	0	0	0	0			ABE8e_NM_000161_2(GCH1)c_626+1GA	0	0	0	0
		ABEmax_NM_000152_4(GAA)c_853CT(p_Pro285Ser)	0	0	0	0	0	6.1086	0	0	0	0	0	0	0	0	0	0	0	0	0	0	0	0	0	0	0	3.90738	0	0	0	0	0	0	0	0	0	0	0	0	0	0			ABE8e_NM_000162_3(GCK)c_483+2TC	4.7619	0	0	0
		ABEmax_NM_000152_4(GAA)c_953TC(p_Met318Thr)	0	0	0	0	0	0	50.6932	0	0	0	0	0	0	0	0	0	0	0	0	0	0	0	0	0	0	0	61.0418	0	0	0	0	0	0	0	0	0	0	0	0	0			ABE8e_NM_000162_3(GCK)c_544GA(p_Val182Met)	0	0	0	0
		ABEmax_NM_000154_1(GALK1)c_593CT(p_Ala198Val)	0	0	0	0	0	0	3.6036	0	7.43243	0	0	0	0	0	0	0	0	0	0	0	0	0	0	0	0	0	4.7619	0	7.40741	0	0	0	0	0	0	0	0	0	0	0			ABE8e_NM_000162_3(GCK)c_76CT(p_Gln26Ter)	0	0	0	0
		ABEmax_NM_000155_3(GALT)c_1057CT(p_Gln353Ter)	0	0	0	0	0	43.5993	0	0	0	2.78293	0	0	0	0	0	0	0	0	0	0	0	0	0	0	0	39.1916	0	0	0	3.86643	0	0	0	0	0	0	0	0	0	0			ABE8e_NM_000162_3(GCK)c_941TC(p_Leu314Pro)	0	0	0	0.291545
		ABEmax_NM_000155_3(GALT)c_199CT(p_Arg67Cys)	0	0	0	0	0	0	5.00726	0	0	0	0	0	0	0	0	0	0	0	0	0	0	0	0	0	0	0	5.54455	0	0	0	0	0	0	0	0	0	0	0	0	0			ABE8e_NM_000162_4(GCK)c_680-2AG	0	0.820793	0	0
		ABEmax_NM_000155_3(GALT)c_241GA(p_Ala81Thr)	0	0	0	0	34.5697	0	0	0	0	0	0	0	0	0	0	0	0	0	0	0	0	0	0	0	24.9066	0	0	0	0	0	0	0	0	0	0	0	0	0	0	0			ABE8e_NM_000163_4(GHR)c_559TC(p_Trp187Arg)	0.0247451	0	0	65.4608
		ABEmax_NM_000155_3(GALT)c_328+2TC	0	0	0	0	0	0	0	15.7025	0	0	0	0	0	0	0	0	0	0	0	0	0	0	0	0	0	0	0	13.773	0	0	0	0	0	0	0	0	0	0	0	0			ABE8e_NM_000165_5(GJA1)c_65GA(p_Gly22Glu)	0	0	0	0
		ABEmax_NM_000155_3(GALT)c_367CT(p_Arg123Ter)	0	0	0	0	0	0	4.77235	0	0	0	0	0	0	0	0	0	0	0	0	0	0	0	0	0	0	0	6.25621	0	0	0	0	0	0	0	0	0	0	0	0	0			ABE8e_NM_000166_5(GJB1)c_231GA(p_Trp77Ter)	0	0	24.6377	0
		ABEmax_NM_000155_3(GALT)c_443GA(p_Arg148Gln)	0	0	23.3207	0	0	0	0	0	0	0	0	0	0	0	0	0	0	0	0.0473037	0	0	0	10.3155	0	0	0	0	0	0	0	0	0	0	0	0	0	0	0	0	0			ABE8e_NM_000166_5(GJB1)c_271GA(p_Val91Met)	0	0	0	0
		ABEmax_NM_000155_3(GALT)c_542CT(p_Ser181Phe)	0	0	0	0	0	0	6.89655	0	0	0	0	0	0	0	0	0	0	0	0	0	0	0	0	0	0	0	4.87805	0	0	0	0	0	0	0	0	0	0	0	0	0			ABE8e_NM_000166_5(GJB1)c_478TC(p_Tyr160His)	0	0	0	0
		ABEmax_NM_000155_3(GALT)c_553CT(p_Pro185Ser)	0	0	0	0	0	0	0	0	0	86.1751	0	0	0	0	0	0	0	0	0	0	0	0	0	0	0	0	0	0	0	82.5342	0	0	0	0	0	0	0	0	0	0			ABE8e_NM_000166_5(GJB1)c_536GA(p_Cys179Tyr)	0	0	0	64.9701
		ABEmax_NM_000155_3(GALT)c_610CT(p_Arg204Ter)	0	0	0	0	0	18.828	0	0	0	0	0	0	0	0	0	0	0	0	0	0	0	0	0	0	0	13.7721	0	0	0	0	0	0	0	0	0	0	0	0	0	0			ABE8e_NM_000168_5(GLI3)c_1451GA(p_Trp484Ter)	0	0.179856	0	0
		ABEmax_NM_000155_3(GALT)c_616CT(p_Gln206Ter)	0	0	0	4.85246	0	0	4.78689	0	0	0	0	0	0	0	0	0	0	0	0	0	0	0	0	7.4928	0	0	8.64553	0	0	0	0	0	0	0	0	0	0	0	0	0			ABE8e_NM_000168_5(GLI3)c_2071CT(p_Gln691Ter)	0	0	0	0
		ABEmax_NM_000155_3(GALT)c_770CT(p_Pro257Leu)	0	0	0	0	0	75.8994	0	0	0	0	0	0	0	0	0	0	0	0	0	0	0	0	0	0	0	71.3335	0	0	0	0	0	0	0	0	0	0	0	0	0	0			ABE8e_NM_000168_5(GLI3)c_868CT(p_Arg290Ter)	0	0	0	0
		ABEmax_NM_000155_3(GALT)c_815GA(p_Arg272His)	0	0	0	5.94983	0	0	0	0	0	0	0	0	0	0	0	0	0	0	0	0	0	0	0	5.17227	0	0	0	0	0	0	0	0	0	0	0	0	0	0	0	0.00842389			ABE8e_NM_000170_2(GLDC)c_1145GA(p_Cys382Tyr)	0	0	0.0626174	0
		ABEmax_NM_000155_3(GALT)c_821-2AG	0	0	0	0	0	0	5.19031	0	0	0	0	0	0	0	0	0	0	0	0	0	0	0	0	0	0	0	5.37383	0	0	0	0	0	0	0	0	0	0	0	0	0			ABE8e_NM_000174_4(GP9)c_182AG(p_Asn61Ser)	0	0	0	0
		ABEmax_NM_000155_3(GALT)c_986CT(p_Ser329Phe)	0	0	0	0	0	0	8.56102	0	0	0	0	0	0	0	0	0	0	0	0	0	0	0	0	0	0	0	3.76671	0	0	0	0	0	0	0	0	0	0	0	0	0			ABE8e_NM_000179_2(MSH6)c_2191CT(p_Gln731Ter)	0	0	0	1.81269
		ABEmax_NM_000155_3(GALT)c_98GA(p_Arg33His)	0	0	0	0	0	6.48379	0	0	0	0	0	0	0	0	0	0	0	0	0	0	0	0	0	0	0	12.3188	0	0	0	0	0	0	0	0	0	0	0	0	0	0			ABE8e_NM_000179_2(MSH6)c_2194CT(p_Arg732Ter)	0	0	0	0
		ABEmax_NM_000155_3(GALT)c_997CT(p_Arg333Trp)	0	0	0	0	0	90.3658	0	0	0	0	0	0	0	0	0	0	0	0	0	0	0	0	0	0	0	62.6831	0	0	0	0	0	0	0	0	0	0	0	0	0	0			ABE8e_NM_000179_2(MSH6)c_2314CT(p_Arg772Trp)	0	0	0	0
		ABEmax_NM_000156_5(GAMT)c_491GA(p_Gly164Asp)	0	0	0	0	0	5.6701	0	0	0	0	0	0	0	0	0	0	0	0	0	0	0	0	0	0	0	6.35697	0	0	0	0	0	0	0	0	0	0	0	0	0	0			ABE8e_NM_000179_2(MSH6)c_2503CT(p_Gln835Ter)	4.66926	0	0	0
		ABEmax_NM_000159_2(GCDH)c_1213AG(p_Met405Val)	0	0	0	0	28.8326	0	0	0	0	0	0	0	0	0	0	0	0	0	0	0	0	0	0	0	23.4875	0	0	0	0	0	0	0	0	0	0	0	0	0	0	0			ABE8e_NM_000179_2(MSH6)c_2932CT(p_Gln978Ter)	0	0	0	0
		ABEmax_NM_000159_3(GCDH)c_479AG(p_Gln160Arg)	0	0.182482	0	0	0	0	0	0	18.0049	0.0608273	2.49392	0	0	0	0	0	0	0	0	0	0	0.232992	0	0	0	0	0	0	30.2889	0.0465983	5.03262	0	0	0	0	0	0	0	0	0			ABE8e_NM_000179_2(MSH6)c_3013CT(p_Arg1005Ter)	0	1.17474	0	0
		ABEmax_NM_000161_2(GCH1)c_607GA(p_Gly203Arg)	0	0	0	72.6505	0	0	0	0	0	0	0	0	0	0	0	0	0	0	0	0	0	0	0	67.5741	0	0	0	0	0	0	0	0	0	0	0	0	0	0	0	0			ABE8e_NM_000179_2(MSH6)c_892CT(p_Arg298Ter)	0	0	0	0
		ABEmax_NM_000162_3(GCK)c_533GA(p_Gly178Glu)	0	0	0	0	0	0	31.5789	0	0	0	0	0	0	0	0	0	0	0	0	0	0	0	0	0	0	0	30.1075	0	0	0	0	0	0	0	0	0	0	0	0	0			ABE8e_NM_000181_3(GUSB)c_1144CT(p_Arg382Cys)	0	0.753769	0	0
		ABEmax_NM_000162_3(GCK)c_775GA(p_Ala259Thr)	0	0	0	0	0	0	30.3136	0	0	0	0	0	0	0	0	0	0	0	0	0	0	0	0	0	0	0	43.7018	0	0	0	0	0	0	0	0	0	0	0	0	0			ABE8e_NM_000181_4(GUSB)c_1429CT(p_Arg477Trp)	0	0	0	0
		ABEmax_NM_000162_4(GCK)c_98TC(p_Val33Ala)	0	0	0	0	0	12.5797	6.31185	0	0	0	0	0	0	0	0	0	0	0	0	0	0	0	0	0	0	10.4597	4.80372	0	0	0	0	0	0	0	0	0	0	0	0	0			ABE8e_NM_000190_4(HMBS)c_445CT(p_Arg149Ter)	0	0	18.2403	0
		ABEmax_NM_000165_5(GJA1)c_119CT(p_Ala40Val)	0	0	0.0106667	0	0	37.0027	0	0	0	0	0	0	0	0	0.0213333	0	0	0	0	0	0	0	0	0	0	46.793	0	0	0	0	0	0	0	0	0.0332336	0	0	0	0	0			ABE8e_NM_000190_4(HMBS)c_499CT(p_Arg167Trp)	0	0	0	0
		ABEmax_NM_000165_5(GJA1)c_65GA(p_Gly22Glu)	0	3.61613	15.1947	0	0	0	0	0	0	0	3.23366	0	0.0347705	0	0	0	0	0	0	0	0	2.53727	16.6508	0	0	0	0	0	0	0	3.33016	0	0.0317158	0	0	0	0	0	0	0			ABE8e_NM_000192_3(TBX5)c_868CT(p_Gln290Ter)	0.212089	1.06045	0	0
		ABEmax_NM_000166_5(GJB1)c_112GA(p_Val38Met)	0	0	23.3287	0	0	0	0	0	0	0	0	0	0	0	0	0	0.0696379	0	0	0	0	0	10.1865	0	0	0	0	0	0	0	0	0	0	0	0	0	0	0	0	0			ABE8e_NM_000193_3(SHH)c_1147GA(p_Ala383Thr)	0	0	0	0
		ABEmax_NM_000166_5(GJB1)c_151TC(p_Phe51Leu)	0	0	0	0	0	0	22.5514	0	0	0	0	0	0	0	0	0	0	0	0	0	0	0	0	0	0	0	44.5853	0	0	0	0	0	0	0	0	0	0	0	0	0			ABE8e_NM_000193_3(SHH)c_214CT(p_Arg72Ter)	0.289855	0	0	0
		ABEmax_NM_000166_5(GJB1)c_187GA(p_Val63Ile)	0	0	0	0	0.81359	0	6.06169	0	0	0	0	0	0	0	0	0	0	0	0	0	0	0	0	0	0.983114	0	5.6211	0	0	0	0	0	0	0	0	0	0	0	0	0			ABE8e_NM_000193_3(SHH)c_869GA(p_Gly290Asp)	0	0	3.66337	0
		ABEmax_NM_000166_5(GJB1)c_548GA(p_Arg183His)	0	0	0	0	0	7.03642	0	0	0	0	0	0	0	0	0	0	0	0	0	0	0	0	0	0	0	3.48148	0	0	0	0	0	0	0	0	0	0	0	0	0	0			ABE8e_NM_000197_2(HSD17B3)c_608CT(p_Ala203Val)	0	2.77778	0	0
		ABEmax_NM_000168_5(GLI3)c_868CT(p_Arg290Ter)	0	0	0	62.6759	0	0	0	0	0	0	0	0	0	0	0	0	0	0	0	0	0	0	0	63.4416	0	0	0	0	0	0	0	0	0	0	0	0	0	0	0	0			ABE8e_NM_000199_3(SGSH)c_220CT(p_Arg74Cys)	0	0	0	0
		ABEmax_NM_000170_2(GLDC)c_2405CT(p_Ala802Val)	0	0	0	0	0	29.863	0	0	0	0.0684932	0	0	0	0	0	0	0	0	0	0	0	0	0	0	0	20.8939	0	0	0	0	0	0	0	0	0	0	0	0	0	0			ABE8e_NM_000199_3(SGSH)c_892TC(p_Ser298Pro)	0	0	0.490677	0
		ABEmax_NM_000171_3(GLRA1)c_920AG(p_Tyr307Cys)	0	0	0	0	56.5366	0	0	0	0	0	0	0	0	0	0	0	0	0	0	0	0	0	0	0	73.2237	0	0	0	0	0	0	0	0	0	0	0	0	0	0	0			ABE8e_NM_000202_7(IDS)c_1393CT(p_Gln465Ter)	0	0	0	0
		ABEmax_NM_000178_4(GSS)c_491GA(p_Arg164Gln)	0	0	0	84.9604	0	0	0	0	0	0	0	0	0	0	0	0	0.131926	0	0	0	0	0	0	62.141	0	0	0	0	0	0	0	0	0	0	0	0	0	0	0	0			ABE8e_NM_000202_7(IDS)c_1402CT(p_Arg468Trp)	0	0	0	0.0367377
		ABEmax_NM_000179_2(MSH6)c_1045CT(p_Gln349Ter)	0	0	0	0.674374	0	0	5.68401	0	0	0	0	0	0	0	0	0	0	0	0	0	0	0	0	0.283688	0	0	4.8227	0	0	0	0	0	0	0	0	0	0	0	0	0			ABE8e_NM_000203_5(IDUA)c_590-7GA	0	0	0.46729	0
		ABEmax_NM_000179_2(MSH6)c_1876CT(p_Gln626Ter)	0	0	0.145879	0	0	0	0	68.9278	0	0	0	0	0	0	0	0	0	0	0	0	0	0	0.0480769	0	0	0	0	57.7885	0	0	0	0	0	0	0	0	0	0	0	0			ABE8e_NM_000204_4(CFI)c_782GA(p_Gly261Asp)	0	0	0	0
		ABEmax_NM_000179_2(MSH6)c_3463CT(p_Gln1155Ter)	0	0	0	0	23.8267	0	0	0	0	0	0	0	0	0	0	0	0	0	0	0	0	0	0	0	14.5897	0	0	0	0	0	0	0	0	0	0	0	0	0	0	0			ABE8e_NM_000206_2(IL2RG)c_522GA(p_Trp174Ter)	0	0	0	0
		ABEmax_NM_000181_3(GUSB)c_1144CT(p_Arg382Cys)	0	0	0	0	0	0	0	0	0	8.15482	0	0.53554	0	0	0	0	0	0	0	0	0	0	0	0	0	0	0	0	0	12.06	0	0.887665	0	0	0	0	0	0	0	0			ABE8e_NM_000206_2(IL2RG)c_562CT(p_Gln188Ter)	0	0	0	0
		ABEmax_NM_000183_2(HADHB)c_685CT(p_Arg229Ter)	0	0	0	0	0	19.2701	0	0	0	0	0	0	0	0	0	0	0	0	0	0	0	0	0	0	0	13.8806	0	0	0	0	0	0	0	0	0	0	0	0	0	0			ABE8e_NM_000206_2(IL2RG)c_676CT(p_Arg226Cys)	0	0	0	0
		ABEmax_NM_000192_3(TBX5)c_1078CT(p_Gln360Ter)	0	0	12.4171	0	0	0	0	29.763	0	0	0	0	0	0	0	0	0	0	0	0	0	0	14.7432	0	0	0	0	28.8239	0	0	0	0	0	0	0	0	0	0	0	0			ABE8e_NM_000206_2(IL2RG)c_720GA(p_Trp240Ter)	0	0	0	0
		ABEmax_NM_000192_3(TBX5)c_868CT(p_Gln290Ter)	0	0	0	0	0	4.5048	0	0	0	0	0	0	0	0	0	0	0	0	0	0	0	0	0	0	0	3.97906	0	0	0	0	0	0	0	0	0	0	0	0	0	0			ABE8e_NM_000209_3(PDX1)c_533AG(p_Glu178Gly)	0	0	0	0
		ABEmax_NM_000193_3(SHH)c_1040CT(p_Pro347Leu)	0	0	0	0	7.44337	0	0	0	0	0	0	0	0	0	0	0	0	0	0	0	0	0	0	0	6.69291	0	0	0	0	0	0	0	0	0	0	0	0	0	0	0			ABE8e_NM_000211_4(ITGB2)c_1756CT(p_Arg586Trp)	0	0	0	0
		ABEmax_NM_000193_3(SHH)c_1147GA(p_Ala383Thr)	0	0	0	0	0	0	0	14.6878	0	0	0	0	0	0	0	0	0	0	0	0	0	0	0	0	0	0	0	13.8567	0	0	0	0	0	0	0	0	0	0	0	0			ABE8e_NM_000213_3(ITGB4)c_182GA(p_Cys61Tyr)	0	0	0	0
		ABEmax_NM_000193_3(SHH)c_869GA(p_Gly290Asp)	0	0	0	50.2514	0	0	0	0	0	0	0	0	0	0	0	0	0	0	0	0	0	0	0	43.9081	0	0	0	0	0	0	0	0	0	0	0	0	0	0	0	0			ABE8e_NM_000214_3(JAG1)c_2322GA(p_Trp774Ter)	0	0	0	0
		ABEmax_NM_000194_2(HPRT1)c_325CT(p_Gln109Ter)	0	0	0	0	12.4424	0	0	0	0	0	0	0	0	0	0	0	0	0	0	0	0	0	0	0	11.6162	0	0	0	0	0	0	0	0	0	0	0	0	0	0	0			ABE8e_NM_000214_3(JAG1)c_2566CT(p_Gln856Ter)	0	0	0	0
		ABEmax_NM_000195_3(HPS1)c_398+2TC	0.00815461	0	0	0	24.472	0	0	0	9.47566	0	0	0	0	0	0.00815461	0.00815461	0	0	0	0	0.00942063	0	0	0	38.2572	0	0	0	14.9882	0	0	0	0	0	0	0	0	0	0	0			ABE8e_NM_000214_3(JAG1)c_2743CT(p_Gln915Ter)	0	0	0	5.73991
		ABEmax_NM_000197_2(HSD17B3)c_608CT(p_Ala203Val)	0	0	0	21.9062	0	0.845503	0	0	0	0	0	0	0	0	0	0	0	0	0	0	0	0	0	21.4953	0	0.679694	0	0.0849618	0	0	0	0	0	0	0	0	0	0	0	0			ABE8e_NM_000214_3(JAG1)c_439CT(p_Gln147Ter)	0	0	0.135685	0
		ABEmax_NM_000199_3(SGSH)c_220CT(p_Arg74Cys)	0	0	0	0	4.16549	0	0	0	0	0	0	0	0.0281452	0	0	0	0	0	0	0	0	0	0	0	7.66246	0	0	0	0	0	0	0	0.0387973	0	0	0	0	0	0	0			ABE8e_NM_000216_2(ANOS1)c_1891CT(p_Arg631Ter)	0	9.375	0	0
		ABEmax_NM_000202_7(IDS)c_1403GA(p_Arg468Gln)	0	0	0	0	28.1743	0	3.46804	0	0	0	0	0	0	0	0	0	0	0	0	0	0	0	0	0	53.3465	0	3.80198	0	0	0	0	0	0	0	0	0	0	0	0	0			ABE8e_NM_000217_3(KCNA1)c_1214CT(p_Pro405Leu)	0	0	0	0
		ABEmax_NM_000202_7(IDS)c_262CT(p_Arg88Cys)	0	0	0	0	10.2734	0	0	0	0	0.273438	0	0	0	0	0	0	0	0	0	0	0	0	0	0	7.12681	0	0	0	0	0.192616	0.0321027	0	0	0	0	0	0	0	0	0			ABE8e_NM_000218_2(KCNQ1)c_1016TC(p_Phe339Ser)	0	0	0	0
		ABEmax_NM_000203_4(IDUA)c_1855CT(p_Arg619Ter)	0	0	0	0	34.5178	0	0	0	0	0	0	0	0	0	0	0	0	0	0	0	0	0	0	0	29.9492	0	0	0	0	0	0	0	0	0	0	0	0	0	0	0			ABE8e_NM_000218_2(KCNQ1)c_1075CT(p_Gln359Ter)	0	6.86464	0	0
		ABEmax_NM_000203_4(IDUA)c_1882CT(p_Arg628Ter)	0	0	0	0	0	45.9108	0	0	0	0	0	0	0	0	0	0	0	0	0	0	0	0	0	0	0	28.7988	0	0	0	0	0	0	0	0	0	0	0	0	0	0			ABE8e_NM_000218_2(KCNQ1)c_1597CT(p_Arg533Trp)	0	0	0.0660066	0
		ABEmax_NM_000203_5(IDUA)c_590-7GA	0	0	0	0	29.1303	0	0	0	0	0	0	0	0	0	0	0	0	0	0	0	0	0	0	0	19.0297	0	0	0	0	0	0	0	0	0	0	0	0	0	0	0			ABE8e_NM_000218_2(KCNQ1)c_1664GA(p_Arg555His)	0	0	0	0
		ABEmax_NM_000206_2(IL2RG)c_270GA(p_Trp90Ter)	0	0	3.56021	0	0	0	0	0	1.41361	0.52356	0	0.732984	0	0	0	0	0	0	0	0	0	0	6.90184	0	0	0	0	0	2.07055	0.843558	0	1.30368	0	0	0	0	0	0	0	0			ABE8e_NM_000218_2(KCNQ1)c_1669AG(p_Lys557Glu)	0	0.264638	0	0
		ABEmax_NM_000206_2(IL2RG)c_720GA(p_Trp240Ter)	0	0	0	0	0	36.3636	0	0	0	0	0	0	0	0	0	0	0	0	0	0	0	0	0	0	0	39.5876	0	0	0	0	0	0	0	0	0	0	0	0	0	0			ABE8e_NM_000218_2(KCNQ1)c_1702GA(p_Gly568Arg)	0	0	0	2.5878
		ABEmax_NM_000208_3(INSR)c_707AG(p_His236Arg)	0	0	0	0	0	21.8519	0	0	0.0617284	0	0	0	0	0	0	0	0	0	0	0	0	0	0	0	0	25.4596	0	0	0	0	0	0	0	0	0	0	0	0	0	0			ABE8e_NM_000218_2(KCNQ1)c_1772GA(p_Arg591His)	0	0	0	4.43587
		ABEmax_NM_000214_3(JAG1)c_1326GA(p_Trp442Ter)	0	0	0	0	0	37.535	0	0	0	0	0	0	0	0	0	0	0	0	0	0	0	0	0	0	0	59.1331	0	0	0	0	0	0	0	0	0	0	0	0	0	0			ABE8e_NM_000218_2(KCNQ1)c_528GA(p_Trp176Ter)	0	0	0	0
		ABEmax_NM_000214_3(JAG1)c_439CT(p_Gln147Ter)	0	0	0	0	6.22844	0	0	0	0	0.0191644	0	0	0	0	0	0	0	0	0	0	0	0	0	0	5.14814	0	0	0	0	0.0210128	0	0	0	0	0	0	0	0	0	0			ABE8e_NM_000218_2(KCNQ1)c_569GA(p_Arg190Gln)	0	0	0.44335	0
		ABEmax_NM_000217_3(KCNA1)c_1202CT(p_Ala401Val)	0	0	0	0	0	5.59361	0	0	0	0	0	0	0	0	0	0	0	0	0	0	0	0	0	0	0	4.89209	0	0	0	0	0	0	0	0	0	0	0	0	0	0			ABE8e_NM_000218_2(KCNQ1)c_727CT(p_Arg243Cys)	0	0	0	0
		ABEmax_NM_000218_2(KCNQ1)c_1135TC(p_Trp379Arg)	0	0	0	9.63504	0	0	0	0	0	0	0	0	0	0	0	0	0	0	0	0	0	0	0	2.9316	0	0	0	0	0	0	0	0	0	0	0	0	0	0	0	0			ABE8e_NM_000218_2(KCNQ1)c_797TC(p_Leu266Pro)	0	0	0	0
		ABEmax_NM_000218_2(KCNQ1)c_674CT(p_Ser225Leu)	0	0	0	6.01504	0	0	0	0	0	0	0	0	0	0	0	0	0	0	0	0	0	0	0	6.92568	0	0	0	0	0	0	0	0	0	0	0	0	0	0	0	0			ABE8e_NM_000218_2(KCNQ1)c_805GA(p_Gly269Ser)	0	0	0	0
		ABEmax_NM_000218_2(KCNQ1)c_805GA(p_Gly269Ser)	0	0	0	0	0	0	0	0	0	0	0	2.6455	0	0	0	0	0	0	0	0	0	0	0	0	0	0	0	0	0	0	0	5.6	0	0	0	0	0	0	0	0			ABE8e_NM_000228_2(LAMB3)c_1978CT(p_Arg660Ter)	0	0	0	0
		ABEmax_NM_000218_2(KCNQ1)c_922-1GA	0	0.196657	0	0	0	0	47.591	0	0	0	0	0	0	0	0	0	0	0	0	0	0	0.417973	0	0	0	0	57.7847	0	0	0	0	0	0	0	0	0	0	0	0	0			ABE8e_NM_000237_3(LPL)c_662TC(p_Ile221Thr)	0	0	0	0
		ABEmax_NM_000222_2(KIT)c_1669TC(p_Trp557Arg)	0	0	0	36.2932	0	3.42669	0	0	0	0	0	0	0	0	0	0	0	0	0	0	0	0	0	56.2568	0	6.33326	0	0	0	0	0.0218388	0	0	0	0	0	0	0	0	0			ABE8e_NM_000238_3(KCNH2)c_125TC(p_Ile42Thr)	3.51406	0.100402	0	0
		ABEmax_NM_000226_3(KRT9)c_488GA(p_Arg163Gln)	0	0	0	27.094	0	0	0	0	0	0	0	0	0	0	0	0	0	0	0	0	0	0	0	39.0342	0	0	0	0	0	0	0	0	0	0	0	0	0	0	0	0			ABE8e_NM_000238_3(KCNH2)c_1681GA(p_Ala561Thr)	0	0	0	0
		ABEmax_NM_000228_2(LAMB3)c_2914CT(p_Arg972Ter)	0	0	0	0	0	13.6806	0	0	0	0	0	0	0	0	0	0	0	0	0	0	0	0	0	0	0	13.176	0	0	0	0	0	0	0	0	0	0	0	0	0	0			ABE8e_NM_000238_3(KCNH2)c_1689GA(p_Trp563Ter)	0	0.104987	0	0
		ABEmax_NM_000237_3(LPL)c_644GA(p_Gly215Glu)	0	0	0.500626	0	0	0	5.38173	0	0	0	0	0	0	0	0	0	0	0	0	0	0	0	0.746269	0	0	0	7.46269	0	0	0	0	0	0	0	0	0	0	0	0	0			ABE8e_NM_000238_3(KCNH2)c_1711AG(p_Ile571Val)	0	0.304878	0	0
		ABEmax_NM_000237_3(LPL)c_662TC(p_Ile221Thr)	0	0	0	0	0	16.5746	0.276243	0	0	0	1.38122	0	0	0	0	0	0	0	0	0	0	0	0	0	0	16.474	0	0	0	0	1.7341	0	0	0	0	0	0	0	0	0			ABE8e_NM_000238_3(KCNH2)c_173AG(p_Glu58Gly)	0	0	0	0
		ABEmax_NM_000238_3(KCNH2)c_125TC(p_Ile42Thr)	0	0	0	0	0	0	25.1025	0	0	0	0	0	0	0	0	0	0	0	0	0	0	0	0	0	0	0	13.3559	0	0	0	0	0	0	0	0	0	0	0	0	0			ABE8e_NM_000238_3(KCNH2)c_1778TC(p_Ile593Thr)	0	0	0.234558	0
		ABEmax_NM_000238_3(KCNH2)c_1502AG(p_Asp501Gly)	0	0	0	0	0	0	0	0	34.892	0	0	0.0820345	0	0	0	0	0	0	0	0	0	0	0	0	0	0	0	0	24.3201	0	0	0.0442184	0	0	0	0	0	0	0	0			ABE8e_NM_000238_3(KCNH2)c_1801GA(p_Gly601Ser)	0	0	0	0
		ABEmax_NM_000238_3(KCNH2)c_1682CT(p_Ala561Val)	0	0	4.17057	0	0	0	0	6.04499	0	0	0.702905	0	0	0	0	0	0	0	0	0	0	0	4.35088	0	0	0	0	3.57895	0	0	0.421053	0	0	0	0	0	0	0	0	0			ABE8e_NM_000238_3(KCNH2)c_1885AG(p_Asn629Asp)	0	0	0	0
		ABEmax_NM_000238_3(KCNH2)c_1684CT(p_His562Tyr)	0	0	0	0	0	10.4383	0	0	0	0	0	0	0	0	0	0	0	0	0	0	0	0	0	0	0	7.87023	0	0	0	0	0	0	0	0	0	0	0	0	0	0			ABE8e_NM_000238_3(KCNH2)c_1945+6TC	0	0	0	0
		ABEmax_NM_000238_3(KCNH2)c_1825GA(p_Asp609Asn)	0	0.245614	0	0	4.24561	2.91228	0	3.26316	0	0	0	0	0	0	0	0	0	0	0	0.0350877	0	0.37843	0	0	6.76443	4.11542	0	2.83822	0	0	0	0	0	0	0	0	0	0	0	0.0473037			ABE8e_NM_000238_3(KCNH2)c_209AG(p_His70Arg)	0	0	1.49365	0
		ABEmax_NM_000238_3(KCNH2)c_1933AG(p_Met645Val)	0	0	0	0	6.43813	0	0	0	0	0	1.25418	0	0	0	0	0	0	0	0	0	0	0	0	0	5.69244	0	0	0	0	0	1.35939	0	0	0	0	0	0	0	0	0			ABE8e_NM_000238_3(KCNH2)c_2230CT(p_Arg744Ter)	0	0	0	0
		ABEmax_NM_000238_3(KCNH2)c_2145+1GA	0	0	0	0	0	0	13.8331	0	0	0	0	0	0	0	0	0	0	0	0	0	0	0	0	0	0	0	8.72684	0	0	0	0	0	0	0	0	0	0	0	0	0			ABE8e_NM_000238_3(KCNH2)c_2458GA(p_Gly820Arg)	0.591716	0	0	0
		ABEmax_NM_000238_3(KCNH2)c_2254CT(p_Arg752Trp)	0	0	0	0	0	25.1429	0	0	0	0	0	0	0	0	0	0	0	0	0	0	0	0	0	0	0	14.2857	0	0	0	0	0	0	0	0	0	0	0	0	0	0			ABE8e_NM_000238_3(KCNH2)c_2464GA(p_Val822Met)	0	0	1.06667	0
		ABEmax_NM_000238_3(KCNH2)c_2458GA(p_Gly820Arg)	0	0	0	0	0	0	0	9.82839	1.56006	0	1.56006	0	0	0	0	0	0	0	0	0	0	0	0	0	0	0	0	11.9186	1.45349	0	1.59884	0	0	0	0	0	0	0	0	0			ABE8e_NM_000238_3(KCNH2)c_3003GA(p_Trp1001Ter)	0	0	58.7786	0
		ABEmax_NM_000238_3(KCNH2)c_2510AG(p_Asp837Gly)	0	0	0	0	0	41.1765	0	0	0	0	0	0	0	0	0	0	0	0	0	0	0	0	0	0	0	41.3534	0	0	0	0	0	0	0	0	0	0	0	0	0	0			ABE8e_NM_000238_3(KCNH2)c_3040CT(p_Arg1014Ter)	0	0	0	2.15827
		ABEmax_NM_000238_3(KCNH2)c_296AG(p_Tyr99Cys)	0	0	0	26.7551	0	0	1.19772	0	0	0	0	0	0	0	0	0	0	0	0	0	0	0	0	31.3021	0	0	1.78406	0	0	0	0	0	0	0	0	0	0	0	0	0			ABE8e_NM_000240_3(MAOA)c_133CT(p_Arg45Trp)	0	0	0	0
		ABEmax_NM_000240_3(MAOA)c_133CT(p_Arg45Trp)	0	0	0	0	0.4329	0	0	0	0	0	0	13.6364	0	0	0	0	0	0	0	0	0	0	0	0	0.3125	0	0	0	0	0	0	14.6875	0	0	0	0	0	0	0	0			ABE8e_NM_000249_3(MLH1)c_1790GA(p_Trp597Ter)	0	0	0	0
		ABEmax_NM_000243_2(MEFV)c_2177TC(p_Val726Ala)	0	0	0	0	0	0	0	8.37084	0	0	0	0	0	0	0	0	0	0	0	0	0	0	0	0	0	0	0	9.36524	0	0	0	0	0	0	0	0	0	0	0	0			ABE8e_NM_000249_3(MLH1)c_2059CT(p_Arg687Trp)	0	0	42.8571	0
		ABEmax_NM_000249_3(MLH1)c_1225CT(p_Gln409Ter)	0	0	0	0	55.0465	0	0	0	0	0	0	0	0	0	0	0	0	0	0	0	0	0	0	0	79.1464	0	0	0	0	0	0	0	0	0	0	0	0	0	0	0			ABE8e_NM_000249_3(MLH1)c_229TC(p_Cys77Arg)	0	0	0	0
		ABEmax_NM_000249_3(MLH1)c_142CT(p_Gln48Ter)	0	0	0	1.04167	12.5	0	0	0	0	0	0	0	0	0.520833	0	0	0	0	0	0	0	0	0	0.961538	13.4615	0	0	0	0	0	0	0	0	0.480769	0	0	0	0	0	0			ABE8e_NM_000249_3(MLH1)c_298CT(p_Arg100Ter)	0	0	0	0
		ABEmax_NM_000249_3(MLH1)c_2059CT(p_Arg687Trp)	0	0	0	0	3.98614	0	0	0	0	0	0	0	0	0	0	0	0	0	0	0	0	0	0	0	8.04054	0	0	0	0	0	0	0	0	0	0	0	0	0	0	0			ABE8e_NM_000249_3(MLH1)c_979CT(p_Gln327Ter)	0	0	0	0
		ABEmax_NM_000249_3(MLH1)c_2098CT(p_Gln700Ter)	0	0	0	0	20.155	0	0	0	0	0	0	0	0	0	0	0	0	0	0	0	0	0	0	0	11.3333	0	0	0	0	0	0	0	0	0	0	0	0	0	0	0			ABE8e_NM_000251_2(MSH2)c_1165CT(p_Arg389Ter)	0	0	0	0
		ABEmax_NM_000249_3(MLH1)c_883AG(p_Ser295Gly)	0	0	0	25.7282	0	0	0	0	0.728155	0	0	0	0	0	0	0	0	0	0	0	0	0	0	20.178	0	0	0	0	0.593472	0	0	0	0	0	0	0	0	0	0	0			ABE8e_NM_000251_2(MSH2)c_1511-1GA	0	0	0	0
		ABEmax_NM_000249_3(MLH1)c_884+4AG	0	0	0	0	27.5168	0	10.5145	0	0	0	0	0	0	0	0	0	0	0	0	0	0	0	0	0	33.5548	0	19.9336	0	0	0	0	0	0	0	0	0	0	0	0	0			ABE8e_NM_000251_2(MSH2)c_1865CT(p_Pro622Leu)	0.0857633	0	0	0
		ABEmax_NM_000249_3(MLH1)c_982CT(p_Gln328Ter)	0	0	0	0	0	0	25.1634	0	0	0	0	0	0	0	0	0	0	0	0	0	0	0	0	0	0	0	31.6364	0	0	0	0	0	0	0	0	0	0	0	0	0			ABE8e_NM_000252_2(MTM1)c_444+1GA	0	0	0	10.4712
		ABEmax_NM_000251_2(MSH2)c_1034GA(p_Trp345Ter)	0	0	0	0	21.8254	0	0	0	0	0	0	0	0	0	0	0	0	0	0	0	0	0	0	0	12.5	0	0	0	0	0	0	0	0	0	0	0	0	0	0	0			ABE8e_NM_000252_2(MTM1)c_614CT(p_Pro205Leu)	0	0	0	0
		ABEmax_NM_000251_2(MSH2)c_1552CT(p_Gln518Ter)	0	0	0	0	0	20.2381	0	0	0	0	0	0	0	0	0	0	0	0	0	0	0	0	0	0	0	19.0678	0	0	0	0	0	0	0	0	0	0	0	0	0	0			ABE8e_NM_000252_2(MTM1)c_629AG(p_Asp210Gly)	0	2.5641	0	0
		ABEmax_NM_000251_2(MSH2)c_1915CT(p_His639Tyr)	0	0	0	0	0	0	5.78512	0	0	7.85124	0	0	0	0	0	0	0	0	0	0	0	0	0	0	0	0	5.44747	0	0	4.66926	0	0	0	0	0	0	0	0	0	0			ABE8e_NM_000255_3(MMUT)c_1677-1GA	0	0	0	0
		ABEmax_NM_000251_2(MSH2)c_388CT(p_Gln130Ter)	0	0	0	0	19.4097	0	0	0.626118	2.05725	0	0.178891	0	0.357782	0	0	0	0	0	0	0	0	0	0	0.0675219	12.424	0	0	0.472654	2.09318	0	0.0675219	0	0.135044	0	0	0	0	0	0	0			ABE8e_NM_000255_3(MMUT)c_1853TC(p_Leu618Pro)	0	0	0	0
		ABEmax_NM_000252_2(MTM1)c_1136GA(p_Trp379Ter)	0	0	0	33.3333	0	0	0	0	0	0	0	0	0	0	0	0	0	0	0	0	0	0	0	59.2727	0	0	0	0	0	0	0	0	0	0	0	0	0	0	0	0			ABE8e_NM_000255_3(MMUT)c_1975CT(p_Gln659Ter)	0	0	0	0
		ABEmax_NM_000252_2(MTM1)c_1367TC(p_Phe456Ser)	0	0	36.413	0	0	0	0	0	0	0	0	0	0	0	0	0	0	0	0	0	0	0	32.6284	0	0	0	0	0	0	0	0	0	0	0	0	0	0	0	0	0			ABE8e_NM_000255_3(MMUT)c_2080CT(p_Arg694Trp)	0	0.0327118	0	0
		ABEmax_NM_000252_2(MTM1)c_1433TC(p_Phe478Ser)	0	0	0	0	0	0	0	0	0	13.0152	0	0	0	0	0	0	0	0	0	0	0	0	0	0	0	0	0	0	0	10.3759	0	0	0	0	0	0	0	0	0	0			ABE8e_NM_000255_3(MMUT)c_329AG(p_Tyr110Cys)	0.0924214	0	0	1.2939
		ABEmax_NM_000252_2(MTM1)c_232-1GA	0	0	0	0	0	28.49	0	0	0	0	0	0	0	0	0	0	0	0	0	0	0	0	0	0	0	25.3333	0	0	0	0	0	0	0	0	0	0	0	0	0	0			ABE8e_NM_000255_3(MMUT)c_454CT(p_Arg152Ter)	0	0	0	0
		ABEmax_NM_000252_2(MTM1)c_678+1GA	0	0	0	0	0	9.11361	0	0	0	0	0	0	0	0	0	0	0	0	0	0	0	0	0	0	0	5.06122	0	0	0	0	0	0	0	0	0	0	0	0	0	0			ABE8e_NM_000255_3(MMUT)c_977GA(p_Arg326Lys)	0	0	0	0
		ABEmax_NM_000252_2(MTM1)c_679GA(p_Val227Met)	0	0	0	0	0	0	0	0	0	55.6338	0	0	0	0	0	0	0	0	0	0	0	0	0.775194	0	0	0	0	0	0	48.062	0	0	0	0	0	0	0	0	0	0			ABE8e_NM_000256_3(MYBPC3)c_1273CT(p_Gln425Ter)	0	0	0	0
		ABEmax_NM_000252_2(MTM1)c_688TC(p_Trp230Arg)	0	0	0	13.7886	0	0	0	0	0	0	0	0	0	0	0	0	0	0	0	0.0656599	0	0	0	8.47275	0	0	0	0	0	0	0	0	0	0	0	0	0	0	0	0			ABE8e_NM_000256_3(MYBPC3)c_1351+2TC	0.660264	0	0	0
		ABEmax_NM_000252_2(MTM1)c_757CT(p_Arg253Ter)	0	0	0	0	0	40.2789	0	0	0	0	0	0	0	0	0	0	0	0	0	0	0	0	0	0	0	61.4612	0	0	0	0	0	0	0	0	0	0	0	0	0	0			ABE8e_NM_000256_3(MYBPC3)c_1505GA(p_Arg502Gln)	0	0	0	0
		ABEmax_NM_000255_3(MMUT)c_1956+2TC	0	0	0	0	70.6037	0	0	0	0	0	0	0	0	0	0	0	0	0	0	0	0	0	0	0	57.6271	0	0	0	0	0	0	0	0	0	0	0	0	0	0	0			ABE8e_NM_000256_3(MYBPC3)c_1522CT(p_Gln508Ter)	0	0	0	0
		ABEmax_NM_000255_3(MMUT)c_1975CT(p_Gln659Ter)	0	0	0	0	0	0	0	6.54506	0	0	0	0	0	0	0	0	0	0	0	0	0	0	0	0	0	0	0	6.52222	0	0	0	0	0	0	0	0	0	0	0	0			ABE8e_NM_000256_3(MYBPC3)c_2234AG(p_Asp745Gly)	0	1.0101	0	0
		ABEmax_NM_000255_3(MMUT)c_2026GA(p_Ala676Thr)	0	0	0	0	0	28.5275	0	0	0	0	0	0	0	0	0	0	0	0	0	0	0	0	0	0	0	24.67	0	0	0	0	0	0	0	0	0	0	0	0	0	0			ABE8e_NM_000256_3(MYBPC3)c_2738-1GA	0	0	0	36.7359
		ABEmax_NM_000255_3(MMUT)c_806CT(p_Ala269Val)	0	0	0	0	0	0	0	0	25.0685	0	0	0	0	0	0	0	0	0.0684932	0	0	0	0	0	0	0	0	0	0	29.098	0	0	0	0	0	0	0	0	0	0	0			ABE8e_NM_000256_3(MYBPC3)c_2905CT(p_Gln969Ter)	0.163132	0	0	4.0783
		ABEmax_NM_000256_3(MYBPC3)c_1000GA(p_Glu334Lys)	0	0	0	0	0	0	9.28962	0	0	0	0	1.0929	0	0	0	0	0	0	0	0	0	0	0	0	0	0	7.80488	0	0	0	0	0.487805	0	0	0	0	0	0	0	0			ABE8e_NM_000256_3(MYBPC3)c_2920CT(p_Gln974Ter)	0	0	5.29801	0
		ABEmax_NM_000256_3(MYBPC3)c_1224-19GA	0	0	0	6.14035	0	2.19298	0	0	0	0	0	0	0	0	0	0	0	0	0	0	0	0	0	6.99588	0	2.88066	0	0	0	0	0	0	0	0	0	0	0	0	0	0			ABE8e_NM_000256_3(MYBPC3)c_2950CT(p_Gln984Ter)	0	0	0	0
		ABEmax_NM_000256_3(MYBPC3)c_1227-13GA	0	0	0	0	9.02551	0	0	0	0	0	0	0	0	0	0	0	0	0	0	0	0	0	0	0	7.97048	0	0	0	0	0	0	0	0	0	0	0	0	0	0	0			ABE8e_NM_000256_3(MYBPC3)c_2995-1GA	0	0	0	5.82524
		ABEmax_NM_000256_3(MYBPC3)c_1484GA(p_Arg495Gln)	0	0	0	31.5104	0	0	0	0.260417	0	0	0	0	0	0	0	0	0	0	0	0	0	0	0	53.8745	0	0	0	0.369004	0	0	0	0	0	0	0	0	0	0	0	0			ABE8e_NM_000256_3(MYBPC3)c_3775CT(p_Gln1259Ter)	0	0	0	0
		ABEmax_NM_000256_3(MYBPC3)c_2048GA(p_Trp683Ter)	0	0	0	0	0	0	0	5.33808	0	0	0	0	0	0	0	0	0	0	0	0	0	0	0	0	0	0	0	7.38916	0	0	0	0	0	0	0	0	0	0	0	0			ABE8e_NM_000256_3(MYBPC3)c_979CT(p_Gln327Ter)	0.176887	0	0	0
		ABEmax_NM_000256_3(MYBPC3)c_2747GA(p_Trp916Ter)	0	0	0	0	0	14.0406	0	0	0	0	0	0	0	0	0	0	0	0	0	0	0	0	0	0	0	24.9923	0	0	0	0	0	0	0	0	0	0	0	0	0	0			ABE8e_NM_000257_2(MYH7)c_5647GA(p_Glu1883Lys)	0	0.0609756	0	0
		ABEmax_NM_000256_3(MYBPC3)c_2905CT(p_Gln969Ter)	0	0	40.6135	0	0	0	0	0	0	0	0	0	0	0	0	0	0	0	0	0	0	0	18.9448	0	0	0	0	0	0	0	0	0	0	0	0	0	0	0	0	0			ABE8e_NM_000257_3(MYH7)c_746GA(p_Arg249Gln)	0	0	0	48.0769
		ABEmax_NM_000256_3(MYBPC3)c_2920CT(p_Gln974Ter)	0	0	0	0	57.9033	1.73819	7.22433	0	0	0.271592	0	0	0	0	0	0	0	0	0	0	0	0	0	0	50.1196	1.43541	8.97129	0	0	0.358852	0	0	0	0	0	0	0	0	0	0			ABE8e_NM_000257_4(MYH7)c_3133CT(p_Arg1045Cys)	0	0	0	0
		ABEmax_NM_000256_3(MYBPC3)c_3330+5GA	0	0	0	0	0.649878	0	0	47.0349	0	0	0	0	0	0	0	0	0	0	0	0	0	0	0	0	0.44843	0	0	27.2422	0	0	0	0	0	0	0	0	0	0	0	0			ABE8e_NM_000257_4(MYH7)c_3158GA(p_Arg1053Gln)	0	0	0	0
		ABEmax_NM_000256_3(MYBPC3)c_3641GA(p_Trp1214Ter)	0	0	0	2.84768	0	0	12.5828	2.71523	0	0	0	0	0	0	0	0	0	0	0	0	0	0	0	2.65363	0	0	9.21788	2.3743	0	0	0	0	0	0	0	0	0	0	0	0			ABE8e_NM_000257_4(MYH7)c_428GA(p_Arg143Gln)	0	0	0	0
		ABEmax_NM_000256_3(MYBPC3)c_979CT(p_Gln327Ter)	0	0	0	0	43.5897	0	0	0	0	0	0	0	0	0	0	0	0	0	0	0	0	0	0	0	29.0323	0	0	0	0	0	0	0	0	0	0	0	0	0	0	0			ABE8e_NM_000260_3(MYO7A)c_1900CT(p_Arg634Ter)	0	0.289436	0	0
		ABEmax_NM_000257_2(MYH7)c_5410GA(p_Ala1804Thr)	0	0	0	0	0	0	3.5848	0.749064	9.30979	0	0	0	0	0	0	0	0	0	0	0	0	0	0	0	0	0	3.41812	0.516693	5.64388	0	0	0	0	0	0.0397456	0	0	0	0	0			ABE8e_NM_000260_3(MYO7A)c_2005CT(p_Arg669Ter)	0.174927	0	0	0
		ABEmax_NM_000257_3(MYH7)c_1618TC(p_Phe540Leu)	0	0	0	0	0	13.8488	4.33305	0	0	0	0	0	0	0	0	0	0	0	0	0	0	0	0	0	0	10.0413	2.33838	0	0	0.0687758	0	0	0	0	0	0	0	0	0	0			ABE8e_NM_000260_3(MYO7A)c_2094+1GA	0	0.112486	0	0
		ABEmax_NM_000257_3(MYH7)c_2135GA(p_Arg712His)	0	0	0	0	0	81.5893	0	0	0	0	0	0	0	0	0	0	0	0	0	0	0	0	0	0	0	69.2049	0	0	0	0	0	0	0	0	0	0	0	0	0	0			ABE8e_NM_000260_3(MYO7A)c_2323CT(p_Gln775Ter)	0	0	0	0
		ABEmax_NM_000257_3(MYH7)c_2221GA(p_Gly741Arg)	0	0	0	67.1642	0	0	0	0	0	0	0	0	0	0	0	0	0	0	0	0	0	0	0	46.3415	0	0	0	0	0	0	0	0	0	0	0	0	0	0	0	0			ABE8e_NM_000260_3(MYO7A)c_3508GA(p_Glu1170Lys)	0	0	1.38249	0
		ABEmax_NM_000257_3(MYH7)c_2710CT(p_Arg904Cys)	0	0	0	0	0	25.5193	2.07715	0	0	0	0	0	0	0	0	0	0	0	0	0	0	0	0	0	0	27.3171	1.46341	0	0	0	0	0	0	0	0	0	0	0	0	0			ABE8e_NM_000260_3(MYO7A)c_4293GA(p_Trp1431Ter)	0.0228258	0	0	0
		ABEmax_NM_000257_3(MYH7)c_5655GA(p_Ala1885=)	0	0	0	31.175	0	0	0	0	0	0	0	0	0	0	0	0	0	0	0	0	0	0	0	20.962	0	0	0	0	0	0	0	0	0	0	0	0	0	0	0	0			ABE8e_NM_000260_3(MYO7A)c_635GA(p_Arg212His)	0	0	0	0
		ABEmax_NM_000257_3(MYH7)c_728GA(p_Arg243His)	0	0	4.77137	10.7356	0	1.98807	0	0	0	0	0	0	0	0	0	0	0	0	0	0	0	0	4.75746	5.36381	0	1.1194	0	0	0	0	0	0	0	0	0	0	0	0	0	0			ABE8e_NM_000263_3(NAGLU)c_1949GA(p_Gly650Glu)	0	0	0	0
		ABEmax_NM_000257_4(MYH7)c_1358GA(p_Arg453His)	0	0	0	13.5467	0	0	0	18.9365	0	0	0	0	0	0	0	0	0	0	0	0	0	0	0	6.93172	0	0	0	14.5549	0	0	0	0	0	0	0	0	0	0	0	0			ABE8e_NM_000264_4(PTCH1)c_1348-2AG	0.325203	0	0	0
		ABEmax_NM_000257_4(MYH7)c_2146GA(p_Gly716Arg)	0	0	0	0.370074	0	0	0	8.05161	0	0	0	0	0	0.010002	0	0	0	0	0	0.010002	0	0.012577	0	0.415042	0	0	0	11.181	0	0	0	0	0	0.012577	0	0	0	0	0	0.012577			ABE8e_NM_000264_4(PTCH1)c_3168+2TC	0	0	0	0
		ABEmax_NM_000257_4(MYH7)c_2156GA(p_Arg719Gln)	0	0	0	57.634	0	0	0	0	0	0	0	0	0	0	0	0	0	0	0	0	0	0	0	72.7387	0	0	0	0	0	0	0	0	0	0	0	0	0	0	0	0			ABE8e_NM_000267_3(NF1)c_1246CT(p_Arg416Ter)	0	0	0	0
		ABEmax_NM_000257_4(MYH7)c_2609GA(p_Arg870His)	0	0	0	0.526316	0	0	0	0	0	28.4211	0	0	0	0	0	0	0	0	0	0	0	0	0	0.383142	0	0	0	0	0	16.4751	0	0	0	0	0	0	0	0	0	0			ABE8e_NM_000267_3(NF1)c_1603CT(p_Gln535Ter)	0	0	11.1801	0
		ABEmax_NM_000257_4(MYH7)c_4066GA(p_Glu1356Lys)	0	0	0	0	0	0	0	0	0	6.40394	0	0	0	0	0	0	0	0	0	0	0	0	0	0	0	0	0	0	0	4.08497	0	0	0	0	0	0	0	0	0	0			ABE8e_NM_000267_3(NF1)c_1642-8AG	0	0	0	0
		ABEmax_NM_000257_4(MYH7)c_428GA(p_Arg143Gln)	0	0	0	0	0	0	13.0859	0	0	0	0	0	0	0	0	0	0	0	0	0.195312	0	0	0	0	0	0	16.1702	0	0	0	0	0	0	0	0	0	0	0	0	0			ABE8e_NM_000267_3(NF1)c_1721+3AG	0	0	0	6.45161
		ABEmax_NM_000257_4(MYH7)c_5740GA(p_Glu1914Lys)	0	0	0	0	6.6252	0	0	0	0.0270416	0	0	0	0	0	0	0	0	0	0	0	0	0	0	0	7.06056	0	0	0	0	0	0	0	0	0	0	0	0	0	0	0			ABE8e_NM_000267_3(NF1)c_2325+2TC	0	0	0	0
		ABEmax_NM_000258_2(MYL3)c_427GA(p_Glu143Lys)	0	0	0	0	0	0	0	10.9677	0	1.93548	0	0	0	0	0	0	0	0	0	0	0	0	0	0	0	0	0	13.4921	0	2.77778	0	0	0	0	0	0	0	0	0	0			ABE8e_NM_000267_3(NF1)c_2786TC(p_Leu929Pro)	0	5.50847	0	0
		ABEmax_NM_000258_2(MYL3)c_461GA(p_Arg154His)	0	0	0	0	0	2.75978	0	0	0	0	0	0.0168279	0	0	0	0	0	0	0	0	0	0	0	0	0	9.25987	0	0	0	0	0	0.0221263	0	0	0	0	0	0	0	0			ABE8e_NM_000267_3(NF1)c_2953CT(p_Gln985Ter)	0	0	0	1.06911
		ABEmax_NM_000260_3(MYO7A)c_1900CT(p_Arg634Ter)	0	0	0	0	0	1.89406	0	0	0	9.75923	0	0	0	0.0642055	0	0	0	0	0	0	0	0	0	0	0	1.00944	0	0	0	7.39522	0	0	0	0.0438885	0	0	0	0	0	0			ABE8e_NM_000267_3(NF1)c_3046TC(p_Cys1016Arg)	0	0	0	0
		ABEmax_NM_000260_3(MYO7A)c_2005CT(p_Arg669Ter)	0	0	0	0	10.6192	0	0	0	0	0	0	0	0	0	0	0	0	0	0	0	0	0	0	0	12.9048	0	0	0	0	0	0	0	0	0	0	0	0	0	0	0			ABE8e_NM_000267_3(NF1)c_480-2AG	0	0	0	0
		ABEmax_NM_000260_3(MYO7A)c_2323CT(p_Gln775Ter)	0	0	0	5.50983	0	0	3.24646	0	0.342936	0	0.891632	0	0	0	0.0228624	0	0	0	0	0.0228624	0	0	0	4.42898	0	0	1.73087	0	0.254539	0	0.627864	0	0	0	0	0	0	0	0	0			ABE8e_NM_000267_3(NF1)c_5896CT(p_Gln1966Ter)	0	0	0	0
		ABEmax_NM_000260_3(MYO7A)c_2461CT(p_Gln821Ter)	0	0	0	0	7.06522	0	0	0	0	0	0	0	0	0	0	0	0	0	0	0	0	0	0	0	9.04943	0	0	0.0760456	0	0	0	0	0	0	0	0	0	0	0	0			ABE8e_NM_000267_3(NF1)c_7411CT(p_Gln2471Ter)	0	0	0	5.15464
		ABEmax_NM_000260_3(MYO7A)c_5617CT(p_Arg1873Trp)	0	0	0	0	0	56.5949	0	0	0	0	0	0	0	0	0	0	0	0	0	0	0	0	0	0	0	55.6721	0	0	0	0	0	0	0	0	0	0	0	0	0	0			ABE8e_NM_000267_3(NF1)c_7528CT(p_Gln2510Ter)	0	0.813008	0	0
		ABEmax_NM_000260_3(MYO7A)c_5648GA(p_Arg1883Gln)	0	0	0	4.72378	0	1.44115	0	0	0	0	0	0	0	0	0	0	0	0	0	0	0	0	0	4.47036	0	2.33236	0	0	0	0	0	0	0	0	0	0	0	0	0	0			ABE8e_NM_000268_3(NF2)c_1228CT(p_Gln410Ter)	0	0	0	0
		ABEmax_NM_000260_3(MYO7A)c_6070CT(p_Arg2024Ter)	0	0	0.113357	0	0	0	0	11.9025	0	0	0	0	0	0	0	0	0	0	0	0	0	0	0.156958	0	0	0	0	8.10952	0	0	0	0	0	0	0	0	0	0	0	0			ABE8e_NM_000268_3(NF2)c_586CT(p_Arg196Ter)	0	0	0.0819672	0
		ABEmax_NM_000260_3(MYO7A)c_635GA(p_Arg212His)	0	0	0.839454	8.02728	0	0	0	0	0	0.682057	0	0	0	0	0	0	0	0	0	0	0	0	0.713558	3.7037	0	0	0	0	0	0.441726	0	0	0	0	0	0	0	0	0	0			ABE8e_NM_000268_3(NF2)c_999+1GA	0	2.88462	0	0
		ABEmax_NM_000260_4(MYO7A)c_905GA(p_Arg302His)	0	0	0	0	0.403226	26.0081	0	0	0	0	0	0	0	0	0	0	0	0	0	0	0	0	0	0	0.361664	18.8065	0	0	0	0	0	0	0	0	0	0	0	0	0	0			ABE8e_NM_000271_4(NPC1)c_1553GA(p_Arg518Gln)	0	0	0	0
		ABEmax_NM_000263_3(NAGLU)c_889CT(p_Arg297Ter)	0	0	0	0	0	9.11854	0	0	0	0	0	0	0	0	0	0	0	0	0	0	0	0	0	0	0	8.48708	0	0	0	0	0	0	0	0	0	0	0	0	0	0			ABE8e_NM_000271_4(NPC1)c_2819CT(p_Ser940Leu)	0	0	0	0
		ABEmax_NM_000264_3(PTCH1)c_1177GA(p_Ala393Thr)	0	0	0	0	0	0	0	94.8844	0	0.985222	0	0	0	0	0	0	0	0	0	0	0	0	0	0.0266738	0	0	0	48.5463	0	0.586823	0	0	0	0	0	0	0	0	0	0			ABE8e_NM_000271_4(NPC1)c_2861CT(p_Ser954Leu)	47.3684	0	0	0
		ABEmax_NM_000264_3(PTCH1)c_3155CT(p_Thr1052Met)	0	0	0	0	0	64.1379	0	0	0	0	0	0	0	0	0	0	0	0	0	0	0	0	0	0	0	55.5556	0	0	0	0	0	0	0	0	0	0	0	0	0	0			ABE8e_NM_000271_4(NPC1)c_3107CT(p_Thr1036Met)	0	0	0	0
		ABEmax_NM_000267_3(NF1)c_1381CT(p_Arg461Ter)	0	0	0	0	0	0	47.9701	0	0	0	0	0	0	0	0	0	0	0	0	0	0	0	0	0	0	0	59.9264	0	0	0	0	0	0	0	0	0	0	0	0	0			ABE8e_NM_000271_4(NPC1)c_3127AG(p_Thr1043Ala)	0	0	0	0
		ABEmax_NM_000267_3(NF1)c_1466AG(p_Tyr489Cys)	0	0	0	0	0	0	35.922	0	0.547383	0	0	0	0	0	0	0	0	0	0.0684229	0	0	0	0	0	0	0	72.0815	0	0.546448	0	0	0	0	0	0	0	0	0	0.0993542	0			ABE8e_NM_000271_4(NPC1)c_3229CT(p_Arg1077Ter)	0	0	0	0
		ABEmax_NM_000267_3(NF1)c_1595TC(p_Leu532Pro)	0	0	5.11551	0	0	0	0	0	0	0	0	0	0	0	0	0	0	0	0	0	0	0	3.74316	0	0	0	0	0	0	0	0	0	0	0	0	0	0	0	0	0			ABE8e_NM_000274_3(OAT)c_899CT(p_Pro300Leu)	0	0	0	0
		ABEmax_NM_000267_3(NF1)c_1603CT(p_Gln535Ter)	0	0	0	0	0	0	0	11.5862	0	0	0	0	0	0	0	0	0	0	0	0	0	0	0	0	0	0	0	15.7969	0	0	0	0	0	0	0	0	0	0	0	0			ABE8e_NM_000276_3(OCRL)c_1621CT(p_Arg541Ter)	0	0	0.0488998	0.0488998
		ABEmax_NM_000267_3(NF1)c_1726CT(p_Gln576Ter)	0	0	0	4.2735	0	0	0	0	0	0	0	0	0	0	0	0	0	0	0	0	0	0	0	8.28402	0	0	0	0	0	0	0	0	0	0	0	0	0	0	0	0			ABE8e_NM_000276_3(OCRL)c_2470-2AG	0.145349	0	0	0
		ABEmax_NM_000267_3(NF1)c_2848CT(p_Gln950Ter)	0	0	0	0	4.71698	0	0	0	0	0	0	0	0	0	0	0	0	0	0	0	0	0	0	0	4.80769	0	0	0	0	0	0	0	0	0	0	0	0	0	0	0			ABE8e_NM_000276_3(OCRL)c_940-11GA	0	0	0	0
		ABEmax_NM_000267_3(NF1)c_2850+1GA	0	0	0	24.878	0	0	0	0	0	0	0	0	0	0	0	0	0	0	0	0	0	0	0	22.2798	0	0	0	0	0	0	0	0	0	0	0	0	0	0	0	0			ABE8e_NM_000277_1(PAH)c_1045TC(p_Ser349Pro)	0	0	0	0
		ABEmax_NM_000267_3(NF1)c_2953CT(p_Gln985Ter)	0	0	0	40.5367	0	0	0	0	0	0	0	0	0	0	0	0	0	0	0	0	0	0	0	81.0591	0	0	0	0	0	0	0	0	0	0	0	0	0	0	0	0			ABE8e_NM_000277_2(PAH)c_1157AG(p_Tyr386Cys)	0	0	0	0
		ABEmax_NM_000267_3(NF1)c_4772+1GA	0	0	0	0	4.84581	0	0	1.32159	0	0	0	0	0	0	0	0	0	0	0	0	0	0	0	0	3.7037	0	0	1.5873	0	0	0	0	0	0	0	0	0	0	0	0			ABE8e_NM_000277_2(PAH)c_1200-1GA	0	0	0.841346	0
		ABEmax_NM_000267_3(NF1)c_479+1GA	0	0	0	0	0	0	64.9281	0	0	0	0	0	0	0	0	0	0	0	0	0	0	0	0	0	0	0	67.0807	0	0	0	0	0	0	0	0	0	0	0	0	0			ABE8e_NM_000277_2(PAH)c_601CT(p_His201Tyr)	0.160514	0	0	0
		ABEmax_NM_000267_3(NF1)c_484CT(p_Gln162Ter)	0	0	0	0	0	0	0	0.0514668	0	6.74215	0	0	0	0	0	0	0	0	0	0	0	0	0	0	0	0	0	0	0	5.1142	0	0	0	0	0	0	0	0	0	0			ABE8e_NM_000277_2(PAH)c_694CT(p_Gln232Ter)	0	0	0	76.7251
		ABEmax_NM_000267_3(NF1)c_5205+5GA	0	0	0	0	0	26.8217	8.29457	0	0	0.697674	0	0	0	0	0	0	0	0	0	0	0	0	0	0	0	38.0396	11.8705	0	0	0.719424	0	0	0	0	0	0	0	0	0	0			ABE8e_NM_000277_3(PAH)c_331CT(p_Arg111Ter)	0	0	0	0
		ABEmax_NM_000267_3(NF1)c_5206-2AG	0	0	0	0.682335	78.1653	0	0	0	0	0	0.530705	0	0	0	0	0	0	0	0	0	0	0	0	0.575954	69.4024	0	0	0	0	0	0.575954	0	0	0	0	0	0	0	0	0			ABE8e_NM_000277_3(PAH)c_638TC(p_Leu213Pro)	0	0	0	0
		ABEmax_NM_000267_3(NF1)c_5458CT(p_Gln1820Ter)	0	0	0	0	41.9118	0	0	0	0	0	0	0	0	0	0	0	0	0	0	0	0	0	0	0	38	0	0	0	0	0	0	0	0	0	0	0	0	0	0	0			ABE8e_NM_000277_3(PAH)c_912+1GA	0	0	0	0
		ABEmax_NM_000267_3(NF1)c_5839CT(p_Arg1947Ter)	0	0	0	0	0	0	17.0341	0	0	0	0	0	0	0	0	0	0	0	0	0	0	0	0	0	0	0	11.7745	0	0	0	0	0	0	0	0	0	0	0	0	0			ABE8e_NM_000280_4(PAX6)c_151GA(p_Gly51Arg)	0	0	0	0
		ABEmax_NM_000267_3(NF1)c_6801AG(p_Gln2267=)	0	0	0	13.0952	0	0	0	0	0	0	0	0	0	0	0	0	0	0	0	0	0	0	0	6.30975	0	0	0	0	0	0	0	0	0	0	0	0	0	0	0	0			ABE8e_NM_000280_4(PAX6)c_357+1GA	0	0	0	7.60999
		ABEmax_NM_000267_3(NF1)c_79CT(p_Gln27Ter)	0	0	0	0	0	5.82296	0	0	0	0	0	0	0	0	0	0	0	0	0	0.0336587	0	0	0	0	0	8.39638	0	0	0	0	0	0	0	0	0	0	0	0	0	0.0184536			ABE8e_NM_000282_3(PCCA)c_1426CT(p_Arg476Ter)	0	0	0	0
		ABEmax_NM_000268_3(NF2)c_122GA(p_Trp41Ter)	0	0	0.650695	5.73795	0	0	0	11.6534	2.54363	0	0	0	0	0	0	0	0	0	0	0	0	0	0.703964	5.74287	0	0	0	10.0408	2.44535	0	0	0	0	0	0	0	0	0	0	0			ABE8e_NM_000284_3(PDHA1)c_292-1GA	0	0	0	0
		ABEmax_NM_000268_3(NF2)c_1550TC(p_Leu517Pro)	0	0	0	0	0	0	61.2267	0	0	0	0	0	0	0	0	0	0	0	0	0	0	0	0	0	0	0	34.5208	0	0	0	0	0	0	0	0	0	0	0	0	0			ABE8e_NM_000292_2(PHKA2)c_884GA(p_Arg295His)	0	8.69565	0	0
		ABEmax_NM_000268_3(NF2)c_1786TC(p_Ter596Gln)	0	0	0	0	6.42623	0	0	0	0	0	0	0	0	0	0	0	0	0	0	0	0	0	0	0	8.86454	0	0	0	0	0	0	0	0	0	0	0	0	0	0	0			ABE8e_NM_000297_3(PKD2)c_145CT(p_Gln49Ter)	0	0	6.93069	0
		ABEmax_NM_000268_3(NF2)c_586CT(p_Arg196Ter)	0	0	0	0	0	19.7708	0	0	0	0	0	0	0	0	0	0	0	0	0	0	0	0	0	0	0	21.5847	0	0	0	0	0	0	0	0	0	0	0	0	0	0			ABE8e_NM_000297_3(PKD2)c_1774CT(p_Arg592Ter)	0	0	11.7868	0
		ABEmax_NM_000271_4(NPC1)c_1553GA(p_Arg518Gln)	0	0	0	0	18.0645	0	0	0	0	0	0	0	0	0	0	0	0	0	0	0	0	0	0	0	11.5385	0	0	0	0	0	0	0	0	0	0	0	0	0	0	0			ABE8e_NM_000297_3(PKD2)c_958CT(p_Arg320Ter)	0	0	0	6.21762
		ABEmax_NM_000271_4(NPC1)c_2872CT(p_Arg958Ter)	0	0	0	0	0	0	22.292	0	0	2.98273	0	0	0	0	0	0	0	0	0	0	0	0	0	0	0	0	15.6295	0	0	3.18379	0	0	0	0	0	0	0	0	0	0			ABE8e_NM_000297_3(PKD2)c_964CT(p_Arg322Trp)	0	0	0	0.219298
		ABEmax_NM_000271_4(NPC1)c_3104CT(p_Ala1035Val)	0	0	13.0435	0	0	0	0	0	0	0	0	0	0	0	0	0	0	0	0	0	0	0	23.6842	0	0	0	0	0	0	0	0	0	0	0	0	0	0	0	0	0			ABE8e_NM_000298_5(PKLR)c_1436GA(p_Arg479His)	0	0	0.0527148	0.316289
		ABEmax_NM_000271_4(NPC1)c_3229CT(p_Arg1077Ter)	0	0	0	0	0	0	0	0	0	15.8818	0	0	0	0	0	0	0	0	0	0	0	0	0	0	0	0	0	0	0	28.534	0	0	0	0	0	0	0	0	0	0			ABE8e_NM_000298_5(PKLR)c_1529GA(p_Arg510Gln)	0	0	0	0
		ABEmax_NM_000271_4(NPC1)c_530GA(p_Cys177Tyr)	0	0	0	0	0	85.7143	0	0	0	0	0	0	0	0	0	0	0	0	0	0	0	0	0	0	0	86.6193	0	0	0	0	0	0	0	0	0	0	0	0	0	0			ABE8e_NM_000304_3(PMP22)c_353CT(p_Thr118Met)	0	0	10.4202	0
		ABEmax_NM_000275_2(OCA2)c_1182+1GA	0	0	12.5	0	0	0	0	0	0	0	0	0	0	0	0	0	0	0	0	0	0	0	15.4545	0	0	0	0	0	0	0	0	0	0	0	0	0	0	0	0	0			ABE8e_NM_000307_4(POU3F4)c_499CT(p_Arg167Ter)	0	0	0	0
		ABEmax_NM_000276_3(OCRL)c_1576CT(p_Pro526Ser)	0	0	0	25.2669	0	0	0	0	0	0	0	0	0	0	0	0	0	0	0	0	0	0	0	17.5595	0	0	0	0	0	0	0	0	0	0	0	0	0	0	0	0			ABE8e_NM_000310_3(PPT1)c_536+1GA	0	0	0	0
		ABEmax_NM_000276_3(OCRL)c_940-11GA	0	0	0	0	0	0	18.3099	0	0	0	0	0	0	0	0	0	0	0	0	0	0	0	0	0	0	0	20	0	0	0	0	0	0	0	0	0	0	0	0	0			ABE8e_NM_000310_3(PPT1)c_550GA(p_Glu184Lys)	0	0	0.123762	0
		ABEmax_NM_000277_1(PAH)c_1045TC(p_Ser349Pro)	0	0	0	0	0	24.1379	0	0	0	0	0	0	0	0	0	0	0	0	0	0	0	0	0	0	0	26.8293	0	0	0	0	0	0	0	0	0	0	0	0	0	0			ABE8e_NM_000314_4(PTEN)c_254-1GA	0	0	0	0
		ABEmax_NM_000277_2(PAH)c_143TC(p_Leu48Ser)	0	0	0	0	29.9329	0	0	0	0	0	0	0	0	0	0	0	0	0	0	0	0	0	0	0	21.5108	0	0	0	0	0	0	0	0	0	0	0	0	0	0	0			ABE8e_NM_000314_4(PTEN)c_370TC(p_Cys124Arg)	0	0	0	0
		ABEmax_NM_000277_2(PAH)c_691TC(p_Ser231Pro)	0	0	0	0	4.45518	0	0	0	0	0	0	0	0	0	0	0	0	0	0	0	0	0	0	0.0451875	6.23588	0	0	0	0	0	0	0	0	0	0	0	0	0	0	0			ABE8e_NM_000314_4(PTEN)c_406TC(p_Cys136Arg)	0	0	0	0
		ABEmax_NM_000277_2(PAH)c_694CT(p_Gln232Ter)	0	0	11.7923	0	0	0	0	0	0	0	0	0	0	0	0	0	0	0	0	0	0	0	14.279	0	0	0	0	0	0	0	0	0	0	0	0	0	0	0	0	0			ABE8e_NM_000314_4(PTEN)c_634+5GA	0	0	0	0
		ABEmax_NM_000277_2(PAH)c_776CT(p_Ala259Val)	0	0	0	0	4.62046	0	0	0	0	0	0	0	0	0	0	0	0	0	0	0	0	0	0	0	5	0	0	0	0	0	0	0	0	0	0	0	0	0	0	0			ABE8e_NM_000314_4(PTEN)c_822GA(p_Trp274Ter)	0	0	0	3.57143
		ABEmax_NM_000277_3(PAH)c_331CT(p_Arg111Ter)	0	0	0	0	0	16.6882	0	0	0	0	0	0	0	0	0	0	0	0	0	0	0	0	0	0	0	20.7334	0	0	0	0	0	0	0	0	0	0	0	0	0	0			ABE8e_NM_000314_6(PTEN)c_328CT(p_Gln110Ter)	0	0	0	0
		ABEmax_NM_000277_3(PAH)c_472CT(p_Arg158Trp)	0	0	0	0	0.0588928	0	15.6655	0	0	0	0	0	0	0	0	0	0	0	0	0	0	0	0	0	0.0816993	0	18.0556	0	0	0	0	0	0	0	0	0	0	0	0	0			ABE8e_NM_000314_6(PTEN)c_470AG(p_Glu157Gly)	0	0	0	0
		ABEmax_NM_000277_3(PAH)c_526CT(p_Arg176Ter)	0	0	0	4.0282	0	0	0	0	0	0	0	0	0	0	0	0	0	0	0	0	0	0	0	4.5584	0	0	0	0	0	0	0	0	0	0	0	0	0	0	0	0			ABE8e_NM_000314_6(PTEN)c_802-2AG	0	89.1818	0	0
		ABEmax_NM_000277_3(PAH)c_533AG(p_Glu178Gly)	0	0	0	0	19.6667	0	0	0	0	0	0	0	0	0	0	0	0	0	0	0	0	0	0	0	18.2879	0	0	0	0	0	0	0	0	0	0	0	0	0	0	0			ABE8e_NM_000321_2(RB1)c_-198GA	0	0	0	0.277778
		ABEmax_NM_000280_4(PAX6)c_139CT(p_Gln47Ter)	0	0	0	0	0	11.4195	0	0	0	0	0	0	0	0	0	0	0	0	0	0	0	0	0	0	0	8.90208	0	0	0	0	0	0	0	0	0	0	0	0	0	0			ABE8e_NM_000321_2(RB1)c_1128-2AG	0	0	0	15.6463
		ABEmax_NM_000280_4(PAX6)c_141+1GA	0	0	0	0	34.3789	0	0	23.212	0	0	0	0	0	0	0	0	0	0	0	0	0	0	0	0	49.2882	0	0	39.1753	0	0	0	0	0	0	0	0	0	0	0	0			ABE8e_NM_000321_2(RB1)c_1363CT(p_Arg455Ter)	0	0	0	0
		ABEmax_NM_000280_4(PAX6)c_403CT(p_Gln135Ter)	0	0	0	0	4.91329	0	0	0	0	0	0	0	0	0	0	0	0	0	0	0	0	0	0	0	7.4184	0	0	0	0	0	0	0	0	0	0	0	0	0	0	0			ABE8e_NM_000321_2(RB1)c_1389+5GA	0	0	0	81.4509
		ABEmax_NM_000280_4(PAX6)c_486GA(p_Trp162Ter)	0	0	0	0	7.30527	0	0	1.83841	0	0	0	0	0	0	0	0	0	0	0	0	0	0	0	0	12.3788	0	0	1.65431	0	0	0	0	0	0	0	0	0	0	0	0			ABE8e_NM_000321_2(RB1)c_1390-2AG	0	0	0	0
		ABEmax_NM_000282_3(PCCA)c_2040GA(p_Ala680=)	0	0	0	0	0	1.53473	0	0	11.0662	0	0	0	0	0	0	0	0	0	0	0	0	0	0	0	0	0.842223	0	0	6.06401	0	0	0.0561482	0	0	0	0	0	0	0	0			ABE8e_NM_000321_2(RB1)c_1399CT(p_Arg467Ter)	0	0	0	0
		ABEmax_NM_000282_3(PCCA)c_425GA(p_Gly142Asp)	0	0	0	0	0	33.3596	4.09127	0	0	0	0	0	0	0	0	0	0	0	0	0	0	0	0	0	0	33.9823	6.10619	0	0	0	0	0	0	0	0	0	0	0	0	0			ABE8e_NM_000321_2(RB1)c_1696-1GA	0.170648	0	0	0
		ABEmax_NM_000284_3(PDHA1)c_483CT(p_Tyr161=)	0	0	0	0	0	0	3.31263	0	0	0	0	0	0	0	0	0	0	0	0	0	0	0	0	0	0	0	5.95903	0	0	0	0	0	0	0	0	0	0	0	0	0			ABE8e_NM_000321_2(RB1)c_2489+1GA	0	0	0	0
		ABEmax_NM_000286_2(PEX12)c_334CT(p_Gln112Ter)	0	0	0.565771	0	0	0	4.66761	0	0	0	0	0	0	0	0	0	0	0	0	0	0	0	0.594059	0	0	0	6.13861	0	0	0	0	0	0	0	0	0	0	0	0.19802	0			ABE8e_NM_000322_4(PRPH2)c_554TC(p_Leu185Pro)	0	0	0	0
		ABEmax_NM_000288_3(PEX7)c_618GA(p_Trp206Ter)	0	0	0	0	0	0	0	0	0	0	3.6036	0	0	0	0	0	0	0	0	0	0	0	0	0	0	0	0	0	0	0	5.64516	0	0	0	0	0	0	0	0	0			ABE8e_NM_000334_4(SCN4A)c_1333GA(p_Val445Met)	0	0	0.109769	21.0209
		ABEmax_NM_000290_3(PGAM2)c_233GA(p_Trp78Ter)	0	0	1.77268	0	0	24.7132	0	11.366	0	0	0	0	0	0	0	0	0	0	0	0	0	0	2.08729	0	0	20.8096	0	9.42441	0	0	0	0	0	0	0	0	0	0	0	0			ABE8e_NM_000335_4(SCN5A)c_4531CT(p_Arg1511Trp)	0	0	0.494234	0
		ABEmax_NM_000295_4(SERPINA1)c_1177CT(p_Pro393Ser)	0	0	0	0	0	0	0	12.3353	0	0	0	0.239521	0	0	0	0	0	0	0	0	0	0	0	0	0	0	0	19.4393	0	0	0	0.373832	0	0	0	0	0	0	0	0			ABE8e_NM_000339_2(SLC12A3)c_1928CT(p_Pro643Leu)	0	0	0	0
		ABEmax_NM_000296_3(PKD1)c_11710-2AG	0	0	0	0	56.8777	0	0	25.7642	0	0	0	0	0	0	0	0	0	0	0	0	0	0	0	0	60.7026	0	0	18.3824	0	0	0	0	0	0	0	0	0	0	0	0			ABE8e_NM_000341_3(SLC3A1)c_1400TC(p_Met467Thr)	0	0	1.55039	0
		ABEmax_NM_000296_3(PKD1)c_1198CT(p_Arg400Ter)	0	0	0	0	0	0	47.0468	0	0	0	0	0	0	0	0	0	0	0	0	0	0	0	0	0	0	0	54.8077	0	0	0	0	0	0	0	0	0	0	0	0	0			ABE8e_NM_000348_3(SRD5A2)c_145GA(p_Ala49Thr)	0.907912	0	0	0
		ABEmax_NM_000296_3(PKD1)c_2854-2AG	0	0	0	0	0	8.97833	0	0	0	0	0	0	0	0	0	0	0	0	0	0	0	0	0	0	0	12.5828	0	0	0	0	0	0	0	0	0	0	0	0	0	0			ABE8e_NM_000348_3(SRD5A2)c_2TC(p_Met1Thr)	0	0	0	0
		ABEmax_NM_000296_3(PKD1)c_7987CT(p_Gln2663Ter)	0	0	5.79495	4.82912	0	11.5899	0	0.668648	0	0	0	0.148588	0	0	0	0	0	0	0	0	0	0	4.00958	5.02693	0	10.4129	0	0.478755	0	0	0	0.119689	0	0	0	0	0	0	0	0			ABE8e_NM_000349_2(STAR)c_505GA(p_Glu169Lys)	0	5.99572	0	0
		ABEmax_NM_000297_3(PKD2)c_145CT(p_Gln49Ter)	0	0	0	38.823	0	0	0	0	0	2.45555	0	0	0	0	0	0	0	0	0	0	0	0	0	22.0085	0	0	0	0	0	1.20639	0	0	0	0	0	0	0	0	0	0			ABE8e_NM_000349_2(STAR)c_577CT(p_Arg193Ter)	0	0	0	0
		ABEmax_NM_000298_5(PKLR)c_1436GA(p_Arg479His)	0	0	0	0	0	75.7249	0	0	0	0	0	0	0	0	0	0	0	0	0	0	0	0	0	0	0	82.0396	0	0	0	0	0	0	0	0	0	0	0	0	0	0			ABE8e_NM_000350_2(ABCA4)c_206GA(p_Trp69Ter)	0	0	0	0
		ABEmax_NM_000298_5(PKLR)c_1529GA(p_Arg510Gln)	0	0	0	0	6.08788	0	0	0	0	0	0.529381	0	0	0	0	0	0	0	0	0.0132345	0	0	0	0	5.13715	0	0	0	0	0	0.761059	0	0	0	0	0	0	0	0	0.0158554			ABE8e_NM_000350_2(ABCA4)c_2345GA(p_Trp782Ter)	0	0	3.75375	1.95195
		ABEmax_NM_000303_2(PMM2)c_484CT(p_Arg162Trp)	0	0	0	0.687285	0	46.3918	0	0	0	0	0	0	0	0	0	0	0	0	0	0	0	0	0	0.514139	0	30.0771	0	0	0	0	0	0	0	0	0	0	0	0	0	0			ABE8e_NM_000350_2(ABCA4)c_3056CT(p_Thr1019Met)	0	0	0	0
		ABEmax_NM_000307_4(POU3F4)c_499CT(p_Arg167Ter)	0	0.328407	0	0	0	0	5.74713	0	0	0	0	0	0	0	0	0	0	0	0	0	0	0.4329	0	0	0	0	5.19481	0	0	0	0	0	0	0	0	0	0	0	0	0			ABE8e_NM_000350_2(ABCA4)c_4253+5GA	0	0	0	0
		ABEmax_NM_000312_3(PROC)c_169CT(p_Arg57Trp)	0	0	0	15.444	0	0	0	0	2.99228	0	0	0	0	0	0	0	0	0	0	0	0	0	0	16.5116	0	0	0	0	1.70543	0	0	0	0	0	0	0	0	0	0	0			ABE8e_NM_000350_2(ABCA4)c_4577CT(p_Thr1526Met)	0	0	0	0
		ABEmax_NM_000314_4(PTEN)c_335TC(p_Leu112Pro)	0	0	23.9966	0	0	0	0	0	0	0.718209	1.14068	0	0	0	0	0	0	0	0	0	0	0	20.1122	0	0	0	0	0	0	0.420757	0.504909	0	0	0	0	0	0	0	0	0			ABE8e_NM_000350_2(ABCA4)c_4919GA(p_Arg1640Gln)	0	0	0	0
		ABEmax_NM_000314_4(PTEN)c_370TC(p_Cys124Arg)	0	0	0	0	0	0	5.48246	0	0	0	0	0	0	0	0	0	0	0	0	0	0	0	0	0	0	0	3.63036	0	0	0	0	0	0	0	0	0	0	0	0	0			ABE8e_NM_000350_2(ABCA4)c_6118CT(p_Arg2040Ter)	0	0	0	0
		ABEmax_NM_000314_4(PTEN)c_385GA(p_Gly129Arg)	0	0	0	0	0	0	52.3299	0	0.0535619	0	0	0	0	0	0	0	0	0	0	0	0	0	0.0764526	0	0	0	66.208	0	0	0	0	0	0	0	0	0	0	0	0	0			ABE8e_NM_000350_2(ABCA4)c_6286GA(p_Glu2096Lys)	0	3.6806	0	0
		ABEmax_NM_000314_4(PTEN)c_407GA(p_Cys136Tyr)	0	0	0	9.82801	0	0	0	0	0	0	0	0	0	0	0	0	0	0	0	0	0	0	0	12.1212	0	0	0	0	0	0	0	0	0	0	0	0	0	0	0	0			ABE8e_NM_000350_2(ABCA4)c_6316CT(p_Arg2106Cys)	0	0	0	0
		ABEmax_NM_000314_4(PTEN)c_493GA(p_Gly165Arg)	0	0	0	0	70.1987	0	0	0	0	0	0	0	0	0	0	0	0	0	0	0	0	0	0	0	46.4833	0	0	0	0	0	0	0	0	0	0	0	0	0	0	0			ABE8e_NM_000350_3(ABCA4)c_1714CT(p_Arg572Ter)	0	0	0	0
		ABEmax_NM_000314_6(PTEN)c_328CT(p_Gln110Ter)	0	0	0	0	0	0	16.1074	0	0	0	0	0	0	0	0	0	0	0	0	0	0	0	0	0	0	0	21.3592	0	0	0	0	0	0	0	0	0	0	0	0	0			ABE8e_NM_000352_4(ABCC8)c_3640CT(p_Arg1214Trp)	0	0	0	0
		ABEmax_NM_000314_6(PTEN)c_401TC(p_Met134Thr)	0	0	0	0	44.7665	0	0	0	0	0	0	0	0	0	0	0	0	0	0	0	0	0	0	0	47.1605	0	0	0	0	0	0	0	0	0	0	0	0	0	0	0			ABE8e_NM_000353_2(TAT)c_169CT(p_Arg57Ter)	0	0	0	0
		ABEmax_NM_000314_7(PTEN)c_701GA(p_Arg234Gln)	0	0	0	0	23.0813	0	0	0	0.0189036	0	0	0	0	0.0189036	0	0	0	0	0	0	0	0.0176647	0	0	14.3261	0	0	0	0	0	0	0	0	0.0176647	0	0	0	0	0	0			ABE8e_NM_000355_3(TCN2)c_871CT(p_Gln291Ter)	0	0	0	0
		ABEmax_NM_000321_2(RB1)c_1147CT(p_Gln383Ter)	0	0	0	0	62.6556	0	0	0	0	0	0	0	0	0	0	0	0	0	0	0	0	0	0	0	93.0818	0	0	0	0	0	0	0	0	0	0	0	0	0	0	0			ABE8e_NM_000363_4(TNNI3)c_544GA(p_Glu182Lys)	0	0	0.0401606	0
		ABEmax_NM_000321_2(RB1)c_1215+1GA	0	0	0	0	0	0	19.0302	0	0	0	0	0	0	0	0	0	0	0	0	0	0	0	0	0	0	0	24.2157	0	0	0	0	0	0	0	0.0980392	0	0	0	0	0			ABE8e_NM_000364_3(TNNT2)c_853CT(p_Arg285Cys)	0	0	0	6.02679
		ABEmax_NM_000321_2(RB1)c_1399CT(p_Arg467Ter)	0	0	0	0	6.65291	0	0	0	0	0	0	0	0	0	0	0	0	0	0	0	0	0	0	0	3.78102	0	0	0	0	0	0	0	0	0	0	0	0	0	0	0			ABE8e_NM_000368_4(TSC1)c_1998-2AG	0	0	0	0.312012
		ABEmax_NM_000321_2(RB1)c_1666CT(p_Arg556Ter)	0	0	0	0	6.29921	0	0	0	0	0	0	0	0	0	0	0	0	0	0	0	0	0	0	0	3.18114	0	0	0	0	0	0	0	0	0	0	0	0	0	0	0			ABE8e_NM_000368_4(TSC1)c_2380CT(p_Gln794Ter)	0	7.94979	0	0
		ABEmax_NM_000321_2(RB1)c_2101GA(p_Asp701Asn)	0	0	0	0	0	94.3898	0	0	0	0	0	0	0	0	0	0	0	0	0	0	0	0	0	0	0	58.5382	0	0	0	0	0	0	0	0	0	0	0	0	0	0			ABE8e_NM_000368_4(TSC1)c_2530CT(p_Gln844Ter)	0	0	0	0
		ABEmax_NM_000321_2(RB1)c_2548CT(p_Gln850Ter)	0	0	0	0	0	45.9259	0	0	0	0	0	0	0	0	0	0	0	0	0	0	0	0	0	0	0	59.596	0	0	0	0	0	0	0	0	0	0	0	0	0	0			ABE8e_NM_000368_4(TSC1)c_2692CT(p_Gln898Ter)	0	0.161117	0	0
		ABEmax_NM_000328_2(RPGR)c_1366CT(p_Gln456Ter)	0	0	0.106213	1.24801	0	0	3.31917	1.85874	0	9.453	0	0	0	0	0	0	0	0	0	0	0	0	0.11236	1.62921	0	0	2.75281	1.82584	0	8.79213	0	0	0	0	0	0	0	0	0	0			ABE8e_NM_000368_4(TSC1)c_664-1GA	0	0	0	3.96825
		ABEmax_NM_000328_2(RPGR)c_1387CT(p_Gln463Ter)	0	0.458716	0	0.458716	8.7156	0	0	0	0	0	0	0	0	0	0	0	0	0	0	0	0	0	0	1.16959	12.8655	0	0	0	0	0	0	0	0	0	0	0	0	0	0	0			ABE8e_NM_000368_4(TSC1)c_682CT(p_Arg228Ter)	0	34.6745	0	0
		ABEmax_NM_000329_2(RPE65)c_118GA(p_Gly40Ser)	0	0	0	0.255537	0	0	4.25894	0	0	0	0	0	0	0	0	0	0	0	0	0	0	0	0	0.787402	0	0	6.4117	0	0	0	0	0	0	0	0	0	0	0	0	0			ABE8e_NM_000369_2(TSHR)c_1637GA(p_Trp546Ter)	0	0	0	4.71143
		ABEmax_NM_000329_2(RPE65)c_271CT(p_Arg91Trp)	0	0	0	0	0	14.9273	0	0	0	0	0	0	0	0	0	0	0	0	0	0	0	0	0	0	0	14.3393	0	0	0	0	0	0	0	0	0	0	0	0	0	0			ABE8e_NM_000370_3(TTPA)c_175CT(p_Arg59Trp)	0	0	0.0550661	11.8062
		ABEmax_NM_000335_4(SCN5A)c_1231GA(p_Val411Met)	0	0	0	0	0	0	0	0	0	0	2.91128	0	0	0	0	0	0	0	0	0	0	0	0	0	0	0	0	0	0	0	6.9289	0	0	0	0	0	0	0	0	0			ABE8e_NM_000371_3(TTR)c_113AG(p_Asp38Gly)	0	0	0	0
		ABEmax_NM_000335_4(SCN5A)c_4531CT(p_Arg1511Trp)	0	0	0	0	23.0713	0	0	0	0	0.0734754	0	0	0	0	0	0	0	0	0	0	0	0	0	0	20.7317	0	0	0	0	0.0554324	0	0	0	0	0	0	0	0	0	0			ABE8e_NM_000371_3(TTR)c_118GA(p_Val40Ile)	0	0	0	2.81124
		ABEmax_NM_000338_2(SLC12A1)c_2873+1GA	0	0	0	0	28.0419	0	0	0	0	0	0	0	0	0	0	0	0	0.0374392	0	0	0	0	0	0	18.9913	0	0	0	0	0	0	0	0	0	0	0	0	0	0	0			ABE8e_NM_000371_3(TTR)c_238AG(p_Thr80Ala)	0	6.34038	0.111235	30.1446
		ABEmax_NM_000342_3(SLC4A1)c_1765CT(p_Arg589Cys)	0	0	0	0	5	0	0	0	0	0	0	0	0	0	0	0	0	0	0	0	0	0	0	0	7.27273	0	0	0	0	0	0	0	0	0	0	0	0	0	0	0			ABE8e_NM_000371_3(TTR)c_88TC(p_Cys30Arg)	0	0	0	0
		ABEmax_NM_000343_3(SLC5A1)c_1673GA(p_Arg558His)	0	0	0	0	1.97938	7.54639	0	0	0.28866	0	0	0	0	0	0	0	0	0	0	0	0	0	0	0	2.40143	7.70609	0	0	0.286738	0	0	0	0	0	0	0	0	0	0	0			ABE8e_NM_000372_4(TYR)c_1064CT(p_Ala355Val)	0	0.0502513	0	0
		ABEmax_NM_000346_3(SOX9)c_509CT(p_Pro170Leu)	0	0	0	0	0	0	2.82132	0	0	0	32.3929	0	0	0	0	0	0	0	0	0	0	0	0	0	0	0	2.2409	0	0	0	26.8207	0	0	0	0	0	0	0	0	0			ABE8e_NM_000372_4(TYR)c_229CT(p_Arg77Trp)	0	4.65116	0	0
		ABEmax_NM_000348_3(SRD5A2)c_271TC(p_Tyr91His)	0	0	0	0	0	0	0	40.3805	0	0	0	0	0	0	0	0	0	0	0	0	0	0	0	0	0	0	0	64.1952	0	0.0469263	0	0	0	0	0	0	0	0	0	0			ABE8e_NM_000372_4(TYR)c_230GA(p_Arg77Gln)	0	0	0	0
		ABEmax_NM_000348_3(SRD5A2)c_2TC(p_Met1Thr)	0	0	0.554447	0	0	0.0443557	19.0508	0	25.1053	0	0	0	0	0	0	0	0	0	0	0	0	0	0.422337	0	0	0.0469263	17.7382	0	25.2933	0	0	0	0	0	0	0	0	0	0	0			ABE8e_NM_000372_4(TYR)c_650GA(p_Arg217Gln)	0	1.0989	0	0
		ABEmax_NM_000349_2(STAR)c_577CT(p_Arg193Ter)	0	0	0	0	0	0	0	0	96.6203	0	0	0	0	0	0	0	0	0	0	0	0	0	0	0	0	0	0	0	80.0238	0	0	0	0	0	0	0	0	0	0	0			ABE8e_NM_000377_2(WAS)c_257GA(p_Arg86His)	0	0.738916	0	0
		ABEmax_NM_000350_2(ABCA4)c_3056CT(p_Thr1019Met)	0	0.018384	0	0	5.46006	0	0	3.52054	0	0	0	0	0.00919202	0	0	0.00919202	0	0	0	0	0	0.0090465	0	0	7.26434	0	0	3.62765	0	0	0	0	0.0090465	0	0	0	0	0	0.0090465	0			ABE8e_NM_000377_2(WAS)c_271CT(p_Gln91Ter)	0	0	0	0
		ABEmax_NM_000350_2(ABCA4)c_3113CT(p_Ala1038Val)	0	0	0	0	12.9752	0	0	0	0	0	0	0	0	0	0	0	0	0	0	0	0	0	0	0	16.8004	0	0	0	0	0	0	0	0	0	0	0	0	0	0	0			ABE8e_NM_000377_2(WAS)c_37CT(p_Arg13Ter)	0	0	0	0
		ABEmax_NM_000350_2(ABCA4)c_4457CT(p_Pro1486Leu)	0	0	0	12.7318	0	0	0	0	0	1.11248	0	0	0	0	0	0	0	0	0	0	0	0	0	10.9779	0	0	0	0	0	0.922509	0	0	0	0	0	0	0	0	0	0.0922509			ABE8e_NM_000384_2(APOB)c_1672CT(p_Arg558Ter)	0	0	0	0
		ABEmax_NM_000350_2(ABCA4)c_5312+1GA	0	0	0	0	0	26.7516	0	0	0	0	0	0	0	0	0	0	0	0	0	0	0	0	0	0	0	14.5985	0	0	0	0	0	0	0	0	0	0	0	0	0	0			ABE8e_NM_000388_3(CASR)c_2405AG(p_Asn802Ser)	0	0.0338524	0	0
		ABEmax_NM_000350_2(ABCA4)c_5714+5GA	0	0	0	0	18.6575	0	0	0	0	0	0	0	0	0	0	0	0	0	0	0	0	0	0	0	38.4068	0	0	0	0	0	0	0	0	0	0	0	0	0	0	0			ABE8e_NM_000388_3(CASR)c_514AG(p_Arg172Gly)	0	0	0	0
		ABEmax_NM_000350_2(ABCA4)c_6118CT(p_Arg2040Ter)	0	0.716846	0	0	0	0	7.76583	0.955795	0	0	0	0	0	0	0	0	0	0	0	0	0	0.443656	0	0	0	0	5.14641	0.887311	0	0	0	0	0	0	0	0	0	0	0	0			ABE8e_NM_000391_3(TPP1)c_1166GA(p_Gly389Glu)	0	0	0	0
		ABEmax_NM_000350_2(ABCA4)c_634CT(p_Arg212Cys)	0	0	0	0	4.34783	0	0	0	0	0	0	0	0	0	0	0	0	0	0	0	0	0	0	0	5.53506	0	0	0	0	0	0	0	0	0	0	0	0	0	0	0			ABE8e_NM_000397_3(CYBB)c_1011GA(p_Trp337Ter)	0	0	0.0497512	0
		ABEmax_NM_000350_2(ABCA4)c_6647CT(p_Ala2216Val)	0	0	0	0	0	0	0	20.1693	0	0	0.0860709	0	0	0	0	0	0	0	0	0	0	0	0	0	0	0	0	21.2428	0	0	0.0525486	0	0	0	0.0131372	0	0	0.0131372	0	0			ABE8e_NM_000397_3(CYBB)c_271CT(p_Arg91Ter)	0	0	0	8.90411
		ABEmax_NM_000352_4(ABCC8)c_3640CT(p_Arg1214Trp)	0	0	0	0	0	0	0	14.811	0	0.103573	0	0	0	0	0	0	0	0	0	0	0	0	0	0	0	0	0	11.5083	0	0.087184	0	0	0	0	0	0	0	0	0	0			ABE8e_NM_000402_4(G6PD)c_1058TC(p_Leu353Pro)	0	0	0	0
		ABEmax_NM_000359_2(TGM1)c_832GA(p_Gly278Arg)	0	0	0	0	0	20.2941	0	0	0	0	0	0	0	0	0	0	0	0	0	0	0	0	0	0	0	21.9433	0	0	0	0	0	0	0	0	0	0	0	0	0	0			ABE8e_NM_000404_2(GLB1)c_1646CT(p_Pro549Leu)	0	0	0.703463	0
		ABEmax_NM_000359_2(TGM1)c_872GA(p_Gly291Asp)	0	0	0	0	3.88904	0	0	0	0.0398195	0	0.0132732	0.0663658	0	0	0	0	0	0	0	0.0132732	0	0	0	0	7.73254	0	0	0	0.0249035	0	0	0.0622587	0	0	0	0	0	0	0	0			ABE8e_NM_000404_2(GLB1)c_176GA(p_Arg59His)	0	0	0	0
		ABEmax_NM_000363_4(TNNI3)c_433CT(p_Arg145Trp)	0	0	0	0	0	6.87831	0	0	0	0	0	0	0	0	0	0	0	0	0	0	0	0	0	0	0	2.79898	0	0	0	0	0	0	0	0	0	0	0	0	0	0			ABE8e_NM_000404_3(GLB1)c_1325GA(p_Arg442Gln)	0.0634921	0	0	0.190476
		ABEmax_NM_000363_4(TNNI3)c_497CT(p_Ser166Phe)	0	0	0	0	21.1679	0	0	35.5231	0	0	0	0	0	0	0	0	0	0	0	0	0	0	0	0	30.4455	0	0	37.3762	0	0	0	0	0	0	0	0	0	0	0	0			ABE8e_NM_000404_3(GLB1)c_152TC(p_Ile51Thr)	0	0	0	0
		ABEmax_NM_000364_3(TNNT2)c_853CT(p_Arg285Cys)	0	0	0	8.19746	0	0	0	0	0	0	0	0	0.0226449	0	0	0	0	0	0.0226449	0	0	0	0	9.13055	0	0	0	0	0	0	0	0	0.0256476	0	0	0	0	0	0.0256476	0			ABE8e_NM_000404_3(GLB1)c_1733AG(p_Lys578Arg)	0	0	0	3.55556
		ABEmax_NM_000368_4(TSC1)c_1525CT(p_Arg509Ter)	0	0	0	0.855432	0	90.1198	0	0	0	0	0	0	0	0	0	0	0	0	0	0	0	0	0	0.771307	0	74.9711	0	0	0	0	0	0	0	0	0	0	0	0	0	0			ABE8e_NM_000404_3(GLB1)c_1768CT(p_Arg590Cys)	0	0	0	0
		ABEmax_NM_000368_4(TSC1)c_492GA(p_Trp164Ter)	0	0	0	0	0	7.38916	0	0	0	0	0	0	0	0	0	0	0	0	0	0	0	0	0	0	0	3.80952	0	0	0	0	0	0	0	0	0	0	0	0	0	0			ABE8e_NM_000404_3(GLB1)c_276GA(p_Trp92Ter)	0	0	0	0
		ABEmax_NM_000368_4(TSC1)c_973CT(p_Gln325Ter)	0	0	1.31579	0	0	0	0	0	27.4436	0	0	0	0	0	0	0	0	0	0	0	0	0	1.0355	0	0	0	0	0	29.142	0	0	0	0	0	0	0	0	0	0	0			ABE8e_NM_000411_6(HLCS)c_1648GA(p_Val550Met)	0	0	0	0
		ABEmax_NM_000371_3(TTR)c_113AG(p_Asp38Gly)	0	0	0	0	0	6.30915	0	0.0286779	0	0	0.014339	0	0	0	0	0	0.014339	0	0	0	0	0	0	0	0	11.5251	0	0.0614125	0	0	0.0204708	0	0	0	0	0	0	0	0	0			ABE8e_NM_000411_7(HLCS)c_2005CT(p_His669Tyr)	0	0	0	5.92992
		ABEmax_NM_000371_3(TTR)c_118GA(p_Val40Ile)	0	0	0	3.48525	0	0	0	0	0	0	0	0	0	0	0	0	0	0	0	0	0	0	0	5.93286	0	0	0	0	0	0	0	0	0	0	0	0	0	0	0	0			ABE8e_NM_000414_3(HSD17B4)c_1516CT(p_Arg506Cys)	0	0	0	0
		ABEmax_NM_000372_4(TYR)c_616GA(p_Ala206Thr)	0	0	0	0	0	0	0	15.5015	0	0	0	0	0	0	0	0	0	0	0	0	0	0	0	0	0	0	0	26.7299	0	0	0	0	0	0	0	0	0	0	0	0.0351247			ABE8e_NM_000422_2(KRT17)c_280CT(p_Arg94Cys)	0	0	0	0
		ABEmax_NM_000372_4(TYR)c_649CT(p_Arg217Trp)	0	0	0	0	0	0	0	0.711382	9.60366	0	0	0	0	0	0	0	0	0	0	0	0	0	0	0	0	0	0	0.974421	7.85627	0	0	0	0	0	0	0	0	0	0	0			ABE8e_NM_000425_4(L1CAM)c_1108GA(p_Gly370Arg)	0	0	0	0
		ABEmax_NM_000377_2(WAS)c_271CT(p_Gln91Ter)	0.0283006	0	0	0	0	58.7519	0	0	0	0	0	0	0	0	0	0	0	0	0	0	0.0328246	0	0	0	0	53.98	0	0	0	0	0	0	0	0	0	0	0	0	0	0			ABE8e_NM_000426_3(LAMA2)c_2TC(p_Met1Thr)	0	0	0	4.14747
		ABEmax_NM_000382_2(ALDH3A2)c_551CT(p_Thr184Met)	0	0	0	15.8929	0	0	0	0	0	0	0	0	0	0	0	0	0	0	0	0	0	0	0	8.24891	0	0	0	0	0	0	0	0	0	0	0	0	0	0	0	0			ABE8e_NM_000426_3(LAMA2)c_3924+2TC	0.211249	0	0	0
		ABEmax_NM_000383_2(AIRE)c_83TC(p_Leu28Pro)	0	0.680806	4.92275	0	0	0	0	0	0	0	9.00759	0	0.0523697	0.759361	0	0	0.0261849	0	0	0	0	0.688538	4.79951	0	0	0	0	0	0	0	5.62981	0	0.0607533	0.486027	0	0	0.0202511	0	0	0			ABE8e_NM_000429_2(MAT1A)c_790CT(p_Arg264Cys)	0	0	0	0
		ABEmax_NM_000383_3(AIRE)c_274CT(p_Arg92Trp)	0	0	0	0	0	19.2	0	0	0	0	0	0	0	0	0	0	0	0	0	0	0	0	0	0	0	13.0952	0	0	0	0	0	0	0	0	0	0	0	0	0	0			ABE8e_NM_000429_2(MAT1A)c_895CT(p_Arg299Cys)	0	0	0	0
		ABEmax_NM_000390_2(CHM)c_799CT(p_Arg267Ter)	0.0155376	0	0.870106	6.92977	0	0	0	0	0.0155376	0	0	0	0	0	0.0310752	0	0	0	0	0.0155376	0.0344887	0	0.638041	6.46663	0	0	0	0	0.0344887	0	0	0	0	0	0.0172444	0	0	0	0	0.0172444			ABE8e_NM_000430_3(PAFAH1B1)c_1002+1GA	0	0	0	0
		ABEmax_NM_000391_3(TPP1)c_640CT(p_Gln214Ter)	0	0	0	0	0	83.8584	0	0	0	0	0	0	0	0	0	0	0	0	0	0	0	0	0	0	0	85.2116	0	0	0	0	0	0	0	0	0	0	0	0	0	0			ABE8e_NM_000430_3(PAFAH1B1)c_1064GA(p_Ser355Asn)	0	0.636943	0	0
		ABEmax_NM_000397_3(CYBB)c_469CT(p_Arg157Ter)	0	0	0	12.4464	0	0	0	0	0	0	0	0	0	0	0	0	0	0	0	0	0	0	0	7.24638	0	0	0	0	0	0	0	0	0	0	0	0	0	0	0	0			ABE8e_NM_000430_3(PAFAH1B1)c_1159+1GA	0	0	88.5886	0
		ABEmax_NM_000397_3(CYBB)c_781CT(p_Gln261Ter)	0	0	0	15.3208	0	0	0	14.6018	0	0	0	0	0	0	0	0	0	0	0	0	0	0	0	14.9533	0	0	0	27.0309	0	0	0	0	0	0	0	0	0	0	0	0			ABE8e_NM_000430_3(PAFAH1B1)c_3GA(p_Met1Ile)	0	0	0	0
		ABEmax_NM_000397_3(CYBB)c_907CT(p_His303Tyr)	0	0	0	0	29.7516	0	0	0	0	0	0	0	0	0	0	0	0	0	0	0	0	0	0	0	31.4524	0	0	0	0	0	0	0	0	0	0	0	0	0	0	0			ABE8e_NM_000430_3(PAFAH1B1)c_841TC(p_Cys281Arg)	0	0	0	0
		ABEmax_NM_000402_4(G6PD)c_653CT(p_Ser218Phe)	0	0	0	24.6157	0	0	0	0	0	1.33224	0.40992	0	0	0	0	0	0	0	0	0	0	0.029753	0	28.4142	0	0	0	0	0	1.72568	0.68432	0	0	0	0	0	0	0	0	0			ABE8e_NM_000430_3(PAFAH1B1)c_851GA(p_Trp284Ter)	0	0	0	0.0777605
		ABEmax_NM_000402_4(G6PD)c_961GA(p_Val321Met)	0	0	0	0	0	0	53.2047	0	0.0602773	0	0	0	0	0	0	0	0	0	0	0	0	0	0	0	0	0	33.903	0	0.0147341	0	0	0	0	0	0	0	0	0	0	0			ABE8e_NM_000431_2(MVK)c_442GA(p_Ala148Thr)	0	0	0	0
		ABEmax_NM_000404_2(GLB1)c_245CT	0	0	0	0	0	0	0	61.6114	0	0	0	0	0	0	0	0	0	0	0	0	0	0	0	0	0	0	0	76.611	0	0	0	0	0	0	0	0	0	0	0	0			ABE8e_NM_000431_2(MVK)c_608TC(p_Val203Ala)	0	0	0	0
		ABEmax_NM_000404_3(GLB1)c_145CT(p_Arg49Cys)	0	0	0	0	0	85.9195	0	0	0	0	0	0	0	0	0	0	0	0	0	0	0	0	0	0	0	67.4235	0	0	0	0	0	0	0	0	0	0	0	0	0	0			ABE8e_NM_000432_3(MYL2)c_52TC(p_Phe18Leu)	0	0	0	0
		ABEmax_NM_000404_3(GLB1)c_1769GA(p_Arg590His)	0	0	0	0	5.23756	0	0	8.00599	0	0	0	0	0	0	0	0	0	0	0	0	0	0	0	0	4.94442	0	0	8.16405	0	0	0	0	0	0	0	0	0	0	0	0			ABE8e_NM_000433_3(NCF2)c_565CT(p_Gln189Ter)	0	0.185185	0	0
		ABEmax_NM_000404_3(GLB1)c_276GA(p_Trp92Ter)	0	0	0	0	0	0	0	9.375	0	0	0.390625	0	0	0	0	0	0	0	0	0	0	0	0	0	0	0	0	6.99482	0	0	0.129534	0	0	0	0	0	0	0	0	0			ABE8e_NM_000434_3(NEU1)c_649GA(p_Val217Met)	0	0	0	0
		ABEmax_NM_000404_3(GLB1)c_397-1GA	0.0389105	0	0	26.3813	22.4125	0	0	0.0389105	0	0	0	0	0	0.0389105	0	0	0	0	0	0	0	0	0	23.0013	23.4273	0	0	0.0327654	0	0	0	0	0	0	0	0	0	0	0	0			ABE8e_NM_000435_2(NOTCH3)c_437GA(p_Cys146Tyr)	0	0	0	0
		ABEmax_NM_000404_3(GLB1)c_446CT(p_Ser149Phe)	0	0	0	0	56.29	0	0	0	0	0	0	0	0	0	0	0	0	0	0	0	0	0	0	0	84.2857	0	0	0	0	0	0	0	0	0	0	0	0	0	0	0			ABE8e_NM_000435_2(NOTCH3)c_619CT(p_Arg207Cys)	0	0	0	1.04962
		ABEmax_NM_000414_3(HSD17B4)c_1516CT(p_Arg506Cys)	0	0	0	0	42.5876	0	0	2.15633	0	0	0	0	0	0	0	0	0	0	0	0	0	0	0	0	34.1897	0	0	1.3834	0	0	0	0	0	0	0	0	0	0	0	0			ABE8e_NM_000435_2(NOTCH3)c_773AG(p_Tyr258Cys)	0	0	0	0
		ABEmax_NM_000417_2(IL2RA)c_368-2AG	0	0	0	0	11.544	0	0	0	0	0	0	0	0	0	0	0	0	0	0	0	0	0	0	0	10.4854	0	0	0	0	0	0	0	0	0	0	0	0	0	0	0			ABE8e_NM_000441_1(SLC26A4)c_1541AG(p_Gln514Arg)	0	0	0	0
		ABEmax_NM_000424_3(KRT5)c_502GA(p_Glu168Lys)	0	0	0	21.7008	2.98707	0	0	0	0	0	0	0	0	0	0	0	0.0111458	0	0	0	0	0	0	16.9202	2.12057	0	0	0	0	0	0	0	0	0	0	0	0.0111025	0	0	0			ABE8e_NM_000441_1(SLC26A4)c_2074TC(p_Phe692Leu)	0	0	0	0
		ABEmax_NM_000425_4(L1CAM)c_1108GA(p_Gly370Arg)	0	0	0	47.4427	0	0	0	0	0	4.67372	0	0	0	0	0	0	0	0	0	0	0	0	0	57.9007	0	0	0	0	0	5.64334	0	0	0	0	0	0	0	0	0	0			ABE8e_NM_000443_3(ABCB4)c_1769GA(p_Arg590Gln)	0	0	0	0
		ABEmax_NM_000425_4(L1CAM)c_1417CT(p_Arg473Cys)	0	0	0	60.9607	0	0	0	0	0	4.67249	0	0	0	0	0	0	0	0	0	0	0	0	0	36.8886	0	0	0	0	0	2.50092	0	0	0	0	0	0	0	0	0	0			ABE8e_NM_000443_3(ABCB4)c_523AG(p_Thr175Ala)	0	0	6.02582	0
		ABEmax_NM_000425_4(L1CAM)c_1704-1GA	0	0	0	0	46.1538	0	44.5513	0	0	0	0	0	0	0	0	0	0	0	0	0	0	0	0	0	31.4655	0	28.556	0	0	0	0	0	0	0	0	0	0	0	0	0			ABE8e_NM_000444_4(PHEX)c_500GA(p_Trp167Ter)	0	0	8.73016	0
		ABEmax_NM_000425_4(L1CAM)c_2380CT(p_Gln794Ter)	0	0	0	5.67515	0	14.0248	0	0	0	0	0	0	0	0	0	0	0	0	0	0	0	0	0	6.35793	0	17.9749	0	0	0	0	0	0	0	0	0	0	0	0	0	0			ABE8e_NM_000444_4(PHEX)c_664-1GA	0	0	0	0
		ABEmax_NM_000426_3(LAMA2)c_112+1GA	0	0	0	0	0	30.6122	0	0	0	0	0	0	0	0	0	0	0	0	0	0	0	0	0	0	0	15.3386	0	0	0	0	0	0	0	0	0	0	0	0	0	0			ABE8e_NM_000444_4(PHEX)c_871CT(p_Arg291Ter)	0	0	0	0.193112
		ABEmax_NM_000426_3(LAMA2)c_2836CT(p_Gln946Ter)	0	0	0	0	0	0	0	0	0	39.0071	0	0	0	0	0	0	0	0	0	0	0	0	0	0	0	0	0	0	0	23.8657	0	0	0	0	0	0	0	0	0	0			ABE8e_NM_000444_5(PHEX)c_1033CT(p_Gln345Ter)	0	0	25.5458	0
		ABEmax_NM_000426_3(LAMA2)c_3829CT(p_Arg1277Ter)	0	0	10.9091	0	0	0	0	0	0	1.36364	0	0	0	0	0	0	0	0	0	0	0	0	7.94061	0	0	0	0	0	0	0.645578	0	0	0	0	0	0	0	0	0	0			ABE8e_NM_000444_5(PHEX)c_253TC(p_Cys85Arg)	0	0	0	0
		ABEmax_NM_000426_3(LAMA2)c_7810CT(p_Arg2604Ter)	0	0	0	0	41.1504	0	0	0	0	0	0	0	0	0	0	0	0	0	0	0	0	0	0	0	35.1732	0	0	0	0	0	0	0	0	0	0	0	0	0	0	0			ABE8e_NM_000444_5(PHEX)c_436+1GA	0	0	0	0
		ABEmax_NM_000426_3(LAMA2)c_7888CT(p_Arg2630Ter)	0	0	0	13.4952	0	0	0	0	3.72671	0	0	0	0	0	0	0	0	0	0	0	0	0	0	7.43326	0	0	0	0	1.80698	0	0	0	0	0	0	0	0	0	0	0			ABE8e_NM_000444_5(PHEX)c_467TC(p_Leu156Pro)	0	0	0	0
		ABEmax_NM_000426_3(LAMA2)c_8245-2AG	0	0	0	0	15.9484	0	0	0	0	0	0	0	0	0	0	0	0	0	0	0	0.0356125	0	0	0	13.3903	0	0	0	0	0	0	0	0	0	0	0	0	0	0	0			ABE8e_NM_000448_2(RAG1)c_2689CT(p_Arg897Ter)	0	0	0	12.945
		ABEmax_NM_000429_2(MAT1A)c_776CT(p_Ala259Val)	0	0	0	0	0	3.31126	0	0	1.3245	0	0	0	0	0	0	0	0	0	0	0	0	0	0	0	0	7.29167	0	0	2.08333	0	0	0	0	0	0	0	0	0	0	0			ABE8e_NM_000449_3(RFX5)c_446GA(p_Arg149Gln)	0	0	0	0
		ABEmax_NM_000429_2(MAT1A)c_790CT(p_Arg264Cys)	0	0	0	0	31.944	0	0.097688	0	0	0	0	0	0	0	0	0	0	0	0	0	0	0	0	0	50.3533	0	0.148754	0	0	0	0	0	0	0	0	0	0	0	0	0			ABE8e_NM_000454_4(SOD1)c_434TC(p_Leu145Ser)	0	0	0	0
		ABEmax_NM_000430_3(PAFAH1B1)c_1002+1GA	0	0	0	0	0	75.6201	0	18.2093	0	0	0.120992	0	0	0	0	0	0	0	0	0	0	0	0	0	0	55.2155	0	13.4052	0	0	0.0431034	0	0	0	0	0	0	0	0	0			ABE8e_NM_000455_4(STK11)c_290+1GA	0	0	0	0
		ABEmax_NM_000430_3(PAFAH1B1)c_337CT(p_Arg113Ter)	0	0	0	0	0	56.4516	0	0	0	0	0	0	0	0	0	0	0	0	0	0	0	0	0	0	0	76.4228	0	0	0	0	0	0	0	0	0	0	0	0	0	0			ABE8e_NM_000455_4(STK11)c_526GA(p_Asp176Asn)	0	0	0	0
		ABEmax_NM_000430_3(PAFAH1B1)c_405GA(p_Trp135Ter)	0	0	0	0	0	7.98845	0	0	0	0	0	0	0	0	0	0	0	0	0	0	0	0	0	0	0	3.81605	0	0	0	0	0	0	0	0	0	0	0	0	0	0			ABE8e_NM_000455_4(STK11)c_640CT(p_Gln214Ter)	0	0.151614	0	0
		ABEmax_NM_000431_3(MVK)c_803TC(p_Ile268Thr)	0	0	0	0	76.2019	0	0	0	0	4.47485	0	0	0	0	0	0	0	0	0	0	0	0	0	0	63.5831	0	0	0	0	3.68888	0	0	0	0	0	0	0	0	0	0			ABE8e_NM_000457_4(HNF4A)c_998GA(p_Arg333His)	0	0	0	6.07434
		ABEmax_NM_000433_3(NCF2)c_565CT(p_Gln189Ter)	0	0	0	0	0	0	18.5841	0	0	0	0	0	0	0	0	0	0	0	0	0	0	0	0	0	0	0	17.9104	0	0	0	0	0	0	0	0	0	0	0	0	0			ABE8e_NM_000458_3(HNF1B)c_439CT(p_Gln147Ter)	0	0	0	20.3523
		ABEmax_NM_000435_2(NOTCH3)c_1451GA(p_Cys484Tyr)	0	0	0	0	0	16.8618	0	0	0	0	0	0	0	0	0	0	0	0	0	0	0	0	0	0	0	12.6778	0	0	0	0	0	0	0	0	0.0618429	0	0	0	0	0			ABE8e_NM_000459_4(TEK)c_2690AG(p_Tyr897Cys)	0	0	0	0
		ABEmax_NM_000435_2(NOTCH3)c_3011GA(p_Cys1004Tyr)	0	0.873362	0	0	0	0	8.29694	0	0	0	0	0	0	0	0	0	0	0	0	0	0	0.380228	0	0	0	0	4.56274	0	0	0	0	0	0	0	0	0	0	0	0	0			ABE8e_NM_000461_4(THRB)c_1357CT(p_Pro453Ser)	0	1.39092	0	0
		ABEmax_NM_000435_2(NOTCH3)c_3040CT(p_Arg1014Cys)	0	0	0	0	0	0	65.8964	0	0	0	0	0	0	0	0	0	0	0	0	0	0	0	0	0	0	0	65.3629	0	0	0	0	0	0	0	0	0	0	0	0	0			ABE8e_NM_000465_2(BARD1)c_3GA(p_Met1Ile)	0	0	0	0
		ABEmax_NM_000435_2(NOTCH3)c_457CT(p_Arg153Cys)	0	0	0	0	0	0	4.29448	0	0	0	0	0	0	0	0	0	0	0	0	0	0	0	0	0	0	0	5.93407	0	0	0	0	0	0	0	0	0	0	0	0	0			ABE8e_NM_000475_4(NR0B1)c_515GA(p_Trp172Ter)	0.0517331	0	0	0
		ABEmax_NM_000441_1(SLC26A4)c_1229CT(p_Thr410Met)	0	0	0	0	16.916	0	0	0	0	0	0	0	0	0	0	0	0	0	0	0	0	0	0	0	13.1304	0	0	0	0	0	0	0	0	0	0	0	0	0	0	0			ABE8e_NM_000478_5(ALPL)c_526GA(p_Ala176Thr)	0	0	0	0
		ABEmax_NM_000441_1(SLC26A4)c_1336CT(p_Gln446Ter)	0	0	0	0	0	0	0	13.6364	0	0	0	0	0	0	0	0	0	0	0	0	0	0	0	0	0	0	0	28.9436	0	0	0	0	0	0	0	0	0	0	0	0			ABE8e_NM_000481_3(AMT)c_139GA(p_Gly47Arg)	0	0	0	4.92252
		ABEmax_NM_000441_1(SLC26A4)c_164+2TC	0	0	0	0	0	32.0707	0	0	0	0	0	0	0	0	0	0	0	0	0	0	0	0	0	0	0	15.261	0	0	0	0.0573723	0	0	0	0	0	0	0	0	0	0			ABE8e_NM_000481_3(AMT)c_350CT(p_Ser117Leu)	0	0	0	0
		ABEmax_NM_000441_1(SLC26A4)c_2074TC(p_Phe692Leu)	0	0	0	0	20.3211	0	0	0	0	0	0	0	0	0	0	0	0	0	0	0	0	0	0	0	41.2931	0	0	0	0	0	0	0	0	0	0	0	0	0	0	0			ABE8e_NM_000487_5(ARSA)c_256CT(p_Arg86Trp)	0	0	0	0
		ABEmax_NM_000444_4(PHEX)c_1174-2AG	0	0	0	0	0	0	0	10.2922	0	0	0	0	0	0	0	0	0	0	0	0	0	0.0851789	0	0	0	0	0	5.79216	0	0	0	0	0	0	0	0	0	0	0	0			ABE8e_NM_000488_3(SERPINC1)c_166CT(p_Arg56Cys)	0	0	0	0
		ABEmax_NM_000444_4(PHEX)c_1645+1GA	0	0	0	0	7.4547	0	7.33114	0	0	0	0	0	0	0	0.123558	0	0	0	0	0	0	0	0	0	6.76073	0	12.7572	0	0	0	0	0	0	0	0.176367	0	0	0	0	0			ABE8e_NM_000489_3(ATRX)c_6149TC(p_Ile2050Thr)	0.960219	0	0	0
		ABEmax_NM_000444_4(PHEX)c_397CT(p_Gln133Ter)	0	0	0	0	0	31.8203	0	0	1.48217	0	0	0	0	0	0	0	0	0	0	0	0	0	0.0506073	0	0	31.1235	0	0	1.46761	0	0	0	0	0	0	0	0	0	0	0			ABE8e_NM_000492_3(CFTR)c_4357CT(p_Arg1453Trp)	0	0	0	0
		ABEmax_NM_000444_4(PHEX)c_503CT(p_Pro168Leu)	0	0	0	69.0346	0	0	0	0	0	0	0	0	0	0	0	0	0	0	0	0	0	0	0	51.5476	0	0	0	0	0	0	0	0	0	0	0	0	0	0	0	0			ABE8e_NM_000492_3(CFTR)c_595CT(p_His199Tyr)	0	0	0	0
		ABEmax_NM_000444_4(PHEX)c_733-1GA	0	0	0	0	6.64247	0	0	0	0	4.97278	0	0	0.0362976	0	0	0	0	0	0	0	0	0	0	0	4.3176	0	0	0	0	5.52506	0	0	0	0	0	0	0	0	0	0			ABE8e_NM_000495_4(COL4A5)c_1135CT(p_Gln379Ter)	0	0.779221	0	0
		ABEmax_NM_000444_5(PHEX)c_1033CT(p_Gln345Ter)	0	0	0	0	0	0	15.0193	0	0	0	0	0	0	0	0	0	0	0	0	0	0	0	0	0	0	0	20.1899	0	0	0	0	0	0	0	0	0	0	0	0	0			ABE8e_NM_000495_4(COL4A5)c_1165+1GA	0	0	0	0
		ABEmax_NM_000444_5(PHEX)c_187+1GA	0	0	0	0	0	9.69388	0	0	0	0	0	0	0	0	0	0	0	0	0	0	0	0	0	0	0	8.63636	0	0	0	0	0	0	0	0	0	0	0	0	0	0			ABE8e_NM_000495_4(COL4A5)c_1219CT(p_Gln407Ter)	0	0	0	0
		ABEmax_NM_000444_5(PHEX)c_263GA(p_Trp88Ter)	0	0	0	0	0	8.68571	0	0	0	0	0	0	0	0	0.114286	0	0	0	0	0	0	0	0	0	0	11.2782	0	0	0	0	0	0	0	0	0	0	0	0	0	0			ABE8e_NM_000495_4(COL4A5)c_1268GA(p_Gly423Glu)	0	0	0.0515996	0
		ABEmax_NM_000444_5(PHEX)c_436+6TC	0	0	0	0	0	0	0	0	33.1097	0	0	0	0	0	0	0	0	0	0	0	0	0	0	0	0	0	0	0	32.9746	0	0	0	0	0	0	0	0	0	0	0			ABE8e_NM_000495_4(COL4A5)c_1294GA(p_Gly432Arg)	0	0	0.359281	0
		ABEmax_NM_000445_4(PLEC)c_1486CT(p_Gln496Ter)	0	0	0	0.233781	0	37.8726	0	0	0	0	0	0	0	0	0	0	0	0	0	0	0	0	0	0.44603	0	62.1766	0	0	0	0	0	0	0	0	0	0	0	0	0	0			ABE8e_NM_000495_4(COL4A5)c_1423+1GA	0	0	20	0
		ABEmax_NM_000448_2(RAG1)c_2333GA(p_Arg778Gln)	0	0	0	0	0	8.10811	0	0	0	0	0	0	0	0	0	0	0	0	0	0	0	0	0	0	0	10.0358	0	0	0	0	0	0	0	0	0	0	0	0	0	0			ABE8e_NM_000495_4(COL4A5)c_1886GA(p_Gly629Asp)	0.326279	0	0	0
		ABEmax_NM_000454_4(SOD1)c_434TC(p_Leu145Ser)	0	0	0	0	0	0	0	7.93201	0	0	0	0	0	0	0	0	0	0	0	0	0	0	0	0	0	0	0	7.56098	0	0	0	0	0	0	0	0	0	0	0	0			ABE8e_NM_000495_4(COL4A5)c_1895GA(p_Gly632Asp)	0	0	0	0
		ABEmax_NM_000455_4(STK11)c_109CT(p_Gln37Ter)	0	0	0	0	0	47.3663	0	0	4.03292	1.31687	0	0	0	0	0	0	0	0	0	0	0	0	0	0	0	75.6111	0	0	6.083	2.04662	0	0	0	0	0	0	0	0	0	0			ABE8e_NM_000495_4(COL4A5)c_1957GA(p_Gly653Arg)	0	0	0	0
		ABEmax_NM_000466_2(PEX1)c_1991TC(p_Leu664Pro)	0	0	0	0	25.4271	0	0	0	0	0	0	0	0	0	0	0	0	0	0	0	0	0	0	0	34.0937	0	0	0	0	0	0	0	0	0	0	0	0	0	0	0			ABE8e_NM_000495_4(COL4A5)c_2023GA(p_Gly675Ser)	0	0	0	0
		ABEmax_NM_000475_4(NR0B1)c_1169-1GA	0	0	0	0	0	38.7417	0	0	0	0	0	0	0	0	0	0	0	0	0	0	0	0	0	0	0	52.2634	0	0	0	0	0	0	0	0	0	0	0	0	0	0			ABE8e_NM_000495_4(COL4A5)c_2315GA(p_Gly772Asp)	0	0	0	0
		ABEmax_NM_000475_4(NR0B1)c_871TC(p_Trp291Arg)	0	0	0	0	0	0	8.78505	0	0	0	0	0	0	0	0	0	0	0	0	0	0	0	0	0	0	0	13.0187	0	0	0	0	0	0	0	0	0	0	0	0	0			ABE8e_NM_000495_4(COL4A5)c_2404GA(p_Gly802Arg)	0	0	0	0
		ABEmax_NM_000478_4(ALPL)c_346GA(p_Ala116Thr)	0	0	0	0	7.65004	0	0	4.48014	0	0	0	0	0	0	0	0	0	0	0	0	0	0	0	0	11.443	0	0	4.4557	0	0	0	0	0	0	0	0	0	0	0	0			ABE8e_NM_000495_4(COL4A5)c_2731GA(p_Gly911Arg)	0	0	0	0
		ABEmax_NM_000478_4(ALPL)c_571GA(p_Glu191Lys)	0	0	24.7619	0	0	0	0	0	0	0	0	0	0	0	0	0	0	0	0	0	0	0	29.6758	0	0	0	0	0	0	0	0	0	0	0	0	0	0	0	0	0			ABE8e_NM_000495_4(COL4A5)c_3181CT(p_Gln1061Ter)	0	0	0	0
		ABEmax_NM_000478_5(ALPL)c_211CT(p_Arg71Cys)	0	0	0	0	0	36.3322	0	0	0	0	0	0	0	0	0	0	0	0	0	0	0	0	0	0	0	44.386	0	0	0	0	0	0	0	0	0	0	0	0	0	0			ABE8e_NM_000495_4(COL4A5)c_3587GA(p_Gly1196Glu)	0	0	0	0.0891266
		ABEmax_NM_000478_5(ALPL)c_526GA(p_Ala176Thr)	0	0.151477	0	0	5.62989	0	0	0	0	0	0	0	0	0	0	0	0	0	0	0	0	0.176419	0	0	8.05645	0	0	0	0	0	0	0	0	0	0	0	0	0	0	0			ABE8e_NM_000495_4(COL4A5)c_3641GA(p_Gly1214Glu)	0	0	0	0
		ABEmax_NM_000484_3(APP)c_2143GA(p_Val715Met)	0	0	0	0	0	0	0	21.246	0.0167029	0	0	0	0	0	0	0	0	0	0	0	0	0	0	0	0	0	0	19.6826	0	0	0	0	0	0	0	0	0	0	0	0			ABE8e_NM_000495_4(COL4A5)c_3998-2AG	0	0	0	0
		ABEmax_NM_000487_5(ARSA)c_1108-2AG	0	0	0.152439	0	55.7927	0	0	35.8232	0	0	0	0	0	0	0	0	0	0	0	0	0	0	0	0	59.6033	0	0	13.7787	0	0	0	0	0	0	0	0	0	0	0	0			ABE8e_NM_000495_4(COL4A5)c_4271GA(p_Gly1424Glu)	0	0	0	6.35538
		ABEmax_NM_000487_5(ARSA)c_256CT(p_Arg86Trp)	0	0	0	0	0	12.9913	0	0	0	0	0	0	0	0	0	0	0	0	0	0	0	0	0	0	0	7.47508	0	0	0	0	0	0	0	0	0	0	0	0	0	0			ABE8e_NM_000495_4(COL4A5)c_438+5GA	0	0	0	9.18426
		ABEmax_NM_000487_5(ARSA)c_641CT(p_Ala214Val)	0	0	0.191205	0	0	0	0	0	7.07457	0	0	0	0	0	0	0	0	0	0	0	0	0	0.12987	0	0	0	0	0	6.23377	0	0	0	0	0	0	0	0	0	0	0			ABE8e_NM_000495_4(COL4A5)c_4699TC(p_Cys1567Arg)	0	0	0	0
		ABEmax_NM_000488_3(SERPINC1)c_166CT(p_Arg56Cys)	0	0	0	0	10.1207	0	0	0.0928505	0	0	0	0	0	0	0	0	0	0	0	0	0	0	0	0	5.91767	0	0	0.171527	0	0	0	0	0	0	0	0	0	0	0	0			ABE8e_NM_000495_4(COL4A5)c_4702GA(p_Glu1568Lys)	0	0.269119	0	0
		ABEmax_NM_000489_4(ATRX)c_134-2AG	0	6.90789	0	0	0	0	0	0	0	0	0	0	0	0	0	0	0	0	0	0	0	6.68258	0	0	0	0	0	0	0	0	0	0	0	0	0	0	0	0	0	0			ABE8e_NM_000495_4(COL4A5)c_4913GA(p_Cys1638Tyr)	0	0	0	0
		ABEmax_NM_000489_4(ATRX)c_189+1GA	0	0	0	0	0	0	59.2143	0	0	0	0	0	0	0	0	0	0	0	0	0	0	0	0	0	0	0	51.9592	0	0	0	0	0	0	0	0	0	0	0	0	0			ABE8e_NM_000495_4(COL4A5)c_5030GA(p_Arg1677Gln)	0	6.57066	0	0
		ABEmax_NM_000489_4(ATRX)c_5579AG(p_Asn1860Ser)	0	0	6.5051	0	0	0	2.67857	0	0	0	0	0	0	0	0	0	0	0	0	0	0	0	9.33826	0	0	0	3.6614	0	0	0	0	0	0	0	0	0	0	0	0	0			ABE8e_NM_000495_4(COL4A5)c_5032TC(p_Cys1678Arg)	0	0	0	0.831947
		ABEmax_NM_000489_5(ATRX)c_5039TC(p_Ile1680Thr)	0	0	0	0	0	18.8119	0	0	0	0	0	0	0	0	0	0	0	0	0	0	0	0	0	0	0	10.9244	0	0	0	0	0	0	0	0	0	0	0	0	0	0			ABE8e_NM_000495_4(COL4A5)c_638GA(p_Gly213Glu)	0	0	0	10.7955
		ABEmax_NM_000492_3(CFTR)c_1013CT(p_Thr338Ile)	0	0	0	0	0	22.8571	0	0	0	0	0	0	0	0	0	0	0	0	0	0	0	0	0	0	0	30.3738	0	0	0	0	0	0	0	0	0	0	0	0	0	0			ABE8e_NM_000495_4(COL4A5)c_687+1GA	0	0	0	0
		ABEmax_NM_000492_3(CFTR)c_2551CT(p_Arg851Ter)	0	0	0	0	0	13.9241	0	0	0	0	0	0	0	0	0	0	0	0	0	0	0	0	0	0	0	7.6087	0	0	0	0	0	0	0	0	0	0	0	0	0	0			ABE8e_NM_000495_4(COL4A5)c_796CT(p_Arg266Ter)	0	0	0	0
		ABEmax_NM_000492_3(CFTR)c_2620-2AG	0	0	0.340136	0	44.5578	0	0	0	0	0	0	0	0	0	0	0	0	0	0	0	0	0	0.271003	0	24.1192	0.271003	0	0	0	0	0	0	0	0	0	0	0	0	0	0			ABE8e_NM_000495_4(COL4A5)c_937GA(p_Gly313Ser)	0	0	0	0
		ABEmax_NM_000492_3(CFTR)c_2780TC(p_Leu927Pro)	0	0	0	0	0	0	13.4877	0	0	0	0	0	0	0	0	0	0	0	0	0	0	0	0	0	0	0	8.78954	0	0	0	0	0	0	0	0	0	0	0	0	0			ABE8e_NM_000495_4(COL4A5)c_956GA(p_Gly319Asp)	0	0	0	0
		ABEmax_NM_000492_3(CFTR)c_293AG(p_Gln98Arg)	0	11.7342	0.0225225	0	10.0676	0	2.92793	0	0	0	0	0	0	0	0	0	0	0	0	0	0	12.1951	0	0	11.6662	0	2.61534	0	0	0	0	0	0	0	0	0	0	0	0	0			ABE8e_NM_000496_2(CRYBB2)c_355GA(p_Gly119Arg)	0	0	2.58844	0
		ABEmax_NM_000492_3(CFTR)c_3611GA(p_Trp1204Ter)	0	0	0	0	3.81098	0	6.40244	0	0	0	0.152439	0	0	0	0	0	0	0	0	0	0	0	0	0	5.51302	0	6.43185	0	0	0	0.153139	0	0	0	0	0	0	0	0	0			ABE8e_NM_000501_2(ELN)c_631CT(p_Pro211Ser)	0	0	0	0
		ABEmax_NM_000492_3(CFTR)c_3612GA(p_Trp1204Ter)	0	0	0	0	16.5251	0	16.8726	0	0	0	0	0.03861	0	0	0	0	0	0.03861	0	0	0	0	0	0	23.3459	0	18.5584	0	0	0	0	0.0537924	0	0	0	0	0	0.107585	0	0			ABE8e_NM_000501_3(ELN)c_1918+1GA	0	0	0	0
		ABEmax_NM_000492_3(CFTR)c_3808GA(p_Asp1270Asn)	0	0	0	0	6.34146	0	0	0	0	0	0	0	0	0	0	0	0	0	0	0	0	0	0	0	10.0516	0	0	0	0	0	0	0	0	0	0	0	0	0	0	0			ABE8e_NM_000503_5(EYA1)c_229CT(p_Arg77Ter)	0	0	0	0
		ABEmax_NM_000492_3(CFTR)c_3846GA(p_Trp1282Ter)	0	0	0.114548	0	12.3711	0	0	0	0	0	0	0	0	0	0	0	0	0	0	0	0	0	0	0	21.0046	0	0	0	0	0	0	0	0	0	0	0	0	0	0	0			ABE8e_NM_000503_5(EYA1)c_682CT(p_Gln228Ter)	0	0	0	0
		ABEmax_NM_000492_3(CFTR)c_3873+2TC	0	0	0	0	5.73951	0	0	0	0	0	0	0	0	0	0	0	0	0	0	0	0	0	0	0	3.42857	0	0	0	0	0	0	0	0	0	0	0	0	0	0	0			ABE8e_NM_000507_3(FBP1)c_490GA(p_Gly164Ser)	0	0.112108	0	3.69955
		ABEmax_NM_000494_4(COL17A1)c_25CT(p_Arg9Ter)	0	0	0	0	0	0	0	0	0	26.3636	0	0	0	0	0	0	0	0	0	0	0	0	0	0	0	0	0	0	0	17.6991	0	0	0	0	0	0	0	0	0	0			ABE8e_NM_000512_4(GALNS)c_1175CT(p_Ala392Val)	0	0	0	0
		ABEmax_NM_000495_4(COL4A5)c_1216GA(p_Gly406Ser)	0	0	0	0	0.840336	0	72.409	0	0	0	0	0	0	0	0	0	0	0	0	0	0	0	0	0	0.471254	0	53.2516	0	0	0	0	0	0	0	0	0	0	0	0	0			ABE8e_NM_000512_4(GALNS)c_485CT(p_Ser162Phe)	0	0	0	48.4725
		ABEmax_NM_000495_4(COL4A5)c_1397GA(p_Gly466Glu)	0	0	0	0	0	52.6938	0	0	0	0	0	0	0	0	0	0	0	0	0	0	0	0	0	0	0	31.0849	0	0	0	0	0	0	0	0	0	0	0	0	0	0			ABE8e_NM_000512_5(GALNS)c_1000CT(p_Gln334Ter)	0	0	0.101317	0
		ABEmax_NM_000495_4(COL4A5)c_2023GA(p_Gly675Ser)	0	0	0	0	21.2	0	0	0	0	0	0	0	0	0	0	0	0	0	0	0	0	0	0	0	17.0175	0	0	0	0	0	0	0	0	0	0	0	0	0	0	0			ABE8e_NM_000514_3(GDNF)c_277CT(p_Arg93Trp)	0	0	0	0
		ABEmax_NM_000495_4(COL4A5)c_2245-1GA	0	0	0	0	0	6.5481	0	0	0	0	0	0	0	0	0	0	0	0	0	0	0	0	0	0	0	7.64398	0	0	0	0	0	0	0	0	0	0	0	0	0	0			ABE8e_NM_000516_5(GNAS)c_601CT(p_Arg201Cys)	0	0	0	0
		ABEmax_NM_000495_4(COL4A5)c_232-1GA	0	0	0.731707	0	24.6341	0	0	4.87805	0	0	0	0	0	0	0	0	0	0	0	0	0	0	0.483092	0	24.1546	0	0	6.76329	0	0	0	0	0	0	0	0	0	0	0	0			ABE8e_NM_000520_5(HEXA)c_611AG(p_His204Arg)	0	0	0	0
		ABEmax_NM_000495_4(COL4A5)c_2332GA(p_Gly778Ser)	0	0	0	0	8.89988	0	0	0	0	0	0	0	0	0	0	0	0	0	0	0	0	0	0	0	5.54913	0	0	0	0	0	0	0	0	0	0	0	0	0	0	0			ABE8e_NM_000521_3(HEXB)c_850CT(p_Arg284Ter)	0	0	0	50.8876
		ABEmax_NM_000495_4(COL4A5)c_3319GA(p_Gly1107Arg)	0	0	0	2.75106	0	0	29.6578	0	0	0	0	0	0	0	0	0	0	0	0	0	0	0	0	3.62626	0	0	29.4336	0	0	0	0	0	0	0.026469	0	0	0	0	0	0			ABE8e_NM_000527_4(LDLR)c_-188CT	0	0	0	0
		ABEmax_NM_000495_4(COL4A5)c_4069+1GA	0	0	0	0	0	0	0	0	12.6892	0	0	0	0.0445236	0	0	0	0	0	0	0	0	0	0	0	0	0	0	0	5.33024	0	0	0	0.0289687	0	0	0	0	0	0	0			ABE8e_NM_000527_4(LDLR)c_1007AG(p_Tyr336Cys)	0	0	0	0
		ABEmax_NM_000495_4(COL4A5)c_4699TC(p_Cys1567Arg)	0	0	0	0	5.0567	0	0	0	0	0	0	0	0	0	0	0	0	0	0	0	0	0	0	0	10.8329	0	0	0	0	0	0	0	0	0	0	0	0	0	0	0			ABE8e_NM_000527_4(LDLR)c_1024GA(p_Asp342Asn)	0	2.90859	0	0
		ABEmax_NM_000495_4(COL4A5)c_4756TC(p_Cys1586Arg)	0	0	0	0	0	17.0854	0	0.0251256	0	0	0	0	0	0	0	0	0	0	0	0	0	0	0	0	0	30.454	0	0.036914	0	0	0	0	0	0	0	0	0	0	0	0			ABE8e_NM_000527_4(LDLR)c_1061-1GA	0	0	0	0
		ABEmax_NM_000495_4(COL4A5)c_4803+121TC	0	0	0	0	0	0	18.3206	0	0	0	0	0	0	0	0	0	0	0	0	0	0	0	0	0	0	0	19.7987	0	0	0	0	0	0	0	0	0	0	0	0	0			ABE8e_NM_000527_4(LDLR)c_1103GA(p_Cys368Tyr)	0	0	0	0
		ABEmax_NM_000495_4(COL4A5)c_4913GA(p_Cys1638Tyr)	0	0	0	0	0	84.4153	0	0	0	0	0	0	0	0	0	0	0	0	0	0	0	0	0	0	0	70.797	0	0	0	0	0	0	0	0	0	0	0	0	0	0			ABE8e_NM_000527_4(LDLR)c_1118GA(p_Gly373Asp)	0	0	0	0
		ABEmax_NM_000495_4(COL4A5)c_4977-2AG	0	0	0.0977517	0	0	0	0	18.1818	0	3.71457	0	0	0	0	0	0	0	0	0	0	0	0	0	0	0	0	0	12.4363	0	3.77166	0	0	0	0	0	0	0	0	0	0			ABE8e_NM_000527_4(LDLR)c_1187-10GA	0	0	0	0.628536
		ABEmax_NM_000495_4(COL4A5)c_5020CT(p_Arg1674Ter)	0	0	0	0	0	12	0	0	0	0	0	0	0	0	0	0	0	0	0	0	0	0	0	0	0	10.4225	0	0	0	0	0	0	0	0	0	0	0	0	0	0			ABE8e_NM_000527_4(LDLR)c_11GA(p_Trp4Ter)	0	0	0	0.334076
		ABEmax_NM_000495_4(COL4A5)c_547-2AG	0	0	0	0	0	31.8932	0	0	0	0	0	0	0	0	0	0	0	0	0	0	0	0	0	0	0	19.2616	0	0	0	0	0	0	0	0	0	0	0	0	0	0			ABE8e_NM_000527_4(LDLR)c_1217GA(p_Arg406Gln)	0	0	0	0.221239
		ABEmax_NM_000495_4(COL4A5)c_891+1GA	0	0	0	0	0	11.2137	0.263852	0	0	0	0	0	0	0	0	0	0	0	0	0	0	0	0	0	0	10.9842	0.439367	0	0	0	0	0	0	0	0	0	0	0	0	0			ABE8e_NM_000527_4(LDLR)c_1238CT(p_Thr413Met)	0	0	0	37.5527
		ABEmax_NM_000497_3(CYP11B1)c_124CT(p_Pro42Ser)	0	0	0	0	0	0	0	5.22727	0	0.429293	0	0	0	0	0	0	0	0	0	0	0	0	0	0	0	0	0	3.39446	0	0.702302	0	0	0	0	0	0	0	0	0	0			ABE8e_NM_000527_4(LDLR)c_1277TC(p_Leu426Pro)	0.0183419	0	0	0
		ABEmax_NM_000501_3(ELN)c_1918+1GA	0	0	0	0	0	13.1746	0	0	0.47619	0	0	0	0	0	0	0	0	0	0	0	0	0	0	0	0	11.2628	0	0	0.227531	0	0	0	0	0	0	0	0	0	0	0			ABE8e_NM_000527_4(LDLR)c_1285GA(p_Val429Met)	0	0	11.6766	0
		ABEmax_NM_000503_5(EYA1)c_1276GA(p_Gly426Ser)	0	0	0	0	96.5421	0	0	0	0	0	0	0	0	0	0	0	0	0	0	0	0	0	0	0	48.3807	0	0	0	0	0	0	0	0	0	0	0	0	0	0	0			ABE8e_NM_000527_4(LDLR)c_1342CT(p_Gln448Ter)	0	0	0	0
		ABEmax_NM_000503_5(EYA1)c_229CT(p_Arg77Ter)	0	0	0	9.98415	0	0	0	0	0	0	1.58479	0	0	0	0	0	0	0	0	0	0	0	0	14.7208	0	0	0	0	0	0	1.35364	0	0	0	0	0	0	0	0	0			ABE8e_NM_000527_4(LDLR)c_1432GA(p_Gly478Arg)	0.571429	0	0	0
		ABEmax_NM_000507_3(FBP1)c_825+1GA	0	0	1.7638	3.41258	5.75153	0	2.53067	0	1.30368	0.345092	0	0	0	0	0	0	0	0	0	0	0	0	2.3622	3.42751	5.88235	0	2.13062	0	2.03798	0.370542	0	0	0	0	0	0	0	0	0	0			ABE8e_NM_000527_4(LDLR)c_1449GA(p_Trp483Ter)	0	0	0	0
		ABEmax_NM_000512_4(GALNS)c_1175CT(p_Ala392Val)	0	0	0.0628931	0	0	0	4.33962	10.6289	0	0	0	0	0	0	0	0	0	0	0	0	0	0	0	0	0	0	3.71864	5.42115	0	0	0	0	0	0	0	0	0	0	0	0			ABE8e_NM_000527_4(LDLR)c_1495TC(p_Ser499Pro)	0	0	0	0
		ABEmax_NM_000512_4(GALNS)c_139GA(p_Gly47Arg)	0	0	0.204394	0	45.6055	0	0	0	0	0.0510986	0	0	0	0	0	0	0	0	0	0	0	0	0.216138	0	66.1023	0.0360231	0	0	0	0.0360231	0	0	0	0	0	0	0	0	0	0			ABE8e_NM_000527_4(LDLR)c_1516GA(p_Val506Met)	0	0	0	0.469484
		ABEmax_NM_000512_4(GALNS)c_415GA(p_Gly139Ser)	0	0	0	0	0	0	0	0	3.26371	0	0	0	0	0	0	0	0	0	0	0	0	0	0	0	0	0	0	0	7.20721	0	0	0	0	0	0	0	0	0	0	0			ABE8e_NM_000527_4(LDLR)c_1775GA(p_Gly592Glu)	0	0	0	0
		ABEmax_NM_000512_4(GALNS)c_477GA(p_Trp159Ter)	0	0	0	12.0275	0	3.43643	0	0	0	0	0	0	0	0	0	0	0	0	0	0	0	0	0	12.6214	0	6.79612	0	0	0	0	0	0	0	0	0	0	0	0	0	0			ABE8e_NM_000527_4(LDLR)c_1855TC(p_Phe619Leu)	0	0	0	0
		ABEmax_NM_000512_4(GALNS)c_952AG(p_Met318Val)	0	0	0	0	0	69.4155	0	0	0	0	0	0	0	0	0	0	0	0	0	0	0	0	0	0	0	98.4858	0	0	0	0	0	0	0	0	0	0	0	0	0	0			ABE8e_NM_000527_4(LDLR)c_1876GA(p_Glu626Lys)	0	0	0	0.480769
		ABEmax_NM_000514_3(GDNF)c_277CT(p_Arg93Trp)	0	0	0	0	0.347222	31.4815	0	0	0	0	0	0	0	0	0	0	0	0	0	0	0	0	0	0	0.3544	21.3231	0	0	0	0	0	0	0	0	0	0	0	0	0	0			ABE8e_NM_000527_4(LDLR)c_191-1GA	0	0	0	0
		ABEmax_NM_000520_5(HEXA)c_1444GA(p_Glu482Lys)	0	0	0	6.66667	0	0.37037	1.16402	0	0	0	0.10582	0	0	0	0	0	0	0	0	0	0	0	0	6.29811	0	0.139958	0.559832	0	0	0	0.069979	0	0	0	0	0	0	0	0	0			ABE8e_NM_000527_4(LDLR)c_2087GA(p_Cys696Tyr)	0	0	0	5.46075
		ABEmax_NM_000520_5(HEXA)c_1453TC(p_Trp485Arg)	0	0	1.20846	0	0	58.1571	0	0	0	0	0	0	0	0	0	0	0	0	0	0	0	0	1.03878	0	0	43.0748	0	0	0	0	0	0	0	0	0	0	0	0	0	0			ABE8e_NM_000527_4(LDLR)c_2101GA(p_Gly701Ser)	0	0	0.111607	7.36607
		ABEmax_NM_000521_3(HEXB)c_1514GA(p_Arg505Gln)	0	0	0	0	0	0	0	12.1747	0	0	0	0	0	0	0	0	0	0	0	0	0	0	0	0	0	0	0	17.868	0	0	0	0	0	0	0	0	0	0	0	0			ABE8e_NM_000527_4(LDLR)c_2140+2TC	0	0	0.493097	0
		ABEmax_NM_000525_3(KCNJ11)c_440TC(p_Leu147Pro)	0	0	0	0	0	0	0	0	0	5.96734	0	0	0	0	0	0	0	0	0	0	0	0	0	0	0	0	0	0	0	7.51483	0	0	0	0	0	0	0	0	0	0			ABE8e_NM_000527_4(LDLR)c_269AG(p_Asp90Gly)	0	0	3.52941	0
		ABEmax_NM_000526_4(KRT14)c_1228CT(p_Gln410Ter)	0	0	0	0	0	35.8896	0	0	0	1.22699	0	0	0	0	0	0	0	0	0	0	0	0	0	0	0	47.0841	0	0	0	1.62524	0	0	0	0	0	0	0	0	0	0			ABE8e_NM_000527_4(LDLR)c_298GA(p_Asp100Asn)	0	0	0	0.0786164
		ABEmax_NM_000526_4(KRT14)c_1231GA(p_Glu411Lys)	0	0	0	0	93.9288	0	0	0.351229	0	0	0	0	0	0	0	0	0	0	0	0	0	0	0	0	45.3398	0	0	0.226537	0	0	0	0	0	0	0	0	0	0	0	0			ABE8e_NM_000527_4(LDLR)c_373CT(p_Gln125Ter)	0	0	0	0
		ABEmax_NM_000526_4(KRT14)c_1243TC(p_Tyr415His)	0	0	0	0	0	4.77387	21.0218	0	0	0	0	0	0	0	0	0	0	0	0	0	0	0	0	0	0	7.2935	25.2197	0	0	0	0	0	0	0	0	0	0	0	0	0			ABE8e_NM_000527_4(LDLR)c_383GA(p_Cys128Tyr)	0	0	0	0
		ABEmax_NM_000527_4(LDLR)c_-120CT	0	0	0	0	0	7.99023	0	0	0	0	0	0	0	0	0	0	0	0	0	0	0	0	0	0	0	10.5482	0	0	0	0	0	0	0	0	0	0	0	0	0	0			ABE8e_NM_000527_4(LDLR)c_416AG(p_Asp139Gly)	0.420168	0	0	0
		ABEmax_NM_000527_4(LDLR)c_-152CT	0	0	0	0	0	0	5.54036	0	0	0	0	0	0	0	0	0	0	0	0.0683995	0	0	0	0	0	0	0	6.72353	0	0	0	0	0	0	0	0	0	0	0	0	0			ABE8e_NM_000527_4(LDLR)c_502GA(p_Asp168Asn)	0	0	0	0
		ABEmax_NM_000527_4(LDLR)c_1028GA(p_Gly343Asp)	0	0	4.27677	0	0	0	0	0	0	0	0	1.00834	0	0	0.69541	0	0	0	0	0	0	0	5.51302	0	0	0	0	0	0	0	0	0.765697	0	0	0.727412	0	0	0	0.0382848	0			ABE8e_NM_000527_4(LDLR)c_533AG(p_Asp178Gly)	0	0	0	0
		ABEmax_NM_000527_4(LDLR)c_1124AG(p_Tyr375Cys)	0	0	0	1.0772	0	18.3124	0	0	0	0	0	0	0	0	0	0	0	0	0	0	0	0	0	0.746269	0	9.45274	0	0	0	0	0	0	0	0	0	0	0	0	0	0			ABE8e_NM_000527_4(LDLR)c_590GA(p_Cys197Tyr)	0	0	0	0
		ABEmax_NM_000527_4(LDLR)c_11GA(p_Trp4Ter)	0	0	0	0	0	4.54545	0	0	0	0	11.9048	0	0	0	0	0	0	0	0	0	0	0	0	0	0	2.78846	0	0.0961538	0	0	10	0	0	0	0	0	0	0	0	0			ABE8e_NM_000527_4(LDLR)c_917CT(p_Ser306Leu)	0	0	0	0
		ABEmax_NM_000527_4(LDLR)c_1277TC(p_Leu426Pro)	0	0	6.47214	0	31.5489	5.6165	0	0	0	0	0	0	0	0	0	0	0	0	0	0	0	0	7.07016	0	18.7568	4.88913	0	0	0	0	0	0	0	0	0	0	0	0	0	0			ABE8e_NM_000527_4(LDLR)c_932AG(p_Lys311Arg)	0	0	4	0
		ABEmax_NM_000527_4(LDLR)c_1285GA(p_Val429Met)	0	0	0	0	31.6327	0	0	0	0	0	0	0	0	0	0	0	0	0	0	0	0	0	0	0	17.7992	0	0	0	0	0	0	0	0	0	0	0	0	0	0	0			ABE8e_NM_000527_4(LDLR)c_979CT(p_His327Tyr)	0	0	0	0.681818
		ABEmax_NM_000527_4(LDLR)c_1301CT(p_Thr434Met)	0	0	0	0	0	0	19.7842	0	0	0	0	0	0	0	0	0	0	0	0	0	0	0	0	0	0	0	10.3261	0	0	0	0	0	0	0	0	0	0	0	0	0			ABE8e_NM_000528_3(MAN2B1)c_2278CT(p_Arg760Ter)	0.0332557	0	0	3.4586
		ABEmax_NM_000527_4(LDLR)c_1358+1GA	0	0.0229043	0	0	0	0	0	0	0	0	10.5589	0	0	0	0.0229043	0	0	0	0	0	0	0.0179276	0	0	0	0	0	0	0	0	7.70886	0	0	0	0.0179276	0	0	0	0	0			ABE8e_NM_000528_3(MAN2B1)c_2356-2AG	0	0	0	16.9972
		ABEmax_NM_000527_4(LDLR)c_1432GA(p_Gly478Arg)	0	0	0	0	14.4928	0	0	0	0	0	0	0	0	0	0	0	0	0	0	0	0	0	0	0	11.6751	0	0	0	0	0	0	0	0	0	0	0	0	0	0	0			ABE8e_NM_000530_6(MPZ)c_292CT(p_Arg98Cys)	0.958044	0	0	0
		ABEmax_NM_000527_4(LDLR)c_1448GA(p_Trp483Ter)	0	0	0	0	0	44.1441	0	0	0	0	0	0	0	0	0	0	0	0	0	0	0	0	0	0	0	25.4403	0	0	0	0	0	0	0	0	0	0	0	0	0	0			ABE8e_NM_000530_7(MPZ)c_181GA(p_Asp61Asn)	0.498753	0	0	0
		ABEmax_NM_000527_4(LDLR)c_1516GA(p_Val506Met)	0	0	0	0	6.64062	0	0	0	0	0	0	0.130208	0	0	0	0	0	0	0	0	0	0	0	0	6.13599	0	0	0	0	0	0	0	0	0	0	0	0	0	0	0			ABE8e_NM_000530_7(MPZ)c_409GA(p_Gly137Ser)	0	0	0	4.46304
		ABEmax_NM_000527_4(LDLR)c_1558AG(p_Arg520Gly)	0	0	0	0	0	0	0	11.3161	0	0	0	0	0	0	0	0	0	0	0	0	0	0	0	0	0	0	0	8.32356	0	0	0	0	0	0	0	0	0	0	0	0			ABE8e_NM_000530_7(MPZ)c_487GA(p_Gly163Arg)	0	0	0	9.09091
		ABEmax_NM_000527_4(LDLR)c_1586+1GA	0	0	0.0412541	0	29.9917	0	0	0	0	0	0	0	0	0	0	0	0	0	0	0	0	0	0.0536625	0	18.3526	0	0	0	0	0	0	0	0	0	0	0	0	0	0	0			ABE8e_NM_000531_5(OTC)c_292GA(p_Glu98Lys)	0	0.0392773	0	0
		ABEmax_NM_000527_4(LDLR)c_1586+5GA	0	0	0	0	87.0005	0	0	0	0	0	0	0	0	0	0	0	0	0	0	0	0	0	0	0	64.8744	0	0	0	0	0	0	0	0	0	0	0	0	0	0	0			ABE8e_NM_000531_5(OTC)c_422GA(p_Arg141Gln)	0.0474834	0.237417	0	0
		ABEmax_NM_000527_4(LDLR)c_1618GA(p_Ala540Thr)	0	0	0	0	0	0	0	0	7.83848	0	0	0	0	0	0	0	0	0	0	0	0	0	0	0	0	0	0	0	9.89399	0	0	0	0	0	0	0	0	0	0	0			ABE8e_NM_000531_5(OTC)c_583GA(p_Gly195Arg)	0	0	0	0
		ABEmax_NM_000527_4(LDLR)c_166TC(p_Ser56Pro)	0	0	0	0.096432	0	0	0	23.6258	0	0	0	0	0	0	0	0	0	0	0	0	0	0	0	0.0793021	0	0	0	24.4251	0	0	0	0	0	0	0	0	0	0	0	0			ABE8e_NM_000531_5(OTC)c_829CT(p_Arg277Trp)	0	0	0	0
		ABEmax_NM_000527_4(LDLR)c_1733TC(p_Val578Ala)	0	10.1996	0	0	0	1.77384	0.221729	0	0	0	0	0	0	0	0	0	0	0	0	0	0	12.1076	0	0	0	1.12108	0	0	0	0	0	0	0	0	0	0	0	0	0	0			ABE8e_NM_000532_4(PCCB)c_1304AG(p_Tyr435Cys)	0	0	0	15.4545
		ABEmax_NM_000527_4(LDLR)c_1744CT(p_Leu582Phe)	0	0	0	0	0	0.597134	0	0	0	30.0955	0	0	0	0	0	0	0	0	0	0	0	0	0	0	0	0.560081	0.0509165	0	0	40.7332	0	0	0	0	0	0	0	0	0	0			ABE8e_NM_000532_4(PCCB)c_1540CT(p_Arg514Ter)	0	0	0	0
		ABEmax_NM_000527_4(LDLR)c_1855TC(p_Phe619Leu)	0	0	3.03843	0	0	0	0	1.78731	0	7.37265	0	0	0	0	0	0	0	0	0	0	0	0	3.22581	0	0	0	0	1.89452	0	6.34921	0	0	0	0	0	0	0	0	0	0			ABE8e_NM_000532_4(PCCB)c_1606AG(p_Asn536Asp)	0	1.64127	0	0
		ABEmax_NM_000527_4(LDLR)c_1897CT(p_Arg633Cys)	0	0	0	0	0	18.8776	0	0	0	0	0	0	0	0	0	0	0	0	0	0	0	0	0	0	0	19.5913	0	0	0	0	0	0	0	0	0	0	0	0	0	0			ABE8e_NM_000532_4(PCCB)c_183+1GA	0	0	0	18.8679
		ABEmax_NM_000527_4(LDLR)c_190+5GA	0	0	0	0	0	0	38.4513	0	0	0	0	0	0	0	0	0	0	0	0	0	0	0	0	0	0	0	34.8425	0	0	0	0	0	0	0	0	0	0	0	0	0			ABE8e_NM_000532_4(PCCB)c_683CT(p_Pro228Leu)	0	0	0	0
		ABEmax_NM_000527_4(LDLR)c_1955TC(p_Met652Thr)	0	0	0	0	0	0	4.22535	0	0	0	0	0	0	0	0	0	0	0	0	0	0	0	0	0	0	0	4.65116	0	0	0	0	0	0	0	0	0	0	0	0	0			ABE8e_NM_000535_5(PMS2)c_2TC(p_Met1Thr)	0	0	0	0
		ABEmax_NM_000527_4(LDLR)c_1988-2AG	0	0	0	0	0	0	5.14965	0	0	0	0	0	0	0	0	0	0	0	0	0	0	0	0	0	0	0	8.47983	0	0	0	0	0	0	0	0	0	0	0	0	0			ABE8e_NM_000535_6(PMS2)c_1198CT(p_Gln400Ter)	0	0	0	5.79111
		ABEmax_NM_000527_4(LDLR)c_211GA(p_Gly71Arg)	0	0	0	0.0618812	0	6.12624	0	0	0.0618812	0	0	0	0	0	0	0	0	0	0	0	0	0	0	0.0484496	0	6.78295	0	0	0.0484496	0	0	0	0	0	0	0	0	0	0	0			ABE8e_NM_000535_7(PMS2)c_354-2AG	0	0	0.0959693	0
		ABEmax_NM_000527_4(LDLR)c_311GA(p_Cys104Tyr)	0	0	0	19.0578	0	0	0	0	0	0	0	0	0	0	0	0	0	0	0	0	0	0	0	19.7208	0	0	0	0	0	0	0	0	0	0	0	0	0	0	0	0			ABE8e_NM_000540_2(RYR1)c_1021GA(p_Gly341Arg)	0	0	0	0
		ABEmax_NM_000527_4(LDLR)c_313+1GA	0	0	0	0	6.11111	0	0	0	0	0	0	0	0	0	0	0	0	0	0	0	0	0	0	0	3.1068	0	0	0	0	0	0	0	0	0	0	0	0	0	0	0			ABE8e_NM_000540_2(RYR1)c_1201CT(p_Arg401Cys)	0	6.57895	0	0
		ABEmax_NM_000527_4(LDLR)c_416AG(p_Asp139Gly)	0	0	0	10.9145	24.2871	0	0	3.34317	0	0	0	0	0	0	0	0	0	0	0	0	0	0	0	7.06977	22.6047	0	0	3.72093	0	0	0	0	0	0	0	0	0	0	0	0			ABE8e_NM_000540_2(RYR1)c_13949TC(p_Leu4650Pro)	0	0	0	0
		ABEmax_NM_000527_4(LDLR)c_502GA(p_Asp168Asn)	0	0	0	0	0	0	13.7237	0	0	0	0	0	0	0	0	0	0	0	0	0	0	0	0	0	0	0	7.10723	0	0	0	0	0	0	0	0	0	0	0	0	0			ABE8e_NM_000540_2(RYR1)c_14552TC(p_Leu4851Pro)	0	0	0.570342	0
		ABEmax_NM_000527_4(LDLR)c_806GA(p_Gly269Asp)	0	0	0	0	0	0	7.47922	0	0	0	0	0	0	0	0	0	0	0	0	0	0	0	0	0	0	0	6.97674	0	0	0	0	0	0	0	0	0	0	0	0	0			ABE8e_NM_000540_2(RYR1)c_14659CT(p_His4887Tyr)	0	0	0	0
		ABEmax_NM_000527_4(LDLR)c_829GA(p_Glu277Lys)	0	0	0	0	14.4444	0	0	0	0	0	0	0	0	0	0	0	0	0	0	0	0	0	0	0	14.1221	0	0	0	0	0	0	0	0	0	0	0	0	0	0	0			ABE8e_NM_000540_2(RYR1)c_14818GA(p_Ala4940Thr)	0	0	0	0
		ABEmax_NM_000527_4(LDLR)c_940+2TC	0	0	0	0	38.4762	0	0	0	0	0	0	0	0	0	0	0	0	0	0	0	0	0	0	0	74.184	0	0	0	0	0	0	0	0	0	0	0	0	0	0	0			ABE8e_NM_000540_2(RYR1)c_3688CT(p_Gln1230Ter)	0	0	0	0
		ABEmax_NM_000527_4(LDLR)c_949GA(p_Glu317Lys)	0	0	0	0	0	0	4.85981	0	0	0	0	0	0	0	0	0	0	0	0	0	0	0	0	0	0	0	3.93701	0	0	0	0	0	0	0	0	0	0	0	0	0			ABE8e_NM_000540_2(RYR1)c_97AG(p_Lys33Glu)	0	0	0	0
		ABEmax_NM_000527_4(LDLR)c_952TC(p_Cys318Arg)	0	0	0	0	30.4682	0	0.076746	0	0	0	0	0	0	0	0	0	0	0	0	0	0	0	0	0	17.4929	0	0	0	0	0	0	0	0	0	0	0	0	0	0	0			ABE8e_NM_000545_6(HNF1A)c_1483CT(p_Gln495Ter)	0	0	0	0
		ABEmax_NM_000528_3(MAN2B1)c_2356-2AG	0	0	0	0	67.0695	3.62538	0	0	0	0	0	0.0377644	0	0	0	0	0	0	0	0	0	0	0	0	36.1497	3.83223	0	0	0	0	0	0	0	0	0	0	0	0	0	0			ABE8e_NM_000545_6(HNF1A)c_391CT(p_Arg131Trp)	0	0	0	0
		ABEmax_NM_000530_7(MPZ)c_181GA(p_Asp61Asn)	0	0	0	0	0	57.0884	0	0	0	0	0	0	0	0	0	0	0	0	0	0	0	0	0	0	0	42.3953	0	0	0	0	0	0	0	0	0	0	0	0	0	0			ABE8e_NM_000545_6(HNF1A)c_599GA(p_Arg200Gln)	0	0	0	0
		ABEmax_NM_000530_7(MPZ)c_244TC(p_Tyr82His)	0	0	0	10.3911	0	0	0	0	0	0	0	0	0	0	0	0	0	0	0	0	0	0	0	16.8838	0	0	0	0	0	0	0	0	0	0	0	0	0	0	0	0			ABE8e_NM_000545_6(HNF1A)c_779CT(p_Thr260Met)	0	0	0	0
		ABEmax_NM_000530_7(MPZ)c_302GA(p_Trp101Ter)	0	0	0	0	0	0	0	51.8436	0	0	0	0	0	0	0	0	0	0	0	0	0	0	0	0	0	0	0	42.0268	0	0	0	0	0	0	0	0	0	0	0	0			ABE8e_NM_000546_5(TP53)c_574CT(p_Gln192Ter)	0	0	4.26328	0
		ABEmax_NM_000530_7(MPZ)c_410GA(p_Gly137Asp)	0	0	0	79.6251	0	0	0	0	0	0	0	0	0	0	0	0	0	0	0	0	0	0	0	47.129	0	0	0	0	0	0	0	0	0	0	0	0	0	0	0	0			ABE8e_NM_000546_5(TP53)c_672+1GA	0	0	0	34.6278
		ABEmax_NM_000531_5(OTC)c_119GA(p_Arg40His)	0	0	0	0	19.8016	0	0	0	0	0	0	0	0	0	0	0	0	0.0708466	0	0	0	0	0	0	15.6405	0	0	0	0	0	0	0	0	0	0	0	0	0.0382409	0	0			ABE8e_NM_000546_5(TP53)c_722CT(p_Ser241Phe)	0	47.5154	0	0
		ABEmax_NM_000531_5(OTC)c_205CT(p_Gln69Ter)	0	0	0	0	0	32.2385	4.18984	0	0	0	0	0	0	0	0	0	0	0	0	0	0	0	0	0	0	30.1195	3.25505	0	0	0	0	0	0	0	0	0	0	0	0.0137344	0			ABE8e_NM_000546_5(TP53)c_783-1GA	0	0	0	0
		ABEmax_NM_000531_5(OTC)c_540+2TC	0	0	0	0	0	0	7.25191	0	0	0	0	0	0	0	0	0	0	0	0	0	0	0	0	0	0	0	5.57491	0	0	0	0	0	0	0	0	0	0	0	0	0			ABE8e_NM_000547_5(TPO)c_1994GA(p_Arg665Gln)	0	0	1.34228	0
		ABEmax_NM_000535_5(PMS2)c_1261CT(p_Arg421Ter)	0	0	0	0	0	0	0	0	14.2857	0	5.76441	0	0	0	0	0	0	0	0	0	0	0	0	0	0	0	0	0	13.2128	0	6.9541	0	0	0	0	0	0	0	0	0			ABE8e_NM_000548_3(TSC2)c_1343TC(p_Leu448Pro)	0	6.02649	0	0
		ABEmax_NM_000535_6(PMS2)c_73CT(p_Gln25Ter)	0	0	0	0	0	0	0	29.6837	0	3.64964	0	0	0	0	0	0	0	0	0	0	0	0	0	0	0	0	0	14.9826	0	1.74216	0	0	0	0	0	0	0	0	0	0			ABE8e_NM_000548_3(TSC2)c_2713CT(p_Arg905Trp)	0	0	0	44.0299
		ABEmax_NM_000538_3(RFXAP)c_127CT(p_Gln43Ter)	0	0	0	0	29.4211	0	0	0	0	0	0	0	0	0	0	0	0	0	0	0	0	0	0	0	27.6871	0	0	0	0	0	0	0	0	0	0	0	0	0	0	0			ABE8e_NM_000548_3(TSC2)c_4507CT(p_Gln1503Ter)	0	0	0	16
		ABEmax_NM_000540_2(RYR1)c_11941CT(p_His3981Tyr)	0	0	31.2849	0	0	0	0	0	0	0	0	0	0	0	0	0	0	0	0	0	0	0	22.9219	0	0	0	0	0	0	0	0	0	0	0	0	0	0	0	0	0			ABE8e_NM_000548_3(TSC2)c_4573CT(p_Gln1525Ter)	9.35484	0	0	0
		ABEmax_NM_000540_2(RYR1)c_14833CT(p_Arg4945Ter)	0	0	0	0	0	0	4.91803	0	0	0	0	0	0	0	0	0	0	0	0	0	0	0	0	0	0	0	4.65116	0	0	0	0	0	0	0	0	0	0	0	0	0			ABE8e_NM_000548_3(TSC2)c_849-1GA	0	0	3.67534	0
		ABEmax_NM_000540_2(RYR1)c_1589GA(p_Arg530His)	0	0	0	0	27.8571	0	0	0	0	0	0	0	0	0	0	0	0	0	0	0	0	0	0	0	45.1777	0	0	0	0	0	0	0	0	0	0	0	0	0	0	0			ABE8e_NM_000548_4(TSC2)c_2838-122GA	0	0	0	0
		ABEmax_NM_000540_2(RYR1)c_1982GA(p_Trp661Ter)	0	0	0	0	0	29.4448	0	0	0	0	0	0	0	0	0	0	0	0	0	0	0	0	0	0	0	17.0787	0	0	0	0	0	0	0	0	0	0	0	0	0	0			ABE8e_NM_000548_4(TSC2)c_337-1GA	0	0	0	15
		ABEmax_NM_000540_2(RYR1)c_325CT(p_Arg109Trp)	0	0	0	0	0	48.6069	0	0	0	37.8765	0	0	0	0	0	0	0	0	0	0	0	0	0	0	0	31.2057	0	0	0	29.7327	0	0	0	0	0	0	0	0	0	0			ABE8e_NM_000548_4(TSC2)c_3623GA(p_Trp1208Ter)	0	0	0	0
		ABEmax_NM_000540_2(RYR1)c_487CT(p_Arg163Cys)	0	0	0	0	8.22511	0	0	0	0	0	0	0	0	0	0	0	0	0	0	0	0	0	0	0	10.2857	0	0	0	0	0	0	0	0	0	0	0	0	0	0	0			ABE8e_NM_000548_4(TSC2)c_5161-1GA	0	0	0	0
		ABEmax_NM_000545_6(HNF1A)c_1340CT(p_Pro447Leu)	0	0	0	0	0	0	0	0	52.2727	0	4.73485	0	0	0	0	0	0	0	0	0	0	0	0	0	0	0	0	0	38.0952	0	3.47985	0	0	0	0	0	0	0	0	0			ABE8e_NM_000548_4(TSC2)c_5161-2AG	0	0	0.297324	6.6072
		ABEmax_NM_000545_6(HNF1A)c_475CT(p_Arg159Trp)	0	0	0.016176	0	52.6367	0	0	0	0	0	0.113232	0	0	0	0	0	0	0	0	0	0	0	0	0	40.3281	0	0	0	0	0	0.117165	0	0	0	0	0	0	0	0	0			ABE8e_NM_000548_4(TSC2)c_599+1GA	0	0	0	0
		ABEmax_NM_000545_6(HNF1A)c_511CT(p_Arg171Ter)	0	0	2.25734	0	0	0	0	0	4.51467	0	0	0	0	0	0	0	0	0	0	0	0	0	1.83246	0	0	0	0	0	6.5445	0	0	0	0	0	0	0	0	0	0	0			ABE8e_NM_000548_4(TSC2)c_976-1GA	0	0	0	0
		ABEmax_NM_000545_6(HNF1A)c_685CT(p_Arg229Ter)	0.0549753	0	0	0	0	7.69654	0	0	0	0	0	0	0	0	0	0	0	0	0	0	0	0	0	0	0	9.09695	0	0	0	0	0	0	0	0	0	0	0	0	0	0			ABE8e_NM_000551_3(VHL)c_208GA(p_Glu70Lys)	0	0.0834725	0	0
		ABEmax_NM_000545_6(HNF1A)c_812GA(p_Arg271Gln)	0	0	0	0	0	0	0	8.62906	0	0	0	0	0	0	0	0	0	0	0	0	0	0	0	0	0	0	0	3.57276	0	0	0	0	0	0	0	0	0	0	0	0			ABE8e_NM_000551_3(VHL)c_232AG(p_Asn78Asp)	0	0	0	0
		ABEmax_NM_000546_5(TP53)c_375GA(p_Thr125=)	0	0	0	44.1352	0	0	0.198807	0	0	0	0	0	0	0	0	0	0	0	0	0	0	0	0	56.2387	0	0	0	0	0	0	0	0	0	0	0	0	0	0	0	0			ABE8e_NM_000551_3(VHL)c_340+1GA	0	0	0	0
		ABEmax_NM_000546_5(TP53)c_451CT(p_Pro151Ser)	0	0	0.0309789	2.69517	0	0	0	0	0	0	0	0	0	0	0	0	0	0	0	0	0	0	0	6.90608	0	0	0	0	0	0	0	0	0	0.0345304	0	0	0	0	0	0			ABE8e_NM_000551_3(VHL)c_340GA(p_Gly114Ser)	0	5.40541	0	0
		ABEmax_NM_000546_5(TP53)c_652GA(p_Val218Met)	0	0	0	13.2937	0	0	0	0	0	0	0	0	0	0	0	0	0	0	0	0	0	0	0	13.6585	0	0	0	0	0	0	0	0	0	0	0	0	0	0	0	0			ABE8e_NM_000552_4(VWF)c_3946GA(p_Val1316Met)	0	1.34409	0	0
		ABEmax_NM_000546_5(TP53)c_742CT(p_Arg248Trp)	0	0	0	0	3.88769	0	42.5486	0	0	0	0	0	0	0	0	0	0	0	0	0	0	0	0	0	3.03797	0	64.8101	0	0	0	0	0	0	0	0	0	0	0	0	0			ABE8e_NM_000552_4(VWF)c_4789CT(p_Arg1597Trp)	0	0	0	0.172236
		ABEmax_NM_000546_5(TP53)c_783-1GA	0	0	0	18.9536	0	0	0	9.93059	1.76188	0	0	0	0	0	0	0	0	0	0	0	0	0	0	13.6145	0	0	0	5.96708	1.37174	0	0	0	0	0	0	0	0	0	0	0			ABE8e_NM_000702_3(ATP1A2)c_1244CT(p_Thr415Met)	4.31267	0	0	0
		ABEmax_NM_000548_3(TSC2)c_1444-2AG	0	0	0	6.90355	1.72589	18.9848	0	0	0	0	0	0	0	0	0	0	0	0	0	0	0	0	0	10.9654	1.31108	22.7652	0	0	0	0	0	0	0	0	0	0	0	0	0	0			ABE8e_NM_000702_3(ATP1A2)c_1777CT(p_Arg593Trp)	1.85728	0	0	0
		ABEmax_NM_000548_3(TSC2)c_2353CT(p_Gln785Ter)	0.0443017	0	0	0	0	20.7996	0	0	0	0	0	0	0	0	0	0	0	0	0	0	0.0575457	0	0	0	0	33.1607	0	0	0	0	0	0	0	0	0	0	0	0	0	0			ABE8e_NM_000702_3(ATP1A2)c_193CT(p_Arg65Trp)	0	0	0	0
		ABEmax_NM_000548_3(TSC2)c_328CT(p_Gln110Ter)	0	0	0	13.1199	0	0	0	0	0	0	0	0	0	0	0	0	0	0	0	0	0	0	0	17.5164	0	0	0	0	0	0	0	0	0	0	0	0	0	0	0	0			ABE8e_NM_000702_3(ATP1A2)c_2563GA(p_Gly855Arg)	0	0	24.7368	0
		ABEmax_NM_000548_3(TSC2)c_3685CT(p_Gln1229Ter)	0	0	0	0	0	7.94305	0	0	0	0	0	0	0	0	0	0	0	0	0	0	0	0	0	0	0	6.43939	0	0	0	0	0	0	0	0	0	0	0	0	0	0			ABE8e_NM_000709_3(BCKDHA)c_288+1GA	0	0	0	0
		ABEmax_NM_000548_3(TSC2)c_4006-1GA	0	0	0	0	3.11816	0	44.9125	0	0	0	0	0	0	0	0	0	0	0	0	0	0	0	0	0	2.53374	0	43.1684	0	0	0	0	0	0	0	0	0	0	0	0	0			ABE8e_NM_000709_3(BCKDHA)c_659CT(p_Ala220Val)	0	0	0	0
		ABEmax_NM_000548_3(TSC2)c_4829GA(p_Trp1610Ter)	0	0	0	0	51.5337	0	0	0	0	0	0	0	0	0	0	0	0	0	0	0	0	0	0	0	50	0	0	0	0	0	0	0	0	0	0	0	0	0	0	0			ABE8e_NM_000709_4(BCKDHA)c_332TC(p_Leu111Pro)	0	0	0	0
		ABEmax_NM_000548_3(TSC2)c_496CT(p_Gln166Ter)	0	0	0	0	0	80.8962	0	0	0	0	0	0	0	0	0	0	0	0	0	0	0	0	0	0	0	38.7097	0	0	0	0	0	0	0	0	0	0	0	0	0	0			ABE8e_NM_000719_6(CACNA1C)c_1468GA(p_Gly490Arg)	0	0.133511	0	0
		ABEmax_NM_000548_3(TSC2)c_5160+1GA	0	0	0	0	24.5205	0	0	0	0	0	0	0	0	0	0	0	0	0	0	0	0	0	0	0	19.3197	0	0	0	0	0	0	0	0	0	0	0	0	0	0	0			ABE8e_NM_000719_6(CACNA1C)c_1552CT(p_Arg518Cys)	0	0.200602	0	0
		ABEmax_NM_000548_4(TSC2)c_138+2TC	0	0	0	0	0	0	36.2069	0	0	0	0	0	0	0	0	0	0	0	0	0	0	0	0	0	0	0	47.9592	0	0	0	0	0	0	0	0	0	0	0	0	0			ABE8e_NM_000784_3(CYP27A1)c_1184+1GA	0	0	0	0
		ABEmax_NM_000548_4(TSC2)c_1474CT(p_Gln492Ter)	0	0	0	0	5.79011	0	0	0	0	0	0	0	0	0	0	0	0	0	0	0	0	0	0	0	3.65854	0	0	0	0	0	0	0	0	0	0	0	0	0	0	0			ABE8e_NM_000784_3(CYP27A1)c_808CT(p_Arg270Ter)	0	0.10661	0	0
		ABEmax_NM_000548_4(TSC2)c_3094CT(p_Arg1032Ter)	0	0	0	0	6.26223	0	0	0.0978474	0	0	0	0	0	0	0	0	0	0	0	0	0	0	0	0	7.32759	0	0	0	0	0	0	0	0	0	0	0	0	0	0	0			ABE8e_NM_000789_3(ACE)c_2858GA(p_Arg953Gln)	0	0	0	0
		ABEmax_NM_000548_4(TSC2)c_4762CT(p_Gln1588Ter)	0	0	0	0	0	0	0	40.6639	0	0	0	0	0	0	0	0	0	0	0	0	0	0	0	0	0	0	0	34.0807	0	0	0	0	0	0	0	0	0	0	0	0			ABE8e_NM_000789_3(ACE)c_412CT(p_Gln138Ter)	0	5.77933	0	0
		ABEmax_NM_000548_4(TSC2)c_5126CT(p_Pro1709Leu)	0	0	0	0	5.42636	0	0	0	0	0	0	0	0	0	0	0	0	0	0	0	0	0	0	0	10.3495	0	0	0	0	0	0	0	0	0	0	0	0	0	0	0			ABE8e_NM_000806_5(GABRA1)c_881CT(p_Thr294Ile)	0	0	0	4.5045
		ABEmax_NM_000548_4(TSC2)c_5161-1GA	0	0	0	0	0	0	0	68.8906	0	13.6432	0	0	0	0	0	0	0	0	0	0	0	0	0	0	0	0	0	57.1517	0	10.9741	0	0	0	0	0	0	0	0	0	0			ABE8e_NM_000816_3(GABRG2)c_968GA(p_Arg323Gln)	0	0.459067	0	0
		ABEmax_NM_000548_4(TSC2)c_5161-2AG	0	0	0	10.6845	0	0	0	0	0	0	0	0	0	0	0	0	0	0	0	0	0	0	0	8.83281	0	0	0	0	0	0	0	0	0	0	0	0	0	0	0	0			ABE8e_NM_000834_3(GRIN2B)c_3332GA(p_Arg1111His)	0	1.46924	0	0
		ABEmax_NM_000548_4(TSC2)c_599+1GA	0	0	0	0	0	0	0	19.0568	0	0	0	0	0	0	0	0	0	0	0	0	0	0	0	0	0	0	0	10.5196	0	0	0	0	0	0	0	0	0	0	0	0			ABE8e_NM_000834_4(GRIN2B)c_2458GA(p_Gly820Arg)	0	0	0	0
		ABEmax_NM_000548_4(TSC2)c_648+1GA	0	0	0	0	21.2496	0	0	2.26571	0	0	0	0	0	0	0	0	0	0	0	0	0	0	0	0	34.9089	0	0	2.75726	0	0	0	0	0	0	0	0	0	0	0	0			ABE8e_NM_000920_3(PC)c_1357CT(p_Arg453Ter)	0	0	0	0
		ABEmax_NM_000551_3(VHL)c_208GA(p_Glu70Lys)	0	0	64.5833	0	0	0	0	0	0	0	0	0	0	0	0	0	0	0	0	0	0	0	27.3946	0	0	0	0	0	0	0	0	0	0	0	0	0	0	0	0	0			ABE8e_NM_000944_4(PPP3CA)c_844GA(p_Glu282Lys)	0	0	0	6.76983
		ABEmax_NM_000551_3(VHL)c_233AG(p_Asn78Ser)	0	0	0	11.3357	0	0	0	0	0	0	0	0	0	0	0	0	0	0	0	0	0	0	0	12.3529	0	0	0	0	0	0	0	0	0	0	0	0	0	0	0	0			ABE8e_NM_001003694_1(BRPF1)c_1363CT(p_Arg455Ter)	0	0	0	0
		ABEmax_NM_000551_3(VHL)c_292TC(p_Tyr98His)	0	0	0	0	14.7405	0	0	0	0	0	0	0	0	0	0	0	0	0	0	0	0	0	0	0	15.4762	0	0	0	0	0	0	0	0	0	0	0	0	0	0	0			ABE8e_NM_001003800_2(BICD2)c_2080CT(p_Arg694Cys)	0	0	0	0
		ABEmax_NM_000551_3(VHL)c_334TC(p_Tyr112His)	0	0	0	0	0	16.8	0	0	0	0	0	0	0	0	0	0	0	0	0	0	0	0	0	0	0	11.2	0	0	0	0	0	0	0	0	0	0	0	0	0	0			ABE8e_NM_001005463_2(EBF3)c_469CT(p_His157Tyr)	0	0	0	0
		ABEmax_NM_000552_4(VWF)c_3922CT(p_Arg1308Cys)	0	0	14.5877	0	0	0	0	0	0	0	0	0	0	0	0	0	0	0	0	0.0140944	0	0	16.0046	0	0	0	0	0	0	0	0	0	0	0	0	0	0	0	0	0			ABE8e_NM_001005741_2(GBA)c_115+1GA	0	0	0	0
		ABEmax_NM_000553_5(WRN)c_561AG(p_Lys187=)	0	0	0	0	0	6.82171	0	0	0	0	0	0	0	0	0	0	0	0	0	0	0	0	0	0	0	2.76498	0	0	0	0	0	0	0	0	0	0	0	0	0	0			ABE8e_NM_001006657_1(WDR35)c_3203AG(p_Tyr1068Cys)	0	0	0	0
		ABEmax_NM_000642_2(AGL)c_3682CT(p_Arg1228Ter)	0	0	0	19.4737	0	0	0	0	0	0	0.789474	0.789474	0	0	0	0	0	0	0	0	0	0	0	33.557	0	0	0	0	0	0	1.67785	1.00671	0	0	0	0	0	0	0	0			ABE8e_NM_001008537_3(NEXMIF)c_1042CT(p_Arg348Ter)	0	0	0	0
		ABEmax_NM_000702_3(ATP1A2)c_1643GA(p_Arg548His)	0	0	0	23.7288	0	0	0	0	0	0	0	0	0	0	0	0	0	0	0	0	0	0	0	45.509	0	0	0	0	0	0	0	0	0	0	0	0	0	0	0	0			ABE8e_NM_001009944_2(PKD1)c_12712CT(p_Gln4238Ter)	0	0	8.66935	0
		ABEmax_NM_000702_3(ATP1A2)c_2936CT(p_Pro979Leu)	0	0	0	0	98.1651	0	0	0	0	0	0	0	0	0	0	0	0	0	0	0	0	0	0	0	78.5855	0	0	0	0	0	0	0	0	0	0	0	0	0	0	0			ABE8e_NM_001009944_2(PKD1)c_6487CT(p_Arg2163Ter)	0	0	0	0
		ABEmax_NM_000702_3(ATP1A2)c_788CT(p_Thr263Met)	0	0	0	0	5.5342	0	0	2.12657	0	0	0	0	0	0	0	0	0	0	0	0	0	0	0	0	8.18926	0	0	2.66909	0	0	0	0	0	0	0	0	0	0	0	0			ABE8e_NM_001010867_3(IBA57)c_313CT(p_Arg105Trp)	0	0	0.530973	0
		ABEmax_NM_000709_3(BCKDHA)c_288+1GA	0	0	0	0	0	7.01754	0	0	0	0	0	0	0	0	0	0	0	0	0	0	0	0	0	0	0	9.57447	0	0	0	0	0	0	0	0	0	0	0	0	0	0			ABE8e_NM_001010867_3(IBA57)c_436CT(p_Arg146Trp)	0	0	0	0
		ABEmax_NM_000709_3(BCKDHA)c_868GA(p_Gly290Arg)	0	0	0	0	0	30.4348	10.5978	0	0.679348	0	0.407609	0	0	0	0	0	0	0	0	0	0	0	0	0	0	58.1053	11.5789	0	1.05263	0	0.842105	0	0	0	0	0	0	0	0	0			ABE8e_NM_001018005_1(TPM1)c_644CT(p_Ser215Leu)	0.3517	0	0	0.52755
		ABEmax_NM_000719_6(CACNA1C)c_1553GA(p_Arg518His)	0	0	0	0	0	3.22086	0	0	0	0	0	0	0	0	0	0	0	0	0	0	0	0	0	0	0	9.02256	0	0	0	0	0	0	0	0	0	0	0	0	0	0			ABE8e_NM_001023570_3(IQCB1)c_1504CT(p_Arg502Ter)	0	0	0	0
		ABEmax_NM_000746_5(CHRNA7)c_241-1GA	0	0	0	4.90342	15.4532	0	0	0	0	1.18871	0	0	0	0	0	0	0	0	0	0	0	0	0	6.60377	11.7925	0	0	0	0	1.41509	0	0	0	0	0	0	0	0	0	0			ABE8e_NM_001024630_3(RUNX2)c_569GA(p_Arg190Gln)	0	0	0	6.49351
		ABEmax_NM_000747_2(CHRNB1)c_727CT(p_Arg243Cys)	0	0	0	0	0	0	3.03922	0	0	0	0	0	0	0	0	0	0	0	0	0	0	0	0	0	0	0	8.16993	0	0	0	0	0	0	0	0	0	0	0	0	0			ABE8e_NM_001025295_2(IFITM5)c_119CT(p_Ser40Leu)	0	0	0	0
		ABEmax_NM_000782_4(CYP24A1)c_1186CT(p_Arg396Trp)	0	0	0	0	5.19218	0	0	2.29265	0	0	0	0	0	0	0	0	0	0	0	0	0	0	0	0	6.71488	0	0	3.09917	0	0	0	0	0	0	0	0	0	0	0	0			ABE8e_NM_001029882_3(AHDC1)c_2327GA(p_Trp776Ter)	0	0	0	0
		ABEmax_NM_000784_3(CYP27A1)c_1213CT(p_Arg405Trp)	0	0	0	0	0	61.1583	0	0	0	0	0	0	0	0	0	0	0	0	0	0	0	0	0	0	0	77.6068	0	0	0	0	0	0	0	0	0	0	0	0	0	0			ABE8e_NM_001031847_2(CPT1A)c_281+1GA	0	0.0705219	0	0
		ABEmax_NM_000784_3(CYP27A1)c_380GA(p_Arg127Gln)	0	0	0	14.7036	0	0	0	0	0	0	0	0	0	0	0	0	0	0	0	0	0	0	0	19.2874	0	0	0	0	0	0.0475059	0	0	0	0	0	0	0	0	0	0			ABE8e_NM_001034850_2(RETREG1)c_433CT(p_Gln145Ter)	0	0	0	0
		ABEmax_NM_000784_3(CYP27A1)c_475CT(p_Gln159Ter)	0	0	0	33.0201	0	0	0	0	0	0	0	0	0	0	0	0	0	0	0	0	0	0	0	52.6316	0	0	0	0	0	0	0	0	0	0	0	0	0	0	0	0			ABE8e_NM_001035_2(RYR2)c_506GA(p_Arg169Gln)	0	0	0	0
		ABEmax_NM_000806_5(GABRA1)c_902GA(p_Arg301Lys)	0	0	0	1.03834	1.27796	10.4633	0	0	0	0	0	0	0	0	0	0	0	0	0	0	0	0	0	1.11857	1.90157	9.73154	0	0	0	0	0	0	0	0	0	0	0	0	0	0			ABE8e_NM_001037_4(SCN1B)c_448+88GA	0	0.588235	6.38655	0
		ABEmax_NM_000816_3(GABRG2)c_968GA(p_Arg323Gln)	0	0	0	0	0	45.987	0	0	0	0	0	0	0	0	0	0	0	0	0	0	0	0	0	0	0	58.9679	0	0	0	0	0	0	0	0	0	0	0	0	0	0			ABE8e_NM_001038_5(SCNN1A)c_1477TC(p_Trp493Arg)	0	0	0	0
		ABEmax_NM_000833_4(GRIN2A)c_2449AG(p_Met817Val)	0	0	0	10.0529	0	0	0	0	0	0	0	0	0	0	0	0	0	0	0	0	0	0	0	6.08696	0	0	0	0	0	0	0	0	0	0	0	0	0	0	0	0			ABE8e_NM_001038_5(SCNN1A)c_875+1GA	0	0	0	19.1176
		ABEmax_NM_000834_4(GRIN2B)c_1328+1GA	0	0	0	0	0	0	0.15949	0	22.3285	0	0	0	0	0	0	0	0	0	0	0	0	0	0	0	0	0	0	0	23.5012	0	0	0	0	0	0	0	0	0	0	0			ABE8e_NM_001038603_2(MARVELD2)c_1498CT(p_Arg500Ter)	0	0	2.58449	0
		ABEmax_NM_000834_4(GRIN2B)c_1677GA(p_Trp559Ter)	0	0	0	0	0	0	0.109745	6.60667	0	0	0	0	0	0	0	0	0	0	0	0	0	0	0	0	0	0	0.164069	3.60952	0	0	0	0	0	0	0	0	0	0	0.0205086	0			ABE8e_NM_001039590_2(USP9X)c_1374GA(p_Trp458Ter)	0	0	0	0
		ABEmax_NM_000834_4(GRIN2B)c_2087GA(p_Arg696His)	0	0	0	0.131579	0	0	17.5	0	0	0.263158	0	0	0	0	0	0	0	0	0	0	0	0	0	0.0835422	0	0	10.3592	0	0	0.0835422	0	0	0	0	0	0	0	0	0	0			ABE8e_NM_001042492_2(NF1)c_1392+1GA	0	0.687285	0	0
		ABEmax_NM_000834_4(GRIN2B)c_2458GA(p_Gly820Arg)	0	0	0	0	0	40.4026	0	0	0	0	0	0	0	0	0	0	0	0	0	0	0	0	0	0	0	47.955	0	0	0	0	0	0	0	0	0	0	0	0	0	0			ABE8e_NM_001042492_2(NF1)c_2252-2AG	0	0	0	0
		ABEmax_NM_000891_2(KCNJ2)c_199CT(p_Arg67Trp)	0	0	0	0	13.2911	0	0	0	0	0	0	0	0	0	0	0	0	0	0	0	0	0	0	0	16.8919	0	0	0	0	0	0	0	0	0	0	0	0	0	0	0			ABE8e_NM_001042492_2(NF1)c_2709GA(p_Val903=)	0	0	0	4.05117
		ABEmax_NM_000891_2(KCNJ2)c_233AG(p_Asp78Gly)	0	2.74914	0	0	0	0	0	0	0	0	0	0	0	0	0	0	0	0	0	0	0	6.17284	0	0	0	0	0	0	0	0	0	0	0	0	0	0	0	0	0	0			ABE8e_NM_001042492_2(NF1)c_2990+1GA	0	0	0	0
		ABEmax_NM_000891_2(KCNJ2)c_431GA(p_Gly144Asp)	0	0	0.0759878	0	0	1.74772	0	0	23.3283	0	0	0	0	0	0	0	0	0	0	0	0	0	0	0	0	3.76283	0	0	49.2588	0	0	0	0	0	0	0	0	0	0	0			ABE8e_NM_001042492_2(NF1)c_3208CT(p_Gln1070Ter)	0	0	0	0
		ABEmax_NM_000891_2(KCNJ2)c_652CT(p_Arg218Trp)	0	0	0	0	0	0	86.9333	0	5.33333	0	0	0	0	0	0	0	0	0	0	0	0	0	0	0	0	0	69.962	0	3.89734	0	0	0	0	0	0	0	0	0	0	0			ABE8e_NM_001042492_2(NF1)c_3870+1GA	0	0	0	0
		ABEmax_NM_000891_2(KCNJ2)c_913AG(p_Thr305Ala)	0	0	0	0	18.6866	0	0	0	0	0	0	0	0	0	0	0	0	0	0.034382	0	0	0	0	0	10.9746	0	0	0	0	0	0	0	0	0	0	0	0	0	0.0120467	0			ABE8e_NM_001042492_2(NF1)c_6970CT(p_Gln2324Ter)	0	0	0	0
		ABEmax_NM_000944_4(PPP3CA)c_844GA(p_Glu282Lys)	0	0	0	21.316	0	5.09731	0	0	0	0	0	0	0	0	0	0	0	0	0	0	0	0	0	24.3927	0	5.46559	0	0	0	0	0	0	0	0	0	0	0	0	0	0			ABE8e_NM_001042492_2(NF1)c_7348CT(p_Arg2450Ter)	0	3.34928	0	0
		ABEmax_NM_001001430_2(TNNT2)c_416GA(p_Arg139His)	0	0	0	0	0	6.30372	0	0	0	0	0	0	0	0	0	0	0	0	0	0	0	0	0	0	0	2.8169	0	0.234742	0	0	0	0	0	0	0	0	0	0	0	0			ABE8e_NM_001042492_2(NF1)c_82CT(p_Gln28Ter)	0	0	0	0
		ABEmax_NM_001001430_2(TNNT2)c_817AG(p_Lys273Glu)	0	0	0	0	9.28571	0	6.96429	0	3.39286	0	0	0	0	0	0	0	0	0	0	0	0	0	0	0	8.14664	0	6.72098	0	4.07332	0	0	0	0	0	0	0	0	0	0	0			ABE8e_NM_001075098_3(MOCS1)c_418+1GA	0	0	0	0
		ABEmax_NM_001003694_1(BRPF1)c_286CT(p_Gln96Ter)	0	0	0	0	23.8922	0	0	0	0	0	0	0	0	0.0299401	0	0	0	0	0	0	0	0	0	0	27.6616	0	0	0	0	0	0	0	0	0	0	0	0	0	0	0			ABE8e_NM_001077418_2(TMEM231)c_438+1GA	0.131579	0	0	0
		ABEmax_NM_001003800_1(BICD2)c_2108CT(p_Thr703Met)	0	0	0	0	0	27.846	0	0	0	0	0	0	0	0	0	0	0	0	0	0	0	0	0	0	0	29.3641	0	0	0	0	0	0	0	0	0	0	0	0	0	0			ABE8e_NM_001077488_3(GNAS)c_352GA(p_Val118Met)	0	0	0	0
		ABEmax_NM_001004334_3(GPR179)c_1543CT(p_Arg515Ter)	0	0	0	0	0	14.6699	15.6479	0	0	0	0	0.733496	0	0	0	0	0	0	0	0	0	0	0	0	0	10.2362	11.2205	0	0	0	0	0.590551	0	0	0	0	0	0	0	0			ABE8e_NM_001080463_1(DYNC2H1)c_10219CT(p_Arg3407Ter)	0	0	0	11.1111
		ABEmax_NM_001004334_3(GPR179)c_673CT(p_Gln225Ter)	0	0	0	0	0	0	10.8371	0	8.79047	0	0	0.0167757	0	0	0.0838785	0	0	0	0	0	0	0	0	0	0	0	11.8772	0	7.04921	0	0	0	0	0	0.107975	0	0	0	0	0			ABE8e_NM_001080463_1(DYNC2H1)c_10594CT(p_Arg3532Ter)	0	0	4.73538	0
		ABEmax_NM_001008537_2(NEXMIF)c_773GA(p_Trp258Ter)	0	0	0	0	0	16.358	0	0	0	0	0	0	0	0	0	0	0	0	0	0	0	0	0	0	0	11.3889	0	0	0	0	0	0	0	0	0	0	0	0	0	0			ABE8e_NM_001080476_2(GRXCR1)c_385-2AG	2.56983	0	0	0
		ABEmax_NM_001009944_2(PKD1)c_1722+2TC	0	0	0	0	44.5918	0	0	0	0.302396	0	0	0	0	0	0	0	0	0	0	0	0	0	0	0	70.1339	0	0	0	0.514933	0	0	0	0	0	0	0	0	0	0	0			ABE8e_NM_001080517_2(SETD5)c_3520CT(p_Arg1174Ter)	10.9091	0	0	0
		ABEmax_NM_001009944_2(PKD1)c_9829CT(p_Arg3277Cys)	0	0	4.96252	0	0	0	0	6.82347	0	0	0	0	0	0	0	0	0	0	0	0	0	0	7.1709	0	0	0	0	9.31693	0	0	0	0	0	0	0	0	0	0	0	0			ABE8e_NM_001080522_2(CC2D2A)c_4582CT(p_Arg1528Cys)	0	0.2574	0	0
		ABEmax_NM_001009999_2(KDM1A)c_2353TC(p_Tyr785His)	0	0	0	0	3.92157	0	0	0	0	0	0.178253	0	0	0	0	0	0	0	0	0	0	0	0	0	5.72034	0	0	0	0	0	0.211864	0	0	0	0	0	0	0	0	0			ABE8e_NM_001081550_1(THOC2)c_2087CT(p_Thr696Ile)	0	0	0	0
		ABEmax_NM_001012331_1(NTRK1)c_526CT(p_Gln176Ter)	0	0	0	0	24.1323	0	0	0	0	0	0	0	0	0	0	0	0	0	0	0	0	0	0	0	24.9029	0	0	0	0	0	0	0	0	0	0	0	0	0	0	0			ABE8e_NM_001083116_1(PRF1)c_272CT(p_Ala91Val)	0	0	0	0
		ABEmax_NM_001024630_3(RUNX2)c_673CT(p_Arg225Trp)	0	0	0	0	0	82.3678	0	0	0	0	0	0	0	0	0	0	0	0	0	0	0	0	0	0	0	91.8519	0	0	0	0	0	0	0	0	0	0	0	0	0	0			ABE8e_NM_001083607_2(PTCH1)c_869GA(p_Arg290His)	0	0	9.04762	0
		ABEmax_NM_001035_2(RYR2)c_689GA(p_Gly230Asp)	0	0	0.146499	0	0	0	7.55933	0	0	0	0	0	0	0	0	0	0	0	0	0	0	0	0.153492	0	0	0	6.48503	0	0	0	0	0	0	0	0	0	0	0	0	0			ABE8e_NM_001083961_2(WDR62)c_1157GA(p_Trp386Ter)	0	0	0	1.07527
		ABEmax_NM_001037_4(SCN1B)c_254GA(p_Arg85His)	0	0	0	0	0	0	20.235	0	2.48042	0	0	0	0	0	0	0	0	0	0	0	0	0	0	0	0	0	21.501	0	2.83976	0	0	0	0	0	0	0	0	0	0	0			ABE8e_NM_001083962_1(TCF4)c_520CT(p_Arg174Ter)	0	0	0	0
		ABEmax_NM_001037633_1(SIL1)c_460CT(p_Gln154Ter)	0	0	0	0	0	27.9898	0	0	0	0	0	0	0	0	0	0	0	0	0	0	0	0	0	0	0	26.206	0	0	0	0	0	0	0	0	0	0	0	0	0	0			ABE8e_NM_001083962_1(TCF4)c_655+1GA	0	0	0	5.05226
		ABEmax_NM_001042492_2(NF1)c_1278GA(p_Trp426Ter)	0	0	0	0	0	0	11.8705	0	0.239808	0	0	0	0	0	0	0	0	0	0	0	0	0	0	0	0	0	12.4312	0	0.220022	0	0	0	0	0	0	0	0	0	0	0			ABE8e_NM_001098_2(ACO2)c_34CT(p_Gln12Ter)	0	5.42636	0	0
		ABEmax_NM_001042492_2(NF1)c_2410-1GA	0	0	20.5613	0	0	0	0	0	0	0.103	0	0	0	0	0	0	0	0	0	0	0	0	21.5758	0	0	0	0	0	0	0.0647598	0	0	0	0	0	0	0	0	0	0			ABE8e_NM_001099287_1(NIPAL4)c_433CT(p_Arg145Ter)	0	0	0	5.05155
		ABEmax_NM_001042492_2(NF1)c_245CT(p_Ser82Phe)	0	0	7.69231	0	0	0	0	0	0	3.51648	0	0	0	0	0	0	0	0	0	0	0	0	5.86592	0	0	0	0	0	0	1.81564	0	0	0	0	0	0	0	0	0	0			ABE8e_NM_001100_3(ACTA1)c_553CT(p_Arg185Cys)	0	0	0	0
		ABEmax_NM_001042492_2(NF1)c_3208CT(p_Gln1070Ter)	0	0	0	0	0	0	20.6294	0	0	0	0	0	0	0	0	0	0	0	0	0	0	0	0	0	0	0	19.8944	0	0	0	0	0	0	0	0	0	0	0	0	0			ABE8e_NM_001100_3(ACTA1)c_616+1GA	0	0.298582	0	3.60786
		ABEmax_NM_001042492_2(NF1)c_6772CT(p_Arg2258Ter)	0	0	0	0	20.1893	0	4.4164	0	0	0	0	0	0	0	0	0	0.315457	0	0	0	0	0	0	0	28.7671	0	3.76712	0	0	0	0	0	0	0	0	0	0	0	0	0			ABE8e_NM_001101_3(ACTB)c_220GA(p_Gly74Ser)	0	0.0340948	0	17.1838
		ABEmax_NM_001042492_2(NF1)c_6904CT(p_Gln2302Ter)	0	0	0.0878735	0	0	48.594	0	0	0	0	0	0	0	0	0	0	0	0	0	0	0	0	0	0	0	31.3525	0	0	0	0	0	0	0	0	0	0	0	0	0	0			ABE8e_NM_001101_3(ACTB)c_224TC(p_Ile75Thr)	0	0	0	0
		ABEmax_NM_001042492_2(NF1)c_7348CT(p_Arg2450Ter)	0	0	0	0	0	10.9982	0	0	0	0	0	0	0	0	0	0	0	0	0	0	0	0	0	0	0	10.8262	0	0	0	0	0	0	0	0	0	0	0	0	0	0			ABE8e_NM_001101_3(ACTB)c_587GA(p_Arg196His)	0	0	0	0
		ABEmax_NM_001042498_2(SLC35A2)c_233AG(p_Lys78Arg)	0	0	0	0	0	0	0	0	8.43541	0	4.89978	0	0	0	0	0	0	0	0	0	0	0	0	0	0	0	0	0	6.93688	0	2.80298	0	0	0	0	0	0	0	0	0			ABE8e_NM_001101_4(ACTB)c_193CT(p_Leu65Phe)	0	0	0	0
		ABEmax_NM_001065_3(TNFRSF1A)c_236CT(p_Thr79Met)	0	0	0	0	6.22837	0	0	0	0	0	0	0	0	0	0	0	0	0	0	0	0	0	0	0	4.62633	0	0	0	0	0	0	0	0	0	0	0	0	0	0	0			ABE8e_NM_001101_4(ACTB)c_547CT(p_Arg183Trp)	0	0	0	0
		ABEmax_NM_001079803_2(GAA)c_896TC(p_Leu299Pro)	0	0	0	0	0	0	0	7.12329	0	0	0	0	0	0	0	0	0	0	0	0	0	0	0	0	0	0	0	6.23229	0	0	0	0	0	0	0	0	0	0	0	0			ABE8e_NM_001110556_1(FLNA)c_1829-2AG	11.7524	0	0	0
		ABEmax_NM_001080413_3(NOBOX)c_349CT(p_Arg117Trp)	0	0	0	0	5.64854	0	0	0	0	0	0	0	0	0	0	0	0	0	0	0	0	0	0	0	9.91254	0	0	0	0	0	0	0	0	0	0	0	0	0	0	0			ABE8e_NM_001110556_1(FLNA)c_3562GA(p_Ala1188Thr)	0	0	0	0
		ABEmax_NM_001081_3(CUBN)c_1506GA(p_Trp502Ter)	0	0	0	0	0	49.15	0	0	0	0	0	0	0	0	0	0	0	0	0	0	0	0	0	0	0	25.4193	0	0	0	0	0	0	0	0	0	0	0	0	0	0			ABE8e_NM_001110556_1(FLNA)c_5278CT(p_Gln1760Ter)	0	0	0	11.2339
		ABEmax_NM_001083116_1(PRF1)c_272CT(p_Ala91Val)	0	0	0	0	46.6129	0	0.16129	0	0	0	0	0	0	0	0	0	0	0	0	0	0	0	0	0	30.0442	0	0.147275	0	0	0	0	0	0	0	0	0	0	0	0	0			ABE8e_NM_001111_5(ADAR)c_1675CT(p_Gln559Ter)	0	0	0	0
		ABEmax_NM_001083614_1(EARS2)c_1547GA(p_Arg516Gln)	0	0	0	10.0386	0	0	0	0.19305	0	0	0	0	0	0	0	0	0	0	0	0	0	0	0	9.86159	0	0	0	0	0	0	0	0	0	0	0	0	0	0	0	0			ABE8e_NM_001111125_1(IQSEC2)c_2272CT(p_Arg758Ter)	0	0	0	0
		ABEmax_NM_001083614_1(EARS2)c_328GA(p_Gly110Ser)	0	0	0	0	0	6.48148	0	13.8889	0	0	0	0	0	0	0	0	0	0	0	0	0	0	0	0	0	5.46875	0	7.8125	0	0	0	0	0	0	0	0	0	0	0	0			ABE8e_NM_001111125_1(IQSEC2)c_2889+1GA	0	21.118	0	0
		ABEmax_NM_001083961_1(WDR62)c_2575CT(p_Gln859Ter)	0	0	0	0	0	24.0933	0	0	0	0	0	0	0	0	0	0	0	0	0	0	0	0	0	0	0	16.7283	0	0	0	0	0	0	0	0	0	0	0	0	0	0			ABE8e_NM_001113378_1(FANCI)c_507GA(p_Trp169Ter)	0	0.175131	0	0
		ABEmax_NM_001083962_1(TCF4)c_655+1GA	0	0	0	0	0	0	3.39977	0	0	0	0	0	0	0	0	0	0	0	0	0	0	0	0	0	0	0	5.62347	0	0	0	0	0	0	0	0	0	0	0	0	0			ABE8e_NM_001114748_1(TMEM240)c_509CT(p_Pro170Leu)	0	0	11.2971	0
		ABEmax_NM_001100_3(ACTA1)c_217AG(p_Ile73Val)	0	0	0.106496	0	5.53781	0	0	0	0	0	0	0	0	0	0	0	0	0	0	0	0	0	0	0	6.15502	0	0	0	0	0	0	0	0	0	0	0	0	0	0	0			ABE8e_NM_001127178_2(PIGG)c_1515GA(p_Trp505Ter)	0	0	0	0
		ABEmax_NM_001100_3(ACTA1)c_821CT(p_Ala274Val)	0	0	0	0	44.095	0	0	0	0	0	0	0	0	0	0	0	0	0	0	0	0	0	0	0	60.5174	0	0	0	0	0	0	0	0	0	0	0	0	0	0	0			ABE8e_NM_001127217_2(SMAD9)c_880CT(p_Arg294Ter)	0	0.264831	0	0
		ABEmax_NM_001101_3(ACTB)c_1043CT(p_Ser348Leu)	0	0	0	0	0	29.6552	0	0.197044	0	0	0	0	0	0	0	0	0	0	0	0	0	0	0	0	0	19.8786	0	0.0758725	0	0	0	0	0	0	0	0	0	0	0	0			ABE8e_NM_001127221_1(CACNA1A)c_2542CT(p_Gln848Ter)	0	0	0	0
		ABEmax_NM_001101_3(ACTB)c_224TC(p_Ile75Thr)	0	0	0.434783	0	0	0	0	6.49068	0	0	0	0	0	0	0	0	0	0	0	0	0	0	0.415348	0	0	0	0	2.8481	0	0	0	0	0	0	0	0	0	0	0	0			ABE8e_NM_001127221_1(CACNA1A)c_4429CT(p_Gln1477Ter)	0	0	0	0
		ABEmax_NM_001101_3(ACTB)c_629GA(p_Arg210His)	0	0	0	0	55.2666	0	0	0	0	0	0	0	0	0	0	0	0	0	0	0	0	0	0	0	61.2319	0	0	0	0	0	0	0	0	0	0	0	0	0	0	0			ABE8e_NM_001127660_1(MFN2)c_730GA(p_Val244Met)	0	0	0	0
		ABEmax_NM_001110556_1(FLNA)c_1829-2AG	0	0	0	0	0	51.4563	0	0	0	0	0	0	0	0	0	0	0	0	0	0	0	0	0	0	0	89.5713	0	0	0	0	0	0	0	0	0	0	0	0	0	0			ABE8e_NM_001127701_1(SERPINA1)c_17CT(p_Ser6Leu)	0	0	0	0
		ABEmax_NM_001110556_1(FLNA)c_3562GA(p_Ala1188Thr)	0	0	0.49554	5.55005	0	0	0	0	0	0	0	0	0	0	0	0	0	0	0	0	0	0	0.490798	8.22086	0	0	0	0	0	0.122699	0	0	0	0	0	0	0	0	0	0			ABE8e_NM_001127897_3(RPGRIP1L)c_2614CT(p_Gln872Ter)	0	0	0	10.582
		ABEmax_NM_001110556_1(FLNA)c_544CT(p_Gln182Ter)	0	0	0	0	57.326	0	0	1.28205	0	0	0	0	0	0	0	0	0	0	0	0	0	0	0	0	52.302	0	0	1.10497	0	0	0	0	0	0	0	0	0	0	0	0			ABE8e_NM_001128168_2(PAK3)c_1363CT(p_Arg455Ter)	0	0	0	0
		ABEmax_NM_001110556_1(FLNA)c_586CT(p_Arg196Trp)	0	0	0	0	29.3553	0	0	0	0	0	0	0	0	0	0	0	0	0	0	0	0	0	0	0	39.7154	0	0	0	0	0	0	0	0	0	0	0	0	0	0	0			ABE8e_NM_001128177_1(THRB)c_1286GA(p_Arg429Gln)	0	0	0	0
		ABEmax_NM_001111_5(ADAR)c_1675CT(p_Gln559Ter)	0	0	0	0	0	0	38.1206	0	0	0	0	0	0	0	0	0	0	0	0	0	0	0	0	0	0	0	25.0748	0	0	0	0	0	0	0	0	0	0	0	0	0			ABE8e_NM_001128227_2(GNE)c_2228TC(p_Met743Thr)	0	0	0	0
		ABEmax_NM_001111125_1(IQSEC2)c_3679CT(p_Gln1227Ter)	0	0	0	0	0	0	11.9555	0	0	0	0	0	0	0	0	0	0	0	0	0	0	0	0	0	0	0	19.3348	0	0	0	0	0	0	0	0	0	0	0	0	0			ABE8e_NM_001128425_1(MUTYH)c_1047GA(p_Trp349Ter)	0	0	0	0
		ABEmax_NM_001111125_3(IQSEC2)c_2582+2TC	0	0	0	0	6.95329	0	0	0	0	0	0	0	0	0	0	0	0	0	0	0	0	0	0	0	5.54442	0	0	0	0	0	0	0	0	0	0	0	0	0	0	0			ABE8e_NM_001128425_1(MUTYH)c_325CT(p_Arg109Trp)	0	0	0	0
		ABEmax_NM_001114748_1(TMEM240)c_343GA(p_Val115Met)	0	0	0	23.7554	0	0	0	0	0	0	0	0	0	0	0	0	0	0	0	0	0	0	0	50.9046	0	0	0	0	0	0	0	0	0	0	0	0	0	0	0	0			ABE8e_NM_001128425_1(MUTYH)c_628CT(p_Gln210Ter)	0	0	0.274537	0
		ABEmax_NM_001114748_1(TMEM240)c_509CT(p_Pro170Leu)	0	0	12.7157	0	0	0	0	0	0	0	0	0	0	0	0	0	0.0187547	0	0	0	0	0	13.6643	0	0	0	0	0	0	0	0	0	0	0	0	0	0.0161708	0	0	0			ABE8e_NM_001128849_1(SMARCA4)c_2032CT(p_Gln678Ter)	0	0.257898	0	0
		ABEmax_NM_001127178_2(PIGG)c_1515GA(p_Trp505Ter)	0	0	0	0	0	0	62.7358	0	0	0	0	0	0	0	0	0	0	0	0	0	0	0	0	0	0	0	74.8344	0	0	0	0	0	0	0	0	0	0	0	0	0			ABE8e_NM_001128849_1(SMARCA4)c_2348TC(p_Leu783Pro)	0.231107	0	0	0
		ABEmax_NM_001127221_1(CACNA1A)c_1704GA(p_Trp568Ter)	0	0	0	0	6.25	7.69231	0	11.7788	0	0	0	0	0	0	0	0	0	0	0	0	0	0	0	0	7.89474	11.6541	0	13.1579	0	0	0	0	0	0	0	0	0	0	0	0			ABE8e_NM_001130438_2(SPTAN1)c_3673CT(p_Arg1225Trp)	0	0	0	0
		ABEmax_NM_001127221_1(CACNA1A)c_2542CT(p_Gln848Ter)	0	0	5.08436	0	0	0	0	0	0	0	0	0	0	0	0	0	0	0	0	0	0	0	5.41151	0	0	0	0	0	0	0	0	0	0	0	0	0	0	0	0	0			ABE8e_NM_001135659_2(NRXN1)c_3365-2AG	0	0	0.463768	0.115942
		ABEmax_NM_001127221_1(CACNA1A)c_3832CT(p_Arg1278Ter)	0	0	0	2.30024	0	0	66.707	0	0	0	0	0	0	0	0	0	0	0	0	0	0	0	0	1.47826	0	0	55.8261	0	0	0	0	0	0	0	0	0	0	0	0	0			ABE8e_NM_001145408_1(NONO)c_103CT(p_Gln35Ter)	0.362319	0	0.634058	0
		ABEmax_NM_001127899_3(CLCN5)c_575GA(p_Trp192Ter)	0	0	0	0	25.5117	0	0	0	0.978938	0	0.266983	0	0	0	0	0	0	0	0	0	0	0	0	0	24.7759	0	0	0	1.2484	0	0.256082	0	0	0	0	0	0	0	0	0			ABE8e_NM_001145408_1(NONO)c_1131GA(p_Ala377=)	0	0	0	0
		ABEmax_NM_001128177_1(THRB)c_1286GA(p_Arg429Gln)	0	0	0	6.23403	0	5.67195	0	0	0	0	0	0	0	0	0	0	0	0	0	0	0	0	0	8.19288	0	5.80524	0	0.0468165	0	0	0	0	0	0	0	0	0	0	0.0468165	0			ABE8e_NM_001146289_1(P3H1)c_1102CT(p_Arg368Ter)	0	0	0	0
		ABEmax_NM_001128227_2(GNE)c_1351CT(p_Arg451Ter)	0	0	0	0	0	11.3193	0	0	0	0	0	0	0	0	0	0	0	0	0	0	0	0	0	0	0	12.6634	0	0	0	0	0	0	0	0	0	0	0	0	0	0			ABE8e_NM_001160036_1(RHOBTB2)c_1531CT(p_Arg511Trp)	0	0	18.6047	0
		ABEmax_NM_001128425_1(MUTYH)c_1118CT(p_Ala373Val)	0	0	0	0	5.66547	0	0	0	0	0	0	0	0	0	0	0	0	0	0	0	0	0	0	0	3.18182	0	0	0	0	0	0	0	0	0	0	0	0	0	0	0			ABE8e_NM_001161748_1(LIM2)c_388CT(p_Arg130Cys)	0	0.164609	0	0
		ABEmax_NM_001128425_1(MUTYH)c_1171CT(p_Gln391Ter)	0	0	0	0	0	66.4516	0	0	0	0	0	0	0	0	0	0	0	0	0	0	0	0	0	0	0	98.8152	0	0	0	0	0	0	0	0	0	0	0	0	0	0			ABE8e_NM_001164277_1(SLC37A4)c_82CT(p_Arg28Cys)	0	0	0	0
		ABEmax_NM_001128425_1(MUTYH)c_536AG(p_Tyr179Cys)	0	0	0	0	89.2857	0	0	0	0	0	0	0	0	0	0	0	0	0	0	0	0	0	0	0	80.303	0	0	0	0	0	0	0	0	0	0	0	0	0	0	0			ABE8e_NM_001165963_1(SCN1A)c_1837CT(p_Arg613Ter)	0	0	0	0
		ABEmax_NM_001128425_1(MUTYH)c_548GA(p_Gly183Asp)	0	0	0	0	6.68819	0	0	0	0	0	0	0	0	0	0	0	0	0	0	0	0	0	0	0	11.0974	0	0	0	0	0	0	0	0	0	0	0	0	0	0	0			ABE8e_NM_001165963_1(SCN1A)c_2576GA(p_Arg859His)	0	0	0	27.1762
		ABEmax_NM_001128425_1(MUTYH)c_628CT(p_Gln210Ter)	0	0	0	4.79263	0	0	0	1.01382	0	0	0	0	0	0	0	0	0	0	0	0	0	0	0	7.09914	0	0	0	0.856793	0	0	0	0	0	0	0	0	0	0	0	0			ABE8e_NM_001165963_2(SCN1A)c_2800AG(p_Met934Val)	0	0	0	0
		ABEmax_NM_001128425_1(MUTYH)c_688CT(p_Gln230Ter)	0	0	0	0	0	26.9581	0	0	0	0	0	0	0	0	0	0	0	0	0	0	0	0	0	0	0	34.5167	0	0	0	0	0	0	0	0	0	0	0	0	0	0			ABE8e_NM_001166159_1(NDUFS2)c_268GA(p_Ala90Thr)	0	0	0	0
		ABEmax_NM_001128425_1(MUTYH)c_884CT(p_Pro295Leu)	0	0	0	0	0	59.1241	0	2.54216	0	0	0	0	0	0	0	0	0	0	0	0	0	0	0	0	0	30.5925	0	1.31491	0	0	0.0166445	0	0	0	0	0	0	0	0	0			ABE8e_NM_001167623_1(CACNA1C)c_1204GA(p_Gly402Ser)	0	0	4.9445	0
		ABEmax_NM_001128849_1(SMARCA4)c_1408CT(p_Gln470Ter)	0	0	0	0	0	0	0	0	4.71698	0	0	0	0	0	0	0	0	0	0	0	0	0	0	0	0	0	0	0	5.46624	0	0	0	0	0	0	0	0	0	0	0			ABE8e_NM_001170629_1(CHD8)c_2992CT(p_Gln998Ter)	0	0	1.99336	0
		ABEmax_NM_001128849_1(SMARCA4)c_1666CT(p_Gln556Ter)	0	0	0	0	0	21.8447	0	0	0	0	0	0	0	0	0	0	0	0	0	0	0	0	0	0	0	24.2647	0	0	0	0	0	0	0	0	0	0	0	0	0	0			ABE8e_NM_001170629_1(CHD8)c_6103CT(p_Arg2035Ter)	0	0	0	0
		ABEmax_NM_001130089_1(KARS)c_517TC(p_Tyr173His)	0	0	0	11.245	0	0	0	0	0	0	0	0	0	0	0	0	0	0	0	0	0	0	0	10.0629	0	0	0	0	0	0	0	0	0	0	0	0	0	0	0	0			ABE8e_NM_001171_5(ABCC6)c_1171AG(p_Arg391Gly)	0	25.5977	0	0
		ABEmax_NM_001130823_1(DNMT1)c_1532AG(p_Tyr511Cys)	0	0	0	0	0	0	0	4.46247	0	0	0	0	0	0	0	0	0	0	0	0	0	0	0	0	0	0	0	6.49573	0	0	0	0	0	0	0	0	0	0	0	0			ABE8e_NM_001172509_1(SATB2)c_1375CT(p_Arg459Ter)	0.581395	0	0	0
		ABEmax_NM_001130987_1(DYSF)c_5174+1GA	0	0	0	0	47.011	0	0.174115	0	0	0	0	0	0	0	0	0	0	0	0	0	0	0	0	0	61.2811	0	0.157978	0	0	0	0	0	0	0	0	0	0	0	0	0			ABE8e_NM_001173454_1(PDHA1)c_1247GA(p_Arg416His)	0	0	0	0
		ABEmax_NM_001130987_1(DYSF)c_5642GA(p_Gly1881Asp)	0	0	0	0.483092	0	0	0	31.1594	0	0	0	0	0	0	0	0	0	0	0	0	0	0	0	0.213106	0	0	0	26.8514	0	0	0	0	0	0	0	0	0	0	0	0			ABE8e_NM_001173480_1(ARHGEF9)c_593GA(p_Trp198Ter)	0	0.616523	0	0
		ABEmax_NM_001130987_1(DYSF)c_889-2AG	0	0	0	0	0	9.6875	23.4375	0	0	0	0	0	0	0	0	0	0	0	0	0	0	0	0	0	0	7.44048	17.5595	0	0	0	0	0	0	0	0	0	0	0	0	0			ABE8e_NM_001177317_1(SLC34A3)c_1402CT(p_Arg468Trp)	1.23099	3.33092	0	0
		ABEmax_NM_001134363_2(RBM20)c_2737GA(p_Glu913Lys)	0	0	0	5.61164	0	0	0	0	0.104891	0.0393339	0	0	0	0	0	0	0	0	0	0	0	0	0	6.19849	0	0	0	0	0.223214	0.051511	0	0	0.0343407	0	0	0	0	0	0	0			ABE8e_NM_001177317_1(SLC34A3)c_846GA(p_Pro282=)	0	0	0	21.1382
		ABEmax_NM_001135599_3(TGFB2)c_988CT(p_Arg330Cys)	0	0	0	5.48282	0	71.8494	0	0	0	0	0	0	0	0	0	0	0	0	0	0	0	0	0	6.74905	0	76.9962	0	0	0	0	0	0	0	0	0	0	0	0	0	0			ABE8e_NM_001182_4(ALDH7A1)c_312+1GA	0	0	0	0
		ABEmax_NM_001142519_2(FAM111A)c_1706GA(p_Arg569His)	0	0	0	0	0	30	0	0	0	0	0	0	0	0	0	0	0	0	0	0	0	0	0	0	0	33.6134	0	0	0	0	0	0	0	0	0	0	0	0	0	0			ABE8e_NM_001182_4(ALDH7A1)c_796CT(p_Arg266Ter)	0	0	0	0
		ABEmax_NM_001144967_2(NEDD4L)c_2690GA(p_Arg897Gln)	0	0	0	0	0	0	14.7306	3.95623	0	0	0	0	0	0	0	0	0	0	0	0	0	0	0	0	0	0	30.4569	3.80711	0	0	0	0	0	0	0	0	0	0	0	0			ABE8e_NM_001184880_1(PCDH19)c_2849-2AG	0	0	0	0
		ABEmax_NM_001163213_1(FGFR3)c_833AG(p_Tyr278Cys)	0	0	0	0	25.3507	0	0	0	0	0	0	0	0	0	0	0	0	0	0.0342114	0	0	0	0	0	25.4635	0	0	0	0	0	0	0	0	0	0	0	0	0	0	0			ABE8e_NM_001190737_2(NFIB)c_265CT(p_Arg89Ter)	0	0	0	0
		ABEmax_NM_001164507_1(NEB)c_21076CT(p_Arg7026Ter)	0	0	0	0	68.7726	0	0	0	0	0	0	0	0	0	0	0	0	0	0	0	0	0	0	0	89.8438	0	0	0	0	0	0	0	0	0	0	0	0	0	0	0			ABE8e_NM_001193416_2(DDX3X)c_1462CT(p_Arg488Cys)	0	0	0	0.561798
		ABEmax_NM_001164712_1(AMT)c_870GA(p_Trp290Ter)	0	0	0	0	0	0	6.52174	0	2.89855	0	0	0	0	0	0	0	0	0	0	0	0	0	0	0	0	0	6.89655	0	3.69458	0	0	0	0	0	0	0	0	0	0	0			ABE8e_NM_001193466_1(KANSL1)c_1042CT(p_Arg348Ter)	0	6.73575	0	0
		ABEmax_NM_001164731_1(REEP1)c_524AG(p_Ter175Trp)	0	0	0.0205719	0	0	7.17959	0	0	0	0	0.0205719	0	0	0	0	0	0	0	0	0	0	0	0	0	0	4.88987	0	0	0	0	0	0	0	0	0	0	0	0	0	0			ABE8e_NM_001195010_1(GRHL3)c_761GA(p_Trp254Ter)	0	0	0	0
		ABEmax_NM_001165963_1(SCN1A)c_1837CT(p_Arg613Ter)	0	0	0	0	0	3.91588	0	0	0	0	0	0	0	0	0	0	0	0	0	0	0	0	0	0	0	7.64895	0	0	0	0	0	0	0	0	0	0	0	0	0	0			ABE8e_NM_001197104_1(KMT2A)c_3790CT(p_Arg1264Ter)	0	0	0	0
		ABEmax_NM_001166159_1(NDUFS2)c_268GA(p_Ala90Thr)	0	0	0	0	0	4.54915	0	1.13729	0	0	0	0	0	0	0	0	0	0	0	0	0	0	0	0	0	8.14815	0	1.7284	0	0	0	0	0	0	0	0	0	0	0	0			ABE8e_NM_001197104_1(KMT2A)c_7150CT(p_Gln2384Ter)	0	0	0	0
		ABEmax_NM_001170629_1(CHD8)c_2992CT(p_Gln998Ter)	0	0	0	43.4406	0	0	0	3.3995	0.0912617	0	0	0	0	0	0	0	0	0	0	0	0	0	0	75.467	0	0	0	3.20672	0.0933998	0	0	0	0	0	0	0	0	0	0	0			ABE8e_NM_001197104_1(KMT2A)c_9694CT(p_Arg3232Ter)	0	0	0	0.196207
		ABEmax_NM_001177317_1(SLC34A3)c_1402CT(p_Arg468Trp)	0	0	2.1164	0	0	0	16.9312	0	28.6772	0	0	0	0	0	0	0	0	0	0	0	0	0	1.31885	0	0	0	10.1629	0	28.0838	0	0	0	0	0	0	0	0	0	0	0			ABE8e_NM_001198799_2(ASCC1)c_953AG(p_Asn318Ser)	0	0	0	0
		ABEmax_NM_001177317_1(SLC34A3)c_304+2TC	0	0	0	0	0	60.6083	0	0	0	0.10993	0	0	0	0	0	0	0	0	0.0183217	0	0	0	0	0	0	28.3191	0	0	0	0.0720894	0	0	0	0.0120149	0	0	0	0	0	0			ABE8e_NM_001204_6(BMPR2)c_1469CT(p_Ala490Val)	0	7.18232	0	0
		ABEmax_NM_001184880_1(PCDH19)c_695AG(p_Asn232Ser)	0	0	0	0	0	45.4148	0	0	0	0	0	0.363901	0	0	0	0	0	0	0	0	0	0	0	0	0	27.8547	0	0	0	0	0	0.346021	0	0	0	0	0	0	0	0			ABE8e_NM_001204_6(BMPR2)c_1487GA(p_Cys496Tyr)	0.21097	0	0	0
		ABEmax_NM_001193416_2(DDX3X)c_1438AG(p_Arg480Gly)	0	0	0	0	0	0	0	0	0	9.40071	0	0	0	0	0	0	0	0	0	0	0	0	0	0	0	0	0	0	0	14.6474	0	0	0	0	0	0	0	0	0	0			ABE8e_NM_001204_6(BMPR2)c_16CT(p_Gln6Ter)	0	0.444115	0	0
		ABEmax_NM_001193416_2(DDX3X)c_40CT(p_Gln14Ter)	0	0	0	0	0	11.1875	0	0	0	0	0	0	0	0	0	0	0	0	0	0	0	0	0	0	0	15.5556	0	0	0	0	0	0	0	0	0	0	0	0	0	0			ABE8e_NM_001204_6(BMPR2)c_48GA(p_W16*)	0	0	0	0
		ABEmax_NM_001193466_1(KANSL1)c_1042CT(p_Arg348Ter)	0	0	0	0	0	0	0	0	14.4262	0	9.5082	0	0	0	0	0	0	0	0	0	0	0	0	0	0	0	0	0	27.1845	0	11.165	0	0	0	0	0	0	0	0	0			ABE8e_NM_001204527_1(SSR4)c_441+1GA	0	0	0	0
		ABEmax_NM_001193466_1(KANSL1)c_1816CT(p_Arg606Ter)	0	0	0	12.8	0	0	0	0	0	0	0	0	0	0	0	0	0	0	0	0	0	0	0	7.61905	0	0	0	0	0	0	0	0	0	0	0	0	0	0	0	0			ABE8e_NM_001205293_1(CACNA1E)c_2104GA(p_Ala702Thr)	0	0	0	0
		ABEmax_NM_001199954_2(ACTG1)c_404CT(p_Ala135Val)	0	0	0	31.9149	0	0	0	0	0	0	0	0	0	0	0	0	0	0	0	0	0	0	0	22.7778	0	0	0	0	0	0	0	0	0	0	0	0	0	0	0	0			ABE8e_NM_001242896_1(DEPDC5)c_3265-3CT	0	0	0	6.16592
		ABEmax_NM_001204_6(BMPR2)c_-669GA	0	0	0	0	0	0	0	0	0	15.4848	0	0	0	0	0	0	0	0	0	0	0	0	0	0	0	0	0	0	0	11.972	0	0	0	0	0	0	0	0	0	0			ABE8e_NM_001242896_1(DEPDC5)c_865CT(p_Gln289Ter)	0	0	27.3077	0
		ABEmax_NM_001204_6(BMPR2)c_1128+1GA	0	0	0	0	0	29.3617	0	0	0	0	0	0	0	0	0	0	0	0	0	0	0	0	0	0	0	34.3964	0	0	0	0	0	0	0	0	0	0	0	0	0	0			ABE8e_NM_001242896_2(DEPDC5)c_1555CT(p_Gln519Ter)	0	0	4.85437	0
		ABEmax_NM_001204_6(BMPR2)c_1487GA(p_Cys496Tyr)	0	0	0	0	0	3.1746	0	0	0	0	0	0	0	0	0	0	0	0	0	0	0	0	0	0	0	7.84314	0	0	0	0	0	0	0	0	0	0	0	0	0	0			ABE8e_NM_001243133_1(NLRP3)c_910GA(p_Glu304Lys)	0	0	0	0
		ABEmax_NM_001204_6(BMPR2)c_637CT(p_Arg213Ter)	0	0	21.9557	0	0	0	0	0	0	0	0	0	23.4317	0	0	0	0	0	0	0	0	0	15.3226	0	0	0	0	0	0	0	0	0	22.1774	0	0	0	0	0	0	0			ABE8e_NM_001244008_1(KIF1A)c_646CT(p_Arg216Cys)	0	0	0	0
		ABEmax_NM_001211_5(BUB1B)c_1649GA(p_Arg550Gln)	0	0	3.12989	0	0	0	32.3944	0	0	0	0	0	0	0	0	0	0	0	0	0	0	0	3.77358	0	0	0	20.2156	0	0	0	0	0	0	0	0	0	0	0	0	0			ABE8e_NM_001244008_1(KIF1A)c_946CT(p_Arg316Trp)	0	0	0	0
		ABEmax_NM_001242785_2(HLCS)c_1711GA(p_Asp571Asn)	0	0	0	0	0	0	9.83812	0	0.00658068	0	0	0	0	0	0	0	0.0131614	0	0	0	0	0	0	0	0	0	5.89208	0	0.00918485	0	0	0	0	0	0	0	0.00459242	0	0	0			ABE8e_NM_001252634_1(THRB)c_1031GA(p_Gly344Glu)	0	0	0	1.53846
		ABEmax_NM_001242875_2(ELP2)c_812AG(p_His271Arg)	0	0	0	27.8098	0	0	0	0	0	0	0	0	0	0	0	0	0	0	0	0	0	0	0	41.4917	0	0	0	0	0	0	0	0	0	0	0	0	0	0	0	0			ABE8e_NM_001256714_1(DNAAF3)c_469CT(p_Arg157Ter)	0	0	0	0
		ABEmax_NM_001242896_1(DEPDC5)c_3265-3CT	0	0	0	0	0	0	14.2477	0	0	0	0	0	0	0	0	0	0	0	0	0	0	0	0	0	0	0	13.7318	0	0	0	0	0	0	0	0	0	0	0	0	0			ABE8e_NM_001256850_1(TTN)c_835CT(p_Arg279Trp)	0	0	0	0
		ABEmax_NM_001242896_2(DEPDC5)c_3259CT(p_Arg1087Ter)	0	0	0	0	0	6.49065	0	0	0	0	0	0	0	0	0	0	0	0	0	0	0	0	0	0	0	3.60248	0	0	0	0	0	0	0	0	0	0.124224	0	0	0	0			ABE8e_NM_001257291_1(SLC9A7)c_1543CT(p_Leu515Phe)	0	0	0	0
		ABEmax_NM_001243473_2(B9D1)c_400+2TC	0	0	0	0	0	25.9098	0	0	0	0	0	0	0	0	0	0	0	0	0	0	0	0	0	0	0	15.4436	0	0	0	0	0	0	0	0	0	0	0	0	0	0			ABE8e_NM_001258332_1(GALT)c_197GA(p_Gly66Asp)	0	0	0	0
		ABEmax_NM_001244189_1(KIAA0586)c_949CT(p_Gln317Ter)	0	0	0	0	0	0	58.7089	0	0	0	0	0	0	0	0	0	0	0	0	0	0	0	0	0	0	0	95.5035	0	0	0	0	0	0	0	0	0	0	0	0	0			ABE8e_NM_001258332_1(GALT)c_274CT(p_Arg92Cys)	0	0	0	0
		ABEmax_NM_001252634_1(THRB)c_1040GA(p_Gly347Glu)	0	0	0	0	0	47.3373	0	0	0	0	0	0	0	0	0	0	0	0	0	0	0	0	0	0	0	37.4384	0	0	0	0	0	0	0	0	0	0	0	0	0	0			ABE8e_NM_001258332_1(GALT)c_805AG(p_Ile269Val)	0	0	0	2.51938
		ABEmax_NM_001256182_1(ANKRD11)c_6340CT(p_Gln2114Ter)	0	0	0	35.8042	0	0	0	0	0	0	0	0	0	0	0	0	0	0	0	0	0	0	0	26.1044	0	0	0	0	0	0	0	0	0	0	0	0	0	0	0	0			ABE8e_NM_001271_3(CHD2)c_1809+1GA	0	0	0	0
		ABEmax_NM_001256849_1(POLD1)c_1421TC(p_Leu474Pro)	0	0	0	0	1.18577	5.92885	0	0	0	0	0	0	0	0	0	0	0	0	0	0	0	0	0	0	0.802407	5.91775	0	0	0	0	0	0	0	0	0	0	0	0	0	0			ABE8e_NM_001271_3(CHD2)c_3067-2AG	0	0	0	0
		ABEmax_NM_001257291_1(SLC9A7)c_1543CT(p_Leu515Phe)	0	0	0	0	66.2575	0	0	0	0	0	0	0	0	0.00395946	0	0	0	0	0	0	0	0	0	0	96.743	0	0	0	0	0	0	0	0	0.00540132	0	0	0	0	0	0			ABE8e_NM_001271208_1(NEB)c_13756CT(p_Gln4586Ter)	0	0	0.0954198	0
		ABEmax_NM_001258332_1(GALT)c_485AG(p_Glu162Gly)	0	0	0	0	0	52.5297	0	0	0.45939	0	0	0	0	0	0	0	0	0	0	0	0	0	0	0	0	24.8196	0	0	0.2886	0	0	0	0	0	0	0	0	0	0	0			ABE8e_NM_001271208_1(NEB)c_18808CT(p_Arg6270Ter)	0	0	0	0
		ABEmax_NM_001271_3(CHD2)c_3067-2AG	0	0	0	0	0	31.0954	0	0	0	0	0	0	0	0	0	0	0	0	0	0	0	0	0	0	0	27.907	0	0	0	0	0	0	0	0	0	0	0	0	0	0			ABE8e_NM_001271208_1(NEB)c_37-1GA	0	0	0	0
		ABEmax_NM_001271_3(CHD2)c_3409CT(p_Arg1137Ter)	0	0	0	0	0	17.5472	0	0	0	0.503145	0	0	0	0	0	0	0	0	0	0	0	0	0	0	0	15.5119	0	0	0	0.41365	0	0	0	0	0	0	0	0	0	0			ABE8e_NM_001277115_1(DNAH11)c_12196-2AG	0	0	0	0
		ABEmax_NM_001271_3(CHD2)c_4971GA(p_Trp1657Ter)	0	0	6.26003	0	0	0	0	0.70626	0.0321027	0	0	0	0	0	0	0	0	0	0	0	0	0	9.81422	0	0	0	0	0.686591	0.0403877	0	0	0	0	0	0	0	0	0	0	0			ABE8e_NM_001277269_1(OTOG)c_3700CT(p_Arg1234Ter)	0	0	0	0
		ABEmax_NM_001271208_1(NEB)c_11627GA(p_Trp3876Ter)	0	0	0	22.7027	0	0	0	0	0	0	0	0	0	0	0	0	0	0	0	0	0	0	0	16.1202	0	0	0	0	0	0	0	0	0	0	0	0	0	0	0	0			ABE8e_NM_001287174_1(ABCC8)c_2800CT(p_Arg934Ter)	0	0	0	27.5748
		ABEmax_NM_001271208_1(NEB)c_3255+1GA	0	0	0	0	0	2.82898	0	36.5624	0	0	0	0	0	0	0	0	0	0	0	0	0	0	0	0	0	5.42875	0	71.4374	0	0	0	0	0	0	0	0	0	0	0	0			ABE8e_NM_001291415_1(KDM6A)c_3614GA(p_Cys1205Tyr)	0	0	0	0
		ABEmax_NM_001277115_1(DNAH11)c_12196-2AG	0	0	0	0	31.7797	0	0	0	0	0	0	0	0	0	0	0	0	0	0	0	0	0	0	0	16.2921	0	0	0	0	0	0	0	0	0	0	0	0	0	0	0			ABE8e_NM_001320_6(CSNK2B)c_36GA(p_Trp12Ter)	0	0	0	0
		ABEmax_NM_001277115_1(DNAH11)c_3122GA(p_Trp1041Ter)	0	0	0	0	0	0	0	6.35359	0	0	0	0	0	0	0	0	0	0	0	0	0	0	0	0	0	0	0	8.58586	0	0	0	0	0	0	0	0	0	0	0	0			ABE8e_NM_001356_4(DDX3X)c_1703CT(p_Pro568Leu)	0	0	0	0
		ABEmax_NM_001277115_1(DNAH11)c_7772CT(p_Pro2591Leu)	0	0	0	0	4.77908	0	0	0	0	0	0	0	0	0	0	0	0	0	0	0	0	0	0	0	3.72727	0	0	0	0	0	0	0	0	0	0	0	0	0	0	0			ABE8e_NM_001360_2(DHCR7)c_725GA(p_Arg242His)	0	0.168067	0	0
		ABEmax_NM_001278939_1(ELN)c_800-2AG	0	0	0	0	3.8162	0	0	6.93146	0	0	0	0	0	0	0	0	0	0	0	0	0	0	0	0	6.69413	0	0	6.59114	0	0	0	0	0	0	0	0	0	0	0	0			ABE8e_NM_001363_3(DKC1)c_1133GA(p_Arg378Gln)	0	0	0	0
		ABEmax_NM_001278939_1(ELN)c_944AG(p_Lys315Arg)	0	0	0	0	0	28.5981	0	0	0	0	0	0	0	0	0	0	0	0	0	0	0	0	0	0	0	33.6595	0	0	0	0	0	0	0	0	0	0	0	0	0	0			ABE8e_NM_001363_3(DKC1)c_146CT(p_Thr49Met)	0	0	0	3.96476
		ABEmax_NM_001282225_1(ADA2)c_1045GA(p_Val349Ile)	0	0	0	0	21.5869	0	0	0	0	0	0	0	0	0	0	0	0	0	0	0	0	0	0	0	32.0495	0	0	0	0	0	0	0	0	0	0	0	0	0	0	0			ABE8e_NM_001363_3(DKC1)c_361AG(p_Ser121Gly)	0	0	0	0
		ABEmax_NM_001287_5(CLCN7)c_2144AG(p_Tyr715Cys)	0	0	0	6.89655	0	0	0	0	0	0	0	0	0	0	0	0	0	0	0	0	0	0	0	7.43802	0	0	0	0	0	0	0	0	0	0	0	0	0	0	0	0			ABE8e_NM_001363_4(DKC1)c_1058CT(p_Ala353Val)	0	0	0	0
		ABEmax_NM_001287183_1(HNF4A)c_256CT(p_Gln86Ter)	0	0	0	0	0	0	0	0	41.7249	0	0	0	0	0	0	0	0	0	0	0	0	0	0	0	0	0	0	0	23.4469	0	0	0	0	0	0	0	0	0	0	0			ABE8e_NM_001363_4(DKC1)c_1223CT(p_Thr408Ile)	0	0	4.31034	0
		ABEmax_NM_001287489_1(OTOF)c_5816GA(p_Arg1939Gln)	0	0	0	0	0	0	0	40.8075	0	0	0	0.432588	0	0	0	0	0	0	0	0	0	0	0	0	0	0	0	81.8462	0	0	0	0.512821	0	0	0	0	0	0	0	0			ABE8e_NM_001365_4(DLG4)c_1249CT(p_Gln417Ter)	0	0.144613	0	0
		ABEmax_NM_001288653_1(CLTC)c_781CT(p_Gln261Ter)	0	0	0	0	5.78231	0	0	0	0	0	0.085034	0	0	0	0	0	0	0	0	0	0	0	0	0	3.23944	0	0	0	0	0	0	0	0	0	0	0	0	0	0	0			ABE8e_NM_001369_2(DNAH5)c_3598+2TC	0	0	0	16.7873
		ABEmax_NM_001298_2(CNGA3)c_829CT(p_Arg277Cys)	0	0	0	2.93706	0	0	0	0	8.42657	0	0	0	0	0	0	0	0	0	0	0	0	0	0	1.51341	0	0	0	0	5.57212	0	0	0	0	0	0	0	0	0	0	0			ABE8e_NM_001389_4(DSCAM)c_5260CT(p_Arg1754Ter)	0	0	0	0
		ABEmax_NM_001303256_2(MORC2)c_260CT(p_Ser87Leu)	0	0	0	0	0	0	0	0	0	31.8812	0	0	0	0	0	0	0	0	0	0	0	0	0	0	0	0	0	0	0	26.3761	0	0	0	0	0	0	0	0	0	0			ABE8e_NM_001396_3(DYRK1A)c_883CT(p_Leu295Phe)	0	0	0	0
		ABEmax_NM_001323543_1(GALNS)c_947GA(p_Cys316Tyr)	0	0	0	0	43.9868	0	0	0.010022	0	0	0	0.010022	0	0	0	0	0	0	0	0	0	0	0	0	52.4911	0	0	0	0	0	0	0	0	0	0	0	0	0	0	0			ABE8e_NM_001396_4(DYRK1A)c_664+2TC	0	0.632511	0	0
		ABEmax_NM_001330358_1(MTHFR)c_277CT(p_Arg93Ter)	0	0	0	25.9835	0	0	0	0	0	0	0	0.0740271	0	0	0	0	0	0	0	0	0	0	0	30.579	0	0	0	0	0	0	0	0.0727379	0	0	0	0	0	0	0	0			ABE8e_NM_001399_4(EDA)c_1133CT(p_Thr378Met)	0	0	7.10059	0
		ABEmax_NM_001360_2(DHCR7)c_1342GA(p_Glu448Lys)	0	0	0	0.786547	54.2175	0	0	2.35964	2.65799	0	0	0	0	0	0	0	0	0	0	0	0	0	0	0.901578	49.2863	0	0	1.50263	2.12873	0	0	0	0	0	0	0	0	0	0	0			ABE8e_NM_001399_4(EDA)c_707-1GA	0	0	0	0
		ABEmax_NM_001360_2(DHCR7)c_1AG(p_Met1Val)	0	0	0	0	59.6672	6.4257	0	0	0	0	0	0	0	0	0	0	0	0	0	0	0	0	0	0	48.7864	4.61165	0	0	0	0	0	0	0	0	0	0	0	0	0	0			ABE8e_NM_001399_4(EDA)c_730CT(p_Arg244Ter)	0	0	0	0
		ABEmax_NM_001360_2(DHCR7)c_725GA(p_Arg242His)	0	0	0	0	11.0448	0	7.66169	0	0	0	0	0	0	0	0	0	0	0	0	0	0	0	0	0	16.8164	0	7.31707	0	0	0	0	0	0	0	0	0	0	0	0	0			ABE8e_NM_001399_4(EDA)c_766CT(p_Gln256Ter)	0	3.31126	0	0
		ABEmax_NM_001360_2(DHCR7)c_907GA(p_Gly303Arg)	0	0	0	0	0	0	34.6386	0	0	0	0	0	0	0	0	0	0	0	0	0	0	0	0	0	0	0	55.6769	0	0	0	0	0	0	0	0	0	0	0	0	0			ABE8e_NM_001429_3(EP300)c_3472CT(p_Gln1158Ter)	0	0	0	0
		ABEmax_NM_001363_4(DKC1)c_1223CT(p_Thr408Ile)	0	0	0	0.160661	0	0	8.95111	0	0	0	0	0	0	0	0	0	0	0	0	0	0	0	0	0.234192	0	0	8.59819	0	0	0	0	0	0	0	0	0	0	0	0	0			ABE8e_NM_001429_3(EP300)c_3841CT(p_Arg1281Ter)	0	0	0	0
		ABEmax_NM_001365_4(DLG4)c_1249CT(p_Gln417Ter)	0	0	0	3.70588	0	0	0	0	0	0	0	0	0	0	0	0	0	0	0	0	0	0	0	8.47751	0	0	0	0	0	0	0	0	0	0	0	0	0	0	0	0			ABE8e_NM_001429_3(EP300)c_4763TC(p_Met1588Thr)	0	0	0	0
		ABEmax_NM_001369_2(DNAH5)c_3598+2TC	0	0	0	0	0	0	0	0	0	0	0	0	17.513	0	0	0	0	0	0	0	0	0	0	0	0	0	0	0	0	0	0	0	14.1983	0	0	0	0	0	0	0			ABE8e_NM_001453_3(FOXC1)c_256CT(p_Leu86Phe)	0	0	0.369004	0.369004
		ABEmax_NM_001369_2(DNAH5)c_5059CT(p_Gln1687Ter)	0	0	0	0	0	0	0	12.782	6.01504	0	0	0	0	0	0	0	0	0	0	0	0	0	0	0	0	0	0	11.8088	6.46673	0	0	0	0	0	0	0	0	0	0	0			ABE8e_NM_001456_3(FLNA)c_2566-2AG	0	0	0	0
		ABEmax_NM_001396_3(DYRK1A)c_1400GA(p_Arg467Gln)	0	0	0	0	0	0	0	8.66337	0	0	0	0	0	0	0	0	0	0	0	0	0	0	0	0	0	0	0	10.0559	0	0	0	0	0	0	0	0	0	0	0	0			ABE8e_NM_001458_4(FLNC)c_3937CT(p_Arg1313Ter)	0	0	0	0
		ABEmax_NM_001396_4(DYRK1A)c_967CT(p_Gln323Ter)	0	0	0	0	0	86.9635	0	0	0	0	0	0	0	0	0	0	0	0	0	0	0	0	0	0	0	52.859	0	0	0	0	0	0	0	0	0	0	0	0	0	0			ABE8e_NM_001458_4(FLNC)c_805CT(p_Arg269Ter)	0	0	0	0
		ABEmax_NM_001399_4(EDA)c_1045GA(p_Ala349Thr)	0	0	0	3.30352	0	0	0	87.4639	0	0	0	0	0	0	0	0	0	0	0	0	0	0	0	2.31052	0	0	0	70.3412	0	0	0	0	0	0	0	0	0	0	0	0			ABE8e_NM_001482_2(GATM)c_216GA(p_Trp72Ter)	0	0	0	0
		ABEmax_NM_001399_4(EDA)c_1133CT(p_Thr378Met)	0	0	0.0482703	0	0	0	0	5.48673	0	0	0	0	0	0	0	0	0	0	0	0	0	0	0.0433745	0	0	0	0	4.14227	0	0	0	0	0	0	0	0	0	0	0	0			ABE8e_NM_001482_2(GATM)c_778CT(p_Arg260Ter)	0	0	0	0.258398
		ABEmax_NM_001399_4(EDA)c_396+2TC	0	0	0	0	0	0	0	13.6986	0	0	0	0	0	0	0	0	0	0	0	0	0	0	0	0	0	0	0	13.1387	0	0	0	0	0	0	0	0	0	0	0	0			ABE8e_NM_001609_3(ACADSB)c_303+1GA	0	0	4.4	0
		ABEmax_NM_001399_4(EDA)c_707-1GA	0	0	0	0	21.875	0	0	0	0	0	0	0	0	0	0	0	0	0	0	0	0	0	0	0	23.9482	0	0	0	0	0	0	0	0	0	0	0	0	0	0	0			ABE8e_NM_001615_3(ACTG2)c_532CT(p_Arg178Cys)	0	0	5.29298	0
		ABEmax_NM_001429_3(EP300)c_3163CT(p_Arg1055Ter)	0	0	0	0	0	12.0722	0	0	0	0	0	0	0	0	0	0	0	0	0	0	0	0	0	0	0	8.64086	0	0	0	0	0	0	0	0	0	0	0	0	0	0			ABE8e_NM_001615_3(ACTG2)c_533GA(p_Arg178His)	0	0	0	0
		ABEmax_NM_001453_3(FOXC1)c_889CT(p_Pro297Ser)	0	0	0	0	7.60659	0	0	3.68217	0	0	0	0	0	0	0	0	0	0	0	0	0	0	0	0	6.82415	0	0	6.10236	0	0	0	0	0	0	0	0	0	0	0	0			ABE8e_NM_001692_3(ATP6V1B1)c_943CT(p_Arg315Ter)	0	0	0	0
		ABEmax_NM_001456_3(FLNA)c_7231CT(p_Arg2411Ter)	0	0	0	0	0	0	0	0	0	0	11.8928	0	0	0	0	0	0	0	0	0	0	0	0	0	0	0	0	0	0	0	10.5263	0	0	0	0	0	0	0	0	0			ABE8e_NM_001739_2(CA5A)c_94CT(p_Arg32Ter)	0.1638	0	0	0
		ABEmax_NM_001458_4(FLNC)c_697CT(p_Gln233Ter)	0	0	0	17.5758	0	0	0	0	0	0	0	0	0	0	0	0	0	0	0	0	0	0	0	20	0	0	0	0	0	0	0	0	0	0	0	0	0	0	0	0			ABE8e_NM_001754_4(RUNX1)c_602GA(p_Arg201Gln)	0	1.49254	0	0
		ABEmax_NM_001458_4(FLNC)c_805CT(p_Arg269Ter)	0	0	0	0	50.3226	0	0	0	0	0	0	0	0	0	0	0	0	0	0	0	0	0	0	0	83.9329	0	0	0	0	0	0	0	0	0	0	0	0	0	0	0			ABE8e_NM_001759_3(CCND2)c_838AG(p_Thr280Ala)	0	0	0	0
		ABEmax_NM_001540_4(HSPB1)c_539CT(p_Thr180Ile)	0	0.120048	0	0	0	0	0	28.3313	0	0	0.120048	0	0	0	0	0	0	0	0	0	0	0.101626	0	0	0	0	0	17.5813	0	0	0	0	0	0	0	0	0	0	0	0			ABE8e_NM_001844_4(COL2A1)c_1123-1GA	0	0	0	0
		ABEmax_NM_001609_3(ACADSB)c_303+3AG	0	0	0	0	0	64.5788	0	0	0	0	0	0	0	0	0	0	0	0	0	0	0	0	0	0	0	46.1538	0	0	0	0	0	0	0	0	0	0	0	0	0	0			ABE8e_NM_001844_4(COL2A1)c_2965CT(p_Arg989Cys)	0	0	0	6.36364
		ABEmax_NM_001613_2(ACTA2)c_116GA(p_Arg39His)	0	0	0.486224	3.40357	0	4.7812	29.6596	0	0	0	0.810373	1.2966	0	0	0	0	0	0	0	0	0	0.0995025	0.597015	3.48259	0	6.86567	27.9602	0	0	0	1.19403	1.09453	0	0	0	0	0	0	0	0			ABE8e_NM_001845_4(COL4A1)c_1493GA(p_Gly498Asp)	0	0	0	0
		ABEmax_NM_001615_3(ACTG2)c_532CT(p_Arg178Cys)	0	0	0	0	0	36.1702	0	0	0	0	0	0	0	0	0	0	0	0	0	0	0	0	0	0	0	41.9355	0	0	0	0	0	0	0	0	0	0	0	0	0	0			ABE8e_NM_001845_4(COL4A1)c_3760GA(p_Gly1254Arg)	0	0.473934	0	0
		ABEmax_NM_001615_3(ACTG2)c_533GA(p_Arg178His)	0	0	0	6.29133	0	0	0	47.7866	0	0	0	0	0	0.101029	0	0	0	0	0	0	0	0	0	6.79035	0	0	0	47.205	0	0	0	0	0	0.157633	0	0	0	0	0	0			ABE8e_NM_001848_2(COL6A1)c_1003-1GA	0	0	0	0
		ABEmax_NM_001687_4(ATP5F1D)c_245CT(p_Pro82Leu)	0	0	0	0	0	51.9852	0	0	0	0	0	0	0	0	0	0	0	0	0	0	0	0	0	0	0	54.7107	0	0	0	0	0	0	0	0	0	0	0	0	0	0			ABE8e_NM_001849_3(COL6A2)c_1096CT(p_Arg366Ter)	0	0.188893	0	0
		ABEmax_NM_001692_3(ATP6V1B1)c_943CT(p_Arg315Ter)	0	0	0	0	0	1.77596	9.69945	9.83607	0	0	0	0	0	0	0	0	0	0	0	0	0	0	0	0	0	1.83246	8.50785	9.55497	0	0	0	0	0	0	0	0	0	0	0	0			ABE8e_NM_001849_3(COL6A2)c_115+2TC	0	0	7.49064	0
		ABEmax_NM_001715_2(BLK)c_211GA(p_Ala71Thr)	0	0	0	0	23.2733	0	0	1.05105	0	0	0	0	0	0	0	0	0	0	0	0	0	0	0	0	13.5135	0	0	0.643501	0	0	0	0	0	0	0	0	0	0	0	0			ABE8e_NM_001849_3(COL6A2)c_1561CT(p_Arg521Ter)	0	1.66909	0	0
		ABEmax_NM_001739_2(CA5A)c_555GA(p_Lys185=)	0	0	0	0	15.9266	0	0	0	0	0	0	0	0	0	0	0	0	0	0	0	0	0	0	0	9.78342	0	0	0	0	0	0	0	0	0	0	0	0	0	0	0			ABE8e_NM_001849_3(COL6A2)c_1970-9GA	0	0	0	0
		ABEmax_NM_001814_5(CTSC)c_857AG(p_Gln286Arg)	0	0	0.187266	0	0	0	2.76217	0	0.561798	0	0	0	0	0	0	0	0	0	0	0	0	0	0.49334	0	0	0	7.35076	0	0.789344	0	0	0	0	0	0	0	0	0	0	0			ABE8e_NM_001849_3(COL6A2)c_785GA(p_Gly262Asp)	0	0	0	0
		ABEmax_NM_001844_4(COL2A1)c_1693CT(p_Arg565Cys)	0	0	0	0	28.2998	0	0.894855	0	0	0	0	0	0	0	0	0	0	0	0	0	0	0	0	0	42.7817	0	1.23239	0	0	0	0	0	0	0	0	0	0	0	0	0			ABE8e_NM_001849_3(COL6A2)c_883GA(p_Gly295Arg)	0.594059	0.29703	0	0
		ABEmax_NM_001844_4(COL2A1)c_1962CT(p_Gly654=)	0	0	0.145078	0	0	0	0	8.60104	0	0	0	0.518135	0	0	0	0	0	0	0	0	0	0	0.154847	0	0	0	0	9.94116	0	0	0	0.526479	0	0	0	0	0	0	0	0			ABE8e_NM_001876_3(CPT1A)c_1163+1GA	0	0	0	5.29101
		ABEmax_NM_001844_4(COL2A1)c_2491GA(p_Gly831Arg)	0	0	0	0	17.3956	0	0	0	0	0	0	0	0	0	0	0	0	0	0	0	0	0	0	0	9.23077	0	0	0	0	0	0	0	0	0	0	0	0	0	0	0			ABE8e_NM_001876_3(CPT1A)c_478CT(p_Arg160Ter)	0	0	0	0
		ABEmax_NM_001844_4(COL2A1)c_3589GA(p_Gly1197Ser)	0	0	0	0	0	66.1862	0	0	0	0	0	0	0	0	0	0	0	0	0	0	0	0	0	0	0	42.587	0	0	0	0	0	0	0	0	0	0	0	0	0	0			ABE8e_NM_001876_3(CPT1A)c_823GA(p_Ala275Thr)	0	0	0	0
		ABEmax_NM_001844_4(COL2A1)c_4148CT(p_Thr1383Met)	0	0	0	0	0	0	0	0	3.01003	0	12.0401	0	0	0	0	0	0	0	0	0	0	0	0	0	0	0	0	0	2.657	0	11.1111	0	0	0	0	0	0	0	0	0			ABE8e_NM_001904_3(CTNNB1)c_101GA(p_Gly34Glu)	0	0	3.5868	0
		ABEmax_NM_001849_3(COL6A2)c_115+2TC	0	0	0	0	0	3.06924	0	0	0	0	0	0	0	0	0	0	0	0.0356888	0	0	0	0	0	0	0	7.00095	0	0	0	0	0	0	0	0	0	0	0	0.0315358	0	0			ABE8e_NM_001904_3(CTNNB1)c_1420CT(p_Arg474Ter)	0.558313	0	0	0
		ABEmax_NM_001849_3(COL6A2)c_1458+1GA	0	0	0	0	0	83.4016	0	0	0	0	0	0	0	0	0	0	0	0	0	0	0	0	0	0	0	67.8179	0	0	0	0	0	0	0	0	0	0	0	0	0	0			ABE8e_NM_001904_3(CTNNB1)c_337CT(p_Gln113Ter)	0	0	5.44218	0
		ABEmax_NM_001849_3(COL6A2)c_883GA(p_Gly295Arg)	0	0	0	0	0	48.118	0	0	0	0	0	0	0	0	0	0	0	0	0	0	0	0	0	0	0	42.6527	0	0	0	0	0	0	0	0	0	0	0	0	0	0			ABE8e_NM_001916_4(CYC1)c_643CT(p_Leu215Phe)	0	0	0	0.27248
		ABEmax_NM_001876_3(CPT1A)c_1876-1GA(p_Val626_Glu676del)	0	0	0	10.2362	0	0	0	0	0	0	0	0	0	0	0	0	0	0	0	0	0	0	0	11.1842	0	0	0	0	0	0	0	0	0	0	0	0	0	0	0	0			ABE8e_NM_001918_3(DBT)c_902GA(p_Arg301His)	0	0	0	0
		ABEmax_NM_001904_3(CTNNB1)c_101GA(p_Gly34Glu)	0	0	0	0	51.9531	0	0	0	0	0	0	0	0	0	0	0	0	0	0	0	0	0	0	0	56.5789	0	0	0	0	0	0	0	0	0	0	0	0	0	0	0			ABE8e_NM_001927_3(DES)c_1109TC(p_Leu370Pro)	0	0	0	0
		ABEmax_NM_001904_3(CTNNB1)c_2076+2TC	0	0	47.3888	0	0	0	0	0	0	0	0	0	0	0	0	0	0	0	0	0	0	0	87.3278	0	0	0	0	0	0	0	0	0	0	0	0	0	0	0	0	0			ABE8e_NM_001927_3(DES)c_394CT(p_Gln132Ter)	0	0	0	0
		ABEmax_NM_001904_3(CTNNB1)c_337CT(p_Gln113Ter)	0	0	0	0	10.0873	0	0	1.55189	1.06693	0	0	0	0	0	0	0	0	0	0	0	0	0	0	0	13.4438	0	0	1.4733	1.28913	0.092081	0	0	0	0	0	0	0	0	0	0			ABE8e_NM_001927_3(DES)c_634CT(p_Arg212Ter)	0	0	0	0
		ABEmax_NM_001918_3(DBT)c_902GA(p_Arg301His)	0	0.0258866	0	0	0	0	11.6749	0	0	0	0	0	0	0	0	0	0	0	0	0	0	0	0	0	0	0	5.61776	0	0	0	0	0	0	0	0	0	0	0	0	0			ABE8e_NM_001958_3(EEF1A2)c_796CT(p_Arg266Trp)	0	0	0	0
		ABEmax_NM_001927_3(DES)c_1237GA(p_Glu413Lys)	0	0	0	0.882353	0	2.35294	0	0	0	0	0	0	0	0	0	0	0	0	0	0	0	0	0	2.04678	0	6.43275	0	0	0	0	0	0	0	0	0	0	0	0	0	0			ABE8e_NM_001976_4(ENO3)c_1121GA(p_Gly374Glu)	0	0	0.399202	0
		ABEmax_NM_001927_3(DES)c_1325CT(p_Thr442Ile)	0	0	0	0	0	12.4058	0	0	0	0	0	0	0	0	0	0	0	0	0	0	0	0	0	0	0	5.81095	0	0	0	0	0	0	0	0	0	0	0	0	0	0			ABE8e_NM_002016_1(FLG)c_7339CT(p_Arg2447Ter)	0	0	0	4.17607
		ABEmax_NM_001927_3(DES)c_735+1GA	0	0	0	0	19.6992	0	0	0	0	0	0	0	0	0	0	0	0	0	0	0	0	0	0	0	11.7155	0	0	0	0.0523013	0	0	0	0	0	0	0	0	0	0	0			ABE8e_NM_002024_5(FMR1)c_420-8AG	0	2.85938	0	13.4743
		ABEmax_NM_001943_4(DSG2)c_1880-2AG	0	0	0	0	0	8.7156	0	0	0	0	0	0	0	0	0	0	0	0	0	0	0	0	0	0	0	3.38462	0	0	0	0	0	0	0	0	0	0	0	0	0	0			ABE8e_NM_002052_4(GATA4)c_*1168TC	0	0	0	0
		ABEmax_NM_001958_3(EEF1A2)c_370GA(p_Glu124Lys)	0	0	0	22.5722	0	0	0	0	0	0	0	0	0	0	0	0	0	0	0	0	0	0	0	16.7832	0	0	0	0	0	0	0	0	0	0	0	0	0	0	0	0			ABE8e_NM_002052_4(GATA4)c_997+200GA	0	0	4.54545	0
		ABEmax_NM_001972_2(ELANE)c_628GA(p_Gly210Arg)	0	0	0	0	0	21.2291	0	0	0	0	0	0	0	0	0	0	0	0	0	0	0	0	0	0	0	31.9473	0	0	0	0	0	0	0	0	0	0	0	0	0	0			ABE8e_NM_002074_4(GNB1)c_301AG(p_Met101Val)	0	0	0.613497	0
		ABEmax_NM_001972_3(ELANE)c_640GA(p_Gly214Arg)	0	0	0	0	0	96.875	0	0	0	0	0	0	0	0	0	0	0	0	0	0	0	0	0	0	0	79.0541	0	0	0	0	0	0	0	0	0	0	0	0	0	0			ABE8e_NM_002087_3(GRN)c_709-2AG	0	0	0	0
		ABEmax_NM_001999_3(FBN2)c_3724+2TC	0	0	0	0	0	77.9043	6.83371	0	0	0	0	2.16401	0	3.87244	0	0	0	0	0	0	0	0	0	0	0	50.5995	4.55635	0	0	0	0	1.35891	0	2.71783	0	0	0	0	0	0			ABE8e_NM_002087_3(GRN)c_991CT(p_Gln331Ter)	0	0	0	0
		ABEmax_NM_002016_1(FLG)c_11575CT(p_Gln3859Ter)	0	0	0	0	0	15.4601	0	0	0	0	0	0	0	0	0	0	0	0	0	0	0	0	0	0	0	24.5078	0	0	0	0	0	0	0	0	0	0	0	0	0	0			ABE8e_NM_002109_5(HARS)c_410GA(p_Arg137Gln)	0	0	0	0
		ABEmax_NM_002016_1(FLG)c_2476CT(p_Arg826Ter)	0	0	0	0	0	20.7143	0	0	0	0	0	0	0	0	0	0	0	0	0	0	0	0	0	0	0	29.6	0	0	0	0	0	0	0	0	0	0	0	0	0	0			ABE8e_NM_002150_2(HPD)c_75GA(p_Trp25Ter)	0	0	0	0
		ABEmax_NM_002016_1(FLG)c_5392CT(p_Arg1798Ter)	0	0	0	0	0	3.9934	0	0	0	0	0	0	0	0	0	0	0	0	0	0	0	0	0	0	0	5.353	0	0	0	0	0	0	0	0	0	0	0	0	0	0			ABE8e_NM_002150_2(HPD)c_97GA(p_Ala33Thr)	0	0	0	0
		ABEmax_NM_002052_4(GATA4)c_*1168TC	0	0	0	0	0	0	0	31.5529	0	0	0	0	0	0	0	0	0	0	0	0	0	0	0	0	0	0	0	47.2793	0	0	0	0	0	0	0	0	0	0	0	0			ABE8e_NM_002180_2(IGHMBP2)c_1808GA(p_Arg603His)	0	0	0	0
		ABEmax_NM_002052_4(GATA4)c_997+200GA	0	0	0	0	0	0	0	0	6.46275	0	0	0	0	0	0	0	0	0	0	0	0	0	0	0	0	0	0	0	6.48357	0	0	0	0	0	0	0	0	0	0	0			ABE8e_NM_002180_2(IGHMBP2)c_2560CT(p_Gln854Ter)	0	0	0	0
		ABEmax_NM_002055_4(GFAP)c_1246CT(p_Arg416Trp)	0	0	0	0	0	0	0	0	0	3.15107	0	0	0	0	0.139018	0	0	0	0	0	0	0	0	0	0	0	0	0	0	5.15703	0	0	0	0	0.249822	0	0	0	0	0			ABE8e_NM_002180_2(IGHMBP2)c_2TC(p_Met1Thr)	0	0	0	0
		ABEmax_NM_002074_4(GNB1)c_301AG(p_Met101Val)	0	0	0	0	0	10.2603	0	0	0	0	0	0	0	0	0	0	0	0.153139	0	0	0	0	0	0	0	7.70156	0	0	0	0	0	0	0	0	0	0	0	0	0	0			ABE8e_NM_002225_4(IVD)c_232CT(p_Arg78Ter)	0	0	0	35.5994
		ABEmax_NM_002087_3(GRN)c_1252CT(p_Arg418Ter)	0	0	0	0	0	89.2132	0	0	0	0	0	0	0	0	0	0	0	0	0	0	0	0	0	0	0	59.7029	0	0	0	0	0	0	0	0	0	0	0	0	0	0			ABE8e_NM_002246_2(KCNK3)c_608GA(p_Gly203Asp)	0	0	0.396825	28.5714
		ABEmax_NM_002140_4(HNRNPK)c_859CT(p_Arg287Ter)	0	0	0	0	67.1924	0	0	0	0	0	0	0	0	0	0	0	0	0	0	0	0	0	0	0	94.0581	0	0	0	0	0	0	0	0	0	0	0	0	0	0	0			ABE8e_NM_002283_3(KRT85)c_233GA(p_Arg78His)	0	0	0	0
		ABEmax_NM_002150_2(HPD)c_97GA(p_Ala33Thr)	0	0	0	74.0657	0	0	0	0	0	0	0	0	0	0	0	0	0	0	0	0	0	0	0	61.0526	0	0	0	0	0	0	0	0	0	0	0	0	0	0	0	0			ABE8e_NM_002292_3(LAMB2)c_2890CT(p_Arg964Ter)	0	0	0	0
		ABEmax_NM_002180_2(IGHMBP2)c_1156TC(p_Trp386Arg)	0	0	9.48905	0	0	0	0	61.3139	0	0	0	0	0	0	0	0	0	0	0	0	0	0	8.97436	0	0	0	0	52.9915	0	0	0	0	0	0	0	0	0	0	0	0			ABE8e_NM_002294_2(LAMP2)c_138GA(p_Trp46Ter)	0	0	0	19.6706
		ABEmax_NM_002180_2(IGHMBP2)c_826CT(p_Gln276Ter)	0	0	0	4.71976	0	0	0	1.47493	0	0	0	0	0	0	0	0	0	0	0	0	0	0	0	5	0	0	0	2.29167	0	0	0	0	0	0	0	0	0	0	0	0			ABE8e_NM_002294_2(LAMP2)c_293GA(p_Trp98Ter)	0	0	0	0
		ABEmax_NM_002225_3(IVD)c_794-1GA	0	0	0	0	53.1882	0	0	0	0	0	0	0	0	0	0	0	0	0	0	0	0	0	0	0	89.2421	0	0	0	0	0	0	0	0	0	0	0	0	0	0	0			ABE8e_NM_002294_2(LAMP2)c_520CT(p_Gln174Ter)	0	0	0	0.101626
		ABEmax_NM_002225_4(IVD)c_1174CT(p_Arg392Cys)	0	0	0	0	6.95067	0	0	0	0	0	0	0	0	0	0	0	0	0	0	0	0	0	0	0	7.32673	0	0	0	0	0	0	0	0	0	0	0	0	0	0	0			ABE8e_NM_002294_2(LAMP2)c_718CT(p_Gln240Ter)	0	0	0	11.3684
		ABEmax_NM_002225_4(IVD)c_232CT(p_Arg78Ter)	0	0	0	0	0	0.873362	13.1004	0	0	0	0	0	0	0	0	0	0	0	0	0	0	0	0	0	0	1.01351	8.78378	0	0	0	0	0	0	0	0	0	0	0	0	0			ABE8e_NM_002294_2(LAMP2)c_962GA(p_Trp321Ter)	1.0329	0	0	26.3198
		ABEmax_NM_002241_4(KCNJ10)c_1042CT(p_Arg348Cys)	0	0	0	0.115875	0	54.1136	0	0	0	0	0	0	0	0	0	0	0	0	0	0	0	0	0	0.0521785	0	31.3853	0	0	0	0	0	0	0	0	0	0	0	0	0	0			ABE8e_NM_002316_3(LMX1B)c_227GA(p_Trp76Ter)	0	0	0	0
		ABEmax_NM_002241_4(KCNJ10)c_889CT(p_Arg297Cys)	0	0	0	0	19.42	0	0	0	0	0	0	0	0	0	0	0	0	0	0	0	0	0	0	0	25.7646	0	0	0	0	0	0	0	0	0	0	0	0	0	0	0			ABE8e_NM_002336_2(LRP6)c_2953CT(p_Arg985Ter)	0	0	7.67778	0
		ABEmax_NM_002294_2(LAMP2)c_293GA(p_Trp98Ter)	0	0	1.42648	0	6.91908	0	0	0	0	0	0	0	0	0	0	0	0	0	0	0	0	0	1.76185	0	7.63467	0	0	0	0	0	0	0	0	0	0	0	0	0	0	0			ABE8e_NM_002336_2(LRP6)c_2994+2TC	0	0	0	0
		ABEmax_NM_002294_2(LAMP2)c_294GA(p_Trp98Ter)	0	0	0	0	0	0	78.9339	0	0	0	0	0	0	0	0.0121418	0	0	0	0	0	0	0	0	0	0	0	42.0878	0	0	0	0	0	0	0	0.0179517	0	0	0	0	0			ABE8e_NM_002485_4(NBN)c_1502GA(p_Trp501Ter)	0	0	0	0
		ABEmax_NM_002316_3(LMX1B)c_736CT(p_Arg246Ter)	0	0	0	0	0	0	0	0	0	7.99327	0	0	0	0	0	0	0	0	0	0	0	0	0	0	0	0	0	0	0	8.97981	0	0	0	0	0	0	0	0	0	0			ABE8e_NM_002490_5(NDUFA6)c_3GA(p_Met1Ile)	0	0	0	0
		ABEmax_NM_002316_3(LMX1B)c_745CT(p_Arg249Ter)	0	0	0	0	0	9.1716	0	0	0	0	0	0	0	0	0	0	0	0	0	0	0	0	0	0	0	14.2857	0	0	0	0	0	0	0	0	0	0	0.37594	0	0	0			ABE8e_NM_002528_5(NTHL1)c_268CT(p_Gln90Ter)	0	0	0	0
		ABEmax_NM_002316_3(LMX1B)c_781CT(p_Arg261Cys)	0	0	0	0	0	26.2457	0	0	0	0	0	0	0	0	0	0	0	0	0	0	0	0	0	0	0	38.5313	0	0	0	0	0	0	0	0	0	0	0	0	0	0			ABE8e_NM_002547_2(OPHN1)c_1246CT(p_Gln416Ter)	0	0	7.94335	0
		ABEmax_NM_002336_2(LRP6)c_2669GA(p_Trp890Ter)	0	0	0	0	0	5.40541	0	0	0	0	0	0	0	0	0	0	0	0	0	0	0	0	0	0	0	3.45395	0	0	0	0	0	0	0	0	0	0	0	0	0	0			ABE8e_NM_002591_3(PCK1)c_925GA(p_Gly309Arg)	0	0	0	0
		ABEmax_NM_002397_4(MEF2C)c_565CT(p_Arg189Ter)	0	0	2.64737	0	0	0	0	5.15355	0.21179	0	0	0	0	0	0	0	0	0	0	0	0	0	3.125	0	0	0	0	7.27459	0.307377	0	0	0	0	0	0	0	0	0	0	0			ABE8e_NM_002637_4(PHKA1)c_1174CT(p_Arg392Ter)	0	0	0	12.0805
		ABEmax_NM_002437_4(MPV17)c_186+2TC	0	0	0	0	16.1102	10.6845	0	0	0	0	0	0	0	0	0	0	0	0	0	0	0	0	0	0	14	6.52632	0	0	0	0	0	0	0	0	0	0	0	0	0	0			ABE8e_NM_002693_2(POLG)c_1433+1GA	0	0	25.9843	0
		ABEmax_NM_002454_2(MTRR)c_1361CT(p_Ser454Leu)	0	0	0	0	0	6.5449	0	0.456621	0	0	0	0	0	0	0	0	0	0	0	0	0	0	0	0	0	11.4224	0	0.862069	0	0	0	0	0	0	0	0	0	0	0	0			ABE8e_NM_002693_2(POLG)c_1721GA(p_Arg574Gln)	19.4656	0	0	0
		ABEmax_NM_002454_2(MTRR)c_1459GA(p_Gly487Arg)	0	0	0.235849	13.2075	0	21.934	0	0	0	0	0	0	0	0	0	0	0	0	0	0	0	0	0	6.90299	0	15.8582	0	0	0	0	0	0	0	0	0	0	0	0	0	0			ABE8e_NM_002693_2(POLG)c_1760CT(p_Pro587Leu)	0	0	0	9.49367
		ABEmax_NM_002474_2(MYH11)c_3791TC(p_Leu1264Pro)	0	0	0	0	0	0	0	0	7.8481	0	0	0	0	0	0	0	0	0	0	0	0	0	0	0	0	0	0	0	8.62821	0	0	0	0	0	0	0	0	0	0	0.0484731			ABE8e_NM_002693_2(POLG)c_1789CT(p_Arg597Trp)	0	0	49.0066	0
		ABEmax_NM_002485_4(NBN)c_2165GA(p_Trp722Ter)	0	0	0	0	0	48.6541	0	0	0	0	0	0	0	0	0	0	0	0	0	0	0	0	0	0	0	27.0337	0	0	0	0	0	0	0	0	0	0	0	0	0	0			ABE8e_NM_002693_2(POLG)c_1790GA(p_Arg597Gln)	0	0	0	0
		ABEmax_NM_002496_3(NDUFS8)c_305GA(p_Arg102His)	0	0	0	32.1839	0	0	0	0	0	0	0	0	0	0	0	0	0	0	0	0	0	0	0	26.1146	0	0	0	0	0	0	0	0	0	0	0	0	0	0	0	0			ABE8e_NM_002693_2(POLG)c_2551AG(p_Thr851Ala)	0	0	14.2857	0
		ABEmax_NM_002547_3(OPHN1)c_1489CT(p_Arg497Ter)	0	0	3.67827	0	0	0	14.4188	0	0	0	0	0	0	0	0	0	0	0	0	0	0	0	3.65927	0	0	0	12.9574	0	0	0	0	0	0	0	0	0	0	0	0	0			ABE8e_NM_002693_2(POLG)c_2636AG(p_Gln879Arg)	0	0	0	1.00671
		ABEmax_NM_002591_3(PCK1)c_925GA(p_Gly309Arg)	0	0	0	6.60569	0	0	0	0	0	0	0	0	0	0	0	0	0	0	0	0	0	0	0	12.9782	0	0	0	0	0	0	0	0	0	0	0	0	0	0	0	0			ABE8e_NM_002693_2(POLG)c_3483-2AG	0	0	0	3.7037
		ABEmax_NM_002693_2(POLG)c_1402AG(p_Asn468Asp)	0	0	0	0	5.32787	0	0	0	0	0	0	0	0	0	0	0	0	0	0	0	0	0	0	0	6.99904	0	0	0	0	0	0	0	0	0	0	0	0	0	0	0			ABE8e_NM_002693_2(POLG)c_3550GA(p_Asp1184Asn)	0	0	4.48625	0
		ABEmax_NM_002693_2(POLG)c_1433+1GA	0	0	0	0	15.625	0	0	0	0	0	0	0	0	0	0	0	0	0	0	0	0	0	0	0	13.9386	0	0	0	0	0	0	0	0	0	0	0	0	0	0	0			ABE8e_NM_002693_2(POLG)c_409CT(p_Gln137Ter)	0	0	0	0
		ABEmax_NM_002693_2(POLG)c_2070+1GA	0	0	0	0	0	0	0	6.81319	0	0	0.274725	0	0	0	0	0	0	0	0	0	0	0	0	0	0	0	0	7.01257	0	0	0.283745	0	0	0	0	0	0	0	0	0			ABE8e_NM_002693_2(POLG)c_679CT(p_Arg227Trp)	0	0	16.6667	0
		ABEmax_NM_002693_2(POLG)c_2246TC(p_Phe749Ser)	0	0	0.0278707	0	0	4.96098	0	0	0	0	0	0	0	0	0	0	0	0	0	0	0	0	0.0721241	0	0	5.48143	0	0	0	0	0	0	0	0	0	0	0	0	0	0			ABE8e_NM_002693_2(POLG)c_925CT(p_Arg309Cys)	0	0	24.2991	5.60748
		ABEmax_NM_002693_2(POLG)c_2794CT(p_His932Tyr)	0	0	0	0	0	4.58365	0	0	0	0.286478	0	0	0	0	0	0	0	0	0	0.0190985	0	0	0	0	0	9.86252	0	0	0	0.328751	0	0	0	0	0	0	0	0	0	0.0298864			ABE8e_NM_002755_3(MAP2K1)c_371CT(p_Pro124Leu)	0	0.190718	0	0
		ABEmax_NM_002693_2(POLG)c_3287GA(p_Arg1096His)	0	0	0	0	0	0	6.47129	0	0	0	0	0	0	0	0	0	0	0	0	0.0148765	0	0	0	0	0	0	7.39913	0	0	0	0	0	0	0	0	0.0131423	0	0.0131423	0	0.0131423			ABE8e_NM_002755_3(MAP2K1)c_389AG(p_Tyr130Cys)	0	0	0	0
		ABEmax_NM_002693_2(POLG)c_3483-2AG	0	0	0	0	7.44891	19.0508	0	0	0	0	0	0	0	0	0	0	0	0	0	0	0	0	0	0	6.3956	13.3842	0	0	0	0	0	0	0	0	0	0	0	0	0	0			ABE8e_NM_002768_4(CHMP1A)c_346GA(p_Glu116Lys)	0	0	0.116279	0
		ABEmax_NM_002739_4(PRKCG)c_356CT(p_Ser119Phe)	0	0	0	0	0	23.5123	7.40203	0	0	0	0	0	0	0	0	0	0	0	0	0	0	0	0	0	0	21.2408	7.46583	0	0	0	0	0	0	0	0	0	0	0	0	0			ABE8e_NM_002778_2(PSAP)c_607CT(p_Gln203Ter)	0	0	0	0
		ABEmax_NM_002755_3(MAP2K1)c_158TC(p_Phe53Ser)	0	0	0	0	0	37.4359	0	0	0	0	0	0	0	0	0	0	0	0	0	0	0	0	0	0	0	27.3109	0	0	0	0	0	0	0	0	0	0	0	0	0	0			ABE8e_NM_002834_4(PTPN11)c_1403CT(p_Thr468Met)	0	0	0	0
		ABEmax_NM_002755_3(MAP2K1)c_388TC(p_Tyr130His)	0	0	0	0	0	0	0	5.86667	0	0	0	0	0	0	0	0	0	0	0	0	0	0	0	0	0	0	0	3.13152	0	0	0	0	0	0	0	0	0	0	0	0			ABE8e_NM_002834_4(PTPN11)c_1471CT(p_Pro491Ser)	0	0	0	0
		ABEmax_NM_002778_2(PSAP)c_607CT(p_Gln203Ter)	0	0	0	0	0	0	18.8716	0	0	0	0	0	0	0	0	0	0	0	0	0	0	0	0	0	0	0	26.1146	0	0	0	0	0	0	0	0	0	0	0	0	0			ABE8e_NM_002834_4(PTPN11)c_1529AG(p_Gln510Arg)	0	0	0	0
		ABEmax_NM_002816_5(PSMD12)c_316CT(p_Gln106Ter)	0	0	0	3.48837	0	0	0	0	0	0	0	0	0	0	0	0	0	0	0	0	0	0	0	8.18331	0	0	0	0	0	0	0	0	0	0	0	0	0	0	0	0			ABE8e_NM_002834_4(PTPN11)c_166AG(p_Ile56Val)	0	0	0	0
		ABEmax_NM_002834_4(PTPN11)c_1051CT(p_Arg351Ter)	0	0	0	0	14.1714	0	0	2.05714	0	0	0	0	0	0	0	0	0	0	0	0	0	0	0	0	25	0	0	3.14371	0	0	0	0	0	0	0	0	0	0	0	0			ABE8e_NM_002872_4(RAC2)c_184GA(p_Glu62Lys)	0	0.212379	0	0
		ABEmax_NM_002834_4(PTPN11)c_1381GA(p_Ala461Thr)	0	0	0	0	0	30.2128	0	0	0	0	0	1.70213	0	0	0	0	0	0	0	0	0	0	0	0	0	27.2189	0	0	0	0.295858	0	1.47929	0	0	0	0	0	0	0	0			ABE8e_NM_002880_3(RAF1)c_1279AG(p_Ser427Gly)	0	0	0	0
		ABEmax_NM_002880_3(RAF1)c_770CT(p_Ser257Leu)	0	0	0.304878	9.45122	0	0	0	0	0	0	0	0	0	0	0	0	0	0	0	0	0	0	0.239234	10.5263	0	0	0	0	0	0	0	0	0	0	0	0	0	0	0	0			ABE8e_NM_002880_3(RAF1)c_776CT(p_Ser259Phe)	0	0	0	32.7869
		ABEmax_NM_002880_3(RAF1)c_776CT(p_Ser259Phe)	0	0	0	32.7356	0	0	0	0	0	0	0	0	0	0	0	0	0	0	0	0	0	0	0	19.0841	0	0	0	0	0	0	0	0	0	0	0	0	0	0	0	0			ABE8e_NM_002968_2(SALL1)c_814CT(p_Gln272Ter)	0	0	0.455581	0.22779
		ABEmax_NM_002880_3(RAF1)c_782CT(p_Pro261Leu)	0	0	0	0	15.5583	0	0	0	0	0	0	0	0	0	0	0	0	0	0	0	0	0	0	0	15.693	0	0	0	0	0	0	0	0	0	0	0	0	0	0	0			ABE8e_NM_003000_2(SDHB)c_602GA(p_Trp201Ter)	0	0	0	0
		ABEmax_NM_003000_2(SDHB)c_541-2AG	0	0	0	0	0	3.28767	0	0	0	0	0	0	0	0	0	0	0	0	0	0	0	0	0	0	0	6.53266	0	0	0	0	0	0	0	0	0	0	0	0	0	0			ABE8e_NM_003000_2(SDHB)c_79CT(p_Arg27Ter)	3.06748	0	0	0
		ABEmax_NM_003002_3(SDHD)c_314GA(p_Trp105Ter)	0	0	0	0	0	0	4.04494	0	0	0	0	0	0	0	0	0	0	0	0	0	0	0	0	0	0	0	5.22088	0	0	0	0	0	0	0	0	0	0	0	0	0			ABE8e_NM_003001_3(SDHC)c_387GA(p_Trp129Ter)	0	0	0	0
		ABEmax_NM_003018_3(SFTPC)c_218TC(p_Ile73Thr)	0	0	0	0	91.5514	0	0	0	0	0	1.13964	0	0	0	0	0	0	0	0	0	0	0	0	0	66.6395	0	0	0	0	0	0.932184	0	0	0	0	0	0	0	0	0			ABE8e_NM_003002_3(SDHD)c_3GA(p_Met1Ile)	0.431881	0	0	0
		ABEmax_NM_003023_4(SH3BP2)c_1252CT(p_Pro418Ser)	0	0	0	11.2478	0	0	0	0	0	0.089982	0	0	0	0	0	0	0	0	0	0	0	0	0	13.207	0	0	0	0	0	0.126382	0	0	0	0	0	0	0	0	0	0			ABE8e_NM_003023_4(SH3BP2)c_1252CT(p_Pro418Ser)	7.31423	0	0	50.6639
		ABEmax_NM_003041_3(SLC5A2)c_416GA(p_Arg139His)	0.00327011	0	0	0	0	58.172	0	0	0	0	0	0	0.00327011	0	0	0	0	0	0	0	0	0	0	0	0	55.89	0	0	0	0	0	0	0.00290006	0	0.00290006	0	0	0	0	0			ABE8e_NM_003038_4(SLC1A4)c_766GA(p_Glu256Lys)	0	0	0	0
		ABEmax_NM_003042_3(SLC6A1)c_1648GA(p_Gly550Arg)	0	0	0	0	0	0	0	10.8565	0	0	0	0	0	0	0	0	0	0	0	0	0	0	0	0	0	0	0	7.02746	0	0	0	0	0	0	0	0	0	0	0	0			ABE8e_NM_003060_3(SLC22A5)c_136CT(p_Pro46Ser)	0	0	0	0
		ABEmax_NM_003042_3(SLC6A1)c_850-2AG	0	0	0	0	50.3934	0	0	0	0.218531	0	0	0	0	0	0	0	0	0	0	0	0	0	0	0	38.6684	0	0	0	0.220459	0	0	0	0	0	0	0	0	0	0	0			ABE8e_NM_003060_3(SLC22A5)c_338GA(p_Cys113Tyr)	0	0	0	0
		ABEmax_NM_003051_3(SLC16A1)c_1414GA(p_Gly472Arg)	0	0	1.39643	0	0	2.56012	0	0	5.19783	0	0.853375	0	28.2389	0	0	0	0	0	0	0	0	0	1.26246	0	0	2.52492	0	0	5.64784	0	0.730897	0	31.6944	0	0	0	0	0	0	0			ABE8e_NM_003060_3(SLC22A5)c_845GA(p_Arg282Gln)	0	0	0	0
		ABEmax_NM_003060_3(SLC22A5)c_1195CT(p_Arg399Trp)	0	0	0	0	0	0	6.86695	0	0	0	0	0	0	0	0	0	0	0	0	0	0	0	0	0	0	0	12.0219	0	0	0	0	0	0	0	0	0	0	0	0	0			ABE8e_NM_003070_3(SMARCA2)c_2554GA(p_Glu852Lys)	0	0	0	0
		ABEmax_NM_003060_3(SLC22A5)c_1340AG(p_Tyr447Cys)	0	0	0	0	4.14087	0	0	0	0	0	0	0	0	0	0	0	0	0	0	0	0	0	0	0	4.48613	0	0	0	0	0	0	0	0	0	0	0	0	0	0	0			ABE8e_NM_003070_3(SMARCA2)c_3439GA(p_Asp1147Asn)	0	0	0	8.79479
		ABEmax_NM_003060_3(SLC22A5)c_338GA(p_Cys113Tyr)	0	0	0	0	18.9979	0	0	0	0	0	0	0	0	0	0	0	0	0	0	0	0	0	0	0	28.481	0	0	0	0	0	0	0	0	0	0	0	0	0	0	0			ABE8e_NM_003073_4(SMARCB1)c_118CT(p_Arg40Ter)	0	0	0	0
		ABEmax_NM_003072_3(SMARCA4)c_2576CT(p_Thr859Met)	0	0	0	0	0	0	0	0	0	50.173	0	0	0	0	0	0	0	0	0	0	0	0	0	0	0	0	0	0	0	55.2632	0	0	0	0	0	0	0	0	0	0			ABE8e_NM_003073_4(SMARCB1)c_601CT(p_Arg201Ter)	0	0	0	0
		ABEmax_NM_003119_3(SPG7)c_988-1GA	0	0	0	40.8602	0	0	0	0	0	0	0	0	0	0	0	0	0	0	0	0	0	0	0	53.8462	0	0	0	0	0	0	0	0	0	0	0	0	0	0	0	0			ABE8e_NM_003079_4(SMARCE1)c_751CT(p_Arg251Ter)	0	0	0	0
		ABEmax_NM_003159_2(CDKL5)c_2593CT(p_Gln865Ter)	0	0	0	0	11.8604	0	0	0	0	0	0	0	0	0	0	0	0	0	0	0	0	0	0	0	15.9806	0	0	0	0	0	0	0	0	0	0	0	0	0	0	0			ABE8e_NM_003119_3(SPG7)c_1408CT(p_Arg470Ter)	0	0	0	0
		ABEmax_NM_003159_2(CDKL5)c_578AG(p_Asp193Gly)	0	0	0	0	0	0	29.2788	0	0	0	0	0	0.0165044	0	0	0	0	0	0	0	0	0	0	0	0	0	36.7786	0	0	0	0	0	0	0	0	0	0	0	0	0			ABE8e_NM_003119_3(SPG7)c_679CT(p_Arg227Ter)	0	0	0	0
		ABEmax_NM_003165_3(STXBP1)c_1359+2TC	0	0	0	16.25	0	0	0	0	0	0	0	0	0	0	0	0	0	0	0	0	0	0	0	8.69565	0	0	0	0	0	0	0	0	0	0	0	0	0	0	0	0			ABE8e_NM_003122_4(SPINK1)c_101AG(p_Asn34Ser)	0	0	0.259067	0
		ABEmax_NM_003165_3(STXBP1)c_416CT(p_Pro139Leu)	0	0	0	0	0	22.2343	0	0	0	0	0	0	0	0	0	0	0	0	0	0	0	0	0	0	0	25.2381	0	0	0	0	0	0	0	0	0	0	0	0	0	0			ABE8e_NM_003126_3(SPTA1)c_83GA(p_Arg28His)	0	0.139276	0	0
		ABEmax_NM_003165_3(STXBP1)c_703CT(p_Arg235Ter)	0	0	0	0	15.1982	0	0	0	0.734214	0	0	0	0	0	0.0734214	0	0	0	0	0	0	0	0	0	8.12432	0	0	0	0.327154	0	0	0	0	0	0	0	0	0	0	0			ABE8e_NM_003159_2(CDKL5)c_1675CT(p_Arg559Ter)	0	0	0.436047	0
		ABEmax_NM_003238_4(TGFB2)c_896GA(p_Arg299Gln)	0	0	0	0	0	29.3629	0	0	0	0	0	0	0	0	0	0	0	0	0	0	0	0	0	0	0	27.6483	0	0	0	0	0	0	0	0	0	0	0	0	0	0			ABE8e_NM_003159_2(CDKL5)c_578AG(p_Asp193Gly)	0	0	0	0.221729
		ABEmax_NM_003239_4(TGFB3)c_973CT(p_Arg325Ter)	0	0	0	0	13.6836	0.711549	0	0	0	0	0	0	0	0	0	0	0	0	0	0	0	0	0	0	9.58282	0.743494	0	0	0	0	0	0	0	0	0	0	0	0	0.0413052	0			ABE8e_NM_003159_2(CDKL5)c_62AG(p_Glu21Gly)	0	0	0	9.45674
		ABEmax_NM_003289_3(TPM2)c_349GA(p_Glu117Lys)	0	0	0	0	0	7.57021	0	0	0	0	0	0	0	0	0	0	0	0	0	0	0	0	0	0	0	8.06723	0	0	0	0	0	0	0	0	0	0	0	0	0	0			ABE8e_NM_003159_2(CDKL5)c_766CT(p_Gln256Ter)	0	0	0	0
		ABEmax_NM_003361_3(UMOD)c_707CT(p_Pro236Leu)	0	0	0	0.636364	0	10.0909	0	0	0	0	0	0	0	0	0	0	0	0	0	0	0	0	0	0.318725	0	6.93227	0	0	0	0	0	0	0	0	0	0	0	0	0	0			ABE8e_NM_003165_3(STXBP1)c_1099CT(p_Arg367Ter)	0	1.14504	0	0
		ABEmax_NM_003361_3(UMOD)c_944GA(p_Cys315Tyr)	0	0	0	0	0	0	0	18.9899	0	0	18.1818	0	0	0	0	0	0	0	0	0	0	0	0	0	0	0	0	17.735	0	0	14.1026	0	0	0	0	0	0	0	0	0			ABE8e_NM_003165_3(STXBP1)c_1434GA(p_Trp478Ter)	0	0	0	0
		ABEmax_NM_003383_3(VLDLR)c_1586GA(p_Trp529Ter)	0	0	0	0	6.06061	0	0	0	18.1818	0	0	0	0	0	0	0	0	0	0	0	0	0	0	0	4.08163	0	0	0	13.2653	0	0	0	0	0	0	0	0	0	0	0			ABE8e_NM_003165_3(STXBP1)c_1565GA(p_Trp522Ter)	0	0	0	0.126369
		ABEmax_NM_003384_2(VRK1)c_265CT(p_Arg89Ter)	0	0	0	0	5.35406	0	1.38169	0	0	0	0	0	0	0	0	0	0	0	0	0	0	0	0	0	6.54762	0	1.98413	0	0	0	0	0	0	0	0	0	0	0	0	0			ABE8e_NM_003165_3(STXBP1)c_1651CT(p_Arg551Cys)	0	0	0	0
		ABEmax_NM_003384_2(VRK1)c_397CT(p_Arg133Cys)	0	0	0	11.1639	0	0	0	0	17.9335	0	0	0	0	0	0	0	0	0	0	0	0	0	0	6.65927	0	0	0	0	16.8701	0	0	0	0	0	0	0	0	0	0	0			ABE8e_NM_003165_3(STXBP1)c_685CT(p_Gln229Ter)	0	0	0.153081	0
		ABEmax_NM_003412_3(ZIC1)c_1165CT(p_Gln389Ter)	0	0	0	0	0	0	38.4615	0	0	0	0	0	0	0	0	0	0	0	0	0	0	0	0	0	0	0	28.3401	0	0	0	0	0	0	0	0	0	0	0	0	0			ABE8e_NM_003235_4(TG)c_7021GA(p_Gly2341Ser)	0	0	0	0
		ABEmax_NM_003477_2(PDHX)c_1336CT(p_Arg446Ter)	0	0	0	0	0	0	0	0	53.9726	0	0	0	0	0	0	0	0	0	0	0	0	0	0	0	0	0	0	0	47.9029	0	0	0	0	0	0	0	0	0	0	0			ABE8e_NM_003239_4(TGFB3)c_898CT(p_Arg300Trp)	0	0.295276	0	0
		ABEmax_NM_003482_3(KMT2D)c_10834CT(p_Gln3612Ter)	0	0	21.8835	0	0	0	0	6.57182	0	0	0	0	0	0	0	0	0	0	0	0	0	0	28.3688	0	0	0	0	10.7396	0	0	0	0	0	0	0	0	0	0	0	0			ABE8e_NM_003239_4(TGFB3)c_973CT(p_Arg325Ter)	0	0.13089	0	0
		ABEmax_NM_003482_3(KMT2D)c_10999CT(p_Gln3667Ter)	0	0	0	13.6196	0	0	0	22.5767	0	0	0	0	0	0	0	0	0	0	0	0	0	0	0	11.8856	0	0	0	20.7328	0	0	0	0	0	0	0	0	0	0	0	0			ABE8e_NM_003239_4(TGFB3)c_989GA(p_Trp330Ter)	0	0	0	6.2069
		ABEmax_NM_003482_3(KMT2D)c_11743CT(p_Gln3915Ter)	0	0	0	0	0	6.94737	0	0	0	0	0	0	0	0	0	0	0	0	0	0	0	0	0	0	0	11.6618	0	0	0	0	0	0	0	0	0	0	0	0	0	0			ABE8e_NM_003244_3(TGIF1)c_269GA(p_Arg90His)	16.8111	0	0	0
		ABEmax_NM_003482_3(KMT2D)c_11755CT(p_Gln3919Ter)	0	0	0	0	0	42.3269	0	0	0	0	0	0	0	0	0	0	0	0	0	0	0	0	0	0	0	31.145	0	0	0	0	0	0	0	0	0	0	0	0	0	0			ABE8e_NM_003361_3(UMOD)c_707CT(p_Pro236Leu)	0	0	0.198807	22.2664
		ABEmax_NM_003482_3(KMT2D)c_12844CT(p_Arg4282Ter)	0	0	0	0	0	0	0	3.10078	0	0	0	0	0	0	0	0	0	0	0	0	0	0	0	0	0	0	0	5.30973	0	0	0	0	0	0	0	0	0	0	0	0			ABE8e_NM_003482_3(KMT2D)c_10819CT(p_Gln3607Ter)	0	0	0	0
		ABEmax_NM_003482_3(KMT2D)c_12985CT(p_Gln4329Ter)	0	0	0	0	25	0	0	0	0	0	0	0	0	0	0	0	0	0	0	0	0	0	0	0	16.0839	0	0	0	0	0	0	0	0	0	0	0	0	0	0	0			ABE8e_NM_003482_3(KMT2D)c_10834CT(p_Gln3612Ter)	0	0	0.242571	0
		ABEmax_NM_003482_3(KMT2D)c_13606CT(p_Arg4536Ter)	0	0.0210748	0	2.08641	0	0	12.5184	0	0	0.906217	0	0	0	0	0.0210748	0	0	0	0	0	0	0.0275217	0	1.10087	0	0	7.63726	0	0	0.426586	0	0	0	0	0.0137608	0	0	0	0	0			ABE8e_NM_003482_3(KMT2D)c_13606CT(p_Arg4536Ter)	0.317259	0	0	29.8223
		ABEmax_NM_003482_3(KMT2D)c_14568GA(p_Trp4856Ter)	0	0	0	0	0	9.62944	0	0	0	0	0	0	0	0	0	0	0	0	0	0	0	0	0	0	0	4.90215	0	0	0	0	0	0	0	0	0	0	0	0	0	0			ABE8e_NM_003482_3(KMT2D)c_15143GA(p_Arg5048His)	0	0	0	0
		ABEmax_NM_003482_3(KMT2D)c_16522-1GA	0	0	0	0	0	0	0	0	9.2084	0	0	0	0	0	0	0	0	0	0	0	0	0	0	0	0	0	0	0	8.8274	0	0	0	0	0	0	0	0	0	0	0			ABE8e_NM_003482_3(KMT2D)c_15461GA(p_Arg5154Gln)	0	0	0	0
		ABEmax_NM_003482_3(KMT2D)c_5645-2AG	0	0	0	0	16.0173	0	0	0	0	0	0	0	0	0	0	0	0	0	0	0	0	0	0	0	13.3648	0	0	0	0	0	0	0	0	0	0	0	0	0	0	0			ABE8e_NM_003482_3(KMT2D)c_15791GA(p_Trp5264Ter)	0	0	0	0
		ABEmax_NM_003494_3(DYSF)c_1284+2TC	0	0	0.161031	0.322061	0	0	17.3913	0	0	0	0.805153	0	0	0	0.161031	0	0	0	0	0	0	0	0	0.212089	0	0	9.33192	0	0	0	0.424178	0	0	0	0	0	0	0	0	0			ABE8e_NM_003482_3(KMT2D)c_3754CT(p_Arg1252Ter)	0.164204	0	0	0
		ABEmax_NM_003494_3(DYSF)c_2311CT(p_Gln771Ter)	0	0	0	0	0	0	50.5647	0	0	0	0	0	0	0	0	0	0	0	0	0	0	0	0	0	0	0	51.7986	0	0	0	0	0	0	0	0	0	0	0	0	0			ABE8e_NM_003482_3(KMT2D)c_4148GA(p_Cys1383Tyr)	0	0.318066	0	0
		ABEmax_NM_003494_3(DYSF)c_2810+1GA	0	0	8.02005	0	0	3.09106	0	0	0	0	0	0	0	0	0	0	0	0	0	0	0	0	12.7108	0	0	3.43709	0	0	0	0	0	0	0	0	0	0	0	0	0	0			ABE8e_NM_003482_3(KMT2D)c_5104CT(p_Arg1702Ter)	0	0	0	6.20513
		ABEmax_NM_003494_3(DYSF)c_3988CT(p_Gln1330Ter)	0	0	0	0	0	0	0	0	43.609	0	0	0	0	0	0	0	0	0	0	0	0	0	0	0	0	0	0	0	32.7387	0	0	0	0	0	0	0	0	0	0	0			ABE8e_NM_003482_3(KMT2D)c_5998CT(p_Gln2000Ter)	0	0	0	0
		ABEmax_NM_003494_3(DYSF)c_4408CT(p_Gln1470Ter)	0	0	0	35.6098	0	0	0	1.46341	0	0	0	0	0	0	0	0	0	0	0	0	0	0	0	31.3514	0	0	0	1.08108	0	0	0	0	0	0	0	0	0	0	0	0			ABE8e_NM_003482_3(KMT2D)c_8488CT(p_Arg2830Ter)	0	0	0	0
		ABEmax_NM_003494_3(DYSF)c_5083CT(p_Gln1695Ter)	0	0	0	0	37.2727	0	0	0	0	0	0	0	0	0	0	0	0	0	0	0	0	0	0	0	21.2418	0	0	0	0	0	0	0	0	0	0	0	0	0	0	0			ABE8e_NM_003494_3(DYSF)c_1129CT(p_Arg377Ter)	0	0	0	0
		ABEmax_NM_003494_3(DYSF)c_5668-7GA	0	0	0	0	5.44164	0	0	0	0	0	0	0	0	0	0	0	0	0	0	0	0	0	0	0	5.65476	0	0	0	0	0	0	0	0	0	0	0	0	0	0	0			ABE8e_NM_003494_3(DYSF)c_1177CT(p_Gln393Ter)	0	0	0	0
		ABEmax_NM_003494_3(DYSF)c_6124CT(p_Arg2042Cys)	0	0	0	12.6582	0	0	0	0	0	0	0	0	0	0	0	0	0	0	0	0	0	0	0	16.7325	0	0	0	0	0	0	0	0	0	0	0	0	0	0	0	0			ABE8e_NM_003494_3(DYSF)c_3041AG(p_Tyr1014Cys)	0	0	13.253	0
		ABEmax_NM_003560_3(PLA2G6)c_2233CT(p_Arg745Trp)	0	0	0	0	54.463	0	1.00067	0	0	0	0	0	0	0	0	0	0	0	0	0	0	0	0	0	60.4866	0	0.889262	0	0	0	0	0	0	0	0	0	0	0	0	0			ABE8e_NM_003494_3(DYSF)c_3770GA(p_Trp1257Ter)	0	0	0.917431	0
		ABEmax_NM_003560_3(PLA2G6)c_2239CT(p_Arg747Trp)	0	0	0	0	19.1656	0	0	0	0	0	0	0	0	0	0	0	0	0	0	0	0	0	0	0	14.8505	0	0	0	0	0	0	0	0	0	0	0	0	0	0	0			ABE8e_NM_003494_3(DYSF)c_5083CT(p_Gln1695Ter)	0	0	0	0
		ABEmax_NM_003560_3(PLA2G6)c_991GA(p_Asp331Asn)	0	0	0	0	0	7.37265	0	0	0	0	0	0	0	0	0	0	0	0	0	0	0	0	0	0	0	5.15192	0	0	0	0	0	0	0	0	0	0	0	0	0	0			ABE8e_NM_003494_3(DYSF)c_937+2TC	0	0	0	8.99183
		ABEmax_NM_003639_4(IKBKG)c_188-1GA	0	0	0	0	0	0	0	0	0	3.17712	0	0	0	0	0	0	0	0	0	0	0	0	0	0	0	0	0	0	0	7.70878	0	0	0	0	0	0	0	0	0	0			ABE8e_NM_003560_3(PLA2G6)c_2233CT(p_Arg745Trp)	0	0	0	0
		ABEmax_NM_003647_2(DGKE)c_1009CT(p_Arg337Ter)	0	0	0	0	0	8.52448	0	0	0	0	0	0	0	0.0342349	0	0	0.0171174	0	0	0	0	0	0	0	0	3.25901	0	0	0	0	0	0	0	0.0142939	0	0	0	0	0	0			ABE8e_NM_003588_3(CUL4B)c_1405CT(p_Arg469Ter)	0	0	0	27.452
		ABEmax_NM_003673_3(TCAP)c_458GA(p_Arg153His)	0	0	0	0	5.46875	0	0	0	0	0	0	0	0	0	0	0	0	0	0	0	0	0	0	0	5.66038	0	0	0	0	0	0	0	0	0	0	0	0	0	0	0			ABE8e_NM_003611_2(OFD1)c_111+2TC	0	0	0	0
		ABEmax_NM_003688_3(CASK)c_2100GA(p_Trp700Ter)	0	0	0	0	21.0526	0	0	0	0	0	0	0	0	0	0	0	0	0	0	0	0	0	0	0	19.0698	0	0	0	0	0	0	0	0	0	0	0	0	0	0	0			ABE8e_NM_003630_3(PEX3)c_856CT(p_Arg286Ter)	0	0	0	0
		ABEmax_NM_003688_3(CASK)c_626TC(p_Leu209Pro)	0	0	0	0	0	8.65892	0	0	0	0	0	0	0	0	0	0	0	0	0	0	0	0	0	0	0	6.15595	0	0	0	0	0	0	0	0	0	0	0	0	0	0			ABE8e_NM_003639_4(IKBKG)c_184CT(p_Arg62Ter)	0	0	0	0
		ABEmax_NM_003688_3(CASK)c_708+1GA	0	0	0.191022	0	0	0	0	0	0	0	6.59026	0	0	0	0	0	0	0	0	0	0	0	0.431655	0	0	0	0	0	0	0	4.17266	0	0	0	0	0	0	0	0	0			ABE8e_NM_003639_4(IKBKG)c_502CT(p_Gln168Ter)	0	0	0	7.36544
		ABEmax_NM_003722_4(TP63)c_1027CT(p_Arg343Trp)	0	0	0	8.13648	0	0	0	0	0	0	0	0	0	0	0	0	0	0	0	0	0	0	0	5.47667	0	0	0	0	0	0	0	0	0	0	0	0	0	0	0	0			ABE8e_NM_003647_2(DGKE)c_1009CT(p_Arg337Ter)	0	0	0	0
		ABEmax_NM_003742_4(ABCB11)c_2842CT(p_Arg948Cys)	0	0	0	84.4771	0	0	0	0	0	0	0	0	0	0	0	0	0	0	0	0	0	0	0	93.3931	0	0	0	0	0	0	0	0	0	0	0	0	0	0	0	0			ABE8e_NM_003688_3(CASK)c_2100GA(p_Trp700Ter)	0	0	0	0
		ABEmax_NM_003742_4(ABCB11)c_3692GA(p_Arg1231Gln)	0	0	0	0	0	0	0	19.0476	0	0	0	0	0	0	0	0	0	0	0	0	0	0	0	0	0	0	0	15.5932	0	0	0	0	0	0	0	0	0	0	0	0			ABE8e_NM_003688_3(CASK)c_2377CT(p_Gln793Ter)	0	5.60191	0	0
		ABEmax_NM_003784_3(SERPINB7)c_796CT(p_Arg266Ter)	0	0	0	0	0	45.6204	0	6.75182	2.0073	0	0	0	0	0	0	0	0	0	0	0	0	0	0	0	0	36.2408	0	5.52826	1.7199	0	0	0	0	0	0	0	0	0	0	0			ABE8e_NM_003688_3(CASK)c_2470CT(p_Gln824Ter)	0	0	0	0
		ABEmax_NM_003793_3(CTSF)c_962AG(p_Gln321Arg)	0	0	0	0	0	0	19.3642	0	0.0361272	0	0	0	0	0	0	0	0	0	0	0	0	0	0	0	0	0	14.7944	0	0.0276014	0	0	0	0	0	0	0	0	0	0	0			ABE8e_NM_003688_3(CASK)c_880CT(p_Gln294Ter)	0	0	0	0
		ABEmax_NM_003829_4(MPDZ)c_755GA(p_Trp252Ter)	0	0	3.17546	0	0	0	0	0	7.69645	0	0	0.161464	0	0	0	0	0	0	0	0	0	0	2.65487	0	0	0	0	0	8.67257	0	0	0.0884956	0	0	0	0	0	0	0	0			ABE8e_NM_003722_4(TP63)c_1028GA(p_Arg343Gln)	0	0	0	0
		ABEmax_NM_003896_3(ST3GAL5)c_862CT(p_Arg288Ter)	0	0	0	0	0	0	13.4529	0	0	0	0	0	0	0	0	0	0	0	0	0	0	0	0	0	0	0	13.1013	0	0	0	0	0	0	0	0	0	0	0	0	0			ABE8e_NM_003742_4(ABCB11)c_2782CT(p_Arg928Ter)	0	0	0	0
		ABEmax_NM_004004_5(GJB2)c_-260CT	0	0	0	0	3.06122	0	0	0	0	0	0	0	0	0	0	0	0	0	0	0	0	0	0	0	6.08392	0	0	0	0	0	0	0	0	0	0	0	0	0	0	0			ABE8e_NM_003742_4(ABCB11)c_3268CT(p_Arg1090Ter)	0	0	0	0
		ABEmax_NM_004004_5(GJB2)c_158GA(p_Cys53Tyr)	0	0	0	0	0	0	0	0	15.2104	0	0	0	0	0	0	0	0	0	0	0	0	0	0	0	0	0	0	0	26.4957	0	0	0	0	0	0	0	0	0	0	0			ABE8e_NM_003748_3(ALDH4A1)c_866+1GA	0	0	0	0
		ABEmax_NM_004004_5(GJB2)c_250GA(p_Val84Met)	0	0	0	0	0	0	0	30.0813	0	0	0	0	0	0	0	0	0	0	0	0	0	0	0	0	0	0	0	28.8335	0	0	0	0	0	0	0	0	0	0	0	0			ABE8e_NM_003829_4(MPDZ)c_5302CT(p_Gln1768Ter)	0	0	0	0
		ABEmax_NM_004004_5(GJB2)c_428GA(p_Arg143Gln)	0	0	0	0	49.9034	0	0	0	0	0	0	0	0	0	0	0	0	0	0	0	0	0	0	0	64.8485	0	0	0	0	0	0	0	0	0	0	0	0	0	0	0			ABE8e_NM_003846_2(PEX11B)c_277CT(p_Arg93Ter)	0	0	0	7.69231
		ABEmax_NM_004006_2(DMD)c_1261CT(p_Gln421Ter)	0	0	0	0	0.4	0	22.8	0	0	0	0	0	0	0	0	0	0	0	0	0	0	0	0	0	0.507614	0	16.7513	0	0	0	0	0	0	0	0	0	0	0	0	0			ABE8e_NM_003900_4(SQSTM1)c_1160CT(p_Pro387Leu)	0	0	0	0
		ABEmax_NM_004006_2(DMD)c_1619GA(p_Trp540Ter)	0	0	8.64909	0	0	0	0	0	0	51.318	0	0	0	0	0	0	0	0	0	0	0	0	11.4837	0	0	0	0	0	0	33.6966	0	0	0	0	0	0	0	0	0	0			ABE8e_NM_003924_3(PHOX2B)c_220CT(p_Gln74Ter)	0	0	0	0
		ABEmax_NM_004006_2(DMD)c_1683GA(p_Trp561Ter)	0	0	0	0	0	63.0923	0	0	0	0	0	0	0	0	0	0	0	0	0	0	0	0	0	0	0	41.2148	0	0	0	0	0	0	0	0	0	0	0	0	0	0			ABE8e_NM_003999_2(OSMR)c_2081CT(p_Pro694Leu)	0	5.92105	0	0
		ABEmax_NM_004006_2(DMD)c_2032CT(p_Gln678Ter)	0	0	0	36.0704	0	0	0	0	0	0	0	0	0	0	0	0	0	0	0	0	0	0	0	39.2384	0	0	0	0	0	0	0	0	0	0	0	0	0	0	0	0			ABE8e_NM_004004_5(GJB2)c_-260CT	0	0	0	0
		ABEmax_NM_004006_2(DMD)c_2077CT(p_Gln693Ter)	0	0	0	0	0	16.0959	0	0	0	0	0	0	0	0	0	0	0	0	0	0	0	0	0	0	0	18.8525	0	0	0	0	0	0	0	0	0	0	0	0	0	0			ABE8e_NM_004004_5(GJB2)c_101TC(p_Met34Thr)	0	0	0	0
		ABEmax_NM_004006_2(DMD)c_2407CT(p_Gln803Ter)	0	0	0	0	19.715	1.66271	0	0	0	0	0	0	0	0	0	0	0	0	0	0	0	0	0	0	20.0883	1.3245	0	0	0	0	0	0	0	0	0	0	0	0	0	0			ABE8e_NM_004004_5(GJB2)c_107TC(p_Leu36Pro)	0	0.0531632	0.212653	0
		ABEmax_NM_004006_2(DMD)c_2419CT(p_Gln807Ter)	0	0	0	0	6.90691	0	0	0	0	2.4024	0	0	0	0	0	0	0	0	0	0	0	0	0	0	10	0	0	0	0	2.72727	0	0	0	0	0	0	0	0	0	0			ABE8e_NM_004006_2(DMD)c_10087-2AG	0	0.201207	0	0
		ABEmax_NM_004006_2(DMD)c_2797CT(p_Gln933Ter)	0	0	4.41176	0	2.94118	3.67647	0	0	0	0	0	0	0	0	0	0	0	0	0	0	0	0	5.37634	0	6.45161	4.30108	0	0	0	0	0	0	0	0	0	0	0	0	0	0			ABE8e_NM_004006_2(DMD)c_10279CT(p_Gln3427Ter)	0	0	16.6974	0
		ABEmax_NM_004006_2(DMD)c_31+36947GA	0	0	0	0	9.4175	0	0	0	0	0	0	0	0	0	0	0	0.0202963	0	0	0	0	0	0	0	20.6133	0	0	0	0	0	0	0	0	0	0	0	0.0632311	0	0	0			ABE8e_NM_004006_2(DMD)c_1062GA(p_Trp354Ter)	0	0	0	8.02792
		ABEmax_NM_004006_2(DMD)c_3188GA(p_Trp1063Ter)	0	0	0	0	0	4.98462	0	1.53767	0	0	0.448488	0	0	0	0	0	0	0	0	0	0	0	0	0	0	8.6451	0	1.28075	0	0	0.589821	0	0	0	0	0	0	0.016852	0	0			ABE8e_NM_004006_2(DMD)c_10651CT(p_Gln3551Ter)	0	6.19154	0	0
		ABEmax_NM_004006_2(DMD)c_3580CT(p_Gln1194Ter)	0	0	0	0	0	0	67.3526	0	0	0	0	0	0	0	0	0	0	0	0	0	0	0	0	0	0	0	92.7109	0	0	0	0	0	0	0	0	0	0	0	0	0			ABE8e_NM_004006_2(DMD)c_133CT(p_Gln45Ter)	0	0	0	0
		ABEmax_NM_004006_2(DMD)c_3747GA(p_Trp1249Ter)	0	0	0	0	8.85417	20.6597	0	0	0	0	0	0	0	0	0	0	0	0	0	0	0	0	0	0	9.80392	15.3298	0	0	0	0	0	0	0	0	0	0	0	0	0	0			ABE8e_NM_004006_2(DMD)c_1619GA(p_Trp540Ter)	0	0.845666	0	0
		ABEmax_NM_004006_2(DMD)c_4870CT(p_Gln1624Ter)	0	0	0	0	0	0	0	0	0	4.71869	3.81125	0	0	0	0	0	0	0	0	0	0	0	0	0	0	0	0	0	0	4.62428	2.02312	0	0	0	0	0	0	0	0	0			ABE8e_NM_004006_2(DMD)c_1638GA(p_Trp546Ter)	0	0	0	0
		ABEmax_NM_004006_2(DMD)c_4996CT(p_Arg1666Ter)	0	0	0	0	0	68.9093	0	0	0	0	0	0	0	0	0	0	0	0	0	0	0	0	0	0	0	79.5249	0	0	0	0	0	0	0	0	0	0	0	0	0	0			ABE8e_NM_004006_2(DMD)c_1653GA(p_Trp551Ter)	0	0	0	0
		ABEmax_NM_004006_2(DMD)c_5082GA(p_Trp1694Ter)	0	0	0	0	0	9.71429	0	0	0	0	0	0	0	0	0	0	0	0	0	0	0	0	0	0	0	11.1374	0	0	0	0	0	0	0	0	0	0	0	0	0	0			ABE8e_NM_004006_2(DMD)c_1912CT(p_Gln638Ter)	0	0	0	0
		ABEmax_NM_004006_2(DMD)c_5131CT(p_Gln1711Ter)	0	0	0	0	0	15.562	0	0	0	0	0	0	0	0	0	0	0	0	0	0	0	0	0	0	0	11.1111	0	0	0	0	0	0	0	0	0	0	0	0	0	0			ABE8e_NM_004006_2(DMD)c_2077CT(p_Gln693Ter)	0	0	55.8209	0
		ABEmax_NM_004006_2(DMD)c_5371CT(p_Gln1791Ter)	0	0	0	0	24.8166	0	0	0	0	0	0	0.0188147	0	0	0	0	0	0	0	0	0	0	0	0	14.2917	0	0	0	0	0	0	0.0140805	0	0	0	0.0140805	0	0.0140805	0	0			ABE8e_NM_004006_2(DMD)c_2368CT(p_Gln790Ter)	0	0	0	0
		ABEmax_NM_004006_2(DMD)c_5407CT(p_Gln1803Ter)	0	0	0	0	0	6.29921	0	0	0	0	0	0	0	0	0	0	0	0	0	0	0	0	0	0	0	7.05882	0	0	0	0	0	0	0	0	0	0	0	0	0	0			ABE8e_NM_004006_2(DMD)c_2407CT(p_Gln803Ter)	0	0	0	0
		ABEmax_NM_004006_2(DMD)c_5554CT(p_Gln1852Ter)	0	0	0	0	0	3.85289	0	39.5797	0	0	0	0	0	0	0	0	0	0	0	0	0	0	0	0	0	4.94505	0	46.4286	0	0	0	0	0	0	0	0	0	0	0	0			ABE8e_NM_004006_2(DMD)c_2419CT(p_Gln807Ter)	0	0	0.123457	0
		ABEmax_NM_004006_2(DMD)c_565CT(p_Gln189Ter)	0	0	0	0	0	21.5529	0	0.0470588	0	0	0	0	0	0	0	0	0	0	0	0	0	0	0	0	0	20.1474	0	0.0614251	0	0	0	0	0	0	0	0	0	0	0	0			ABE8e_NM_004006_2(DMD)c_2555GA(p_Trp852Ter)	0	0	0	33.218
		ABEmax_NM_004006_2(DMD)c_649+1GA	0	0	0	0	0	18.0851	0	0	0	0	0	0	0	0	0	0	0	0	0	0	0	0	0	0	0	9.60577	0	0	0	0	0	0	0	0	0	0	0	0	0	0			ABE8e_NM_004006_2(DMD)c_2622+1GA	0.408163	0	0	0
		ABEmax_NM_004006_2(DMD)c_6544CT(p_Gln2182Ter)	0	0	0	0	0	18.0661	0	0	0	0	0	0	0	0	0	0	0	0	0	0	0	0	0	0	0	29.8262	0	0	0	0	0	0	0	0	0	0	0	0	0	0			ABE8e_NM_004006_2(DMD)c_2650CT(p_Gln884Ter)	0	0.0589971	0.176991	0
		ABEmax_NM_004006_2(DMD)c_7189CT(p_Gln2397Ter)	0	0	0	0	0	0	4.16667	0	0	0	0	0	0	0	0	0	0	0	0	0	0	0	0	0	0	0	7.81797	0	0	0	0	0	0	0	0	0	0	0	0	0			ABE8e_NM_004006_2(DMD)c_2665CT(p_Arg889Ter)	0	0	0	6.06061
		ABEmax_NM_004006_2(DMD)c_7682GA(p_Trp2561Ter)	0	0	0	6.3666	0	0	0	0	0	0	0	0	0	0	0	0	0	0	0	0.0296121	0	0.0334001	0	2.73881	0	0	0	0	0	0	0	0	0	0	0	0	0	0	0	0			ABE8e_NM_004006_2(DMD)c_2797CT(p_Gln933Ter)	0	0.345224	0	0
		ABEmax_NM_004006_2(DMD)c_7894CT(p_Gln2632Ter)	0	0	0	0	0	0	0	12.0996	0	0	0	0	0	0	0	0	0	0	0	0	0	0	0	0	0	0	0	17.052	0	0	0	0	0	0	0	0	0	0	0	0			ABE8e_NM_004006_2(DMD)c_2861GA(p_Trp954Ter)	0	0	0	0
		ABEmax_NM_004006_2(DMD)c_831+1GA	0	0	0	0	0	47.2986	0	0.175088	0	0	0	0	0	0	0	0	0	0	0	0	0	0	0	0	0	36.6961	0	0.103734	0	0	0	0	0	0	0	0	0	0	0	0			ABE8e_NM_004006_2(DMD)c_3188GA(p_Trp1063Ter)	0	0	0	0
		ABEmax_NM_004006_2(DMD)c_8390+1GA	0	0	0	19.4175	0	0	0	0	0	0	1.5534	0	0	0	0	0	0	0	0	0	0	0	0	14.2857	0	0	0	0	0	0	1.12686	0	0	0	0	0	0	0	0	0			ABE8e_NM_004006_2(DMD)c_3679CT(p_Gln1227Ter)	0	0	0	0
		ABEmax_NM_004006_2(DMD)c_9100CT(p_Arg3034Ter)	0	0	0	0	0	90.1489	0	0	0	0	0	0	0	0	0	0	0	0	0	0	0	0	0	0	0	70.5166	0	0	0	0	0	0	0	0	0	0	0	0	0	0			ABE8e_NM_004006_2(DMD)c_4117CT(p_Gln1373Ter)	0	0	0	4.23729
		ABEmax_NM_004006_2(DMD)c_9691CT(p_Gln3231Ter)	0	0	0	0	0	0	9.00123	0	0	0	0	0	0	0	0	0	0	0	0	0	0	0	0	0	0	0	4.72837	0	0	0	0	0	0	0	0	0	0	0	0	0			ABE8e_NM_004006_2(DMD)c_457CT(p_Gln153Ter)	0	0	0	0
		ABEmax_NM_004035_6(ACOX1)c_442CT(p_Arg148Ter)	0	0	0	0.98401	0	80.0738	0	0	0	0	0	0	0	0	0	0	0	0	0	0	0	0	0	0.730594	0	41.2785	0	0	0	0	0	0	0	0	0	0	0	0	0	0			ABE8e_NM_004006_2(DMD)c_4870CT(p_Gln1624Ter)	0	0	3.10078	0
		ABEmax_NM_004168_3(SDHA)c_1660CT(p_Arg554Trp)	0	0	0	0	0	0	26.1818	0	0	0	0	0	0	0	0	0	0	0	0	0	0	0	0	0	0	0	26.8571	0	0	0	0	0	0	0	0	0	0	0	0	0			ABE8e_NM_004006_2(DMD)c_5353CT(p_Gln1785Ter)	0.393391	0	0	39.7325
		ABEmax_NM_004187_3(KDM5C)c_1402-2AG	0	0	0	0	0	0	0	27.4569	0	0	0	0	0	0	0	0	0	0	0	0	0	0	0	0	0	0	0	13.9412	0	0	0	0	0	0	0	0	0	0	0	0			ABE8e_NM_004006_2(DMD)c_5867GA(p_Trp1956Ter)	0	0	0	0
		ABEmax_NM_004187_3(KDM5C)c_2482CT(p_Arg828Ter)	0	0	22.8669	0	0.341297	0.170648	0	0.170648	0	0	0	0	0	0	0	0	0	0	0	0	0	0	21.8425	0	0.445765	0	0	0.297177	0	0	0	0	0	0	0	0	0	0	0	0			ABE8e_NM_004006_2(DMD)c_6118-1GA	0	0	0	0
		ABEmax_NM_004238_2(TRIP12)c_1507CT(p_Arg503Ter)	0	0	0	0	0	75.7109	2.1327	0	0	0	0	0	0	0	0	0	0	0	0	0	0	0	0	0	0	45.4874	1.26354	0	0	0	0	0	0	0	0	0	0	0	0	0			ABE8e_NM_004006_2(DMD)c_6373CT(p_Gln2125Ter)	0	0.301963	0	0
		ABEmax_NM_004260_3(RECQL4)c_1149GA(p_Trp383Ter)	0	0	0	0	10.7617	0	0	0	0	0	0	0	0	0	0	0	0	0	0	0	0	0	0	0	12.5	0	0	0	0	0	0	0	0	0	0	0	0	0	0	0			ABE8e_NM_004006_2(DMD)c_6544CT(p_Gln2182Ter)	0	0	0	0
		ABEmax_NM_004260_3(RECQL4)c_1834CT(p_Gln612Ter)	0	0	0	0	0	51.2383	0	0	0	0	0	0	0	0	0	0	0	0	0	0	0	0	0	0	0	40.8909	0	0	0	0	0	0	0	0	0	0	0	0	0	0			ABE8e_NM_004006_2(DMD)c_6649CT(p_Gln2217Ter)	0	0	1.25571	0
		ABEmax_NM_004260_3(RECQL4)c_2464-1GA	0	0	0	13.5926	0	0	22.7613	0	0	0	0	0	0	0	0	0	0	0	0	0	0	0	0	13.3691	0	0	14.3019	0	0	0	0	0	0	0	0	0	0	0	0	0			ABE8e_NM_004006_2(DMD)c_7189CT(p_Gln2397Ter)	0	0	0	0
		ABEmax_NM_004260_3(RECQL4)c_2869CT(p_Gln957Ter)	0	0	0.0256591	0	0	0	0	0	0	11.3413	0	0.0192443	0	0	0	0	0	0	0	0.00641478	0	0	0.0234181	0	0	0	0	0	0	11.2969	0	0.00936724	0	0	0	0	0	0	0	0.00468362			ABE8e_NM_004006_2(DMD)c_7682GA(p_Trp2561Ter)	0	0	0.0933707	0
		ABEmax_NM_004260_3(RECQL4)c_3148CT(p_Gln1050Ter)	0	0	0	0	0	46.0815	0	0	0	0	0	0	0	0	0	0	0	0	0	0	0	0	0	0	0	44.5141	0	0	0	0	0	0	0	0	0	0	0	0	0	0			ABE8e_NM_004006_2(DMD)c_7899GA(p_Trp2633Ter)	0	0	0	0
		ABEmax_NM_004260_3(RECQL4)c_82CT(p_Gln28Ter)	0	0	0	0	0	22.1031	0	0	0	0	0	0	0	0	0	0	0	0	0	0	0	0	0	0	0	28.7619	0	0	0	0	0	0	0	0	0	0	0	0	0	0			ABE8e_NM_004006_2(DMD)c_8443CT(p_Gln2815Ter)	0	0	0	0
		ABEmax_NM_004273_4(CHST3)c_1312CT(p_Gln438Ter)	0	0	0	0.858369	0	0	14.1631	0	0	0	0	0	0	0	0	0	0	0	0	0	0	0	0	0.328947	0	0	12.5	0	0	0	0	0	0	0	0	0	0	0	0	0			ABE8e_NM_004006_2(DMD)c_8608CT(p_Arg2870Ter)	0	0	0	0
		ABEmax_NM_004321_7(KIF1A)c_1040AG(p_Tyr347Cys)	0	0	0	0	7.22892	0	0	0	0	0	0	0	0	0	0	0	0	0	0	0	0	0	0	0	7.33591	0	0	0	0	0	0	0	0	0	0	0	0	0	0	0			ABE8e_NM_004006_2(DMD)c_9563+1GA	0	0	0	0
		ABEmax_NM_004321_7(KIF1A)c_38GA(p_Arg13His)	0	0	0	0	0	99.827	0	0	0	0	0	0	0	0	0	0	0	0	0	0	0	0	0	0	0	90.7339	0	0	0	0	0	0	0	0	0	0	0	0	0	0			ABE8e_NM_004092_3(ECHS1)c_394GA(p_Ala132Thr)	0	0	0	0
		ABEmax_NM_004321_7(KIF1A)c_595GA(p_Gly199Arg)	0	0	0	0.471698	20.8726	0	0	3.18396	2.47642	0	0	0	0	0	0	0	0	0	0	0	0	0	0	1.0101	20.8754	0	0	2.86195	2.18855	0	0	0	0	0	0	0	0	0	0	0			ABE8e_NM_004168_3(SDHA)c_1660CT(p_Arg554Trp)	0	0	0	0
		ABEmax_NM_004321_7(KIF1A)c_761GA(p_Arg254Gln)	0	0	0	0	10.7425	0	0	0.152161	0	0	0	0	0	0	0	0	0	0	0.0304321	0	0	0	0	0	16.6498	0	0	0.201816	0	0	0	0	0	0	0	0	0	0	0	0			ABE8e_NM_004187_3(KDM5C)c_1402-2AG	0	0	0.105485	0
		ABEmax_NM_004328_4(BCS1L)c_547CT(p_Arg183Cys)	0	0	0	0	0	0	0	24.2152	0	0	0	0	0	0	0	0	0	0	0	0	0	0	0	0	0	0	0	17.8937	0	0	0	0	0	0	0	0	0	0	0	0			ABE8e_NM_004187_3(KDM5C)c_2785CT(p_Arg929Ter)	0	3.95683	0	0
		ABEmax_NM_004329_2(BMPR1A)c_370TC(p_Cys124Arg)	0	0	0	0	24.1675	0	0	0	0	0	0	0	0	0	0	0	0	0	0	0	0	0	0	0	19.6632	0	0	0	0	0	0	0	0	0	0	0	0	0	0	0			ABE8e_NM_004204_3(PIGQ)c_942+1GA	0	0	4.17755	3.91645
		ABEmax_NM_004329_2(BMPR1A)c_817CT(p_Arg273Ter)	0	0	0	1.44132	0	0	0	14.9623	0	0.82361	0	0	0	0	0	0	0	0	0	0	0	0	0	2.08184	0	0	0	11.0553	0	0.717875	0	0	0	0	0	0	0	0	0	0			ABE8e_NM_004239_4(TRIP11)c_2102AG(p_Asn701Ser)	0	0	0.400802	0
		ABEmax_NM_004333_4(BRAF)c_1780GA(p_Asp594Asn)	0	0	0	0	0	10.1266	0	0	0	0	0	0	0	0	0	0	0	0	0	0	0	0	0	0	0	10.3448	0	0	0	0	0	0	0	0	0	0	0	0	0	0			ABE8e_NM_004247_3(EFTUD2)c_1096CT(p_Gln366Ter)	0	0	0	0
		ABEmax_NM_004333_5(BRAF)c_1390GA(p_Gly464Arg)	0	0	0.0302939	0.636171	0	0	35.777	0	2.4538	0	0	0	0	0	0	0	0	0	0	0	0	0	0.0784006	0.744806	0	0	50.1372	0	2.35202	0	0	0	0	0	0	0	0	0	0	0			ABE8e_NM_004247_3(EFTUD2)c_2562-1GA	0	0	0	0
		ABEmax_NM_004360_4(CDH1)c_715GA(p_Gly239Arg)	0	0	0	0	0	0	0	0	9.47544	0	0	0	0	0	0	0	0	0	0	0	0	0	0	0	0	0	0	0	15.6779	0	0	0	0	0	0	0	0	0	0	0			ABE8e_NM_004260_3(RECQL4)c_1259-1GA	0	0	0	0
		ABEmax_NM_004366_4(CLCN2)c_71GA(p_Gly24Asp)	0	0	0	0	0	79.107	0	0	0	0	0	0	0	0	0	0	0	0	0	0	0	0	0	0	0	86.7062	0	0	0	0	0	0	0	0	0	0	0	0	0	0			ABE8e_NM_004260_3(RECQL4)c_1960CT(p_Gln654Ter)	0	0	4.66667	0
[truncated: 8,409 more rows]
[truncated: 118 more columns]

## Sheet: Supp. Fig. 4
Supplementary Figure 4
[truncated: 12,637 more rows]

[truncated: 7 more sheets: Supp. Fig. 5, Supp. Fig. 6, Supp. Fig. 7, Supp. Fig. 8, Suppl. Fig. 9, Suppl Fig. 10, Suppl. Fig. 11]
